# Supplementary material for: Regulation of Toll-like Receptor Signaling by the SF3a mRNA Splicing Complex
Source: PLoS Genet. 2015 Feb 6;11(2):e1004932. doi: 10.1371/journal.pgen.1004932 (PMC4450051; doi:10.1371/journal.pgen.1004932)
Supplement: S1 Table — Retained Introns (MISO) – CT siRNA with LPS vs SF3a1 siRNA with LPS. (XLSX) [file pgen.1004932.s003.xlsx]

## Sheet: 24_LPS_vs_SF3_LPS_RI_signif3x1
Table S1. MISO, Retained introns, CT siRNA with LPS vs SF3A1 siRNA with LPS
PSI = “Percent spliced in” (as fraction); values separated by slashes are replicates; Event IDs show exons flanking the intron in question.
Ensembl ID	Gene	Event	PSI_Control	PSI_SF3A1	PSI-Difference
ENSMUSG00000015126	0610007P22Rik	chr17:25240444-25240642:+@chr17:25241064-25241257:+	0.09/0.47/0.34	0.39/0.91/0.57	-0.3/-0.44/-0.23
ENSMUSG00000020741	1300001I01Rik	chr11:74664031-74664131:+@chr11:74664774-74664926:+	0.09/0.07/0.15	0.17/0.33/0.27	-0.08/-0.26/-0.12
ENSMUSG00000027569	1600027N09Rik	chr2:180584406-180584487:+@chr2:180584694-180584871:+	0.59/0.64/0.58	0.92/0.95/0.82	-0.33/-0.31/-0.24
ENSMUSG00000044496	2510039O18Rik	chr4:147944608-147945461:+@chr4:147946601-147947314:+	0.28/0.21/0.21	0.14/0.12/0.11	0.14/0.09/0.10
ENSMUSG00000023088	Abcc1	chr16:14466104-14466230:+@chr16:14466997-14467098:+	0.08/0.06/0.05	0.16/0.27/0.25	-0.08/-0.21/-0.2
ENSMUSG00000036138	Acaa1a	chr9:119344466-119344508:+@chr9:119346470-119346568:+	0.28/0.22/0.27	0.42/0.48/0.60	-0.14/-0.26/-0.33
ENSMUSG00000030695	Aldoa	chr7:126797776-126797644:-@chr7:126797548-126797337:-	0.05/0.09/0.08	0.08/0.16/0.15	-0.03/-0.07/-0.07
ENSMUSG00000042831	Alkbh6	chr7:30312237-30312388:+@chr7:30312591-30312707:+	0.56/0.24/0.64	0.94/0.97/0.96	-0.38/-0.73/-0.32
ENSMUSG00000027889	Ampd2	chr3:108080774-108080644:-@chr3:108080335-108080267:-	0.30/0.25/0.14	0.40/0.47/0.39	-0.1/-0.22/-0.25
ENSMUSG00000037907	Ankrd13b	chr11:77472877-77472725:-@chr11:77472612-77472449:-	0.19/0.10/0.20	0.38/0.58/0.50	-0.19/-0.48/-0.3
ENSMUSG00000037907	Ankrd13b	chr11:77473411-77473281:-@chr11:77473168-77473011:-	0.06/0.22/0.15	0.23/0.49/0.52	-0.17/-0.27/-0.37
ENSMUSG00000040701	Ap1g2	chr14:55101522-55101395:-@chr14:55101175-55101071:-	0.13/0.08/0.23	0.58/0.33/0.49	-0.45/-0.25/-0.26
ENSMUSG00000028059	Arhgef2	chr3:88632913-88633042:+@chr3:88633258-88633367:+	0.20/0.27/0.15	0.31/0.44/0.40	-0.11/-0.17/-0.25
ENSMUSG00000060671	Atp8b2	chr3:89946789-89946625:-@chr3:89946539-89946428:-	0.20/0.20/0.08	0.46/0.68/0.41	-0.26/-0.48/-0.33
ENSMUSG00000020897	Aurkb	chr11:69048174-69048365:+@chr11:69048506-69048644:+	0.12/0.14/0.17	0.61/0.56/0.47	-0.49/-0.42/-0.3
ENSMUSG00000005687	Bcas2	chr3:103174340-103174501:+@chr3:103175619-103177419:+	0.23/0.09/0.09	0.57/0.36/0.40	-0.34/-0.27/-0.31
ENSMUSG00000005687	Bcas2	chr3:103175619-103175669:+@chr3:103177339-103177419:+	0.49/0.37/0.32	0.74/0.63/0.69	-0.25/-0.26/-0.37
ENSMUSG00000035086	Becn1	chr11:101295164-101294966:-@chr11:101294147-101294001:-	0.19/0.17/0.22	0.41/0.57/0.51	-0.22/-0.4/-0.29
ENSMUSG00000035086	Becn1	chr11:101295164-101294970:-@chr11:101294147-101294001:-	0.15/0.19/0.17	0.28/0.54/0.44	-0.13/-0.35/-0.27
ENSMUSG00000037933	Bicd2	chr13:49383043-49383253:+@chr13:49384971-49387025:+	0.17/0.18/0.15	0.27/0.37/0.35	-0.1/-0.19/-0.2
ENSMUSG00000001632	Brpf1	chr6:113321729-113321865:+@chr6:113321968-113322086:+	0.20/0.29/0.26	0.43/0.78/0.69	-0.23/-0.49/-0.43
ENSMUSG00000030272	Camk1	chr6:113336261-113334514:-@chr6:113334408-113334128:-	0.44/0.21/0.15	0.76/0.56/0.58	-0.32/-0.35/-0.43
ENSMUSG00000031505	Carkd	chr8:11509322-11509372:+@chr8:11509453-11509557:+	0.21/0.46/0.31	0.50/0.89/0.71	-0.29/-0.43/-0.4
ENSMUSG00000035228	Ccdc106	chr7:5059496-5059705:+@chr7:5060207-5060785:+	0.07/0.14/0.06	0.16/0.37/0.19	-0.09/-0.23/-0.13
ENSMUSG00000006728	Cdk4	chr10:127065155-127065264:+@chr10:127065953-127066003:+	0.12/0.13/0.11	0.20/0.23/0.19	-0.08/-0.1/-0.08
ENSMUSG00000009555	Cdk9	chr2:32709944-32709773:-@chr2:32709615-32709467:-	0.22/0.11/0.08	0.30/0.53/0.49	-0.08/-0.42/-0.41
ENSMUSG00000005506	Celf1	chr2:91013238-91013402:+@chr2:91013491-91019497:+	0.50/0.43/0.23	0.92/0.71/0.63	-0.42/-0.28/-0.4
ENSMUSG00000026708	Cenpl	chr1:161082908-161083450:+@chr1:161085988-161086338:+	0.05/0.12/0.18	0.42/0.29/0.37	-0.37/-0.17/-0.19
ENSMUSG00000026708	Cenpl	chr1:161082908-161083450:+@chr1:161085988-161086343:+	0.05/0.12/0.18	0.42/0.29/0.38	-0.37/-0.17/-0.2
ENSMUSG00000022617	Chkb	chr15:89428827-89428411:-@chr15:89428229-89428134:-	0.36/0.32/0.21	0.56/0.67/0.53	-0.2/-0.35/-0.32
ENSMUSG00000039205	Ciz1	chr2:32370864-32371101:+@chr2:32371249-32371408:+	0.51/0.45/0.65	0.94/0.93/0.96	-0.43/-0.48/-0.31
ENSMUSG00000032316	Clk3	chr9:57751827-57751737:-@chr9:57751121-57750711:-	0.25/0.19/0.23	0.42/0.74/0.73	-0.17/-0.55/-0.5
ENSMUSG00000026176	Ctdsp1	chr1:74393278-74393426:+@chr1:74393797-74393901:+	0.10/0.10/0.19	0.56/0.75/0.53	-0.46/-0.65/-0.34
ENSMUSG00000068245	D14Ertd668e	chr14:59349388-59349222:-@chr14:59349051-59348732:-	0.53/0.75/0.72	0.97/0.97/0.96	-0.44/-0.22/-0.24
ENSMUSG00000039660	D2Wsu81e	chr2:30175812-30175714:-@chr2:30175289-30175187:-	0.08/0.14/0.14	0.22/0.41/0.46	-0.14/-0.27/-0.32
ENSMUSG00000037266	D4Wsu53e	chr4:134925293-134925432:+@chr4:134926735-134926818:+	0.84/0.76/0.79	0.44/0.36/0.46	0.40/0.40/0.33
ENSMUSG00000005481	Ddx39	chr8:83721734-83721852:+@chr8:83722230-83722361:+	0.12/0.10/0.04	0.33/0.24/0.35	-0.21/-0.14/-0.31
ENSMUSG00000029389	Ddx55	chr5:124554671-124554757:+@chr5:124556757-124556848:+	0.25/0.37/0.39	0.54/0.75/0.63	-0.29/-0.38/-0.24
ENSMUSG00000040479	Dgkz	chr2:91934089-91934056:-@chr2:91933842-91933743:-	0.26/0.22/0.19	0.51/0.59/0.60	-0.25/-0.37/-0.41
ENSMUSG00000039768	Dnajc11	chr4:151977999-151978350:+@chr4:151979272-151979586:+	0.11/0.12/0.17	0.43/0.61/0.62	-0.32/-0.49/-0.45
ENSMUSG00000029071	Dvl1	chr4:155854566-155854659:+@chr4:155854731-155854800:+	0.36/0.42/0.18	0.63/0.87/0.43	-0.27/-0.45/-0.25
ENSMUSG00000029071	Dvl1	chr4:155854566-155854659:+@chr4:155854731-155855025:+	0.35/0.41/0.17	0.62/0.83/0.36	-0.27/-0.42/-0.19
ENSMUSG00000039244	E130309D02Rik	chr5:143314399-143314178:-@chr5:143311876-143311711:-	0.05/0.06/0.04	0.33/0.40/0.45	-0.28/-0.34/-0.41
ENSMUSG00000030871	Ears2	chr7:122048574-122048102:-@chr7:122046732-122046624:-	0.14/0.16/0.31	0.30/0.69/0.59	-0.16/-0.53/-0.28
ENSMUSG00000022884	Eif4a2	chr16:23112351-23112457:+@chr16:23113167-23114132:+	0.40/0.56/0.65	0.15/0.25/0.29	0.25/0.31/0.36
ENSMUSG00000020832	Eral1	chr11:78074627-78074478:-@chr11:78074360-78074280:-	0.31/0.32/0.23	0.75/0.60/0.80	-0.44/-0.28/-0.57
ENSMUSG00000020776	Fbf1	chr11:116148228-116148121:-@chr11:116148043-116147904:-	0.11/0.15/0.17	0.78/0.85/0.43	-0.67/-0.7/-0.26
ENSMUSG00000075415	Fnbp1	chr2:31033188-31033030:-@chr2:31028883-31026206:-	0.13/0.20/0.24	0.40/0.56/0.52	-0.27/-0.36/-0.28
ENSMUSG00000027680	Fxr1	chr3:34058024-34058081:+@chr3:34058169-34058231:+	0.45/0.42/0.47	0.89/0.93/0.84	-0.44/-0.51/-0.37
ENSMUSG00000053332	Gas5	chr1:161037505-161037547:+@chr1:161037995-161038037:+	0.88/0.53/0.56	0.54/0.33/0.34	0.34/0.20/0.22
ENSMUSG00000011877	Git1	chr11:77505504-77505590:+@chr11:77505680-77505753:+	0.08/0.22/0.18	0.36/0.42/0.38	-0.28/-0.2/-0.2
ENSMUSG00000041560	Gltscr2	chr7:15938230-15938174:-@chr7:15937889-15937838:-	0.44/0.49/0.54	0.92/0.85/0.95	-0.48/-0.36/-0.41
ENSMUSG00000092329	Gm20388	chr8:122571937-122572138:+@chr8:122572494-122573130:+	0.07/0.11/0.12	0.23/0.43/0.30	-0.16/-0.32/-0.18
ENSMUSG00000029713,ENSMUSG00000029711	Gnb2,Epo	chr5:137530290-137530184:-@chr5:137529909-137529846:-	0.15/0.15/0.14	0.21/0.25/0.22	-0.06/-0.1/-0.08
ENSMUSG00000015165	Hnrnpl	chr7:28818461-28818532:+@chr7:28818644-28818924:+	0.39/0.30/0.26	0.66/0.64/0.60	-0.27/-0.34/-0.34
ENSMUSG00000025499	Hras1	chr7:141191467-141191342:-@chr7:141191227-141190930:-	0.54/0.56/0.45	0.82/0.86/0.82	-0.28/-0.3/-0.37
ENSMUSG00000042289	Hsd3b7	chr7:127802236-127802398:+@chr7:127802786-127803802:+	0.21/0.44/0.27	0.48/0.68/0.63	-0.27/-0.24/-0.36
ENSMUSG00000022556	Hsf1	chr15:76497768-76497829:+@chr15:76497952-76498048:+	0.08/0.25/0.16	0.57/0.69/0.49	-0.49/-0.44/-0.33
ENSMUSG00000023944	Hsp90ab1	chr17:45571911-45571765:-@chr17:45571619-45571413:-	0.05/0.08/0.06	0.03/0.06/0.03	0.02/0.02/0.03
ENSMUSG00000026864	Hspa5	chr2:34772090-34772146:+@chr2:34772229-34772446:+	0.40/0.29/0.29	0.80/0.73/0.75	-0.4/-0.44/-0.46
ENSMUSG00000068329	Htra2	chr6:83053070-83053038:-@chr6:83052803-83052698:-	0.51/0.49/0.44	0.65/0.72/0.65	-0.14/-0.23/-0.21
ENSMUSG00000030890	Ilk	chr7:105741374-105741483:+@chr7:105741580-105741707:+	0.14/0.15/0.23	0.60/0.55/0.62	-0.46/-0.4/-0.39
ENSMUSG00000019139	Isyna1	chr8:70595139-70595271:+@chr8:70595361-70595554:+	0.07/0.06/0.08	0.23/0.31/0.21	-0.16/-0.25/-0.13
ENSMUSG00000003308	Keap1	chr9:21239332-21238793:-@chr9:21237756-21237071:-	0.18/0.17/0.23	0.45/0.57/0.48	-0.27/-0.4/-0.25
ENSMUSG00000003308	Keap1	chr9:21239332-21238908:-@chr9:21237756-21237071:-	0.17/0.17/0.21	0.41/0.54/0.44	-0.24/-0.37/-0.23
ENSMUSG00000003308	Keap1	chr9:21239332-21239076:-@chr9:21237756-21237071:-	0.15/0.16/0.19	0.35/0.47/0.38	-0.2/-0.31/-0.19
ENSMUSG00000025145	Lrrc45	chr11:120718442-120718553:+@chr11:120719040-120719132:+	0.53/0.43/0.65	0.78/0.96/0.84	-0.25/-0.53/-0.19
ENSMUSG00000033105	Lss	chr10:76544465-76544536:+@chr10:76545451-76545501:+	0.13/0.35/0.18	0.66/0.60/0.52	-0.53/-0.25/-0.34
ENSMUSG00000032295	Man2c1	chr9:57139500-57139708:+@chr9:57139870-57139964:+	0.54/0.35/0.31	0.77/0.62/0.72	-0.23/-0.27/-0.41
ENSMUSG00000001034	Mapk7	chr11:61494266-61493647:-@chr11:61493069-61492904:-	0.25/0.38/0.19	0.38/0.61/0.79	-0.13/-0.23/-0.6
ENSMUSG00000053907	Mat2a	chr6:72435114-72434981:-@chr6:72434395-72432799:-	0.13/0.18/0.16	0.07/0.07/0.10	0.06/0.11/0.06
ENSMUSG00000002968	Med25	chr7:44880104-44879927:-@chr7:44879514-44879391:-	0.23/0.26/0.46	0.49/0.76/0.92	-0.26/-0.5/-0.46
ENSMUSG00000025159	Mms19	chr19:41949837-41949769:-@chr19:41949581-41949455:-	0.16/0.13/0.36	0.43/0.71/0.63	-0.27/-0.58/-0.27
ENSMUSG00000034211	Mrps17	chr5:129715684-129715763:+@chr5:129716727-129716866:+	0.51/0.43/0.50	0.39/0.29/0.39	0.12/0.14/0.11
ENSMUSG00000035772	Mrps2	chr2:28468243-28468359:+@chr2:28468821-28468950:+	0.11/0.05/0.13	0.35/0.27/0.24	-0.24/-0.22/-0.11
ENSMUSG00000020477	Mrps24	chr11:5707555-5707487:-@chr11:5707409-5707298:-	0.21/0.20/0.05	0.40/0.71/0.42	-0.19/-0.51/-0.37
ENSMUSG00000037740	Mrps26	chr2:130564081-130564227:+@chr2:130564308-130564431:+	0.16/0.18/0.19	0.27/0.48/0.37	-0.11/-0.3/-0.18
ENSMUSG00000031816	Mthfsd	chr8:121099152-121098708:-@chr8:121097925-121097557:-	0.24/0.32/0.36	0.77/0.54/0.78	-0.53/-0.22/-0.42
ENSMUSG00000064068	Mtx1	chr3:89212946-89212877:-@chr3:89212762-89212683:-	0.42/0.25/0.16	0.80/0.56/0.56	-0.38/-0.31/-0.4
NA	NA	chr1:156640993-156641229:+@chr1:156641542-156649619:+	0.33/0.53/0.52	0.93/0.92/0.93	-0.6/-0.39/-0.41
NA	NA	chr18:67672768-67672667:-@chr18:67665874-67665501:-	0.26/0.39/0.29	0.61/0.73/0.63	-0.35/-0.34/-0.34
NA	NA	chr2:32587078-32587227:+@chr2:32587581-32587681:+	0.59/0.66/0.64	0.85/0.89/0.91	-0.26/-0.23/-0.27
NA	NA	chr8:22661492-22661402:-@chr8:22660459-22659205:-	0.09/0.09/0.12	0.35/0.21/0.24	-0.26/-0.12/-0.12
ENSMUSG00000034744	Nagk	chr6:83796907-83796991:+@chr6:83797177-83797275:+	0.30/0.18/0.31	0.74/0.79/0.56	-0.44/-0.61/-0.25
ENSMUSG00000006024	Napa	chr7:16113350-16113405:+@chr7:16113476-16113560:+	0.15/0.16/0.30	0.26/0.33/0.42	-0.11/-0.17/-0.12
ENSMUSG00000027185	Nat10	chr2:103726239-103726120:-@chr2:103725762-103725664:-	0.29/0.12/0.20	0.44/0.45/0.42	-0.15/-0.33/-0.22
ENSMUSG00000079334,ENSMUSG00000010051	Nat6,Hyal1	chr9:107579100-107579385:+@chr9:107580457-107580935:+	0.36/0.08/0.17	0.64/0.52/0.78	-0.28/-0.44/-0.61
ENSMUSG00000033938	Ndufb7	chr8:83566758-83566930:+@chr8:83570830-83570998:+	0.05/0.04/0.03	0.12/0.10/0.12	-0.07/-0.06/-0.09
ENSMUSG00000028923	Necap2	chr4:141073779-141073675:-@chr4:141073589-141073508:-	0.16/0.19/0.10	0.42/0.43/0.37	-0.26/-0.24/-0.27
ENSMUSG00000025225	Nfkb2	chr19:46306283-46306364:+@chr19:46306486-46306526:+	0.39/0.11/0.07	0.83/0.68/0.63	-0.44/-0.57/-0.56
ENSMUSG00000031917	Nip7	chr8:107057093-107057179:+@chr8:107057273-107057411:+	0.14/0.12/0.01	0.34/0.43/0.29	-0.2/-0.31/-0.28
ENSMUSG00000031154	Otud5	chrX:7874233-7875940:+@chrX:7876015-7876620:+	0.14/0.13/0.24	0.53/0.51/0.83	-0.39/-0.38/-0.59
ENSMUSG00000034422	Parp14	chr16:35841630-35841409:-@chr16:35841321-35840722:-	0.33/0.16/0.18	0.61/0.55/0.33	-0.28/-0.39/-0.15
ENSMUSG00000025137	Pcyt2	chr11:120612601-120612463:-@chr11:120612083-120612001:-	0.31/0.31/0.23	0.57/0.62/0.63	-0.26/-0.31/-0.4
ENSMUSG00000025047	Pdcd11	chr19:47119793-47119895:+@chr19:47120247-47120424:+	0.20/0.09/0.09	0.32/0.38/0.30	-0.12/-0.29/-0.21
ENSMUSG00000068206	Pick1	chr15:79247265-79247315:+@chr15:79248152-79248296:+	0.22/0.16/0.16	0.73/0.73/0.70	-0.51/-0.57/-0.54
ENSMUSG00000026785	Pkn3	chr2:30079926-30080071:+@chr2:30080575-30080686:+	0.62/0.44/0.45	0.82/0.81/0.80	-0.2/-0.37/-0.35
ENSMUSG00000020464	Pnpt1	chr11:29153232-29153338:+@chr11:29154144-29154215:+	0.13/0.42/0.48	0.57/0.81/0.66	-0.44/-0.39/-0.18
ENSMUSG00000019738	Polr2i	chr7:30232332-30232404:+@chr7:30232482-30232536:+	0.26/0.30/0.25	0.74/0.90/0.79	-0.48/-0.6/-0.54
ENSMUSG00000028104	Polr3gl	chr3:96580089-96580016:-@chr3:96579911-96579798:-	0.48/0.33/0.42	0.73/0.85/0.70	-0.25/-0.52/-0.28
ENSMUSG00000039254	Pomt1	chr2:32243619-32243712:+@chr2:32244234-32244389:+	0.42/0.35/0.40	0.89/0.75/0.89	-0.47/-0.4/-0.49
ENSMUSG00000004100	Ppan	chr9:20889338-20889439:+@chr9:20889634-20889684:+	0.34/0.25/0.26	0.90/0.90/0.80	-0.56/-0.65/-0.54
ENSMUSG00000031570	Ppapdc1b	chr8:25721662-25721786:+@chr8:25722430-25722600:+	0.33/0.47/0.41	0.54/0.67/0.78	-0.21/-0.2/-0.37
ENSMUSG00000027804	Ppid	chr3:79595202-79595308:+@chr3:79597685-79597873:+	0.24/0.32/0.34	0.10/0.07/0.10	0.14/0.25/0.24
ENSMUSG00000033819	Ppp1r16a	chr15:76693014-76693138:+@chr15:76693595-76693724:+	0.29/0.56/0.25	0.58/0.94/0.64	-0.29/-0.38/-0.39
ENSMUSG00000005625	Psmd4	chr3:95033546-95033482:-@chr3:95032984-95032705:-	0.11/0.12/0.10	0.18/0.28/0.22	-0.07/-0.16/-0.12
ENSMUSG00000030591	Psmd8	chr7:29175522-29175411:-@chr7:29174747-29174188:-	0.02/0.02/0.02	0.08/0.08/0.10	-0.06/-0.06/-0.08
ENSMUSG00000022216	Psme1	chr14:55579771-55579833:+@chr14:55579931-55580041:+	0.07/0.14/0.08	0.16/0.29/0.32	-0.09/-0.15/-0.24
ENSMUSG00000032322	Pstpip1	chr9:56123748-56123793:+@chr9:56124594-56124673:+	0.26/0.28/0.27	0.38/0.59/0.56	-0.12/-0.31/-0.29
ENSMUSG00000038502	Ptov1	chr7:44864487-44864383:-@chr7:44863732-44863535:-	0.40/0.45/0.52	0.61/0.77/0.76	-0.21/-0.32/-0.24
ENSMUSG00000004266	Ptpn6	chr6:124721222-124721080:-@chr6:124720908-124720707:-	0.29/0.13/0.15	0.37/0.39/0.28	-0.08/-0.26/-0.13
ENSMUSG00000051557	Pusl1	chr4:155891415-155891358:-@chr4:155891239-155891052:-	0.40/0.53/0.27	0.89/0.95/0.74	-0.49/-0.42/-0.47
ENSMUSG00000032604	Qars	chr9:108508383-108508986:+@chr9:108509149-108509224:+	0.11/0.21/0.09	0.23/0.42/0.24	-0.12/-0.21/-0.15
ENSMUSG00000032604	Qars	chr9:108508877-108508986:+@chr9:108509149-108509224:+	0.10/0.15/0.05	0.22/0.33/0.18	-0.12/-0.18/-0.13
ENSMUSG00000032604	Qars	chr9:108514967-108515232:+@chr9:108515796-108515936:+	0.12/0.07/0.06	0.35/0.29/0.18	-0.23/-0.22/-0.12
ENSMUSG00000022621	Rabl2	chr15:89584390-89584279:-@chr15:89584007-89583910:-	0.53/0.14/0.27	0.81/0.42/0.68	-0.28/-0.28/-0.41
ENSMUSG00000030166	Rad52	chr6:119918587-119918786:+@chr6:119918926-119919077:+	0.25/0.43/0.25	0.87/0.96/0.75	-0.62/-0.53/-0.5
ENSMUSG00000000441	Raf1	chr6:115621862-115621816:-@chr6:115620327-115620209:-	0.40/0.45/0.46	0.61/0.75/0.65	-0.21/-0.3/-0.19
ENSMUSG00000029363	Rfc5	chr5:117382465-117382336:-@chr5:117381913-117381836:-	0.13/0.10/0.04	0.24/0.25/0.20	-0.11/-0.15/-0.16
ENSMUSG00000041354	Rgl2	chr17:33932040-33932218:+@chr17:33932321-33932371:+	0.16/0.27/0.25	0.52/0.62/0.64	-0.36/-0.35/-0.39
ENSMUSG00000025733	Rhot2	chr17:25841855-25841757:-@chr17:25841667-25841559:-	0.10/0.14/0.08	0.36/0.52/0.63	-0.26/-0.38/-0.55
ENSMUSG00000052926	Rnaseh2a	chr8:84958089-84957966:-@chr8:84957864-84957667:-	0.46/0.34/0.24	0.69/0.71/0.57	-0.23/-0.37/-0.33
ENSMUSG00000040746	Rnf167	chr11:70649675-70649765:+@chr11:70649912-70650017:+	0.62/0.31/0.22	0.94/0.78/0.83	-0.32/-0.47/-0.61
ENSMUSG00000026269	Rnpepl1	chr1:92918018-92918126:+@chr1:92918873-92919103:+	0.24/0.26/0.22	0.64/0.59/0.69	-0.4/-0.33/-0.47
ENSMUSG00000026269	Rnpepl1	chr1:92918018-92918126:+@chr1:92918906-92919103:+	0.36/0.34/0.30	0.79/0.71/0.81	-0.43/-0.37/-0.51
ENSMUSG00000026269	Rnpepl1	chr1:92918018-92918126:+@chr1:92918938-92919103:+	0.56/0.51/0.43	0.84/0.71/0.82	-0.28/-0.2/-0.39
ENSMUSG00000000740,ENSMUSG00000092329	Rpl13,Gm20388	chr8:123103898-123103954:+@chr8:123105044-123105244:+	0.56/0.62/0.59	0.88/0.79/0.83	-0.32/-0.17/-0.24
ENSMUSG00000047675	Rps8	chr4:117155677-117155571:-@chr4:117155107-117155008:-	0.44/0.52/0.61	0.69/0.81/0.90	-0.25/-0.29/-0.29
ENSMUSG00000028133	Rwdd3	chr3:121156302-121156187:-@chr3:121156057-121155400:-	0.32/0.56/0.19	0.52/0.87/0.50	-0.2/-0.31/-0.31
ENSMUSG00000026927	Sdccag3	chr2:26386063-26385990:-@chr2:26385609-26385498:-	0.44/0.41/0.42	0.80/0.94/0.92	-0.36/-0.53/-0.5
ENSMUSG00000026927	Sdccag3	chr2:26387671-26387556:-@chr2:26387311-26386655:-	0.09/0.10/0.18	0.36/0.75/0.45	-0.27/-0.65/-0.27
ENSMUSG00000023764	Sfi1	chr11:3135542-3135283:-@chr11:3134730-3134626:-	0.30/0.42/0.57	0.74/0.95/0.88	-0.44/-0.53/-0.31
ENSMUSG00000042303	Sgsm3	chr15:81008289-81008434:+@chr15:81008684-81008908:+	0.15/0.17/0.17	0.30/0.47/0.45	-0.15/-0.3/-0.28
ENSMUSG00000031622	Sin3b	chr8:72756473-72756567:+@chr8:72756848-72757052:+	0.19/0.14/0.20	0.60/0.59/0.43	-0.41/-0.45/-0.23
ENSMUSG00000040356	Skiv2l	chr17:34847324-34847143:-@chr17:34846995-34846867:-	0.11/0.19/0.29	0.25/0.82/0.58	-0.14/-0.63/-0.29
ENSMUSG00000019082	Slc25a22	chr7:141432753-141432663:-@chr7:141432158-141432021:-	0.22/0.25/0.34	0.57/0.51/0.52	-0.35/-0.26/-0.18
ENSMUSG00000014504	Srp19	chr18:34331750-34331825:+@chr18:34334293-34334364:+	0.24/0.45/0.24	0.44/0.76/0.70	-0.2/-0.31/-0.46
ENSMUSG00000032553,ENSMUSG00000090639	Srprb,Gm20425	chr9:103198866-103198789:-@chr9:103197620-103197538:-	0.11/0.04/0.17	0.32/0.28/0.32	-0.21/-0.24/-0.15
ENSMUSG00000027367	Stard7	chr2:127284095-127284303:+@chr2:127284532-127284581:+	0.11/0.02/0.05	0.21/0.14/0.15	-0.1/-0.12/-0.1
ENSMUSG00000026277	Stk25	chr1:93627133-93627025:-@chr1:93626208-93626051:-	0.37/0.43/0.48	0.72/0.75/0.61	-0.35/-0.32/-0.13
ENSMUSG00000010110	Stx5a	chr19:8748655-8748711:+@chr19:8748807-8748888:+	0.35/0.13/0.08	0.65/0.60/0.58	-0.3/-0.47/-0.5
ENSMUSG00000040688	Tbl3	chr17:24705317-24705147:-@chr17:24704886-24704811:-	0.23/0.29/0.16	0.47/0.66/0.58	-0.24/-0.37/-0.42
ENSMUSG00000001750	Tcirg1	chr19:3902556-3902344:-@chr19:3902035-3901891:-	0.41/0.51/0.53	0.56/0.70/0.80	-0.15/-0.19/-0.27
ENSMUSG00000002949	Timm44	chr8:4266680-4266556:-@chr8:4265276-4265226:-	0.20/0.26/0.24	0.47/0.40/0.50	-0.27/-0.14/-0.26
ENSMUSG00000042066	Tmcc2	chr1:132361215-132360275:-@chr1:132359038-132358903:-	0.04/0.11/0.15	0.43/0.46/0.64	-0.39/-0.35/-0.49
ENSMUSG00000028826	Tmem57	chr4:134806691-134806517:-@chr4:134804564-134802759:-	0.08/0.05/0.03	0.20/0.26/0.19	-0.12/-0.21/-0.16
ENSMUSG00000028826	Tmem57	chr4:134806691-134806517:-@chr4:134804564-134802760:-	0.08/0.05/0.03	0.20/0.27/0.19	-0.12/-0.22/-0.16
ENSMUSG00000019850	Tnfaip3	chr10:19005331-19004457:-@chr10:19003757-19003576:-	0.06/0.04/0.07	0.16/0.37/0.22	-0.1/-0.33/-0.15
ENSMUSG00000030894	Tpp1	chr7:105751729-105751590:-@chr7:105750330-105750180:-	0.11/0.11/0.11	0.27/0.24/0.25	-0.16/-0.13/-0.14
ENSMUSG00000078765	U2af1l4	chr7:30564082-30564301:+@chr7:30564474-30564607:+	0.07/0.15/0.17	0.40/0.39/0.32	-0.33/-0.24/-0.15
ENSMUSG00000078765	U2af1l4	chr7:30564203-30564301:+@chr7:30564474-30564607:+	0.06/0.13/0.15	0.37/0.35/0.28	-0.31/-0.22/-0.13
ENSMUSG00000078765	U2af1l4	chr7:30564203-30564394:+@chr7:30564474-30564607:+	0.15/0.10/0.28	0.86/0.53/0.69	-0.71/-0.43/-0.41
ENSMUSG00000030435	U2af2	chr7:5068733-5068796:+@chr7:5069444-5069560:+	0.16/0.37/0.15	0.47/0.62/0.48	-0.31/-0.25/-0.33
ENSMUSG00000032596	Uba7	chr9:107977329-107977475:+@chr9:107977852-107978022:+	0.22/0.32/0.37	0.31/0.76/0.57	-0.09/-0.44/-0.2
ENSMUSG00000029512	Ulk1	chr5:110786227-110785245:-@chr5:110785225-110784489:-	0.21/0.40/0.38	0.45/0.44/0.42	-0.24/-0.04/-0.04
ENSMUSG00000044894	Uqcrq	chr11:53430827-53430788:-@chr11:53430702-53430536:-	0.72/0.74/0.72	0.79/0.88/0.88	-0.07/-0.14/-0.16
ENSMUSG00000002395	Use1	chr8:71368850-71368877:+@chr8:71369129-71369303:+	0.14/0.16/0.12	0.34/0.37/0.37	-0.2/-0.21/-0.25
ENSMUSG00000002395	Use1	chr8:71368850-71368877:+@chr8:71369132-71369303:+	0.14/0.22/0.15	0.38/0.34/0.36	-0.24/-0.12/-0.21
ENSMUSG00000005378	Wbscr22	chr5:135056384-135056339:-@chr5:135056086-135056028:-	0.50/0.23/0.19	0.95/0.74/0.60	-0.45/-0.51/-0.41
ENSMUSG00000025737,ENSMUSG00000097518	Wdr24,AC159277.1	chr17:25827235-25827356:+@chr17:25827428-25827532:+	0.13/0.56/0.25	0.32/0.84/0.60	-0.19/-0.28/-0.35
ENSMUSG00000025722	Wdr73	chr7:80893341-80892976:-@chr7:80891909-80890724:-	0.12/0.19/0.22	0.61/0.77/0.78	-0.49/-0.58/-0.56
ENSMUSG00000025722	Wdr73	chr7:80901269-80901185:-@chr7:80900711-80900644:-	0.72/0.27/0.57	0.98/0.94/0.98	-0.26/-0.67/-0.41
ENSMUSG00000046962	Zfp295	chr16:97953093-97951470:-@chr16:97950869-97947435:-	0.57/0.68/0.54	0.75/0.85/0.85	-0.18/-0.17/-0.31
