# Supplementary material for: Regulation of Toll-like Receptor Signaling by the SF3a mRNA Splicing Complex
Source: PLoS Genet. 2015 Feb 6;11(2):e1004932. doi: 10.1371/journal.pgen.1004932 (PMC4450051; doi:10.1371/journal.pgen.1004932)
Supplement: S2 Table — Skipped Exons (MISO) – CT siRNA with LPS vs SF3a1 siRNA with LPS. (XLSX) [file pgen.1004932.s004.xlsx]

## Sheet: 24_LPS_vs_SF3_LPS_SE_signif3x1
Table S2. MISO, Skipped exons, CT siRNA with LPS vs SF3A1 siRNA with LPS
PSI = “Percent spliced in” (as fraction); values separated by slashes are replicates; Event IDs include exons flanking the exon in question.
Ensembl ID	Gene	Event	PSI_Control	PSI_SF3A1	PSI-Difference
ENSMUSG00000020831,ENSMUSG00000040904	0610010K14Rik,Rnasek	chr11:70237531:70237625:-@chr11:70236877:70236978:-@chr11:70236024:70236211:-	0.83/0.91/0.88	0.71/0.67/0.71	0.12/0.24/0.17
ENSMUSG00000021254	1700020O03Rik	chr12:86268976:86269061:+@chr12:86281449:86281543:+@chr12:86288800:86291368:+	0.77/0.84/0.78	0.28/0.37/0.10	0.49/0.47/0.68
ENSMUSG00000045411	2410002F23Rik	chr7:44247238:44247416:+@chr7:44247910:44248059:+@chr7:44248252:44248295:+	0.93/0.74/0.74	0.45/0.54/0.43	0.48/0.20/0.31
ENSMUSG00000045411	2410002F23Rik	chr7:44248252:44248295:+@chr7:44249542:44249599:+@chr7:44250021:44250059:+	0.59/0.91/0.92	0.21/0.49/0.45	0.38/0.42/0.47
ENSMUSG00000030924	2610020H08Rik	chr7:119834264:119834401:+@chr7:119843848:119844064:+@chr7:119848732:119848941:+	0.55/0.80/0.74	0.35/0.28/0.34	0.20/0.52/0.40
ENSMUSG00000048910	2810453I06Rik	chr5:143548706:143549134:+@chr5:143551409:143551541:+@chr5:143562757:143564525:+	0.70/0.73/0.82	0.28/0.21/0.16	0.42/0.52/0.66
ENSMUSG00000044906	4930503L19Rik	chr18:70469494:70469754:-@chr18:70468054:70468517:-@chr18:70467335:70467485:-	0.89/0.83/0.79	0.53/0.36/0.36	0.36/0.47/0.43
ENSMUSG00000044906	4930503L19Rik	chr18:70469494:70469754:-@chr18:70468221:70468517:-@chr18:70467335:70467485:-	0.90/0.69/0.75	0.46/0.45/0.18	0.44/0.24/0.57
ENSMUSG00000044906	4930503L19Rik	chr18:70469503:70469777:-@chr18:70468054:70468517:-@chr18:70467335:70467485:-	0.89/0.81/0.79	0.51/0.38/0.27	0.38/0.43/0.52
ENSMUSG00000027942	4933434E20Rik	chr3:90056207:90056324:+@chr3:90056529:90056582:+@chr3:90058485:90058651:+	0.99/0.90/0.96	0.85/0.63/0.62	0.14/0.27/0.34
ENSMUSG00000058835	Abi1	chr2:22971083:22971259:-@chr2:22963214:22963228:-@chr2:22962401:22962501:-	0.19/0.34/0.22	0.03/0.02/0.05	0.16/0.32/0.17
ENSMUSG00000022185	Acin1	chr14:54653535:54653685:-@chr14:54653214:54653317:-@chr14:54651717:54651858:-	0.38/0.64/0.59	0.17/0.25/0.19	0.21/0.39/0.40
ENSMUSG00000026159	Agfg1	chr1:82886111:82886187:+@chr1:82886375:82886467:+@chr1:82893424:82893582:+	0.59/0.85/0.83	0.38/0.42/0.40	0.21/0.43/0.43
ENSMUSG00000029722	Agfg2	chr5:137661364:137661492:-@chr5:137660162:137660194:-@chr5:137655608:137655728:-	0.35/0.64/0.71	0.18/0.34/0.11	0.17/0.30/0.60
ENSMUSG00000087107	AI662270	chr11:83223576:83223651:+@chr11:83224210:83224310:+@chr11:83224452:83224631:+	0.32/0.37/0.42	0.05/0.11/0.04	0.27/0.26/0.38
ENSMUSG00000030695	Aldoa	chr7:126799045:126799254:-@chr7:126797974:126798126:-@chr7:126797644:126797776:-	0.19/0.26/0.30	0.14/0.11/0.10	0.05/0.15/0.20
ENSMUSG00000040174	Alkbh3	chr2:94003053:94003156:-@chr2:94001425:94001513:-@chr2:93996183:93996392:-	0.97/0.91/0.92	0.82/0.75/0.55	0.15/0.16/0.37
ENSMUSG00000022841	Ap2m1	chr16:20540333:20540415:+@chr16:20540808:20540813:+@chr16:20540975:20541110:+	0.13/0.30/0.26	0.05/0.02/0.02	0.08/0.28/0.24
ENSMUSG00000009585	Apobec3	chr15:79898111:79898225:+@chr15:79899020:79899118:+@chr15:79905444:79905600:+	0.56/0.72/0.87	0.22/0.41/0.42	0.34/0.31/0.45
ENSMUSG00000022892	App	chr16:84978064:84978285:-@chr16:84971408:84971461:-@chr16:84965670:84965770:-	0.50/0.33/0.37	0.26/0.17/0.21	0.24/0.16/0.16
ENSMUSG00000022892	App	chr16:85043576:85043743:-@chr16:85040251:85040307:-@chr16:85030232:85030365:-	0.46/0.28/0.31	0.30/0.12/0.12	0.16/0.16/0.19
ENSMUSG00000027247	Arhgap1	chr2:91650118:91650252:+@chr2:91651749:91651823:+@chr2:91654073:91654207:+	0.99/0.82/0.89	0.74/0.27/0.35	0.25/0.55/0.54
ENSMUSG00000027247	Arhgap1	chr2:91650118:91650252:+@chr2:91651764:91651823:+@chr2:91654073:91654207:+	0.98/0.91/0.91	0.72/0.47/0.28	0.26/0.44/0.63
ENSMUSG00000015522	Arnt	chr3:95460377:95460421:+@chr3:95466793:95466837:+@chr3:95470177:95470390:+	0.42/0.68/0.63	0.10/0.49/0.17	0.32/0.19/0.46
ENSMUSG00000060216	Arrb2	chr11:70432653:70432753:+@chr11:70435516:70435572:+@chr11:70436163:70436223:+	0.89/0.95/0.92	0.72/0.68/0.72	0.17/0.27/0.20
ENSMUSG00000060216	Arrb2	chr11:70432653:70432753:+@chr11:70435542:70435572:+@chr11:70436163:70436223:+	0.97/0.97/0.97	0.87/0.76/0.85	0.10/0.21/0.12
ENSMUSG00000027244	Atg13	chr2:91680343:91680457:-@chr2:91679920:91679997:-@chr2:91679313:91679429:-	0.90/0.86/0.93	0.71/0.35/0.53	0.19/0.51/0.40
ENSMUSG00000026289	Atg16l1	chr1:87774145:87774231:+@chr1:87774813:87774869:+@chr1:87775757:87775859:+	0.35/0.45/0.60	0.07/0.11/0.29	0.28/0.34/0.31
ENSMUSG00000040363	Bcor	chrX:12056344:12059190:-@chrX:12055639:12055692:-@chrX:12054969:12055155:-	0.72/0.70/0.61	0.25/0.22/0.07	0.47/0.48/0.54
ENSMUSG00000035086	Becn1	chr11:101301728:101301856:-@chr11:101299009:101299076:-@chr11:101296258:101296316:-	0.99/0.95/0.99	0.86/0.84/0.83	0.13/0.11/0.16
ENSMUSG00000033417	Cacul1	chr19:60543010:60543112:-@chr19:60537414:60537503:-@chr19:60534136:60534274:-	0.89/0.87/0.89	0.65/0.41/0.49	0.24/0.46/0.40
ENSMUSG00000021585	Cast	chr13:74702558:74702650:-@chr13:74701216:74701251:-@chr13:74700624:74700716:-	0.97/0.93/0.91	0.54/0.68/0.70	0.43/0.25/0.21
ENSMUSG00000027994	Ccdc109b	chr3:129969950:129970206:-@chr3:129934625:129934700:-@chr3:129933583:129933753:-	0.92/0.92/0.98	0.70/0.66/0.74	0.22/0.26/0.24
ENSMUSG00000038127	Ccdc50	chr16:27435562:27435677:+@chr16:27436368:27436412:+@chr16:27436498:27436602:+	0.99/0.97/0.95	0.84/0.85/0.83	0.15/0.12/0.12
ENSMUSG00000047798	Cd300lf	chr11:115126111:115126452:-@chr11:115124248:115124356:-@chr11:115120264:115120418:-	0.83/0.72/0.60	0.12/0.13/0.26	0.71/0.59/0.34
ENSMUSG00000047798	Cd300lf	chr11:115126111:115126452:-@chr11:115124248:115124377:-@chr11:115120264:115120418:-	0.83/0.74/0.46	0.12/0.09/0.16	0.71/0.65/0.30
ENSMUSG00000060703	Cd302	chr2:60257033:60257203:-@chr2:60255071:60255097:-@chr2:60251993:60252491:-	0.59/0.76/0.85	0.36/0.37/0.37	0.23/0.39/0.48
ENSMUSG00000005087	Cd44	chr2:102853015:102853236:-@chr2:102832483:102832572:-@chr2:102831330:102831536:-	0.00/0.01/0.01	0.08/0.05/0.11	-0.08/-0.04/-0.1
ENSMUSG00000028459	Cd72	chr4:43453641:43453712:-@chr4:43453083:43453172:-@chr4:43452307:43452639:-	0.74/0.40/0.67	0.63/0.30/0.43	0.11/0.10/0.24
ENSMUSG00000028459	Cd72	chr4:43454242:43454349:-@chr4:43453641:43453712:-@chr4:43452307:43452639:-	0.30/0.38/0.47	0.19/0.11/0.19	0.11/0.27/0.28
ENSMUSG00000028459	Cd72	chr4:43454242:43454349:-@chr4:43453641:43453712:-@chr4:43453083:43453172:-	0.70/0.78/0.88	0.53/0.46/0.61	0.17/0.32/0.27
ENSMUSG00000027215	Cd82	chr2:93462330:93462502:-@chr2:93443369:93443444:-@chr2:93437388:93437470:-	0.88/0.93/0.89	0.61/0.66/0.57	0.27/0.27/0.32
ENSMUSG00000029283	Cdc7	chr5:106973777:106974020:+@chr5:106974601:106974696:+@chr5:106975485:106975660:+	0.79/0.86/0.88	0.16/0.26/0.57	0.63/0.60/0.31
ENSMUSG00000025358	Cdk2	chr10:128701343:128701444:-@chr10:128699976:128700119:-@chr10:128699472:128699675:-	0.26/0.49/0.43	0.09/0.23/0.21	0.17/0.26/0.22
ENSMUSG00000039298	Cdk5rap2	chr4:70250353:70250472:-@chr4:70246948:70246974:-@chr4:70245381:70245497:-	0.29/0.27/0.41	0.41/0.58/0.56	-0.12/-0.31/-0.15
ENSMUSG00000005506	Celf1	chr2:90940397:90940641:+@chr2:90987665:90987816:+@chr2:90998580:90998767:+	0.59/0.60/0.52	0.16/0.23/0.09	0.43/0.37/0.43
ENSMUSG00000005506	Celf1	chr2:90954289:90954341:+@chr2:90987665:90987816:+@chr2:90998580:90998767:+	0.39/0.53/0.59	0.14/0.13/0.14	0.25/0.40/0.45
ENSMUSG00000030538	Cib1	chr7:80232510:80232616:-@chr7:80232344:80232378:-@chr7:80230316:80230424:-	0.89/0.89/0.97	0.55/0.71/0.69	0.34/0.18/0.28
ENSMUSG00000004319	Clcn3	chr8:60919340:60919556:-@chr8:60914753:60914828:-@chr8:60910389:60913175:-	0.57/0.48/0.42	0.19/0.06/0.12	0.38/0.42/0.30
ENSMUSG00000030142	Clec4e	chr6:123288894:123288989:-@chr6:123286432:123286518:-@chr6:123286208:123286359:-	0.99/0.99/0.99	0.91/0.75/0.80	0.08/0.24/0.19
ENSMUSG00000006169	Clint1	chr11:45895060:45895129:+@chr11:45902211:45902285:+@chr11:45906181:45906467:+	0.98/0.98/0.95	0.89/0.80/0.78	0.09/0.18/0.17
ENSMUSG00000056167	Cnot10	chr9:114598705:114598835:-@chr9:114597795:114597830:-@chr9:114597479:114597606:-	0.87/0.93/0.88	0.66/0.38/0.60	0.21/0.55/0.28
ENSMUSG00000031601	Cnot7	chr8:40499295:40499439:-@chr8:40495805:40495915:-@chr8:40493036:40494115:-	0.96/0.89/0.97	0.65/0.76/0.74	0.31/0.13/0.23
ENSMUSG00000030970,ENSMUSG00000030849	Ctbp2,Fgfr2	chr7:133081757:133081860:-@chr7:133025713:133025872:-@chr7:132999191:132999345:-	0.66/0.95/0.82	0.28/0.58/0.62	0.38/0.37/0.20
ENSMUSG00000032030	Cul5	chr9:53642681:53642826:-@chr9:53642518:53642598:-@chr9:53634972:53635065:-	0.74/0.94/0.91	0.53/0.47/0.64	0.21/0.47/0.27
ENSMUSG00000018008	Cyth4	chr15:78605847:78605913:+@chr15:78606957:78607075:+@chr15:78608126:78608206:+	0.97/0.95/0.95	0.91/0.80/0.87	0.06/0.15/0.08
ENSMUSG00000027845	Dclre1b	chr3:103808900:103809387:-@chr3:103808072:103808237:-@chr3:103807394:103807576:-	0.41/0.84/0.67	0.26/0.39/0.38	0.15/0.45/0.29
ENSMUSG00000032002	Dcun1d5	chr9:7203451:7203555:+@chr9:7205298:7205400:+@chr9:7206720:7207031:+	0.96/0.96/0.92	0.40/0.48/0.36	0.56/0.48/0.56
ENSMUSG00000074247	Dda1	chr8:71472037:71472117:+@chr8:71472195:71472246:+@chr8:71473775:71473836:+	0.99/0.92/0.95	0.70/0.58/0.68	0.29/0.34/0.27
ENSMUSG00000025408	Ddit3	chr10:127290793:127290891:+@chr10:127293712:127293759:+@chr10:127295321:127295478:+	0.89/0.88/0.73	0.15/0.05/0.11	0.74/0.83/0.62
ENSMUSG00000020705	Ddx42	chr11:106228763:106228824:+@chr11:106230330:106230366:+@chr11:106231132:106231281:+	0.95/0.86/0.91	0.61/0.33/0.43	0.34/0.53/0.48
ENSMUSG00000022472	Desi1	chr15:82003758:82003779:-@chr15:82002541:82002610:-@chr15:81999505:81999614:-	0.94/0.96/0.91	0.77/0.70/0.69	0.17/0.26/0.22
ENSMUSG00000000826	Dnajc5	chr2:181548670:181548841:+@chr2:181548926:181549000:+@chr2:181549273:181552880:+	0.48/0.51/0.47	0.14/0.15/0.18	0.34/0.36/0.29
ENSMUSG00000020661	Dnmt3a	chr12:3895990:3896148:+@chr12:3896578:3896685:+@chr12:3896886:3897042:+	0.96/0.97/0.96	0.56/0.51/0.62	0.40/0.46/0.34
ENSMUSG00000028556	Dock7	chr4:99001033:99001202:-@chr4:98993647:98993736:-@chr4:98991364:98991459:-	0.32/0.37/0.47	0.08/0.29/0.15	0.24/0.08/0.32
ENSMUSG00000061589	Dot1l	chr10:80781368:80781474:+@chr10:80782143:80782184:+@chr10:80783184:80783291:+	0.80/0.70/0.81	0.57/0.33/0.53	0.23/0.37/0.28
ENSMUSG00000032123	Dpagt1	chr9:44326845:44327205:+@chr9:44327552:44327672:+@chr9:44327953:44328166:+	0.97/0.95/0.95	0.44/0.52/0.71	0.53/0.43/0.24
ENSMUSG00000027170	Eif3m	chr2:105004925:105005006:-@chr2:105001271:105001414:-@chr2:105000242:105000302:-	0.98/0.97/0.99	0.79/0.86/0.88	0.19/0.11/0.11
ENSMUSG00000059796	Eif4a1	chr11:69672279:69672423:-@chr11:69670928:69670976:-@chr11:69670615:69670747:-	0.95/0.57/0.77	0.69/0.33/0.38	0.26/0.24/0.39
ENSMUSG00000078812	Eif5a	chr11:69921163:69921386:-@chr11:69920341:69920434:-@chr11:69919151:69919336:-	0.07/0.05/0.05	0.02/0.03/0.02	0.05/0.02/0.03
ENSMUSG00000031819,ENSMUSG00000097919	Emc8,RP24-414A22.6	chr8:120660784:120660860:-@chr8:120659959:120660187:-@chr8:120659005:120659074:-	0.16/0.08/0.15	0.50/0.26/0.44	-0.34/-0.18/-0.29
ENSMUSG00000031819,ENSMUSG00000097919	Emc8,RP24-414A22.6	chr8:120660784:120660860:-@chr8:120660494:120660670:-@chr8:120659959:120660187:-	0.09/0.27/0.29	0.42/0.54/0.80	-0.33/-0.27/-0.51
ENSMUSG00000031109	Enox2	chrX:49288101:49288242:-@chrX:49286856:49286904:-@chrX:49168641:49168784:-	0.72/0.71/0.75	0.20/0.52/0.51	0.52/0.19/0.24
ENSMUSG00000028906	Epb4.1	chr4:131957643:131957819:-@chr4:131937015:131937464:-@chr4:131935739:131935867:-	0.09/0.18/0.18	0.45/0.40/0.48	-0.36/-0.22/-0.3
ENSMUSG00000075703	Ept1	chr5:30248412:30248520:+@chr5:30252710:30252784:+@chr5:30256078:30256340:+	0.97/0.62/0.90	0.57/0.39/0.49	0.40/0.23/0.41
ENSMUSG00000021131	Erh	chr12:80643764:80643861:-@chr12:80642789:80642845:-@chr12:80640957:80641044:-	0.23/0.23/0.31	0.12/0.08/0.04	0.11/0.15/0.27
ENSMUSG00000021996	Esd	chr14:74742014:74742138:+@chr14:74743219:74743338:+@chr14:74745550:74745717:+	0.88/0.97/0.97	0.71/0.71/0.66	0.17/0.26/0.31
ENSMUSG00000021996	Esd	chr14:74743219:74743338:+@chr14:74744648:74744746:+@chr14:74745550:74745717:+	1.00/0.99/0.99	0.96/0.89/0.92	0.04/0.10/0.07
ENSMUSG00000017802	Fam134c	chr11:101099673:101099755:-@chr11:101099008:101099117:-@chr11:101096322:101098620:-	0.88/0.72/0.90	0.40/0.43/0.42	0.48/0.29/0.48
ENSMUSG00000017802	Fam134c	chr11:101099673:101099755:-@chr11:101099008:101099140:-@chr11:101096322:101098620:-	0.94/0.88/0.92	0.55/0.47/0.65	0.39/0.41/0.27
ENSMUSG00000031328	Flna	chrX:74233149:74233338:-@chrX:74232967:74232990:-@chrX:74230506:74230753:-	0.73/0.56/0.48	0.34/0.27/0.13	0.39/0.29/0.35
ENSMUSG00000000838	Fmr1	chrX:68705249:68705380:+@chrX:68705861:68705923:+@chrX:68708042:68708128:+	0.69/0.73/0.52	0.19/0.14/0.27	0.50/0.59/0.25
ENSMUSG00000089847	Fxc1	chr7:105640540:105640622:+@chr7:105640762:105640857:+@chr7:105641028:105641228:+	0.99/0.99/1.00	0.90/0.87/0.96	0.09/0.12/0.04
ENSMUSG00000026867	Gapvd1	chr2:34704166:34704530:-@chr2:34700763:34700850:-@chr2:34695486:34695608:-	0.54/0.56/0.27	0.76/0.94/0.88	-0.22/-0.38/-0.61
ENSMUSG00000034201	Gas2l1	chr11:5065215:5065327:-@chr11:5064837:5065094:-@chr11:5063826:5064478:-	0.97/0.73/0.88	0.81/0.45/0.53	0.16/0.28/0.35
ENSMUSG00000041890	Git2	chr5:114745429:114745571:-@chr5:114743731:114743880:-@chr5:114739033:114739281:-	0.43/0.68/0.61	0.24/0.24/0.35	0.19/0.44/0.26
ENSMUSG00000041890	Git2	chr5:114745429:114745571:-@chr5:114743776:114743880:-@chr5:114739033:114739281:-	0.32/0.54/0.42	0.20/0.13/0.21	0.12/0.41/0.21
ENSMUSG00000020946	Gosr2	chr11:103686582:103686714:-@chr11:103683792:103683932:-@chr11:103676849:103679397:-	0.98/0.92/0.97	0.79/0.77/0.80	0.19/0.15/0.17
ENSMUSG00000020946	Gosr2	chr11:103697630:103697710:-@chr11:103689255:103689319:-@chr11:103687525:103687633:-	0.89/0.90/0.87	0.38/0.65/0.59	0.51/0.25/0.28
ENSMUSG00000028069	Gpatch4	chr3:88043108:88043179:+@chr3:88043467:88043601:+@chr3:88051162:88051289:+	0.05/0.04/0.03	0.15/0.21/0.21	-0.1/-0.17/-0.18
ENSMUSG00000033543	Gtf2a2	chr9:70016819:70016923:+@chr9:70017073:70017191:+@chr9:70018680:70018818:+	0.60/0.72/0.70	0.31/0.29/0.30	0.29/0.43/0.40
ENSMUSG00000025059	Gyk	chrX:85711051:85711131:-@chrX:85706238:85706324:-@chrX:85701937:85704396:-	0.70/0.90/0.61	0.34/0.20/0.39	0.36/0.70/0.22
ENSMUSG00000019188	H13	chr2:152691793:152691876:+@chr2:152694487:152694523:+@chr2:152695482:152695584:+	0.99/0.97/0.98	0.75/0.73/0.61	0.24/0.24/0.37
ENSMUSG00000004980	Hnrnpa2b1	chr6:51465179:51465241:-@chr6:51464428:51464547:-@chr6:51464089:51464211:-	0.87/0.89/0.88	0.72/0.74/0.78	0.15/0.15/0.10
ENSMUSG00000020358	Hnrnpab	chr11:51602593:51602695:-@chr11:51601750:51601890:-@chr11:51600100:51601478:-	0.71/0.72/0.63	0.40/0.29/0.34	0.31/0.43/0.29
ENSMUSG00000060373	Hnrnpc	chr14:52103889:52104028:-@chr14:52098015:52098040:-@chr14:52084115:52084391:-	0.64/0.69/0.64	0.21/0.21/0.18	0.43/0.48/0.46
ENSMUSG00000000568	Hnrnpd	chr5:99978392:99978938:-@chr5:99976534:99976590:-@chr5:99967219:99967387:-	0.94/0.93/0.87	0.79/0.68/0.72	0.15/0.25/0.15
ENSMUSG00000007850	Hnrnph1	chr11:50384644:50384736:+@chr11:50385141:50385190:+@chr11:50385777:50386528:+	0.83/0.82/0.82	0.53/0.33/0.42	0.30/0.49/0.40
ENSMUSG00000045427	Hnrnph2	chrX:134602692:134602762:+@chrX:134602918:134602962:+@chrX:134604855:134607054:+	0.83/0.91/0.81	0.58/0.48/0.58	0.25/0.43/0.23
ENSMUSG00000059208	Hnrnpm	chr17:33658388:33658465:-@chr17:33652273:33652326:-@chr17:33649595:33650397:-	0.77/0.85/0.86	0.58/0.54/0.64	0.19/0.31/0.22
ENSMUSG00000029328	Hnrpdl	chr5:100036104:100036195:-@chr5:100035635:100035739:-@chr5:100033579:100034984:-	0.89/0.72/0.55	0.96/0.97/0.91	-0.07/-0.25/-0.36
ENSMUSG00000018858	Ict1	chr11:115406551:115406587:+@chr11:115409480:115409539:+@chr11:115410060:115410142:+	0.98/0.93/0.97	0.71/0.36/0.75	0.27/0.57/0.22
ENSMUSG00000002010	Idh3g	chrX:73782675:73782716:-@chrX:73782298:73782309:-@chrX:73782006:73782103:-	0.74/0.58/0.61	0.25/0.22/0.32	0.49/0.36/0.29
ENSMUSG00000064215	Ifi27l1	chr12:103436563:103436682:+@chr12:103437390:103437524:+@chr12:103437676:103437705:+	0.96/0.97/0.91	0.85/0.71/0.50	0.11/0.26/0.41
ENSMUSG00000064215	Ifi27l1	chr12:103436563:103436682:+@chr12:103437450:103437524:+@chr12:103437676:103437705:+	0.91/0.97/0.94	0.57/0.62/0.43	0.34/0.35/0.51
ENSMUSG00000064215	Ifi27l1	chr12:103436563:103436682:+@chr12:103437450:103437524:+@chr12:103439401:103439562:+	0.27/0.86/0.86	0.13/0.23/0.19	0.14/0.63/0.67
ENSMUSG00000010358	Ifi35	chr11:101456566:101456664:+@chr11:101457190:101457337:+@chr11:101457416:101457522:+	0.99/0.98/0.99	0.95/0.77/0.84	0.04/0.21/0.15
ENSMUSG00000028037	Ifi44	chr3:151739320:151739491:-@chr3:151738223:151738323:-@chr3:151730923:151732553:-	0.97/0.98/0.97	0.82/0.83/0.79	0.15/0.15/0.18
ENSMUSG00000032965	Ift57	chr16:49699294:49699549:+@chr16:49701854:49702016:+@chr16:49703150:49703268:+	0.73/0.86/0.81	0.35/0.53/0.53	0.38/0.33/0.28
ENSMUSG00000018654	Ikzf1	chr11:11754007:11754174:+@chr11:11758195:11758317:+@chr11:11761219:11761353:+	0.94/0.82/0.88	0.81/0.64/0.65	0.13/0.18/0.23
ENSMUSG00000052337	Immt	chr6:71863141:71863270:+@chr6:71866726:71866740:+@chr6:71868580:71868803:+	0.49/0.47/0.53	0.28/0.17/0.21	0.21/0.30/0.32
ENSMUSG00000030689	Ino80e	chr7:126861476:126861546:-@chr7:126861240:126861292:-@chr7:126857874:126857952:-	0.96/0.99/0.99	0.80/0.89/0.89	0.16/0.10/0.10
ENSMUSG00000042590	Ipo11	chr13:106842089:106842210:-@chr13:106836212:106836426:-@chr13:106822956:106823051:-	0.04/0.25/0.21	0.55/0.69/0.49	-0.51/-0.44/-0.28
ENSMUSG00000029771	Irf5	chr6:29533952:29534141:+@chr6:29534535:29534593:+@chr6:29535041:29535074:+	0.96/0.78/0.89	0.73/0.61/0.75	0.23/0.17/0.14
ENSMUSG00000025498	Irf7	chr7:141264493:141264655:-@chr7:141264223:141264315:-@chr7:141263659:141264048:-	0.75/0.69/0.65	0.34/0.34/0.38	0.41/0.35/0.27
ENSMUSG00000025498	Irf7	chr7:141265075:141265291:-@chr7:141264493:141264559:-@chr7:141263659:141264048:-	0.20/0.40/0.46	0.60/0.68/0.81	-0.4/-0.28/-0.35
ENSMUSG00000046879	Irgm1	chr11:48871094:48871346:-@chr11:48868562:48868780:-@chr11:48865249:48867003:-	0.79/0.76/0.70	0.50/0.51/0.50	0.29/0.25/0.20
ENSMUSG00000018412	Kansl1	chr11:104378685:104378826:-@chr11:104368680:104368778:-@chr11:104357481:104357596:-	0.82/0.85/0.89	0.44/0.42/0.48	0.38/0.43/0.41
ENSMUSG00000024926	Kat5	chr19:5609236:5609372:-@chr19:5608802:5608957:-@chr19:5608638:5608712:-	0.40/0.54/0.40	0.98/0.92/0.93	-0.58/-0.38/-0.53
ENSMUSG00000036940	Kdm1a	chr4:136592965:136593130:-@chr4:136582040:136582099:-@chr4:136577071:136577204:-	0.74/0.73/0.57	0.27/0.43/0.42	0.47/0.30/0.15
ENSMUSG00000033192	Lpcat2	chr8:92871138:92871250:+@chr8:92873048:92873108:+@chr8:92874233:92874291:+	0.95/0.87/0.93	0.71/0.49/0.58	0.24/0.38/0.35
ENSMUSG00000030263	Lrmp	chr6:145137460:145137607:+@chr6:145138046:145138086:+@chr6:145138182:145138263:+	0.22/0.36/0.50	0.10/0.10/0.07	0.12/0.26/0.43
ENSMUSG00000052384	Lrrc33	chr16:32165380:32165476:-@chr16:32162238:32163397:-@chr16:32147553:32147673:-	0.28/0.39/0.41	0.11/0.11/0.23	0.17/0.28/0.18
ENSMUSG00000066568	Lsm14a	chr7:34365615:34365737:-@chr7:34357766:34357942:-@chr7:34357434:34357496:-	0.98/0.88/0.86	0.89/0.70/0.59	0.09/0.18/0.27
ENSMUSG00000029823	Luc7l2	chr6:38593378:38593469:+@chr6:38598785:38598814:+@chr6:38603277:38603468:+	0.74/0.84/0.97	0.25/0.21/0.45	0.49/0.63/0.52
ENSMUSG00000032295	Man2c1	chr9:57138397:57138520:+@chr9:57138848:57138969:+@chr9:57139069:57139154:+	0.94/0.87/0.75	0.69/0.67/0.30	0.25/0.20/0.45
ENSMUSG00000032295	Man2c1	chr9:57138397:57138520:+@chr9:57138854:57138969:+@chr9:57139069:57139154:+	0.92/0.84/0.57	0.48/0.64/0.15	0.44/0.20/0.42
ENSMUSG00000018932	Map2k3	chr11:60944665:60944781:+@chr11:60945511:60945562:+@chr11:60946644:60946771:+	0.99/1.00/0.99	0.91/0.95/0.96	0.08/0.05/0.03
ENSMUSG00000040390	Map3k10	chr7:27668349:27668529:-@chr7:27664950:27665098:-@chr7:27664398:27664573:-	0.18/0.10/0.12	0.51/0.42/0.54	-0.33/-0.32/-0.42
ENSMUSG00000026074	Map4k4	chr1:40007433:40007530:+@chr1:40008331:40008339:+@chr1:40009688:40009863:+	0.59/0.59/0.90	0.11/0.21/0.33	0.48/0.38/0.57
ENSMUSG00000007411	Mark3	chr12:111647471:111647728:+@chr12:111653390:111653434:+@chr12:111655270:111656227:+	0.45/0.65/0.59	0.05/0.10/0.30	0.40/0.55/0.29
ENSMUSG00000027763	Mbnl1	chr3:60615620:60615773:+@chr3:60621423:60621458:+@chr3:60625124:60625198:+	0.84/0.75/0.83	0.11/0.34/0.38	0.73/0.41/0.45
ENSMUSG00000046873	Mbtps2	chrX:157598496:157598715:-@chrX:157593725:157593873:-@chrX:157591354:157591555:-	0.88/0.72/0.87	0.39/0.41/0.49	0.49/0.31/0.38
ENSMUSG00000020184	Mdm2	chr10:117709946:117710028:-@chr10:117709654:117709784:-@chr10:117705155:117705229:-	0.93/0.90/0.93	0.58/0.31/0.31	0.35/0.59/0.62
ENSMUSG00000020184	Mdm2	chr10:117709946:117710028:-@chr10:117709700:117709784:-@chr10:117705155:117705229:-	0.94/0.92/0.95	0.57/0.36/0.35	0.37/0.56/0.60
ENSMUSG00000054387	Mdm4	chr1:133009137:133009192:-@chr1:133004654:133004692:-@chr1:133003791:133003890:-	0.48/0.58/0.60	0.34/0.24/0.33	0.14/0.34/0.27
ENSMUSG00000054387	Mdm4	chr1:133009137:133009192:-@chr1:133004654:133004721:-@chr1:133003791:133003890:-	0.94/0.78/0.64	0.66/0.20/0.21	0.28/0.58/0.43
ENSMUSG00000022160	Mettl3	chr14:52299701:52300105:-@chr14:52298640:52298815:-@chr14:52297869:52298085:-	0.97/0.87/0.89	0.60/0.62/0.52	0.37/0.25/0.37
ENSMUSG00000020111	Micu1	chr10:59756706:59756717:+@chr10:59767084:59767089:+@chr10:59768138:59768252:+	0.28/0.54/0.35	0.49/0.57/0.39	-0.21/-0.03/-0.04
ENSMUSG00000047534	Mis18bp1	chr12:65158395:65158861:-@chr12:65156992:65157065:-@chr12:65154719:65154849:-	0.85/0.69/0.80	0.50/0.30/0.51	0.35/0.39/0.29
ENSMUSG00000028708	Mknk1	chr4:115875381:115875545:+@chr4:115876581:115876624:+@chr4:115877950:115879248:+	0.97/0.95/0.82	0.67/0.62/0.63	0.30/0.33/0.19
ENSMUSG00000031422	Morf4l2	chrX:136741210:136741352:-@chrX:136740946:136741119:-@chrX:136739805:136739894:-	0.25/0.39/0.43	0.13/0.14/0.22	0.12/0.25/0.21
ENSMUSG00000031422	Morf4l2	chrX:136742824:136742918:-@chrX:136739805:136739894:-@chrX:136732948:136734501:-	0.06/0.12/0.15	0.23/0.49/0.43	-0.17/-0.37/-0.28
ENSMUSG00000005417	Mprip	chr11:59754993:59755109:+@chr11:59757524:59761327:+@chr11:59764380:59764527:+	0.22/0.28/0.26	0.53/0.41/0.51	-0.31/-0.13/-0.25
ENSMUSG00000029142	Mrpl33	chr5:31613951:31614022:+@chr5:31614603:31614621:+@chr5:31616381:31616487:+	0.94/0.89/0.98	0.61/0.71/0.61	0.33/0.18/0.37
ENSMUSG00000052915	Msl1	chr11:98800000:98800382:+@chr11:98802268:98802315:+@chr11:98802782:98802846:+	0.61/0.67/0.73	0.37/0.31/0.47	0.24/0.36/0.26
ENSMUSG00000028849	Mtap7d1	chr4:126240023:126240137:-@chr4:126238522:126238632:-@chr4:126236896:126237278:-	0.29/0.27/0.66	0.12/0.09/0.32	0.17/0.18/0.34
ENSMUSG00000027282	Mtch2	chr2:90849598:90849704:+@chr2:90852840:90852866:+@chr2:90853051:90853113:+	0.99/0.90/0.95	0.88/0.50/0.71	0.11/0.40/0.24
ENSMUSG00000022255	Mtdh	chr15:34117880:34118110:+@chr15:34123668:34123766:+@chr15:34131164:34131288:+	0.91/0.86/0.79	0.70/0.61/0.61	0.21/0.25/0.18
ENSMUSG00000020459	Mtif2	chr11:29526408:29526487:+@chr11:29526693:29526843:+@chr11:29529929:29530154:+	0.64/0.39/0.34	0.92/0.81/0.67	-0.28/-0.42/-0.33
ENSMUSG00000020527	Myo19	chr11:84897121:84897211:+@chr11:84897359:84897463:+@chr11:84897549:84897720:+	0.05/0.10/0.10	0.54/0.43/0.30	-0.49/-0.33/-0.2
NA	NA	chr10:79704358:79704584:+@chr10:79708697:79709044:+@chr10:79709671:79709827:+	0.01/0.02/0.02	0.14/0.17/0.11	-0.13/-0.15/-0.09
NA	NA	chr11:120967995:120968134:-@chr11:120964948:120965010:-@chr11:120961741:120963906:-	0.69/0.64/0.57	0.47/0.39/0.29	0.22/0.25/0.28
NA	NA	chr1:162676691:162676817:-@chr1:162675605:162675841:-@chr1:162671785:162673656:-	0.72/0.90/0.74	0.34/0.28/0.40	0.38/0.62/0.34
NA	NA	chr11:95277469:95277615:-@chr11:95276443:95276549:-@chr11:95271853:95275887:-	0.83/0.71/0.70	0.41/0.18/0.24	0.42/0.53/0.46
NA	NA	chr13:114818237:114818323:+@chr13:114819336:114819457:+@chr13:114820802:114820946:+	0.71/0.85/0.79	0.43/0.47/0.40	0.28/0.38/0.39
NA	NA	chr13:13361298:13361422:-@chr13:13360828:13361072:-@chr13:13357620:13359423:-	0.59/0.88/0.81	0.25/0.28/0.35	0.34/0.60/0.46
NA	NA	chr14:20508624:20508721:-@chr14:20503247:20503276:-@chr14:20499314:20501662:-	0.38/0.86/0.67	0.16/0.25/0.35	0.22/0.61/0.32
NA	NA	chr15:89583910:89584007:-@chr15:89583599:89583682:-@chr15:89582527:89583430:-	0.94/0.86/0.91	0.57/0.53/0.68	0.37/0.33/0.23
NA	NA	chr17:28320790:28320856:+@chr17:28322646:28322771:+@chr17:28326094:28326571:+	0.74/0.80/0.83	0.51/0.45/0.32	0.23/0.35/0.51
NA	NA	chr17:31521569:31521692:+@chr17:31527310:31528401:+@chr17:31531110:31531325:+	0.18/0.16/0.10	0.37/0.22/0.28	-0.19/-0.06/-0.18
NA	NA	chr17:80202691:80202744:-@chr17:80202169:80202204:-@chr17:80200080:80201602:-	0.77/0.89/0.89	0.49/0.64/0.59	0.28/0.25/0.30
NA	NA	chr2:35256359:35256473:+@chr2:35266820:35266903:+@chr2:35283905:35284109:+	0.99/0.98/0.98	0.91/0.82/0.88	0.08/0.16/0.10
NA	NA	chr2:74529631:74529801:-@chr2:74528092:74528174:-@chr2:74514837:74522297:-	0.88/0.76/0.60	0.46/0.14/0.30	0.42/0.62/0.30
NA	NA	chr3:151749836:151749959:-@chr3:151749145:151749249:-@chr3:151747618:151747654:-	1.00/0.99/0.99	0.94/0.81/0.86	0.06/0.18/0.13
NA	NA	chr4:141139692:141139796:-@chr4:141120324:141120373:-@chr4:141118527:141118778:-	0.18/0.67/0.68	0.03/0.08/0.10	0.15/0.59/0.58
NA	NA	chr4:141139692:141139796:-@chr4:141120324:141120373:-@chr4:141118527:141118781:-	0.22/0.36/0.52	0.04/0.05/0.06	0.18/0.31/0.46
NA	NA	chr5:139406387:139406572:+@chr5:139410833:139412347:+@chr5:139414273:139416092:+	0.05/0.04/0.09	0.22/0.24/0.19	-0.17/-0.2/-0.1
NA	NA	chr5:43837461:43837547:+@chr5:43840431:43840490:+@chr5:43841997:43843468:+	0.99/0.95/0.97	0.81/0.70/0.69	0.18/0.25/0.28
NA	NA	chr6:117917470:117917598:+@chr6:117919099:117919159:+@chr6:117923708:117925622:+	0.32/0.47/0.32	0.10/0.20/0.09	0.22/0.27/0.23
NA	NA	chr7:30066241:30066367:-@chr7:30062229:30062321:-@chr7:30056034:30057519:-	0.53/0.74/0.64	0.33/0.27/0.33	0.20/0.47/0.31
NA	NA	chr7:46796094:46796288:+@chr7:46797397:46797465:+@chr7:46801672:46801840:+	0.20/0.19/0.34	0.02/0.04/0.15	0.18/0.15/0.19
NA	NA	chr9:124312560:124312694:-@chr9:124311676:124311750:-@chr9:124295358:124295484:-	0.39/0.42/0.49	0.71/0.67/0.60	-0.32/-0.25/-0.11
NA	NA	chr9:20644573:20644747:-@chr9:20642024:20642096:-@chr9:20618118:20618410:-	0.26/0.42/0.41	0.90/0.75/0.45	-0.64/-0.33/-0.04
ENSMUSG00000028693	Nasp	chr4:116618870:116618980:-@chr4:116614330:116614410:-@chr4:116611972:116612081:-	0.96/0.94/0.97	0.68/0.58/0.70	0.28/0.36/0.27
ENSMUSG00000018501	Ncor1	chr11:62366964:62367159:-@chr11:62359761:62359934:-@chr11:62358855:62359015:-	0.91/0.80/0.66	0.58/0.43/0.45	0.33/0.37/0.21
ENSMUSG00000006471	Ndor1	chr2:25251721:25251818:-@chr2:25250096:25250197:-@chr2:25249794:25250003:-	0.18/0.51/0.34	0.88/0.83/0.78	-0.7/-0.32/-0.44
ENSMUSG00000004558	Ndrg2	chr14:51911466:51911546:-@chr14:51911086:51911127:-@chr14:51910680:51910785:-	0.74/0.42/0.58	0.06/0.05/0.14	0.68/0.37/0.44
ENSMUSG00000041881	Ndufa7	chr17:33824614:33824680:+@chr17:33825601:33825650:+@chr17:33829667:33829816:+	0.96/0.98/0.87	0.83/0.85/0.74	0.13/0.13/0.13
ENSMUSG00000013593	Ndufs2	chr1:171238710:171238897:-@chr1:171238515:171238592:-@chr1:171238287:171238372:-	0.96/0.97/0.95	0.70/0.71/0.82	0.26/0.26/0.13
ENSMUSG00000030452	Nipa2	chr7:55944481:55944709:-@chr7:55942980:55943036:-@chr7:55937572:55937662:-	0.93/0.80/0.87	0.18/0.47/0.56	0.75/0.33/0.31
ENSMUSG00000026643	Nmt2	chr2:3304812:3304947:+@chr2:3305397:3305439:+@chr2:3309467:3309611:+	0.98/0.73/0.86	0.32/0.05/0.12	0.66/0.68/0.74
ENSMUSG00000057113	Npm1	chr11:33156991:33157048:-@chr11:33156664:33156747:-@chr11:33156003:33156104:-	0.99/0.99/0.99	0.75/0.73/0.72	0.24/0.26/0.27
ENSMUSG00000032336	Nptn	chr9:58582240:58582526:+@chr9:58618663:58619010:+@chr9:58623687:58623855:+	0.03/0.05/0.11	0.36/0.17/0.24	-0.33/-0.12/-0.13
ENSMUSG00000025969	Nrp2	chr1:62786281:62786301:+@chr1:62812534:62812584:+@chr1:62815333:62818692:+	0.69/0.85/0.72	0.44/0.47/0.31	0.25/0.38/0.41
ENSMUSG00000025969	Nrp2	chr1:62786281:62786316:+@chr1:62812534:62812584:+@chr1:62815333:62818692:+	0.70/0.82/0.89	0.52/0.46/0.39	0.18/0.36/0.50
ENSMUSG00000031072	Oraov1	chr7:144917610:144917680:+@chr7:144919224:144919341:+@chr7:144928925:144930748:+	0.19/0.42/0.42	0.04/0.18/0.13	0.15/0.24/0.29
ENSMUSG00000031697	Orc6	chr8:85303362:85303451:+@chr8:85305209:85305321:+@chr8:85306217:85306318:+	0.87/0.86/0.87	0.57/0.68/0.66	0.30/0.18/0.21
ENSMUSG00000020189	Osbpl8	chr10:111204735:111204840:+@chr10:111224672:111224708:+@chr10:111233553:111233690:+	0.57/0.37/0.58	0.15/0.10/0.25	0.42/0.27/0.33
ENSMUSG00000036779	Papd5	chr8:88247509:88247616:+@chr8:88249105:88249233:+@chr8:88250640:88250853:+	0.92/0.64/0.79	0.10/0.40/0.54	0.82/0.24/0.25
ENSMUSG00000021111	Papola	chr12:105807165:105807218:+@chr12:105808555:105808666:+@chr12:105809343:105809432:+	0.96/0.97/0.98	0.83/0.64/0.71	0.13/0.33/0.27
ENSMUSG00000021111	Papola	chr12:105829057:105829277:+@chr12:105833100:105833162:+@chr12:105834710:105834784:+	0.74/0.77/0.79	0.33/0.18/0.34	0.41/0.59/0.45
ENSMUSG00000021111	Papola	chr12:105829057:105829277:+@chr12:105834710:105834757:+@chr12:105836765:105838943:+	0.07/0.24/0.28	0.26/0.87/0.81	-0.19/-0.63/-0.53
ENSMUSG00000022906	Parp9	chr16:35941033:35941135:+@chr16:35943369:35943402:+@chr16:35947501:35948354:+	0.98/0.91/0.86	0.76/0.57/0.39	0.22/0.34/0.47
ENSMUSG00000022906	Parp9	chr16:35941033:35941135:+@chr16:35943369:35943510:+@chr16:35947501:35948354:+	0.87/0.67/0.63	0.47/0.36/0.29	0.40/0.31/0.34
ENSMUSG00000056851	Pcbp2	chr15:102484166:102484240:+@chr15:102485948:102486040:+@chr15:102487088:102487129:+	0.65/0.58/0.48	0.27/0.17/0.18	0.38/0.41/0.30
ENSMUSG00000071533	Pcnp	chr16:56029603:56029717:-@chr16:56024224:56024386:-@chr16:56022055:56022129:-	0.92/0.68/0.72	0.17/0.41/0.43	0.75/0.27/0.29
ENSMUSG00000001289	Pfdn5	chr15:102326116:102326260:+@chr15:102326433:102326849:+@chr15:102328522:102328596:+	0.83/0.69/0.71	0.98/0.98/0.80	-0.15/-0.29/-0.09
ENSMUSG00000072501	Phf20l1	chr15:66597359:66597447:+@chr15:66597677:66597754:+@chr15:66604027:66604240:+	0.88/0.72/0.76	0.39/0.17/0.40	0.49/0.55/0.36
ENSMUSG00000021902	Phf7	chr14:31241726:31241827:-@chr14:31240859:31240983:-@chr14:31239631:31239737:-	0.80/0.64/0.66	0.21/0.42/0.25	0.59/0.22/0.41
ENSMUSG00000039361	Picalm	chr7:90191654:90191753:+@chr7:90194273:90194296:+@chr7:90195655:90195714:+	0.36/0.65/0.64	0.12/0.29/0.28	0.24/0.36/0.36
ENSMUSG00000023795	Pisd-ps2	chr17:3083968:3084183:-@chr17:3080869:3081034:-@chr17:3079355:3079591:-	0.50/0.51/0.67	0.18/0.20/0.15	0.32/0.31/0.52
ENSMUSG00000050017	Pitpnb	chr5:111382988:111383110:+@chr5:111385520:111385604:+@chr5:111386503:111388359:+	0.82/0.85/0.77	0.50/0.26/0.37	0.32/0.59/0.40
ENSMUSG00000035268	Pkig	chr2:163658386:163658492:+@chr2:163703486:163703555:+@chr2:163721128:163721301:+	0.83/0.87/0.95	0.63/0.57/0.62	0.20/0.30/0.33
ENSMUSG00000040061	Plcb2	chr2:118725017:118725094:-@chr2:118724388:118724456:-@chr2:118723668:118723808:-	0.81/0.87/0.90	0.11/0.32/0.22	0.70/0.55/0.68
ENSMUSG00000041815	Poldip3	chr15:83138132:83138522:-@chr15:83137468:83137554:-@chr15:83135294:83135389:-	0.69/0.75/0.95	0.29/0.38/0.49	0.40/0.37/0.46
ENSMUSG00000036167	Pphln1	chr15:93410692:93410783:+@chr15:93420284:93420490:+@chr15:93424014:93424075:+	0.45/0.45/0.43	0.67/0.68/0.59	-0.22/-0.23/-0.16
ENSMUSG00000032058	Ppp2r1b	chr9:50883474:50883595:+@chr9:50891617:50891717:+@chr9:50892656:50894229:+	0.19/0.47/0.47	0.80/0.51/0.79	-0.61/-0.04/-0.32
ENSMUSG00000030008	Pradc1	chr6:85451113:85451302:-@chr6:85448491:85448591:-@chr6:85447936:85448045:-	0.97/0.82/0.85	0.61/0.57/0.36	0.36/0.25/0.49
ENSMUSG00000029513	Prkab1	chr5:116020374:116020467:-@chr5:116020004:116020118:-@chr5:116017948:116018081:-	0.93/0.89/0.96	0.75/0.65/0.81	0.18/0.24/0.15
ENSMUSG00000020612	Prkar1a	chr11:109649405:109649527:+@chr11:109650441:109650624:+@chr11:109653779:109653961:+	0.12/0.09/0.10	0.20/0.19/0.23	-0.08/-0.1/-0.13
ENSMUSG00000038500	Prr3	chr17:35979127:35979255:-@chr17:35978711:35978781:-@chr17:35978381:35978443:-	0.77/0.72/0.82	0.12/0.19/0.21	0.65/0.53/0.61
ENSMUSG00000040225	Prrc2c	chr1:162676691:162676817:-@chr1:162675605:162675841:-@chr1:162674099:162674151:-	0.89/0.80/0.57	0.38/0.55/0.36	0.51/0.25/0.21
ENSMUSG00000029446	Psph	chr5:129779022:129779248:-@chr5:129776830:129776941:-@chr5:129771476:129771632:-	0.07/0.09/0.09	0.19/0.27/0.24	-0.12/-0.18/-0.15
ENSMUSG00000006498	Ptbp1	chr10:79859781:79859955:+@chr10:79860117:79860194:+@chr10:79860824:79860969:+	0.43/0.34/0.19	0.17/0.17/0.04	0.26/0.17/0.15
ENSMUSG00000027540	Ptpn1	chr2:167974729:167974890:+@chr2:167975309:167975529:+@chr2:167976425:167979385:+	0.99/0.98/0.99	0.94/0.66/0.89	0.05/0.32/0.10
ENSMUSG00000025404	R3hdm2	chr10:127459467:127459575:+@chr10:127462206:127462283:+@chr10:127464982:127465013:+	0.97/0.85/0.96	0.45/0.39/0.72	0.52/0.46/0.24
ENSMUSG00000022621	Rabl2	chr15:89590273:89590426:-@chr15:89584344:89584390:-@chr15:89583910:89584007:-	0.27/0.34/0.22	0.71/0.39/0.49	-0.44/-0.05/-0.27
ENSMUSG00000018841	Rad51l3	chr11:82881771:82881861:-@chr11:82881601:82881671:-@chr11:82879185:82879352:-	0.93/0.76/0.91	0.78/0.51/0.66	0.15/0.25/0.25
ENSMUSG00000027593	Raly	chr2:154791110:154791231:+@chr2:154821007:154821089:+@chr2:154857269:154857533:+	0.99/0.85/0.96	0.84/0.47/0.41	0.15/0.38/0.55
ENSMUSG00000027593	Raly	chr2:154791110:154791548:+@chr2:154821007:154821089:+@chr2:154857269:154857533:+	0.92/0.93/0.94	0.53/0.71/0.48	0.39/0.22/0.46
ENSMUSG00000039844	Rapgef1	chr2:29719593:29719850:+@chr2:29720643:29720738:+@chr2:29722224:29722309:+	0.13/0.32/0.21	0.70/0.86/0.78	-0.57/-0.54/-0.57
ENSMUSG00000026889	Rbm18	chr2:36134135:36134263:-@chr2:36127181:36127251:-@chr2:36122852:36122938:-	0.65/0.43/0.53	0.43/0.12/0.23	0.22/0.31/0.30
ENSMUSG00000026889	Rbm18	chr2:36134135:36134263:-@chr2:36127215:36127251:-@chr2:36122852:36122938:-	0.69/0.45/0.65	0.42/0.10/0.21	0.27/0.35/0.44
ENSMUSG00000027620	Rbm39	chr2:156179177:156179240:-@chr2:156178880:156178952:-@chr2:156177633:156177906:-	0.90/0.89/0.90	0.64/0.55/0.55	0.26/0.34/0.35
ENSMUSG00000032580	Rbm5	chr9:107760322:107760391:-@chr9:107759776:107759849:-@chr9:107756909:107756992:-	0.98/0.81/0.87	0.66/0.62/0.51	0.32/0.19/0.36
ENSMUSG00000002983	Relb	chr7:19627923:19627970:-@chr7:19622926:19622934:-@chr7:19619514:19619842:-	0.92/0.85/0.87	0.59/0.23/0.53	0.33/0.62/0.34
ENSMUSG00000019854	Reps1	chr10:18104154:18104275:+@chr10:18107668:18107748:+@chr10:18114399:18114486:+	0.86/0.59/0.70	0.65/0.23/0.40	0.21/0.36/0.30
ENSMUSG00000019854	Reps1	chr10:18104154:18104275:+@chr10:18107671:18107748:+@chr10:18114399:18114486:+	0.78/0.49/0.63	0.54/0.13/0.32	0.24/0.36/0.31
ENSMUSG00000070426	Rnf121	chr7:102035307:102035461:-@chr7:102031494:102031601:-@chr7:102029012:102029132:-	0.79/0.76/0.92	0.43/0.51/0.76	0.36/0.25/0.16
ENSMUSG00000035890	Rnf126	chr10:79761565:79761633:-@chr10:79761430:79761499:-@chr10:79760989:79761082:-	1.00/0.98/0.96	0.78/0.74/0.79	0.22/0.24/0.17
ENSMUSG00000041926	Rnpep	chr1:135277389:135277537:-@chr1:135272362:135272478:-@chr1:135271529:135271764:-	0.82/0.90/0.95	0.70/0.60/0.73	0.12/0.30/0.22
ENSMUSG00000052146	Rps10	chr17:27632279:27632356:-@chr17:27631200:27631255:-@chr17:27630429:27630506:-	1.00/1.00/1.00	0.86/0.84/0.81	0.14/0.16/0.19
ENSMUSG00000020458	Rtn4	chr11:29705535:29705591:+@chr11:29706410:29708770:+@chr11:29733633:29733840:+	0.85/0.83/0.84	0.50/0.46/0.65	0.35/0.37/0.19
ENSMUSG00000000085	Scmh1	chr4:120522455:120522649:+@chr4:120524998:120525063:+@chr4:120528156:120528298:+	0.90/0.60/0.60	0.62/0.40/0.36	0.28/0.20/0.24
ENSMUSG00000022568	Scrib	chr15:76062670:76063047:-@chr15:76061739:76061801:-@chr15:76061134:76061223:-	0.72/0.66/0.89	0.47/0.30/0.28	0.25/0.36/0.61
ENSMUSG00000028249	Sdcbp	chr4:6365680:6365759:+@chr4:6367640:6367808:+@chr4:6377077:6377142:+	0.04/0.02/0.02	0.22/0.22/0.16	-0.18/-0.2/-0.14
ENSMUSG00000058586	Serhl	chr15:83114357:83114439:+@chr15:83115567:83115663:+@chr15:83116257:83116671:+	0.29/0.44/0.57	0.02/0.10/0.18	0.27/0.34/0.39
ENSMUSG00000040848	Sft2d2	chr1:165188248:165188334:-@chr1:165187969:165188054:-@chr1:165185008:165185089:-	0.71/0.73/0.71	0.41/0.39/0.53	0.30/0.34/0.18
ENSMUSG00000040990	Sh3kbp1	chrX:159958213:159958322:+@chrX:159961765:159961893:+@chrX:159966214:159966482:+	0.76/0.81/0.94	0.58/0.43/0.37	0.18/0.38/0.57
ENSMUSG00000032806	Slc10a3	chrX:74373191:74373349:-@chrX:74372614:74372682:-@chrX:74369219:74371011:-	0.69/0.66/0.60	0.31/0.15/0.33	0.38/0.51/0.27
ENSMUSG00000025161	Slc16a3	chr11:120949067:120949150:+@chr11:120954174:120954268:+@chr11:120955226:120955469:+	0.93/0.98/0.97	0.89/0.85/0.86	0.04/0.13/0.11
ENSMUSG00000066152	Slc31a2	chr4:62292632:62292698:+@chr4:62295887:62296076:+@chr4:62296975:62298411:+	0.99/0.93/0.94	0.88/0.73/0.71	0.11/0.20/0.23
ENSMUSG00000021870	Slmap	chr14:26418113:26418247:-@chr14:26416203:26416292:-@chr14:26413175:26414988:-	0.90/0.81/0.82	0.58/0.56/0.26	0.32/0.25/0.56
ENSMUSG00000021870	Slmap	chr14:26460042:26460210:-@chr14:26459904:26459954:-@chr14:26453538:26453600:-	0.73/0.48/0.42	0.20/0.35/0.23	0.53/0.13/0.19
ENSMUSG00000021870	Slmap	chr14:26460042:26460210:-@chr14:26459904:26459954:-@chr14:26459410:26459460:-	0.73/0.41/0.63	0.20/0.33/0.30	0.53/0.08/0.33
ENSMUSG00000020463	Smek2	chr11:29200701:29200803:+@chr11:29202867:29202908:+@chr11:29205546:29205704:+	0.93/0.78/0.93	0.13/0.25/0.45	0.80/0.53/0.48
ENSMUSG00000006058	Snf8	chr11:96045161:96045302:+@chr11:96046280:96046354:+@chr11:96047195:96047405:+	0.91/0.79/0.75	0.40/0.51/0.54	0.51/0.28/0.21
ENSMUSG00000063511	Snrnp70	chr7:45383804:45383885:-@chr7:45381825:45383184:-@chr7:45380717:45380818:-	0.35/0.34/0.34	0.76/0.71/0.83	-0.41/-0.37/-0.49
ENSMUSG00000036580	Spg20	chr3:55121600:55121797:+@chr3:55124755:55124925:+@chr3:55126534:55126654:+	0.96/0.78/0.78	0.45/0.29/0.30	0.51/0.49/0.48
ENSMUSG00000057342	Sphk2	chr7:45717701:45718002:-@chr7:45716993:45717063:-@chr7:45713260:45713728:-	0.94/0.89/0.95	0.73/0.56/0.67	0.21/0.33/0.28
ENSMUSG00000026771	Spopl	chr2:23543197:23543324:-@chr2:23541519:23541615:-@chr2:23537461:23537638:-	0.34/0.31/0.28	0.09/0.08/0.05	0.25/0.23/0.23
ENSMUSG00000003068	Stk11	chr10:80127904:80128100:+@chr10:80128391:80129700:+@chr10:80129905:80130111:+	0.40/0.41/0.50	0.62/0.63/0.64	-0.22/-0.22/-0.14
ENSMUSG00000019790	Stxbp5	chr10:9789363:9789428:-@chr10:9778021:9778066:-@chr10:9770450:9770689:-	0.03/0.37/0.32	0.72/0.66/0.73	-0.69/-0.29/-0.41
ENSMUSG00000019790	Stxbp5	chr10:9789363:9789428:-@chr10:9778021:9778071:-@chr10:9770450:9770689:-	0.05/0.41/0.47	0.60/0.69/0.75	-0.55/-0.28/-0.28
ENSMUSG00000036054	Sugp2	chr8:70260469:70260589:+@chr8:70261231:70261317:+@chr8:70262871:70263105:+	0.87/0.84/0.69	0.54/0.43/0.37	0.33/0.41/0.32
ENSMUSG00000020485	Supt4h1	chr11:87738167:87738273:+@chr11:87740505:87740646:+@chr11:87742796:87742851:+	0.60/0.45/0.45	0.02/0.08/0.06	0.58/0.37/0.39
ENSMUSG00000026646	Suv39h2	chr2:3474703:3474986:-@chr2:3472502:3472647:-@chr2:3464267:3464926:-	0.59/0.60/0.40	0.28/0.32/0.10	0.31/0.28/0.30
ENSMUSG00000024613	Tcof1	chr18:60828365:60828559:-@chr18:60827340:60827447:-@chr18:60822804:60822990:-	0.60/0.59/0.67	0.45/0.41/0.39	0.15/0.18/0.28
ENSMUSG00000068039	Tcp1	chr17:12916465:12916629:+@chr17:12917798:12917883:+@chr17:12918043:12918171:+	0.70/0.78/0.78	0.24/0.25/0.27	0.46/0.53/0.51
ENSMUSG00000029217	Tec	chr5:72868394:72868448:-@chr5:72825044:72825130:-@chr5:72823456:72823641:-	0.91/0.92/0.72	0.64/0.62/0.50	0.27/0.30/0.22
ENSMUSG00000022130	Tgds	chr14:118128223:118128291:-@chr14:118127495:118127585:-@chr14:118121719:118121861:-	0.79/0.78/0.71	0.30/0.49/0.35	0.49/0.29/0.36
ENSMUSG00000020137	Thap2	chr10:115384205:115384435:-@chr10:115376352:115376547:-@chr10:115369966:115372946:-	0.81/0.81/0.93	0.57/0.55/0.26	0.24/0.26/0.67
ENSMUSG00000046688	Tifa	chr3:127789913:127790171:+@chr3:127791473:127791529:+@chr3:127796569:127798389:+	0.87/0.80/0.58	0.34/0.37/0.50	0.53/0.43/0.08
ENSMUSG00000020694	Tlk2	chr11:105221186:105221353:+@chr11:105240361:105240456:+@chr11:105241569:105241661:+	0.82/0.91/0.98	0.62/0.70/0.51	0.20/0.21/0.47
ENSMUSG00000029569	Tmem168	chr6:13607830:13608063:-@chr6:13602238:13603487:-@chr6:13594944:13595086:-	0.89/0.95/0.99	0.79/0.75/0.93	0.10/0.20/0.06
ENSMUSG00000037720	Tmem33	chr5:67260964:67261033:+@chr5:67263730:67263824:+@chr5:67264270:67264457:+	0.99/0.96/0.98	0.71/0.59/0.73	0.28/0.37/0.25
ENSMUSG00000019961	Tmpo	chr10:91158748:91158845:-@chr10:91153085:91153180:-@chr10:91152628:91152738:-	0.92/0.67/0.85	0.56/0.45/0.38	0.36/0.22/0.47
ENSMUSG00000019961	Tmpo	chr10:91158748:91158845:-@chr10:91153278:91153397:-@chr10:91153085:91153180:-	0.86/0.98/0.97	0.70/0.35/0.80	0.16/0.63/0.17
ENSMUSG00000052707	Tnrc6a	chr7:123174144:123174319:+@chr7:123175426:123175458:+@chr7:123176824:123176904:+	0.86/0.77/0.83	0.42/0.37/0.48	0.44/0.40/0.35
ENSMUSG00000078713	Tomm5	chr4:45107913:45108113:-@chr4:45106839:45106888:-@chr4:45105210:45105644:-	0.25/0.39/0.45	0.09/0.18/0.19	0.16/0.21/0.26
ENSMUSG00000050565	Tor1aip2	chr1:156040861:156041002:+@chr1:156051294:156051623:+@chr1:156059411:156059587:+	1.00/1.00/1.00	0.98/0.93/0.95	0.02/0.07/0.05
ENSMUSG00000048677	Tpcn2	chr7:145260872:145261000:-@chr7:145260089:145260138:-@chr7:145258515:145258614:-	0.87/0.73/0.80	0.65/0.35/0.28	0.22/0.38/0.52
ENSMUSG00000000827	Tpd52l2	chr2:181501905:181502053:+@chr2:181502876:181502935:+@chr2:181508166:181508267:+	0.71/0.68/0.70	0.46/0.27/0.30	0.25/0.41/0.40
ENSMUSG00000033014	Trim33	chr3:103352003:103352155:+@chr3:103353567:103353617:+@chr3:103353697:103358768:+	0.48/0.59/0.63	0.10/0.20/0.24	0.38/0.39/0.39
ENSMUSG00000022721	Trmt2a	chr16:18251549:18251660:+@chr16:18252126:18252248:+@chr16:18252402:18252477:+	0.99/0.95/0.97	0.80/0.79/0.72	0.19/0.16/0.25
ENSMUSG00000028898	Trnau1ap	chr4:132325946:132326045:-@chr4:132325352:132325489:-@chr4:132325208:132325260:-	0.31/0.21/0.15	0.71/0.41/0.49	-0.4/-0.2/-0.34
ENSMUSG00000037300	Ttc13	chr8:124709903:124709973:-@chr8:124699656:124699721:-@chr8:124695636:124695752:-	0.28/0.11/0.49	0.61/0.76/0.75	-0.33/-0.65/-0.26
ENSMUSG00000034848	Ttc21b	chr2:66188260:66188380:-@chr2:66186154:66186221:-@chr2:66184329:66184843:-	0.63/0.62/0.71	0.24/0.20/0.31	0.39/0.42/0.40
ENSMUSG00000042520	Ubap2l	chr3:90034065:90034177:-@chr3:90031296:90031370:-@chr3:90028325:90028377:-	0.93/0.72/0.84	0.67/0.41/0.59	0.26/0.31/0.25
ENSMUSG00000023286	Ube2j2	chr4:155955422:155955560:+@chr4:155956368:155956448:+@chr4:155957081:155959604:+	0.99/0.98/0.99	0.75/0.81/0.86	0.24/0.17/0.13
ENSMUSG00000078923,ENSMUSG00000089739	Ube2v1,Gm20431	chr2:167631940:167632005:-@chr2:167629069:167629288:-@chr2:167617829:167617977:-	0.10/0.11/0.29	0.31/0.37/0.59	-0.21/-0.26/-0.3
ENSMUSG00000059890	Ube4a	chr9:44937849:44937949:-@chr9:44937633:44937746:-@chr9:44935327:44935501:-	0.52/0.89/0.71	0.25/0.17/0.24	0.27/0.72/0.47
ENSMUSG00000039473	Ubn1	chr16:5081418:5081661:+@chr16:5081894:5081983:+@chr16:5084056:5086285:+	0.56/0.50/0.72	0.13/0.14/0.23	0.43/0.36/0.49
ENSMUSG00000005312	Ubqln1	chr13:58183182:58183324:-@chr13:58180822:58180905:-@chr13:58179553:58179668:-	0.48/0.45/0.55	0.29/0.31/0.30	0.19/0.14/0.25
ENSMUSG00000025616	Usp16	chr16:87472081:87472168:+@chr16:87473107:87473185:+@chr16:87474582:87474673:+	0.79/0.63/0.83	0.56/0.28/0.30	0.23/0.35/0.53
ENSMUSG00000038429	Usp5	chr6:124817318:124817471:-@chr6:124816984:124817068:-@chr6:124815019:124815659:-	0.84/0.84/0.97	0.62/0.54/0.68	0.22/0.30/0.29
ENSMUSG00000021771	Vdac2	chr14:21831561:21831667:+@chr14:21831851:21831909:+@chr14:21832884:21832952:+	1.00/0.99/0.99	0.91/0.95/0.95	0.09/0.04/0.04
ENSMUSG00000023951	Vegfa	chr17:46022277:46022348:-@chr17:46020991:46021122:-@chr17:46016993:46018879:-	0.55/0.90/0.91	0.24/0.35/0.45	0.31/0.55/0.46
ENSMUSG00000023951	Vegfa	chr17:46024065:46024094:-@chr17:46020991:46021122:-@chr17:46016993:46018879:-	0.66/0.82/0.62	0.22/0.23/0.29	0.44/0.59/0.33
ENSMUSG00000029462	Vps29	chr5:122354413:122354476:+@chr5:122356794:122356805:+@chr5:122360013:122360204:+	0.27/0.28/0.14	0.10/0.03/0.06	0.17/0.25/0.08
ENSMUSG00000033653	Vps8	chr16:21448349:21448403:+@chr16:21451356:21451361:+@chr16:21456229:21456353:+	0.26/0.17/0.33	0.44/0.48/0.57	-0.18/-0.31/-0.24
ENSMUSG00000021124	Vti1b	chr12:79160409:79160582:-@chr12:79157848:79157909:-@chr12:79156017:79156571:-	1.00/0.98/0.99	0.95/0.93/0.93	0.05/0.05/0.06
ENSMUSG00000021124	Vti1b	chr12:79172220:79172458:-@chr12:79166351:79166409:-@chr12:79164948:79165139:-	0.87/0.76/0.84	0.49/0.46/0.41	0.38/0.30/0.43
ENSMUSG00000025722	Wdr73	chr7:80900348:80900436:-@chr7:80898503:80898591:-@chr7:80897923:80897987:-	0.97/0.83/0.94	0.62/0.41/0.72	0.35/0.42/0.22
ENSMUSG00000057406	Whsc1	chr5:33820744:33820877:+@chr5:33821659:33821728:+@chr5:33843112:33843737:+	0.74/0.74/0.55	0.20/0.19/0.31	0.54/0.55/0.24
ENSMUSG00000017677	Wsb1	chr11:79244463:79244563:-@chr11:79243400:79243575:-@chr11:79241984:79242156:-	0.27/0.29/0.16	0.07/0.05/0.05	0.20/0.24/0.11
ENSMUSG00000028639	Ybx1	chr4:119285109:119285142:-@chr4:119282781:119282870:-@chr4:119282146:119282448:-	0.99/1.00/1.00	0.91/0.94/0.94	0.08/0.06/0.06
ENSMUSG00000029127	Zbtb49	chr5:38213308:38214383:-@chr5:38210618:38210664:-@chr5:38205889:38205962:-	0.25/0.40/0.44	0.56/0.54/0.54	-0.31/-0.14/-0.1
ENSMUSG00000021621	Zcchc9	chr13:91800611:91800703:-@chr13:91798823:91798891:-@chr13:91796533:91797254:-	0.82/0.90/0.87	0.57/0.60/0.47	0.25/0.30/0.40
ENSMUSG00000044477	Zfand3	chr17:30005087:30005308:+@chr17:30060810:30060850:+@chr17:30135323:30135505:+	0.69/0.65/0.81	0.30/0.23/0.20	0.39/0.42/0.61
ENSMUSG00000017421	Zfp207	chr11:80389255:80389330:+@chr11:80389774:80389821:+@chr11:80391331:80391401:+	0.96/0.94/0.99	0.70/0.81/0.71	0.26/0.13/0.28
ENSMUSG00000046897	Zfp740	chr15:102204571:102204883:+@chr15:102205229:102205305:+@chr15:102207771:102207920:+	0.32/0.53/0.60	0.16/0.13/0.23	0.16/0.40/0.37
ENSMUSG00000046897	Zfp740	chr15:102204571:102205086:+@chr15:102205229:102205305:+@chr15:102207771:102207920:+	0.41/0.61/0.73	0.18/0.25/0.17	0.23/0.36/0.56
ENSMUSG00000021271	Zfp839	chr12:110855000:110855872:+@chr12:110860796:110861023:+@chr12:110863964:110864056:+	0.59/0.51/0.28	0.92/0.86/0.81	-0.33/-0.35/-0.53
