# Supplementary material for: Regulation of Toll-like Receptor Signaling by the SF3a mRNA Splicing Complex
Source: PLoS Genet. 2015 Feb 6;11(2):e1004932. doi: 10.1371/journal.pgen.1004932 (PMC4450051; doi:10.1371/journal.pgen.1004932)
Supplement: S3 Table — Alternate 3’ Splice Site (MISO)—CT siRNA with LPS vs SF3a1 siRNA with LPS. (XLSX) [file pgen.1004932.s005.xlsx]

## Sheet: 24_LPS_vs_SF3_LPS_A3SS_signif3x
Table S3. MISO, Alternate 3' splice site, CT siRNA with LPS vs SF3A1 siRNA with LPS
PSI = “Percent spliced in” (as fraction); values separated by slashes are replicates.
Gene ID	Gene	Event	PSI_Control	PSI_1	PSI-Difference
ENSMUSG00000001062	1300018I17Rik	chr8:123247967:123248054:-@chr8:123247799|123247878:123247714:-	0.41/0.13/0.37	0.88/0.59/0.62	-0.47/-0.46/-0.25
ENSMUSG00000020747	2310067B10Rik	chr11:115790170:115790334:+@chr11:115790967|115791033:115791176:+	0.43/0.60/0.12	0.78/0.80/0.80	-0.35/-0.2/-0.68
ENSMUSG00000038000	Acd	chr8:105700282:105700358:-@chr8:105700048|105700160:105700004:-	0.36/0.24/0.21	0.81/0.73/0.63	-0.45/-0.49/-0.42
ENSMUSG00000031667	Aktip	chr8:91133900:91134023:-@chr8:91131148|91131152:91131041:-	0.38/0.63/0.63	0.67/0.76/0.81	-0.29/-0.13/-0.18
ENSMUSG00000017390	Aldoc	chr11:78322968:78323222:+@chr11:78324062|78324390:78324513:+	0.02/0.05/0.07	0.16/0.17/0.20	-0.14/-0.12/-0.13
ENSMUSG00000042831	Alkbh6	chr7:30312237:30312388:+@chr7:30312506|30312591:30312707:+	0.40/0.11/0.29	0.87/0.92/0.84	-0.47/-0.81/-0.55
ENSMUSG00000029472	Anapc5	chr5:122802130:122802219:-@chr5:122800593|122800632:122800451:-	0.65/0.70/0.81	0.89/0.90/0.92	-0.24/-0.2/-0.11
ENSMUSG00000024483	Ankhd1	chr18:36613833:36613976:+@chr18:36614715|36614763:36614817:+	0.82/0.46/0.59	0.97/0.86/0.87	-0.15/-0.4/-0.28
ENSMUSG00000040351	Ankib1	chr5:3700356:3700407:-@chr5:3694875|3694893:3694779:-	0.27/0.31/0.27	0.55/0.68/0.72	-0.28/-0.37/-0.45
ENSMUSG00000040613	Apobec1	chr6:122596632:122596777:-@chr6:122591204|122591260:122591087:-	0.44/0.52/0.37	0.58/0.76/0.67	-0.14/-0.24/-0.3
ENSMUSG00000026311	Asb1	chr1:91540565:91540864:+@chr1:91544151|91544156:91544297:+	0.62/0.70/0.74	0.34/0.46/0.44	0.28/0.24/0.30
ENSMUSG00000029036	Atad3a	chr4:155754757:155754826:-@chr4:155754047|155754138:155753882:-	0.10/0.09/0.08	0.29/0.54/0.36	-0.19/-0.45/-0.28
ENSMUSG00000033379	Atp6v0b	chr4:117887170:117887329:-@chr4:117886638|117886694:117886590:-	0.05/0.13/0.09	0.34/0.32/0.32	-0.29/-0.19/-0.23
ENSMUSG00000068328	Aup1	chr6:83056978:83057093:+@chr6:83057214|83057276:83057394:+	0.04/0.21/0.15	0.38/0.47/0.41	-0.34/-0.26/-0.26
ENSMUSG00000037458	Azin1	chr15:38498669:38498841:-@chr15:38497398|38497550:38497264:-	0.45/0.24/0.22	0.68/0.47/0.53	-0.23/-0.23/-0.31
ENSMUSG00000040054	Baz2a	chr10:128125499:128125645:+@chr10:128126018|128126021:128126241:+	0.81/0.66/0.77	0.55/0.36/0.34	0.26/0.30/0.43
ENSMUSG00000024335	Brd2	chr17:34114890:34115264:-@chr17:34114478|34114650:34114350:-	0.43/0.26/0.29	0.69/0.66/0.72	-0.26/-0.4/-0.43
ENSMUSG00000030177	Ccdc77	chr6:120348388:120348530:-@chr6:120342069|120342077:120341973:-	0.12/0.22/0.12	0.76/0.51/0.58	-0.64/-0.29/-0.46
ENSMUSG00000031065	Cdk16	chrX:20693324:20693531:+@chrX:20693907|20694038:20694171:+	0.15/0.05/0.09	0.39/0.51/0.31	-0.24/-0.46/-0.22
ENSMUSG00000030142	Clec4e	chr6:123288894:123288989:-@chr6:123286359|123286518:123286208:-	0.94/0.86/0.83	0.67/0.57/0.63	0.27/0.29/0.20
ENSMUSG00000029705	Cux1	chr5:136332624:136332728:-@chr5:136326938|136327010:136326750:-	0.53/0.28/0.22	0.87/0.50/0.53	-0.34/-0.22/-0.31
ENSMUSG00000026456	Cyb5r1	chr1:134407574:134407703:+@chr1:134407817|134408404:134408487:+	0.38/0.17/0.17	0.51/0.47/0.37	-0.13/-0.3/-0.2
ENSMUSG00000018008	Cyth4	chr15:78604636:78604700:+@chr15:78604860|78605847:78605913:+	0.38/0.37/0.35	0.72/0.61/0.56	-0.34/-0.24/-0.21
ENSMUSG00000027845	Dclre1b	chr3:103808900:103809387:-@chr3:103808098|103808237:103808072:-	0.43/0.85/0.78	0.25/0.48/0.42	0.18/0.37/0.36
ENSMUSG00000019432	Ddx39b	chr17:35241746:35241852:+@chr17:35243113|35243247:35243450:+	0.98/0.98/0.96	0.83/0.86/0.77	0.15/0.12/0.19
ENSMUSG00000028175	Depdc1a	chr3:159527944:159528129:+@chr3:159528999|159529005:159529955:+	0.61/0.76/0.64	0.50/0.49/0.29	0.11/0.27/0.35
ENSMUSG00000066026	Dhrs3	chr4:144918651:144918794:+@chr4:144919230|144919385:144919504:+	0.13/0.09/0.09	0.42/0.36/0.29	-0.29/-0.27/-0.2
ENSMUSG00000061689	Dlgap4	chr2:156745835:156746196:+@chr2:156748023|156748332:156748420:+	0.13/0.09/0.06	0.28/0.23/0.41	-0.15/-0.14/-0.35
ENSMUSG00000036893	Ehmt1	chr2:24877455:24877626:-@chr2:24863908|24863929:24863772:-	0.61/0.59/0.62	0.16/0.31/0.32	0.45/0.28/0.30
ENSMUSG00000022884	Eif4a2	chr16:23111817:23111896:+@chr16:23112351|23113167:23114132:+	0.38/0.58/0.62	0.14/0.24/0.27	0.24/0.34/0.35
ENSMUSG00000028760	Eif4g3	chr4:138177917:138178010:+@chr4:138180490|138180547:138180607:+	0.65/0.64/0.37	0.97/0.91/0.92	-0.32/-0.27/-0.55
ENSMUSG00000078812	Eif5a	chr11:69921163:69921386:-@chr11:69920422|69920434:69920341:-	0.49/0.52/0.65	0.08/0.20/0.22	0.41/0.32/0.43
ENSMUSG00000007570	Fance	chr17:28320790:28320856:+@chr17:28326094|28326152:28326567:+	0.66/0.54/0.40	0.85/0.89/0.94	-0.19/-0.35/-0.54
ENSMUSG00000032966	Fkbp1a	chr2:151542818:151542865:+@chr2:151543906|151544013:151544140:+	0.35/0.54/0.34	0.86/0.87/0.87	-0.51/-0.33/-0.53
ENSMUSG00000085767	Gm13563	chr2:26385451:26385630:+@chr2:26386753|26386925:26387089:+	0.07/0.16/0.11	0.21/0.44/0.43	-0.14/-0.28/-0.32
ENSMUSG00000001157	Gmcl1	chr6:86717992:86718104:-@chr6:86717451|86717517:86717386:-	0.15/0.20/0.11	0.41/0.62/0.44	-0.26/-0.42/-0.33
ENSMUSG00000029209	Gnpda2	chr5:69584974:69585156:-@chr5:69579686|69579692:69579508:-	0.42/0.48/0.31	0.90/0.81/0.82	-0.48/-0.33/-0.51
ENSMUSG00000000976	Heatr6	chr11:83776614:83776736:+@chr11:83777238|83777257:83777362:+	0.94/0.56/0.55	0.55/0.40/0.28	0.39/0.16/0.27
ENSMUSG00000032119	Hinfp	chr9:44305616:44305671:-@chr9:44302587|44302772:44302410:-	0.37/0.28/0.19	0.84/0.85/0.69	-0.47/-0.57/-0.5
ENSMUSG00000014418	Hps5	chr7:46795428:46795881:-@chr7:46791048|46791072:46790917:-	0.72/0.72/0.56	0.48/0.43/0.38	0.24/0.29/0.18
ENSMUSG00000042289	Hsd3b7	chr7:127802014:127802113:+@chr7:127802236|127802786:127803802:+	0.63/0.61/0.41	0.91/0.92/0.91	-0.28/-0.31/-0.5
ENSMUSG00000039745	Htatip2	chr7:49759106:49759311:+@chr7:49759542|49759598:49759793:+	0.40/0.27/0.41	0.75/0.52/0.63	-0.35/-0.25/-0.22
ENSMUSG00000010358	Ifi35	chr11:101456566:101456664:+@chr11:101457190|101457416:101457522:+	0.97/0.91/0.94	0.85/0.58/0.63	0.12/0.33/0.31
ENSMUSG00000023150	Ivns1abp	chr1:151354634:151354759:+@chr1:151355167|151356129:151356236:+	0.37/0.31/0.33	0.48/0.49/0.56	-0.11/-0.18/-0.23
ENSMUSG00000038695	Josd2	chr7:44470412:44470537:+@chr7:44470859|44471113:44471307:+	0.28/0.40/0.38	0.53/0.79/0.77	-0.25/-0.39/-0.39
ENSMUSG00000001034	Mapk7	chr11:61493524:61493954:-@chr11:61493061|61493185:61492904:-	0.10/0.28/0.20	0.51/0.85/0.78	-0.41/-0.57/-0.58
ENSMUSG00000001034	Mapk7	chr11:61493524:61493954:-@chr11:61493069|61493185:61492904:-	0.08/0.27/0.19	0.50/0.80/0.79	-0.42/-0.53/-0.6
ENSMUSG00000029020	Mfn2	chr4:147887415:147887523:-@chr4:147887313|147887348:147887206:-	0.41/0.62/0.31	0.17/0.31/0.07	0.24/0.31/0.24
ENSMUSG00000001082	Mfsd10	chr5:34636021:34636124:-@chr5:34635699|34635742:34635609:-	0.91/0.73/0.74	0.68/0.12/0.12	0.23/0.61/0.62
ENSMUSG00000001082	Mfsd10	chr5:34636021:34636124:-@chr5:34635699|34635763:34635609:-	0.91/0.66/0.62	0.67/0.15/0.18	0.24/0.51/0.44
ENSMUSG00000028741	Mrto4	chr4:139350436:139350494:-@chr4:139349739|139349847:139349614:-	0.07/0.28/0.24	0.30/0.56/0.63	-0.23/-0.28/-0.39
ENSMUSG00000040675	Mthfd1l	chr10:4148009:4148126:+@chr10:4155542|4155650:4156130:+	0.81/0.59/0.54	0.96/0.82/0.77	-0.15/-0.23/-0.23
NA	NA	chr12:55612634:55612758:-@chr12:55604268|55604271:55602899:-	0.24/0.51/0.42	0.59/0.60/0.50	-0.35/-0.09/-0.08
NA	NA	chr18:36679215:36679623:+@chr18:36680428|36680516:36680614:+	0.28/0.60/0.45	0.68/0.92/0.87	-0.4/-0.32/-0.42
NA	NA	chr19:6374719:6374898:+@chr19:6375658|6376296:6378038:+	0.83/0.70/0.56	0.47/0.33/0.34	0.36/0.37/0.22
NA	NA	chr4:155831269:155831735:+@chr4:155831893|155831983:155832070:+	0.37/0.53/0.34	0.76/0.94/0.79	-0.39/-0.41/-0.45
ENSMUSG00000018501	Ncor1	chr11:62376635:62376761:-@chr11:62373454|62373622:62373076:-	0.47/0.55/0.59	0.77/0.81/0.81	-0.3/-0.26/-0.22
ENSMUSG00000053253	Ndfip2	chr14:105304731:105304836:+@chr14:105307886|105308116:105309298:+	0.92/0.96/0.93	0.72/0.75/0.75	0.20/0.21/0.18
ENSMUSG00000006476	Nelf	chr2:25057101:25057176:+@chr2:25059015|25059021:25059073:+	0.63/0.47/0.56	0.27/0.30/0.52	0.36/0.17/0.04
ENSMUSG00000002393	Nr2f6	chr8:71380991:71381952:-@chr8:71378527|71378556:71378389:-	0.49/0.35/0.38	0.75/0.63/0.78	-0.26/-0.28/-0.4
ENSMUSG00000063268	Parp10	chr15:76241156:76241228:-@chr15:76240931|76240981:76240287:-	0.21/0.15/0.20	0.39/0.49/0.41	-0.18/-0.34/-0.21
ENSMUSG00000071533	Pcnp	chr16:56029603:56029717:-@chr16:56024386|56024438:56024224:-	0.05/0.20/0.25	0.54/0.42/0.72	-0.49/-0.22/-0.47
ENSMUSG00000071533	Pcnp	chr16:56029603:56029717:-@chr16:56024386|56024637:56024224:-	0.32/0.20/0.72	0.92/0.92/0.94	-0.6/-0.72/-0.22
ENSMUSG00000020131	Pcsk4	chr10:80322081:80322209:-@chr10:80321921|80321951:80321287:-	0.33/0.42/0.41	0.44/0.73/0.60	-0.11/-0.31/-0.19
ENSMUSG00000030653	Pde2a	chr7:101502812:101502942:+@chr7:101503287|101503299:101503410:+	0.03/0.05/0.07	0.16/0.31/0.21	-0.13/-0.26/-0.14
ENSMUSG00000037652	Phc3	chr3:30914418:30914550:-@chr3:30914301|30914326:30914095:-	0.31/0.43/0.63	0.83/0.79/0.91	-0.52/-0.36/-0.28
ENSMUSG00000026275	Ppp1r7	chr1:93350949:93351014:+@chr1:93351326|93351506:93351636:+	0.04/0.08/0.05	0.23/0.43/0.27	-0.19/-0.35/-0.22
ENSMUSG00000005161	Prdx2	chr8:84969648:84969762:+@chr8:84970152|84970240:84970344:+	0.18/0.29/0.29	0.37/0.58/0.53	-0.19/-0.29/-0.24
ENSMUSG00000030822	Prr14	chr7:127470985:127471119:+@chr7:127471705|127471906:127471977:+	0.36/0.46/0.16	0.93/0.74/0.67	-0.57/-0.28/-0.51
ENSMUSG00000006498	Ptbp1	chr10:79854605:79854721:+@chr10:79856339|79856504:79856534:+	0.06/0.34/0.25	0.46/0.61/0.77	-0.4/-0.27/-0.52
ENSMUSG00000062078	Qk	chr17:10216160:10216459:-@chr17:10213433|10214194:10213359:-	0.16/0.25/0.32	0.43/0.58/0.56	-0.27/-0.33/-0.24
ENSMUSG00000023015	Racgap1	chr15:99643393:99643523:-@chr15:99642967|99642971:99642883:-	0.85/0.82/0.75	0.52/0.47/0.48	0.33/0.35/0.27
ENSMUSG00000070565	Rasal2	chr1:157161125:157161326:-@chr1:157158837|157158858:157158659:-	0.34/0.47/0.46	0.58/0.61/0.73	-0.24/-0.14/-0.27
ENSMUSG00000025485	Ric8	chr7:140857397:140857554:+@chr7:140857774|140857845:140857892:+	0.11/0.08/0.08	0.43/0.29/0.45	-0.32/-0.21/-0.37
ENSMUSG00000001054	Rmnd5b	chr11:51625669:51625834:-@chr11:51624577|51624646:51624475:-	0.13/0.29/0.16	0.36/0.58/0.52	-0.23/-0.29/-0.36
ENSMUSG00000006333	Rps9	chr7:3704041:3704064:+@chr7:3704215|3704327:3704448:+	0.30/0.08/0.12	0.67/0.24/0.24	-0.37/-0.16/-0.12
ENSMUSG00000038685	Rtel1	chr2:181355924:181356258:+@chr2:181356346|181356358:181356616:+	0.12/0.31/0.30	0.50/0.74/0.61	-0.38/-0.43/-0.31
ENSMUSG00000028064	Sema4a	chr3:88451688:88451786:-@chr3:88451467|88451497:88451345:-	0.17/0.34/0.20	0.46/0.78/0.56	-0.29/-0.44/-0.36
ENSMUSG00000002111	Sfpi1	chr2:91096797:91096993:+@chr2:91099400|91099430:91099526:+	0.08/0.07/0.12	0.42/0.32/0.27	-0.34/-0.25/-0.15
ENSMUSG00000026177	Slc11a1	chr1:74375203:74375321:+@chr1:74375602|74375718:74375851:+	0.34/0.61/0.81	0.67/0.94/0.92	-0.33/-0.33/-0.11
ENSMUSG00000018167	Stard3	chr11:98372070:98372342:+@chr11:98375004|98375080:98375157:+	0.06/0.04/0.06	0.33/0.27/0.25	-0.27/-0.23/-0.19
ENSMUSG00000024308	Tapbp	chr17:33926428:33926517:+@chr17:33926627|33926630:33926706:+	0.25/0.36/0.30	0.41/0.59/0.47	-0.16/-0.23/-0.17
ENSMUSG00000029782	Tmem209	chr6:30509685:30509706:-@chr6:30508802|30508842:30508666:-	0.91/0.78/0.80	0.31/0.43/0.42	0.60/0.35/0.38
ENSMUSG00000060538	Tmem219	chr7:126898797:126898923:-@chr7:126897224|126897227:126897026:-	0.50/0.45/0.54	0.41/0.37/0.46	0.09/0.08/0.08
ENSMUSG00000020400	Tnip1	chr11:54915497:54915587:-@chr11:54911497|54911571:54910787:-	0.40/0.39/0.49	0.80/0.57/0.69	-0.4/-0.18/-0.2
ENSMUSG00000059552	Trp53	chr11:69590656:69590762:+@chr11:69591254|69591350:69591873:+	0.13/0.16/0.10	0.22/0.33/0.37	-0.09/-0.17/-0.27
ENSMUSG00000030435	U2af2	chr7:5068032:5068183:+@chr7:5068733|5069444:5069560:+	0.04/0.11/0.06	0.20/0.30/0.25	-0.16/-0.19/-0.19
ENSMUSG00000029462	Vps29	chr5:122354413:122354476:+@chr5:122359946|122360029:122360204:+	0.06/0.06/0.20	0.15/0.25/0.38	-0.09/-0.19/-0.18
ENSMUSG00000020128	Vps54	chr11:21263199:21263354:+@chr11:21264630|21264666:21264871:+	0.33/0.61/0.37	0.83/0.85/0.79	-0.5/-0.24/-0.42
ENSMUSG00000026135	Zfp142	chr1:74585384:74585697:-@chr1:74579406|74579449:74579325:-	0.94/0.78/0.68	0.55/0.44/0.50	0.39/0.34/0.18
ENSMUSG00000057982	Zfp809	chr9:22235020:22235146:+@chr9:22236028|22236202:22236294:+	0.58/0.28/0.57	0.91/0.86/0.81	-0.33/-0.58/-0.24
ENSMUSG00000020526	Znhit3	chr11:84914211:84914285:-@chr11:84913302|84913436:84913222:-	0.03/0.03/0.03	0.58/0.22/0.26	-0.55/-0.19/-0.23
