# Supplementary material for: Regulation of Toll-like Receptor Signaling by the SF3a mRNA Splicing Complex
Source: PLoS Genet. 2015 Feb 6;11(2):e1004932. doi: 10.1371/journal.pgen.1004932 (PMC4450051; doi:10.1371/journal.pgen.1004932)
Supplement: S4 Table — Alternate 5’ Splice Site (MISO)—CT siRNA with LPS vs SF3a1 siRNA with LPS. (XLSX) [file pgen.1004932.s006.xlsx]

## Sheet: 24_LPS_vs_SF3_LPS_A5SS_signif3x
Table S4. MISO, Alternate 5' splice site, CT siRNA with LPS vs SF3A1 siRNA with LPS
PSI = “Percent spliced in” (as fraction); values separated by slashes are replicates.
Gene ID	Gene	Event	PSI_Control	PSI_1	PSI-Difference
ENSMUSG00000085385	9430008C03Rik	chr2:158360599:158360459|158360527:-@chr2:158359182:158359432:-	0.92/0.79/0.80	0.61/0.40/0.37	0.31/0.39/0.43
ENSMUSG00000085385	9430008C03Rik	chr2:158360599:158360464|158360527:-@chr2:158359182:158359432:-	0.95/0.84/0.86	0.67/0.51/0.38	0.28/0.33/0.48
ENSMUSG00000079610	Ankrd39	chr1:36542062:36541824|36541859:-@chr1:36538173:36539534:-	0.12/0.26/0.11	0.52/0.49/0.60	-0.4/-0.23/-0.49
ENSMUSG00000036591	Arhgap21	chr2:20967720:20967330|20967348:-@chr2:20914632:20914811:-	0.50/0.51/0.47	0.88/0.52/0.52	-0.38/-0.01/-0.05
ENSMUSG00000057594	Arl16	chr11:120467240:120467010|120467182:-@chr11:120466654:120466767:-	0.05/0.12/0.08	0.51/0.80/0.32	-0.46/-0.68/-0.24
ENSMUSG00000029062	Cdk11b	chr4:155625531:155625654|155625773:+@chr4:155626774:155626889:+	0.49/0.67/0.61	0.35/0.24/0.42	0.14/0.43/0.19
ENSMUSG00000039205	Ciz1	chr2:32370864:32371101|32371113:+@chr2:32371249:32371408:+	0.49/0.36/0.49	0.80/0.66/0.85	-0.31/-0.3/-0.36
ENSMUSG00000030142	Clec4e	chr6:123288989:123286432|123288894:-@chr6:123286208:123286359:-	0.52/0.43/0.38	0.43/0.27/0.30	0.09/0.16/0.08
ENSMUSG00000022864	D16Ertd472e	chr16:78576657:78576191|78576391:-@chr16:78575921:78576054:-	0.51/0.37/0.31	0.77/0.71/0.59	-0.26/-0.34/-0.28
ENSMUSG00000022864	D16Ertd472e	chr16:78576657:78576191|78576424:-@chr16:78575921:78576054:-	0.44/0.34/0.27	0.82/0.61/0.67	-0.38/-0.27/-0.4
ENSMUSG00000074247	Dda1	chr8:71472037:71472117|71472246:+@chr8:71473775:71473836:+	0.99/0.92/0.83	0.67/0.57/0.62	0.32/0.35/0.21
ENSMUSG00000039768	Dnajc11	chr4:151977999:151978068|151978350:+@chr4:151979272:151979329:+	0.17/0.13/0.12	0.31/0.46/0.35	-0.14/-0.33/-0.23
ENSMUSG00000039244	E130309D02Rik	chr5:143314399:143311711|143314178:-@chr5:143307616:143308140:-	0.26/0.28/0.30	0.37/0.50/0.44	-0.11/-0.22/-0.14
ENSMUSG00000024937	Ehbp1l1	chr19:5720407:5717662|5719948:-@chr19:5717039:5717196:-	0.56/0.63/0.61	0.81/0.76/0.82	-0.25/-0.13/-0.21
ENSMUSG00000036667	Fam115a	chr6:42673638:42673353|42673379:-@chr6:42669466:42670323:-	0.45/0.54/0.73	0.36/0.36/0.45	0.09/0.18/0.28
ENSMUSG00000059005	Hnrnpa3	chr2:75661466:75661585|75661588:+@chr2:75661671:75661817:+	0.41/0.40/0.64	0.46/0.54/0.70	-0.05/-0.14/-0.06
ENSMUSG00000030263	Lrmp	chr6:145137460:145137607|145138086:+@chr6:145138182:145138263:+	0.44/0.43/0.39	0.18/0.07/0.17	0.26/0.36/0.22
ENSMUSG00000006392	Med8	chr4:118411658:118411802|118411852:+@chr4:118412352:118412492:+	0.04/0.10/0.05	0.11/0.22/0.17	-0.07/-0.12/-0.12
NA	NA	chr12:116054722:116054848|116054953:+@chr12:116058905:116060594:+	0.42/0.71/0.68	0.34/0.23/0.53	0.08/0.48/0.15
NA	NA	chr16:78576688:78576191|78576391:-@chr16:78575921:78576054:-	0.49/0.43/0.29	0.80/0.68/0.66	-0.31/-0.25/-0.37
NA	NA	chr16:78576688:78576191|78576424:-@chr16:78575921:78576054:-	0.46/0.34/0.30	0.80/0.64/0.70	-0.34/-0.3/-0.4
NA	NA	chr5:104435111:104435196|104435248:+@chr5:104436375:104436442:+	0.18/0.17/0.13	0.26/0.23/0.20	-0.08/-0.06/-0.07
NA	NA	chr8:72221928:72221981|72222070:+@chr8:72222182:72223775:+	0.11/0.14/0.03	0.44/0.32/0.27	-0.33/-0.18/-0.24
ENSMUSG00000027405	Nop56	chr2:130277032:130277132|130277314:+@chr2:130277476:130277624:+	0.76/0.63/0.56	0.86/0.79/0.72	-0.1/-0.16/-0.16
ENSMUSG00000022516	Nudt16l1	chr16:4939378:4939638|4939713:+@chr16:4940196:4941020:+	0.26/0.03/0.13	0.72/0.25/0.40	-0.46/-0.22/-0.27
ENSMUSG00000001289	Pfdn5	chr15:102326433:102326535|102326849:+@chr15:102328522:102328596:+	0.53/0.27/0.29	0.64/0.42/0.39	-0.11/-0.15/-0.1
ENSMUSG00000004934	Pias4	chr10:81157117:81156092|81157012:-@chr10:81155833:81155906:-	0.02/0.02/0.02	0.12/0.44/0.12	-0.1/-0.42/-0.1
ENSMUSG00000046223	Plaur	chr7:24471899:24472054|24472272:+@chr7:24472573:24472707:+	0.11/0.06/0.08	0.20/0.17/0.14	-0.09/-0.11/-0.06
ENSMUSG00000028394	Pole3	chr4:62524835:62524610|62524750:-@chr4:62524318:62524436:-	0.05/0.03/0.04	0.22/0.30/0.27	-0.17/-0.27/-0.23
ENSMUSG00000058392	Rrp1b	chr17:32045929:32046011|32046229:+@chr17:32047674:32047731:+	0.21/0.30/0.28	0.71/0.93/0.61	-0.5/-0.63/-0.33
ENSMUSG00000022983	Scaf4	chr16:90249712:90249627|90249639:-@chr16:90248513:90248703:-	0.64/0.47/0.52	0.79/0.87/0.75	-0.15/-0.4/-0.23
ENSMUSG00000022948	Setd4	chr16:93591303:93590256|93590874:-@chr16:93589911:93590085:-	0.11/0.22/0.26	0.64/0.45/0.67	-0.53/-0.23/-0.41
ENSMUSG00000015837	Sqstm1	chr11:50202594:50202399|50202513:-@chr11:50200152:50200947:-	0.81/0.86/0.78	0.89/0.94/0.91	-0.08/-0.08/-0.13
ENSMUSG00000043079	Synpo	chr18:60604490:60602113|60602233:-@chr18:60593990:60596488:-	0.63/0.42/0.45	0.27/0.32/0.39	0.36/0.10/0.06
ENSMUSG00000061288	Taok3	chr5:117204299:117204395|117206526:+@chr5:117206647:117206760:+	0.12/0.02/0.06	0.30/0.33/0.16	-0.18/-0.31/-0.1
ENSMUSG00000078923,ENSMUSG00000089739	Ube2v1,Gm20431	chr2:167629288:167629167|167629170:-@chr2:167617829:167617977:-	0.56/0.44/0.56	0.47/0.37/0.41	0.09/0.07/0.15
ENSMUSG00000025722	Wdr73	chr7:80901232:80900896|80901185:-@chr7:80900644:80900711:-	0.77/0.22/0.39	0.95/0.87/0.90	-0.18/-0.65/-0.51
ENSMUSG00000064030	Wibg	chr10:128765147:128765240|128765391:+@chr10:128765610:128766568:+	0.08/0.08/0.08	0.19/0.32/0.32	-0.11/-0.24/-0.24
ENSMUSG00000035851	Ythdc1	chr5:86827955:86828121|86829479:+@chr5:86830554:86830636:+	0.46/0.46/0.45	0.57/0.67/0.72	-0.11/-0.21/-0.27
ENSMUSG00000047003	Zfp41	chr15:75616685:75616820|75617028:+@chr15:75618044:75619691:+	0.17/0.26/0.32	0.48/0.53/0.50	-0.31/-0.27/-0.18
ENSMUSG00000021156	Zmynd11	chr13:9690514:9690278|9690446:-@chr13:9689452:9689724:-	0.23/0.29/0.07	0.60/0.53/0.43	-0.37/-0.24/-0.36
