# Supplementary material for: Regulation of Toll-like Receptor Signaling by the SF3a mRNA Splicing Complex
Source: PLoS Genet. 2015 Feb 6;11(2):e1004932. doi: 10.1371/journal.pgen.1004932 (PMC4450051; doi:10.1371/journal.pgen.1004932)
Supplement: S5 Table — Mutually Exclusive Exons (MISO)—CT siRNA with LPS vs SF3a1 siRNA with LPS. (XLSX) [file pgen.1004932.s007.xlsx]

## Sheet: 24_LPS_vs_SF3_LPS_MXE_signif3x1
Table S5. MISO, Mutually exclusive exons, CT siRNA with LPS vs SF3A1 siRNA with LPS
PSI = “Percent spliced in” (as fraction); values separated by slashes are replicates; Event IDs show the exons in question, as well as flanking exons.
Gene ID	Gene	Event	PSI_Control	PSI_SF3A1	PSI-Difference
ENSMUSG00000087380	2210408F21Rik	chr6:31220351:31220519:+@chr6:31285003:31285120:+@chr6:31328289:31328360:+@chr6:31335991:31336062:+	0.48/0.13/0.45	0.75/0.46/0.71	-0.27/-0.33/-0.26
ENSMUSG00000052477	C130026I21Rik	chr1:85261835:85262070:-@chr1:85260737:85260899:-@chr1:85113493:85113655:-@chr1:85112418:85112609:-	0.50/0.57/0.45	0.74/0.58/0.65	-0.24/-0.01/-0.2
ENSMUSG00000028459	Cd72	chr4:43454242:43454349:-@chr4:43453641:43453712:-@chr4:43453083:43453172:-@chr4:43452307:43452639:-	0.71/0.47/0.56	0.78/0.65/0.65	-0.07/-0.18/-0.09
ENSMUSG00000033102	Cdc14b	chr13:64209107:64209204:-@chr13:64205271:64205417:-@chr13:64201332:64201448:-@chr13:64192545:64196675:-	0.43/0.20/0.26	0.65/0.46/0.74	-0.22/-0.26/-0.48
ENSMUSG00000005506	Celf1	chr2:90940397:90940641:+@chr2:90954289:90954341:+@chr2:90987665:90987816:+@chr2:90998580:90998767:+	0.91/0.83/0.92	0.44/0.37/0.24	0.47/0.46/0.68
ENSMUSG00000046691	Chtf8	chr8:106893501:106893593:-@chr8:106887301:106887356:-@chr8:106886920:106887037:-@chr8:106883863:106886526:-	0.94/0.94/0.86	0.86/0.75/0.69	0.08/0.19/0.17
ENSMUSG00000022770	Dlg1	chr16:31842770:31842839:+@chr16:31846834:31846933:+@chr16:31847636:31847669:+@chr16:31853843:31853884:+	0.97/0.67/0.84	0.50/0.42/0.36	0.47/0.25/0.48
ENSMUSG00000061689	Dlgap4	chr2:156745835:156746196:+@chr2:156748023:156748102:+@chr2:156748332:156748403:+@chr2:156748944:156749356:+	0.19/0.47/0.21	0.72/0.74/0.83	-0.53/-0.27/-0.62
ENSMUSG00000078812	Eif5a	chr11:69921163:69921386:-@chr11:69920341:69920434:-@chr11:69919449:69919478:-@chr11:69919151:69919336:-	0.30/0.20/0.30	0.15/0.12/0.13	0.15/0.08/0.17
ENSMUSG00000028906	Epb4.1	chr4:131957643:131957819:-@chr4:131955528:131955578:-@chr4:131937015:131937464:-@chr4:131935739:131935867:-	0.13/0.31/0.35	0.62/0.51/0.68	-0.49/-0.2/-0.33
ENSMUSG00000092329	Gm20388	chr8:123442956:123443051:+@chr8:123446098:123446184:+@chr8:123447317:123447363:+@chr8:123447788:123447912:+	0.27/0.19/0.43	0.89/0.56/0.75	-0.62/-0.37/-0.32
ENSMUSG00000018858	Ict1	chr11:115403752:115403960:+@chr11:115406551:115406587:+@chr11:115409480:115409539:+@chr11:115410060:115410142:+	0.77/0.80/0.85	0.41/0.21/0.41	0.36/0.59/0.44
ENSMUSG00000064215	Ifi27l1	chr12:103436563:103436682:+@chr12:103437450:103437524:+@chr12:103437676:103437705:+@chr12:103439401:103439562:+	0.28/0.63/0.77	0.14/0.35/0.25	0.14/0.28/0.52
ENSMUSG00000052384	Lrrc33	chr16:32165380:32165476:-@chr16:32162238:32163397:-@chr16:32155070:32155212:-@chr16:32147553:32147673:-	0.50/0.59/0.59	0.28/0.22/0.38	0.22/0.37/0.21
ENSMUSG00000059436	Max	chr12:76961990:76962248:-@chr12:76961263:76961289:-@chr12:76953169:76953276:-@chr12:76939967:76940090:-	0.98/0.96/0.97	0.82/0.81/0.86	0.16/0.15/0.11
ENSMUSG00000031422	Morf4l2	chrX:136743593:136743686:-@chrX:136739805:136739894:-@chrX:136735546:136735622:-@chrX:136732948:136734501:-	0.11/0.34/0.24	0.53/0.74/0.71	-0.42/-0.4/-0.47
NA	NA	chr10:39640380:39640511:-@chr10:39639564:39639766:-@chr10:39632950:39633016:-@chr10:39621411:39622727:-	0.56/0.56/0.55	0.73/0.75/0.71	-0.17/-0.19/-0.16
NA	NA	chr11:117809667:117809803:+@chr11:117812549:117812696:+@chr11:117813046:117813185:+@chr11:117813278:117814286:+	0.51/0.32/0.36	0.42/0.22/0.21	0.09/0.10/0.15
NA	NA	chr11:62648664:62648856:+@chr11:62649447:62649548:+@chr11:62660164:62660369:+@chr11:62664670:62666359:+	0.71/0.70/0.39	0.13/0.30/0.12	0.58/0.40/0.27
NA	NA	chr1:162676691:162676817:-@chr1:162675605:162675841:-@chr1:162674099:162674151:-@chr1:162671785:162673656:-	0.54/0.62/0.51	0.23/0.25/0.27	0.31/0.37/0.24
NA	NA	chr1:162676691:162676817:-@chr1:162675605:162675841:-@chr1:162674103:162674151:-@chr1:162671785:162673656:-	0.88/0.86/0.68	0.38/0.40/0.46	0.50/0.46/0.22
NA	NA	chr3:108383804:108383895:+@chr3:108384108:108384215:+@chr3:108384236:108384285:+@chr3:108384374:108384431:+	0.10/0.45/0.19	0.93/0.67/0.82	-0.83/-0.22/-0.63
NA	NA	chr9:124312560:124312694:-@chr9:124311676:124311750:-@chr9:124304656:124304718:-@chr9:124295358:124295484:-	0.38/0.50/0.49	0.70/0.52/0.83	-0.32/-0.02/-0.34
NA	NA	chrX:74368416:74368758:-@chrX:74368153:74368258:-@chrX:74367701:74367909:-@chrX:74365718:74367586:-	0.56/0.65/0.71	0.76/0.79/0.79	-0.2/-0.14/-0.08
ENSMUSG00000032294	Pkm	chr9:59671921:59672073:+@chr9:59675029:59675195:+@chr9:59675568:59675734:+@chr9:59678044:59678225:+	0.05/0.09/0.11	0.14/0.14/0.14	-0.09/-0.05/-0.03
ENSMUSG00000027620	Rbm39	chr2:156179177:156179240:-@chr2:156178880:156178952:-@chr2:156177633:156177906:-@chr2:156177336:156177385:-	0.44/0.41/0.53	0.89/0.67/0.76	-0.45/-0.26/-0.23
ENSMUSG00000027620	Rbm39	chr2:156179177:156179240:-@chr2:156178880:156178952:-@chr2:156177752:156177906:-@chr2:156177336:156177385:-	0.41/0.35/0.48	0.85/0.73/0.77	-0.44/-0.38/-0.29
ENSMUSG00000022094	Slc39a14	chr14:70316438:70316624:-@chr14:70315664:70315833:-@chr14:70313601:70313770:-@chr14:70310856:70310975:-	0.96/0.98/0.94	0.79/0.80/0.82	0.17/0.18/0.12
ENSMUSG00000027287	Snap23	chr2:120567671:120567806:+@chr2:120568049:120568205:+@chr2:120569283:120569382:+@chr2:120584269:120584365:+	0.27/0.36/0.09	0.81/0.53/0.55	-0.54/-0.17/-0.46
ENSMUSG00000015837	Sqstm1	chr11:50202814:50203034:-@chr11:50202513:50202594:-@chr11:50202399:50202429:-@chr11:50200152:50200947:-	0.75/0.85/0.85	0.58/0.78/0.75	0.17/0.07/0.10
ENSMUSG00000050912	Tmem123	chr9:7768290:7768340:+@chr9:7785211:7785326:+@chr9:7789300:7789385:+@chr9:7790842:7791108:+	0.26/0.39/0.53	0.03/0.05/0.13	0.23/0.34/0.40
ENSMUSG00000050912	Tmem123	chr9:7768290:7768340:+@chr9:7785211:7785326:+@chr9:7789303:7789385:+@chr9:7790842:7791108:+	0.25/0.39/0.51	0.02/0.06/0.14	0.23/0.33/0.37
ENSMUSG00000029127	Zbtb49	chr5:38216447:38216613:-@chr5:38213308:38214064:-@chr5:38205889:38205962:-@chr5:38203745:38203827:-	0.91/0.80/0.76	0.75/0.52/0.54	0.16/0.28/0.22
