# Supplementary material for: Regulation of Toll-like Receptor Signaling by the SF3a mRNA Splicing Complex
Source: PLoS Genet. 2015 Feb 6;11(2):e1004932. doi: 10.1371/journal.pgen.1004932 (PMC4450051; doi:10.1371/journal.pgen.1004932)
Supplement: S6 Table — DESeq – CT siRNA no LPS vs CT siRNA with LPS. (XLSX) [file pgen.1004932.s008.xlsx]

## Sheet: DESeq_24_Ctrl-vs-24_LPS_FDR0.1
Table S6. DESeq, CT siRNA no LPS vs CT siRNA with LPS
Significantly differentially expressed genes at FDR 0.1
Ensembl ID	log2FoldChange	pval	padj	Gene	Description
ENSMUSG00000000805	Inf	0.000291618	0.00519987	Car4	CARBONIC ANHYDRASE 4 PRECURSOR EC_4.2.1.1 CARBONATE DEHYDRATASE IV CARBONIC ANHYDRASE IV CA IV
ENSMUSG00000001131	Inf	8.85957e-87	4.69504e-83	Timp1	METALLOPROTEINASE INHIBITOR 1 PRECURSOR TISSUE INHIBITOR OF METALLOPROTEINASES 1 TIMP 1
ENSMUSG00000003665	Inf	8.32895e-39	6.13034e-36	Has1	HYALURONAN SYNTHASE 2 EC_2.4.1.212 HYALURONATE SYNTHASE 2 HYALURONIC ACID SYNTHASE 2 HA SYNTHASE 2
ENSMUSG00000004296	Inf	0.00481945	0.0543639	Il12b	INTERLEUKIN 12 SUBUNIT BETA PRECURSOR IL 12B CYTOTOXIC LYMPHOCYTE MATURATION FACTOR 40 KDA SUBUNIT CLMF P40 IL 12 SUBUNIT P40
ENSMUSG00000009093	Inf	0.000100127	0.00207271	Gstt4	GLUTATHIONE S TRANSFERASE THETA EC_2.5.1.18 GST CLASS THETA
ENSMUSG00000010660	Inf	0.00159392	0.0216363	Plcd1	1 PHOSPHATIDYLINOSITOL 4 5 BISPHOSPHATE PHOSPHODIESTERASE DELTA EC_3.1.4.11 PHOSPHOINOSITIDE PHOSPHOLIPASE C DELTA PHOSPHOLIPASE C DELTA PLC DELTA
ENSMUSG00000018925	Inf	0.000226586	0.00418387	Gm11435	UNCHARACTERIZED
ENSMUSG00000025746	Inf	7.83836e-12	6.85456e-10	Il6	INTERLEUKIN 6 PRECURSOR IL 6
ENSMUSG00000026418	Inf	2.34854e-16	3.49602e-14	Tnni1	TROPONIN I MUSCLE TROPONIN I
ENSMUSG00000026984	Inf	5.90474e-06	0.000175401	Il1f6	INTERLEUKIN 36 INTERLEUKIN 1 EPSILON IL 1 EPSILON INTERLEUKIN 1 FAMILY MEMBER IL INTERLEUKIN 1 HOMOLOG 1 IL 1H1
ENSMUSG00000029161	Inf	1.04397e-08	5.57702e-07	Cgref1	CELL GROWTH REGULATOR WITH EF HAND DOMAIN 1 PRECURSOR CELL GROWTH REGULATORY GENE 11 HYDROPHOBESTIN
ENSMUSG00000029377	Inf	1.2536e-05	0.000342087	Ereg	PROEPIREGULIN PRECURSOR[CONTAINS EPIREGULIN EPR ]
ENSMUSG00000029417	Inf	0.00826296	0.0838446	Cxcl9	C X C MOTIF CHEMOKINE 9 PRECURSOR GAMMA INTERFERON INDUCED MONOKINE MONOKINE INDUCED BY INTERFERON GAMMA MIG MUMIG M119 SMALL INDUCIBLE CYTOKINE B9
ENSMUSG00000029530	Inf	6.19056e-11	4.64678e-09	Ccr9	C C CHEMOKINE RECEPTOR TYPE C C CKR CC CKR CCR
ENSMUSG00000030156	Inf	3.73323e-05	0.000886375	Cd69	EARLY ACTIVATION ANTIGEN CD69 CD69 ANTIGEN
ENSMUSG00000031780	Inf	0.00201929	0.0264671	Ccl17	AMBIGUOUS
ENSMUSG00000032841	Inf	4.18156e-09	2.39306e-07	Prr5l	PROLINE RICH 5 OBSERVED WITH RICTOR 2 PROTOR 2
ENSMUSG00000034266	Inf	1.72533e-07	7.30288e-06	Batf	BASIC LEUCINE ZIPPER TRANSCRIPTIONAL FACTOR ATF B CELL ACTIVATING TRANSCRIPTION FACTOR B ATF
ENSMUSG00000035352	Inf	1.42837e-06	4.91526e-05	Ccl12	C C MOTIF CHEMOKINE 12 PRECURSOR MCP 1 RELATED CHEMOKINE MONOCYTE CHEMOATTRACTANT 5 MONOCYTE CHEMOTACTIC 5 MCP 5 SMALL INDUCIBLE CYTOKINE A12
ENSMUSG00000036912	Inf	0.00181533	0.02422	Piwil4	PIWI
ENSMUSG00000037849	Inf	1.07112e-08	5.6991e-07	Gm4955	AMBIGUOUS
ENSMUSG00000038179	Inf	4.97786e-06	0.000150913	Slamf7	SLAM FAMILY MEMBER 7 PRECURSOR LY9 CD319 ANTIGEN
ENSMUSG00000040663	Inf	1.8319e-07	7.66824e-06	Clcf1	CARDIOTROPHIN CYTOKINE FACTOR 1 PRECURSOR B CELL STIMULATING FACTOR 3 BSF 3 NEUROTROPHIN 1 NNT 1
ENSMUSG00000041324	Inf	1.27304e-05	0.000347036	Inhba	INHIBIN BETA CHAIN PRECURSOR ACTIVIN BETA CHAIN
ENSMUSG00000041481	Inf	0.00250286	0.0315802	Serpina3g	PRECURSOR
ENSMUSG00000041782	Inf	2.08117e-11	1.68124e-09	Lad1	LADININ 1 LAD 1 LINEAR IGA DISEASE ANTIGEN LADA
ENSMUSG00000042751	Inf	0.000935128	0.013758	Nmnat2	NICOTINAMIDE MONONUCLEOTIDE ADENYLYLTRANSFERASE 2 NMN ADENYLYLTRANSFERASE 2 EC_2.7.7.1 NICOTINATE NUCLEOTIDE ADENYLYLTRANSFERASE 1 NAMN ADENYLYLTRANSFERASE 1 EC_2.7.7.- 18
ENSMUSG00000042784	Inf	0.000507234	0.00820023	Muc1	MUCIN 1 PRECURSOR MUC 1 CD227 ANTIGEN [CONTAINS MUCIN 1 SUBUNIT ALPHA MUC1 NT MUC1 ALPHA ; MUCIN 1 SUBUNIT BETA MUC1 BETA MUC1 CT ]
ENSMUSG00000045551	Inf	3.49502e-28	1.25145e-25	Fpr1	RECEPTOR FMLP RECEPTOR FORMYL PEPTIDE RECEPTOR
ENSMUSG00000045573	Inf	1.0507e-07	4.64008e-06	Penk	PROENKEPHALIN A PRECURSOR[CONTAINS SYNENKEPHALIN; MET ENKEPHALIN OPIOID GROWTH FACTOR OGF ; PENK 114 133 ; PENK 143 ; MET ENKEPHALIN ARG GLY LEU; LEU ENKEPHALIN; PENK ; MET ENKEPHALIN ARG PHE]
ENSMUSG00000045868	Inf	1.28938e-10	9.25871e-09	Gvin1	UP REGULATOR OF CELL PROLIFERATION HBV X UP REGULATED GENE 4 HOMOLOG HBXAG UP REGULATED GENE 4 HOMOLOG
ENSMUSG00000047884	Inf	4.50642e-07	1.74827e-05	Klk9	KALLIKREIN PRECURSOR
ENSMUSG00000048521	Inf	8.63002e-09	4.66673e-07	Cxcr6	C C CHEMOKINE RECEPTOR TYPE C C CKR CC CKR CCR
ENSMUSG00000050440	Inf	0.00513894	0.0572128	Hamp	HEPCIDIN PRECURSOR
ENSMUSG00000052270	Inf	7.61442e-07	2.76773e-05	Fpr2	RECEPTOR FMLP RECEPTOR FORMYL PEPTIDE RECEPTOR
ENSMUSG00000053773	Inf	0.000367331	0.00629164	Rdh8	ESTRADIOL 17 BETA DEHYDROGENASE 1 EC_1.1.1.62 17 BETA HYDROXYSTEROID DEHYDROGENASE TYPE 1 17 BETA HSD 1
ENSMUSG00000054958	Inf	9.52901e-06	0.000269179	Nt5c1a	CYTOSOLIC 5' NUCLEOTIDASE 1B CN1B EC_3.1.3.5 AUTOIMMUNE INFERTILITY RELATED CYTOSOLIC 5' NUCLEOTIDASE IB CN IB
ENSMUSG00000070501	Inf	2.45376e-09	1.44483e-07	BC094916	MYELOID CELL NUCLEAR DIFFERENTIATION ANTIGEN
ENSMUSG00000073407	Inf	6.42743e-05	0.00140518	Gm6034	UNKNOWN
ENSMUSG00000085289	Inf	0.000482189	0.00783358	Gm15337
ENSMUSG00000085363	Inf	2.24181e-05	0.000572267	Gm15478
ENSMUSG00000085977	Inf	0.00142415	0.0197053	Gm5970
ENSMUSG00000089652	Inf	0.000112663	0.00229456	Gm16025
ENSMUSG00000090709	Inf	1.08946e-05	0.000302594	Gm17173
ENSMUSG00000091576	Inf	0.00189283	0.0250646	Trim30b	TRIM30B
ENSMUSG00000093672	Inf	0.000771413	0.0117203	Gm20655
ENSMUSG00000095062	Inf	7.56799e-08	3.42785e-06	Gm8989	UP REGULATOR OF CELL PROLIFERATION HBV X UP REGULATED GENE 4 HOMOLOG HBXAG UP REGULATED GENE 4 HOMOLOG
ENSMUSG00000095457	Inf	3.85328e-10	2.55251e-08	Gm21911	UP REGULATOR OF CELL PROLIFERATION HBV X UP REGULATED GENE 4 HOMOLOG HBXAG UP REGULATED GENE 4 HOMOLOG
ENSMUSG00000095609	Inf	0.00177242	0.0237191	Gm21188	UNCHARACTERIZED FRAGMENT
ENSMUSG00000096802	Inf	2.85312e-25	8.68954e-23	Gm15433
ENSMUSG00000027399	16.9307	1.25825e-22	3.08703e-20	Il1a	INTERLEUKIN 1 ALPHA PRECURSOR IL 1 ALPHA
ENSMUSG00000027398	14.1908	2.91868e-38	2.03516e-35	Il1b	INTERLEUKIN 1 BETA PRECURSOR IL 1 BETA
ENSMUSG00000000957	12.5863	8.46301e-16	1.23892e-13	Mmp14	MATRIX METALLOPROTEINASE PRECURSOR MMP MEMBRANE TYPE MATRIX METALLOPROTEINASE MT MMP MEMBRANE TYPE MATRIX METALLOPROTEINASE MMP
ENSMUSG00000038067	12.0258	3.83736e-08	1.82968e-06	Csf3	GRANULOCYTE COLONY STIMULATING FACTOR G CSF
ENSMUSG00000020826	11.7233	1.1855e-114	3.14122e-110	Nos2	NITRIC OXIDE SYNTHASE EC_1.14.13.39 NOS NOS TYPE PEPTIDYL CYSTEINE S NITROSYLASE
ENSMUSG00000031779	11.3507	5.34043e-15	7.2941e-13	Ccl22	C C MOTIF CHEMOKINE 22 PRECURSOR ACTIVATED B AND DENDRITIC CELL DERIVED CC CHEMOKINE ABCD 1 SMALL INDUCIBLE CYTOKINE A22
ENSMUSG00000035042	10.845	2.19238e-24	6.17996e-22	Ccl5	C C MOTIF CHEMOKINE 5 PRECURSOR SIS DELTA SMALL INDUCIBLE CYTOKINE A5 T CELL SPECIFIC RANTES
ENSMUSG00000024810	10.7024	1.79097e-07	7.52067e-06	Il33	INTERLEUKIN 33 PRECURSOR IL 33
ENSMUSG00000040264	10.4419	4.35268e-10	2.84332e-08	Gbp5	GUANYLATE BINDING GTP BINDING GBP GUANINE NUCLEOTIDE BINDING
ENSMUSG00000040026	10.3097	0.000353753	0.00608662	Saa3	SERUM AMYLOID A
ENSMUSG00000004098	10.1371	1.16219e-23	3.11057e-21	Col5a3	COLLAGEN ALPHA CHAIN PRECURSOR
ENSMUSG00000026822	9.86113	0.00379089	0.0446234	Lcn2	NEUTROPHIL GELATINASE ASSOCIATED LIPOCALIN PRECURSOR NGAL ALPHA 2 MICROGLOBULIN RELATED LIPOCALIN 2 SIDEROCALIN LCN2 P25
ENSMUSG00000058427	9.85794	4.17785e-27	1.41924e-24	Cxcl2	C X C MOTIF CHEMOKINE 2 PRECURSOR MACROPHAGE INFLAMMATORY 2 MIP2
ENSMUSG00000043263	9.84079	2.93974e-21	6.54573e-19	Pyhin1	MYELOID CELL NUCLEAR DIFFERENTIATION ANTIGEN
ENSMUSG00000031596	9.84001	1.64937e-30	7.94607e-28	Slc7a2	LOW AFFINITY CATIONIC AMINO ACID TRANSPORTER 2 CAT 2 CAT2 SOLUTE CARRIER FAMILY 7 MEMBER 2
ENSMUSG00000044701	9.82522	4.35256e-09	2.48021e-07	Il27	INTERLEUKIN 27 SUBUNIT ALPHA PRECURSOR IL 27 SUBUNIT ALPHA IL 27 A IL27 A P28
ENSMUSG00000048806	9.78352	2.55747e-05	0.000642324	Ifnb1	INTERFERON BETA PRECURSOR IFN BETA
ENSMUSG00000090231	9.78079	0.000813738	0.0122858	Cfb	COMPLEMENT FACTOR B PRECURSOR EC_3.4.21.47 C3/C5 CONVERTASE [CONTAINS COMPLEMENT FACTOR B BA FRAGMENT; COMPLEMENT FACTOR B BB FRAGMENT]
ENSMUSG00000031778	9.60376	0.000534367	0.00855536	Cx3cl1	FRACTALKINE PRECURSOR C X3 C MOTIF CHEMOKINE 1 CX3C MEMBRANE ANCHORED CHEMOKINE NEUROTACTIN SMALL INDUCIBLE CYTOKINE D1 [CONTAINS PROCESSED FRACTALKINE]
ENSMUSG00000027360	9.38717	9.43337e-27	3.04825e-24	Hdc	AROMATIC L AMINO ACID DECARBOXYLASE AADC EC_4.1.1.28 DOPA DECARBOXYLASE DDC
ENSMUSG00000034459	9.31425	2.93707e-15	4.09598e-13	Ifit1	INTERFERON INDUCED WITH TETRATRICOPEPTIDE REPEATS IFIT INTERFERON INDUCED KDA IFI
ENSMUSG00000040152	9.29349	0.00680908	0.0715102	Thbs1	PRECURSOR
ENSMUSG00000020641	9.24256	5.78224e-64	1.53212e-60	Rsad2	RADICAL S ADENOSYL METHIONINE DOMAIN CONTAINING 2 VIPERIN VIRUS INHIBITORY PROTEIN ENDOPLASMIC RETICULUM ASSOCIATED INTERFERON INDUCIBLE
ENSMUSG00000022126	9.05158	5.27479e-78	1.74708e-74	Irg1	IMMUNE RESPONSIVE GENE 1
ENSMUSG00000055435	9.00381	3.93332e-05	0.000929717	Maf	TRANSCRIPTION FACTOR MAF V MAF MUSCULOAPONEUROTIC FIBROSARCOMA ONCOGENE HOMOLOG
ENSMUSG00000074896	8.97133	3.34292e-97	4.42886e-93	Ifit3	INTERFERON INDUCED WITH TETRATRICOPEPTIDE REPEATS IFIT INTERFERON INDUCED KDA IFI
ENSMUSG00000054588	8.92022	8.82911e-07	3.16142e-05	Gbp10	GUANYLATE BINDING GTP BINDING GBP GUANINE NUCLEOTIDE BINDING
ENSMUSG00000032561	8.91182	5.21778e-27	1.75007e-24	Acpp	ACID PHOSPHATASE PRECURSOR EC_3.1.3.2
ENSMUSG00000069662	8.89308	1.03875e-28	3.93197e-26	Marcks	MYRISTOYLATED ALANINE RICH C KINASE SUBSTRATE MARCKS
ENSMUSG00000014773	8.8507	7.97002e-22	1.83636e-19	Dll1	DELTA PRECURSOR DROSOPHILA DELTA HOMOLOG
ENSMUSG00000062488	8.82284	3.17012e-87	2.09996e-83	I830012O16Rik	INTERFERON INDUCED WITH TETRATRICOPEPTIDE REPEATS IFIT INTERFERON INDUCED KDA IFI
ENSMUSG00000032578	8.81165	5.46711e-56	1.20718e-52	Cish	CYTOKINE INDUCIBLE SH2 CONTAINING CIS CIS 1 SUPPRESSOR OF CYTOKINE SIGNALING SOCS
ENSMUSG00000034394	8.7464	9.60416e-17	1.47954e-14	Lif	LEUKEMIA INHIBITORY FACTOR PRECURSOR LIF DIFFERENTIATION STIMULATING FACTOR D FACTOR
ENSMUSG00000028269	8.7156	1.18634e-06	4.17455e-05	Gbp2b	GUANYLATE BINDING GTP BINDING GBP GUANINE NUCLEOTIDE BINDING
ENSMUSG00000066363	8.69	0.000173694	0.00332781	Serpina3f	PRECURSOR
ENSMUSG00000028268	8.6539	1.59927e-19	2.96335e-17	Gbp3	GUANYLATE BINDING GTP BINDING GBP GUANINE NUCLEOTIDE BINDING
ENSMUSG00000067297	8.54068	2.08052e-51	3.24279e-48	2010002M12Rik	INTERFERON INDUCED WITH TETRATRICOPEPTIDE REPEATS IFIT INTERFERON INDUCED KDA IFI
ENSMUSG00000028270	8.49596	2.21372e-10	1.5436e-08	Gbp2	GUANYLATE BINDING GTP BINDING GBP GUANINE NUCLEOTIDE BINDING
ENSMUSG00000078921	8.48234	3.19426e-28	1.15943e-25	Tgtp2	INTERFERON INDUCIBLE GTPASE 5 EC_3.6.5.- IMMUNITY RELATED GTPASE CINEMA 1
ENSMUSG00000078616	8.37024	3.20542e-11	2.5203e-09	Trim30c	TRIPARTITE MOTIF CONTAINING 5 EC_6.3.2.- TRIM5ALPHA
ENSMUSG00000050395	8.29534	3.42412e-11	2.66849e-09	Tnfsf15	TUMOR NECROSIS FACTOR LIGAND SUPERFAMILY MEMBER 15 TNF LIGAND RELATED MOLECULE 1 VASCULAR ENDOTHELIAL CELL GROWTH INHIBITOR
ENSMUSG00000024379	8.27169	0.00951545	0.0934857	Tslp	THYMIC STROMAL LYMPHOPOIETIN PRECURSOR THYMIC STROMA DERIVED LYMPHOPOIETIN
ENSMUSG00000068246	8.26183	8.76223e-17	1.35774e-14	Apol9b	APOLIPOPROTEIN APOLIPOPROTEIN L APOL
ENSMUSG00000043953	8.23206	3.29036e-17	5.31614e-15	Ccrl2	C C CHEMOKINE RECEPTOR 2 CHEMOKINE RECEPTOR CCR11 CHEMOKINE RECEPTOR CHEMOKINE RECEPTOR
ENSMUSG00000017652	8.19834	1.33553e-20	2.831e-18	Cd40	TUMOR NECROSIS FACTOR RECEPTOR SUPERFAMILY MEMBER 5 PRECURSOR B CELL SURFACE ANTIGEN CD40 CD40L RECEPTOR CD40 ANTIGEN
ENSMUSG00000018916	8.15499	8.05987e-15	1.06781e-12	Csf2	GRANULOCYTE MACROPHAGE COLONY STIMULATING FACTOR PRECURSOR GM CSF COLONY STIMULATING FACTOR CSF
ENSMUSG00000000386	8.12416	4.40853e-13	4.78741e-11	Mx1	INTERFERON INDUCED GTP BINDING
ENSMUSG00000028583	8.11428	0.000140875	0.0027753	Pdpn	PODOPLANIN PRECURSOR GLYCOPROTEIN 38 GP38 OTS 8 T1 ALPHA T1A
ENSMUSG00000021367	8.10299	1.05941e-47	1.27597e-44	Edn1	ENDOTHELIN 1 PRECURSOR ET 1 PREPROENDOTHELIN 1 PPET1
ENSMUSG00000027514	8.05437	7.74148e-30	3.36272e-27	Zbp1	Z DNA BINDING 1 TUMOR STROMA AND ACTIVATED MACROPHAGE DLM 1
ENSMUSG00000028716	8.03485	4.39382e-06	0.000134593	Pdzk1ip1	PDZK1 INTERACTING 1.17 KDA MEMBRANE ASSOCIATED
ENSMUSG00000035692	8.03053	1.0948e-88	9.66963e-85	Isg15	UBIQUITIN ISG15 PRECURSOR INTERFERON INDUCED 15 KDA INTERFERON INDUCED 17 KDA IP17 UBIQUITIN CROSS REACTIVE
ENSMUSG00000050370	8.01203	0.000106958	0.00219016	Ch25h	CHOLESTEROL 25 HYDROXYLASE EC_1.14.99.38 CHOLESTEROL 25 MONOOXYGENASE
ENSMUSG00000005763	7.98974	0.000765272	0.0116643	Cd247	T CELL SURFACE GLYCOPROTEIN CD3 ZETA CHAIN PRECURSOR T CELL RECEPTOR T3 ZETA CHAIN CD247 ANTIGEN
ENSMUSG00000017737	7.9174	6.93656e-07	2.54921e-05	Mmp9	MATRIX METALLOPROTEINASE 9 PRECURSOR MMP 9 EC_3.4.24.35.92 KDA GELATINASE 92 KDA TYPE IV COLLAGENASE GELATINASE B GELB
ENSMUSG00000082292	7.75715	2.82948e-55	5.3552e-52	Gm12250
ENSMUSG00000038168	7.7385	7.60055e-13	7.92174e-11	Leprel1	PROLYL 3 HYDROXYLASE 1 PRECURSOR EC_1.14.11.7 LEUCINE AND PROLINE ENRICHED PROTEOGLYCAN 1 LEPRECAN 1
ENSMUSG00000035373	7.69341	1.53762e-41	1.23462e-38	Ccl7	C C MOTIF CHEMOKINE 7 PRECURSOR MONOCYTE CHEMOATTRACTANT 3 MONOCYTE CHEMOTACTIC 3 MCP 3 SMALL INDUCIBLE CYTOKINE A7
ENSMUSG00000040253	7.66611	1.06735e-50	1.48851e-47	Gbp7	GUANYLATE BINDING GTP BINDING GBP GUANINE NUCLEOTIDE BINDING
ENSMUSG00000053846	7.565	4.67636e-46	4.76576e-43	Lipg	LIPASE PRECURSOR
ENSMUSG00000073555	7.55417	9.10971e-23	2.27717e-20	Gm4951	INTERFERON INDUCIBLE GTPASE 5 EC_3.6.5.- IMMUNITY RELATED GTPASE CINEMA 1
ENSMUSG00000043740	7.54955	2.39634e-08	1.19353e-06	B430306N03Rik	RECEPTOR EXPRESSED MYELOID CELLS
ENSMUSG00000020638	7.54709	4.00031e-81	1.7666e-77	Cmpk2	UMP CMP KINASE 2 MITOCHONDRIAL PRECURSOR EC_2.7.4.14
ENSMUSG00000034855	7.53701	6.35669e-13	6.73733e-11	Cxcl10	C X C MOTIF CHEMOKINE 10 PRECURSOR 10 KDA INTERFERON GAMMA INDUCED GAMMA IP10 IP 10 C7 INTERFERON GAMMA INDUCED CRG 2 SMALL INDUCIBLE CYTOKINE B10
ENSMUSG00000024675	7.49198	4.027e-47	4.63927e-44	Ms4a4c	MEMBRANE SPANNING 4 DOMAINS SUBFAMILY A MEMBER 4D
ENSMUSG00000057346	7.47499	1.89486e-31	1.046e-28	Apol9a	APOLIPOPROTEIN APOLIPOPROTEIN L APOL
ENSMUSG00000020407	7.40157	0.00520658	0.0578316	Upp1	URIDINE PHOSPHORYLASE UPASE URDPASE EC_2.4.2.3
ENSMUSG00000029561	7.36679	2.54108e-79	9.61871e-76	Oasl2	2' 5' OLIGOADENYLATE SYNTHASE 2 5' OLIGO A SYNTHASE 2 5A SYNTHASE EC_2.7.7.84
ENSMUSG00000028364	7.23391	4.13181e-51	6.08225e-48	Tnc	TENASCIN PRECURSOR TN CYTOTACTIN GMEM GP 150 225 GLIOMA ASSOCIATED EXTRACELLULAR MATRIX ANTIGEN HEXABRACHION JI MYOTENDINOUS ANTIGEN NEURONECTIN TENASCIN C TN C
ENSMUSG00000079362	7.15766	9.60926e-23	2.37959e-20	Gbp6	GUANYLATE BINDING GTP BINDING GBP GUANINE NUCLEOTIDE BINDING
ENSMUSG00000029379	7.09833	0.000194338	0.00365982	Cxcl3	C X C MOTIF CHEMOKINE 3 PRECURSOR DENDRITIC CELL INFLAMMATORY 1
ENSMUSG00000026535	7.07592	5.61849e-69	1.65414e-65	Ifi202b	INTERFERON ACTIVABLE IFI INTERFERON INDUCIBLE
ENSMUSG00000078922	7.04777	0.0004733	0.00772231	Tgtp1	INTERFERON INDUCIBLE GTPASE 5 EC_3.6.5.- IMMUNITY RELATED GTPASE CINEMA 1
ENSMUSG00000045932	7.02445	3.18131e-10	2.15038e-08	Ifit2	INTERFERON INDUCED WITH TETRATRICOPEPTIDE REPEATS IFIT INTERFERON INDUCED KDA IFI
ENSMUSG00000024778	6.99446	3.59115e-18	6.13901e-16	Fas	TUMOR NECROSIS FACTOR RECEPTOR SUPERFAMILY MEMBER 6 PRECURSOR APO 1 ANTIGEN APOPTOSIS MEDIATING SURFACE ANTIGEN FAS FASLG RECEPTOR CD95 ANTIGEN
ENSMUSG00000074805	6.98941	2.20013e-09	1.30639e-07	Gm14047
ENSMUSG00000033213	6.96558	0.00675058	0.0710366	AA467197	UNKNOWN
ENSMUSG00000079339	6.88929	9.52718e-50	1.26221e-46	Gm14446	INTERFERON INDUCED WITH TETRATRICOPEPTIDE REPEATS IFIT INTERFERON INDUCED KDA IFI
ENSMUSG00000060183	6.88368	0.000304178	0.00538397	Cxcl11
ENSMUSG00000053541	6.86792	2.82647e-16	4.18397e-14	Gm4759	UP REGULATOR OF CELL PROLIFERATION HBV X UP REGULATED GENE 4 HOMOLOG HBXAG UP REGULATED GENE 4 HOMOLOG
ENSMUSG00000023341	6.82913	3.86271e-20	7.75381e-18	Mx2	INTERFERON INDUCED GTP BINDING
ENSMUSG00000039236	6.76605	2.2159e-24	6.1805e-22	Isg20	INTERFERON STIMULATED GENE 20 KDA EC_3.1.13.1 PROMYELOCYTIC LEUKEMIA NUCLEAR BODY ASSOCIATED ISG20
ENSMUSG00000039431	6.75774	5.64506e-07	2.1129e-05	Mtmr7	MYOTUBULARIN RELATED EC_3.1.3.-
ENSMUSG00000054072	6.74528	1.49407e-06	5.11477e-05	Iigp1	INTERFERON INDUCIBLE GTPASE 5 EC_3.6.5.- IMMUNITY RELATED GTPASE CINEMA 1
ENSMUSG00000029378	6.69496	3.18556e-11	2.51214e-09	Areg	AMPHIREGULIN PRECURSOR AR DERIVED GROWTH FACTOR
ENSMUSG00000027204	6.63897	6.05811e-15	8.18989e-13	Fbn1	FIBRILLIN PRECURSOR
ENSMUSG00000018930	6.51631	4.91959e-23	1.24147e-20	Ccl4	C C MOTIF CHEMOKINE 4 PRECURSOR MACROPHAGE INFLAMMATORY 1 BETA MIP 1 BETA SMALL INDUCIBLE CYTOKINE A4
ENSMUSG00000051379	6.51274	2.09237e-12	2.03083e-10	Flrt3	LEUCINE RICH REPEAT TRANSMEMBRANE PRECURSOR FIBRONECTIN DOMAIN CONTAINING LEUCINE RICH TRANSMEMBRANE
ENSMUSG00000039304	6.49072	6.03995e-09	3.35687e-07	Tnfsf10	TUMOR NECROSIS FACTOR LIGAND SUPERFAMILY MEMBER 10 TNF RELATED APOPTOSIS INDUCING LIGAND TRAIL CD253 ANTIGEN
ENSMUSG00000073902	6.42044	1.48293e-19	2.76713e-17	Gm1966	UP REGULATOR OF CELL PROLIFERATION HBV X UP REGULATED GENE 4 HOMOLOG HBXAG UP REGULATED GENE 4 HOMOLOG
ENSMUSG00000004814	6.39913	1.912e-08	9.64994e-07	Ccl24	C C MOTIF CHEMOKINE 24 PRECURSOR EOSINOPHIL CHEMOTACTIC 2 EOTAXIN 2 SMALL INDUCIBLE CYTOKINE A24
ENSMUSG00000057530	6.37552	5.97214e-07	2.21941e-05	Ece1	ENDOTHELIN CONVERTING ENZYME
ENSMUSG00000024424	6.36391	2.25721e-09	1.33503e-07	Ttc39c	TETRATRICOPEPTIDE REPEAT 39C TPR REPEAT 39C
ENSMUSG00000054203	6.3425	1.8289e-32	1.10137e-29	Ifi205	MYELOID CELL NUCLEAR DIFFERENTIATION ANTIGEN
ENSMUSG00000052749	6.29389	8.99717e-27	2.94318e-24	Trim30b	TRIPARTITE MOTIF CONTAINING 5 EC_6.3.2.- TRIM5ALPHA
ENSMUSG00000030107	6.2923	2.37841e-55	4.84775e-52	Usp18	UBL CARBOXYL TERMINAL HYDROLASE 18 EC_3.4.19.- 43 KDA ISG15 SPECIFIC PROTEASE ISG15 SPECIFIC PROCESSING PROTEASE UBL THIOESTERASE 18
ENSMUSG00000029298	6.2702	2.99984e-28	1.10398e-25	Gbp9	GUANYLATE BINDING GTP BINDING GBP GUANINE NUCLEOTIDE BINDING
ENSMUSG00000032845	6.25109	2.92706e-08	1.43096e-06	Alpk2	ALPHA KINASE 2 EC_2.7.11.- HEART ALPHA KINASE
ENSMUSG00000073489	6.23486	1.24469e-14	1.601e-12	Ifi204	INTERFERON ACTIVABLE IFI INTERFERON INDUCIBLE
ENSMUSG00000057596	6.21136	2.90667e-18	5.03385e-16	Trim30d	TRIPARTITE MOTIF CONTAINING 5 EC_6.3.2.- TRIM5ALPHA
ENSMUSG00000094796	6.20648	0.000131279	0.00261739	BC147527	UNCHARACTERIZED VARIABLE GROUP OF 2 CELL STAGE GENE FAMILY
ENSMUSG00000055567	6.18688	1.81397e-13	2.07176e-11	Unc80	UNC 80
ENSMUSG00000026413	6.18471	0.000230223	0.00424511	Pkp1	PLAKOPHILIN
ENSMUSG00000026536	6.12884	4.19629e-16	6.17717e-14	Mnda	MYELOID CELL NUCLEAR DIFFERENTIATION ANTIGEN
ENSMUSG00000014599	6.10115	2.2356e-13	2.48894e-11	Csf1	MACROPHAGE COLONY STIMULATING FACTOR 1 PRECURSOR CSF 1 MCSF [CONTAINS PROCESSED MACROPHAGE COLONY STIMULATING FACTOR 1]
ENSMUSG00000078920	6.07357	5.1109e-29	2.05187e-26	Ifi47	INTERFERON INDUCIBLE GTPASE 5 EC_3.6.5.- IMMUNITY RELATED GTPASE CINEMA 1
ENSMUSG00000037921	6.03086	7.68922e-14	9.05517e-12	Ddx60	PROBABLE ATP DEPENDENT RNA HELICASE DDX60 EC_3.6.4.13 DEAD BOX 60
ENSMUSG00000041827	5.99402	1.52453e-59	3.67233e-56	Oasl1	2' 5' OLIGOADENYLATE SYNTHASE 2 5' OLIGO A SYNTHASE 2 5A SYNTHASE EC_2.7.7.84
ENSMUSG00000039699	5.92347	4.74258e-22	1.11207e-19	Batf2	BASIC LEUCINE ZIPPER TRANSCRIPTIONAL FACTOR ATF 2 B ATF 2
ENSMUSG00000028965	5.90737	4.53157e-08	2.13653e-06	Tnfrsf9	TUMOR NECROSIS FACTOR RECEPTOR SUPERFAMILY MEMBER 9 PRECURSOR 4 1BB LIGAND RECEPTOR T CELL ANTIGEN 4 1BB CD137 ANTIGEN
ENSMUSG00000009376	5.89849	3.13095e-10	2.12196e-08	Met	HEPATOCYTE GROWTH FACTOR RECEPTOR PRECURSOR HGF RECEPTOR EC_2.7.10.1 HGF/SF RECEPTOR PROTO ONCOGENE C MET SCATTER FACTOR RECEPTOR SF RECEPTOR TYROSINE KINASE MET
ENSMUSG00000027322	5.87801	0.000730817	0.0112139	Siglec1	SIALOADHESIN PRECURSOR SIALIC ACID BINDING IG LECTIN 1 SIGLEC 1
ENSMUSG00000024897	5.87261	0.000416494	0.00696001	Apba1	AMYLOID BETA A4 PRECURSOR BINDING FAMILY A MEMBER ADAPTER NEURON SPECIFIC NEURONAL MUNC18 1 INTERACTING MINT
ENSMUSG00000095649	5.84884	1.45646e-08	7.56702e-07	Gm21884	UP REGULATOR OF CELL PROLIFERATION HBV X UP REGULATED GENE 4 HOMOLOG HBXAG UP REGULATED GENE 4 HOMOLOG
ENSMUSG00000034438	5.81109	1.38236e-06	4.78176e-05	Gbp8	GUANYLATE BINDING GTP BINDING GBP GUANINE NUCLEOTIDE BINDING
ENSMUSG00000035385	5.79571	1.60168e-14	2.04037e-12	Ccl2	C C MOTIF CHEMOKINE 2 PRECURSOR MONOCYTE CHEMOATTRACTANT 1 MONOCYTE CHEMOTACTIC 1 MCP 1 SMALL INDUCIBLE CYTOKINE A2
ENSMUSG00000026896	5.78074	1.25764e-09	7.72489e-08	Ifih1	PROBABLE ATP DEPENDENT RNA HELICASE DDX58 EC_3.6.4.13 DEAD BOX 58 RIG I RECEPTOR 1 RLR 1 RETINOIC ACID INDUCIBLE GENE 1 RIG 1 RETINOIC ACID INDUCIBLE GENE I RIG I
ENSMUSG00000097558	5.76252	1.15117e-10	8.28876e-09	AC102249.1
ENSMUSG00000000982	5.73661	1.99682e-23	5.18722e-21	Ccl3	C C MOTIF CHEMOKINE 3 PRECURSOR MACROPHAGE INFLAMMATORY 1 ALPHA MIP 1 ALPHA SMALL INDUCIBLE CYTOKINE A3
ENSMUSG00000027646	5.7265	2.43272e-13	2.68582e-11	Src	TYROSINE KINASE EC_2.7.10.2
ENSMUSG00000054404	5.70405	4.70064e-55	8.30352e-52	Slfn5	SCHLAFEN FAMILY MEMBER
ENSMUSG00000079363	5.69122	1.72956e-22	4.1662e-20	Gbp4	GUANYLATE BINDING GTP BINDING GBP GUANINE NUCLEOTIDE BINDING
ENSMUSG00000057135	5.68691	5.44244e-12	4.90504e-10	Scimp	SLP ADAPTER AND CSK INTERACTING MEMBRANE
ENSMUSG00000025279	5.68163	2.75748e-12	2.61881e-10	Dnase1l3	DEOXYRIBONUCLEASE PRECURSOR EC_3.1.21.- DNASE DEOXYRIBONUCLEASE I DNASE I
ENSMUSG00000053113	5.68103	1.81589e-18	3.18647e-16	Socs3	SUPPRESSOR OF CYTOKINE SIGNALING 3 SOCS 3 CYTOKINE INDUCIBLE SH2 3
ENSMUSG00000040328	5.6695	7.59806e-10	4.82795e-08	Olfr56	OLFACTORY RECEPTOR
ENSMUSG00000037759	5.63543	4.3658e-18	7.41541e-16	Ptger2	PROSTAGLANDIN RECEPTOR RECEPTOR RECEPTOR PROSTANOID RECEPTOR
ENSMUSG00000085547	5.63355	0.00071296	0.0110153	Gm13767
ENSMUSG00000042190	5.62751	1.62897e-24	4.64117e-22	Cmklr1	RECEPTOR FMLP RECEPTOR FORMYL PEPTIDE RECEPTOR
ENSMUSG00000078853	5.62427	1.2237e-53	2.02652e-50	Igtp	IMMUNITY RELATED GTPASE FAMILY M EC_3.6.5.- GTPASE INTERFERON INDUCIBLE 1 LPS STIMULATED RAW 264 7 MACROPHAGE 47 LRG 47
ENSMUSG00000097418	5.62	1.19416e-12	1.19855e-10	mmu-mir-155
ENSMUSG00000087042	5.58725	5.30771e-09	2.96705e-07	Gm11611
ENSMUSG00000062007	5.5753	1.74518e-08	8.92701e-07	Hsh2d	HEMATOPOIETIC SH2 DOMAIN CONTAINING HEMATOPOIETIC SH2 ADAPTOR IN LYMPHOCYTES OF UNKNOWN FUNCTION X
ENSMUSG00000035274	5.56773	1.34914e-11	1.12464e-09	Tpbg	TROPHOBLAST GLYCOPROTEIN PRECURSOR 5T4 ONCOFETAL TROPHOBLAST GLYCOPROTEIN 5T4 ONCOTROPHOBLAST GLYCOPROTEIN
ENSMUSG00000030157	5.56159	4.25012e-05	0.000994835	Clec2d	C TYPE LECTIN DOMAIN FAMILY 2 MEMBER C TYPE LECTIN RELATED CLR
ENSMUSG00000055202	5.55571	4.55061e-07	1.76008e-05	Zfp811	ZINC FINGER
ENSMUSG00000027827	5.55342	8.28438e-10	5.23893e-08	Kcnab1	VOLTAGE GATED POTASSIUM CHANNEL SUBUNIT BETA K + CHANNEL SUBUNIT BETA KV BETA
ENSMUSG00000039146	5.54176	6.99005e-43	5.97469e-40	Ifi44l	INTERFERON INDUCED 44
ENSMUSG00000097804	5.54073	0.0100171	0.097474	AC125373.1
ENSMUSG00000000184	5.51415	0.00116899	0.0166085	Ccnd2	G1/S SPECIFIC CYCLIN
ENSMUSG00000086513	5.49125	6.1956e-24	1.69242e-21	9130208D14Rik
ENSMUSG00000076441	5.4844	4.78335e-43	4.37049e-40	Ass1	ARGININOSUCCINATE SYNTHASE EC_6.3.4.5 CITRULLINE ASPARTATE LIGASE
ENSMUSG00000012705	5.48426	2.2242e-05	0.000569416	Retn	RESISTIN PRECURSOR ADIPOSE TISSUE SPECIFIC SECRETORY FACTOR ADSF ADIPOSE SPECIFIC CYSTEINE RICH SECRETED A12 ALPHA CYSTEINE RICH SECRETED FIZZ3
ENSMUSG00000026414	5.48035	0.000120586	0.00242979	Tnnt2	TROPONIN T MUSCLE MUSCLE TROPONIN T
ENSMUSG00000078763	5.45797	2.11322e-07	8.77647e-06	Slfn1	SCHLAFEN FAMILY MEMBER
ENSMUSG00000016496	5.44031	1.00082e-46	1.10494e-43	Cd274	PROGRAMMED CELL DEATH 1 LIGAND 1 PRECURSOR PD L1 PDCD1 LIGAND 1 PROGRAMMED DEATH LIGAND 1 B7 HOMOLOG 1 B7 H1 CD274 ANTIGEN
ENSMUSG00000025498	5.43886	1.79595e-07	7.52964e-06	Irf7	INTERFERON REGULATORY FACTOR IRF
ENSMUSG00000032068	5.39151	2.19534e-07	9.07487e-06	1600029D21Rik	PLACENTA EXPRESSED TRANSCRIPT 1 PRECURSOR
ENSMUSG00000078606	5.38703	1.04297e-30	5.11769e-28	Gm4070	UP REGULATOR OF CELL PROLIFERATION HBV X UP REGULATED GENE 4 HOMOLOG HBXAG UP REGULATED GENE 4 HOMOLOG
ENSMUSG00000024401	5.38197	6.15405e-07	2.28381e-05	Tnf	TUMOR NECROSIS FACTOR PRECURSOR CACHECTIN TNF ALPHA TUMOR NECROSIS FACTOR LIGAND SUPERFAMILY MEMBER 2 TNF A [CONTAINS TUMOR NECROSIS FACTOR MEMBRANE FORM N TERMINAL FRAGMENT NTF ; INTRACELLULAR DOMAIN 1 ICD1 ; INTRACELLULAR DOMAIN 2 ICD2 ; C DOMAIN 1; C D
ENSMUSG00000034422	5.34045	1.47551e-23	3.87094e-21	Parp14	POLY [ADP RIBOSE] POLYMERASE 14 PARP 14 EC_2.4.2.30 ADP RIBOSYLTRANSFERASE DIPHTHERIA TOXIN 8 ARTD8
ENSMUSG00000001168	5.32791	3.84606e-07	1.51876e-05	Oas1h	2' 5' OLIGOADENYLATE SYNTHASE 2 5' OLIGO A SYNTHASE 2 5A SYNTHASE EC_2.7.7.84
ENSMUSG00000025804	5.32225	3.67763e-05	0.000876315	Ccr1	C C CHEMOKINE RECEPTOR TYPE 5 C C CKR 5 CC CKR 5 CCR 5 CCR5 CD195 ANTIGEN
ENSMUSG00000016529	5.30102	0.000164856	0.00318149	Il10	INTERLEUKIN 10 PRECURSOR IL 10 CYTOKINE SYNTHESIS INHIBITORY FACTOR CSIF
ENSMUSG00000021702	5.28116	0.00450533	0.0513453	Thbs4	PRECURSOR
ENSMUSG00000095811	5.28001	8.84842e-05	0.00186044	Gm8979	UP REGULATOR OF CELL PROLIFERATION HBV X UP REGULATED GENE 4 HOMOLOG HBXAG UP REGULATED GENE 4 HOMOLOG
ENSMUSG00000022766	5.27702	0.00743851	0.0770818	Serpind1	HEPARIN COFACTOR 2 PRECURSOR HEPARIN COFACTOR II HC II PROTEASE INHIBITOR LEUSERPIN 2 SERPIN D1
ENSMUSG00000090215	5.26585	1.13873e-09	7.03332e-08	Trim34b	TRIPARTITE MOTIF CONTAINING 5 EC_6.3.2.- TRIM5ALPHA
ENSMUSG00000030187	5.23586	4.2676e-09	2.43704e-07	Klra2	KILLER CELL LECTIN RECEPTOR LYMPHOCYTE ANTIGEN LY T CELL SURFACE GLYCOPROTEIN LY
ENSMUSG00000046747	5.22718	0.00227531	0.0292097	Gm9812
ENSMUSG00000045502	5.22388	1.6261e-37	1.10479e-34	Niacr1	HYDROXYCARBOXYLIC ACID RECEPTOR G COUPLED RECEPTOR G COUPLED RECEPTOR NIACIN RECEPTOR NICOTINIC ACID RECEPTOR
ENSMUSG00000035356	5.2138	7.21927e-46	7.08478e-43	Nfkbiz	NF KAPPA B INHIBITOR ZETA I KAPPA B ZETA IKB ZETA IKAPPABZETA IL 1 INDUCIBLE NUCLEAR ANKYRIN REPEAT INAP MOLECULE POSSESSING ANKYRIN REPEATS INDUCED BY LIPOPOLYSACCHARIDE MAIL
ENSMUSG00000038037	5.21274	3.97652e-23	1.01313e-20	Socs1	SUPPRESSOR OF CYTOKINE SIGNALING 1 SOCS 1 JAK BINDING JAB STAT INDUCED STAT INHIBITOR 1 SSI 1
ENSMUSG00000074141	5.21256	1.80197e-08	9.16447e-07	Il4i1	L AMINO ACID OXIDASE PRECURSOR LAAO LAO EC_1.4.3.2
ENSMUSG00000046687	5.20917	8.55593e-32	4.9284e-29	Gm5424	ARGININOSUCCINATE SYNTHASE EC_6.3.4.5 CITRULLINE ASPARTATE LIGASE
ENSMUSG00000028599	5.2087	8.8899e-12	7.62316e-10	Tnfrsf1b	TUMOR NECROSIS FACTOR RECEPTOR SUPERFAMILY MEMBER 1B PRECURSOR TUMOR NECROSIS FACTOR RECEPTOR 2 TNF R2 TUMOR NECROSIS FACTOR RECEPTOR TYPE II TNF RII TNFR II P75 P80 TNF ALPHA RECEPTOR CD120B ANTIGEN
ENSMUSG00000097023	5.19784	0.000487324	0.00791214	RP23-207N5.1
ENSMUSG00000042988	5.18627	0.000953451	0.0139732	Notum	NOTUM HOMOLOG PRECURSOR EC 3
ENSMUSG00000038058	5.17444	2.88656e-10	1.97127e-08	Nod1	NUCLEOTIDE BINDING OLIGOMERIZATION DOMAIN CONTAINING CASPASE RECRUITMENT DOMAIN CONTAINING
ENSMUSG00000044703	5.1721	2.32675e-13	2.57957e-11	Phf11a	PHD FINGER 11
ENSMUSG00000005202	5.15657	3.91562e-06	0.000121775	Shbg	SEX HORMONE BINDING GLOBULIN PRECURSOR SHBG SEX STEROID BINDING SBP TESTIS SPECIFIC ANDROGEN BINDING ABP
ENSMUSG00000020178	5.14896	6.71193e-15	9.02771e-13	Adora2a	ADENOSINE RECEPTOR
ENSMUSG00000050010	5.13933	2.75767e-10	1.90286e-08	Shisa3	SHISA 3 PRECURSOR
ENSMUSG00000032487	5.10759	2.37986e-48	3.00282e-45	Ptgs2	PROSTAGLANDIN G/H SYNTHASE 2 PRECURSOR EC_1.14.99.1 CYCLOOXYGENASE 2 COX 2 PHS II PROSTAGLANDIN H2 SYNTHASE 2 PGH SYNTHASE 2 PGHS 2 PROSTAGLANDIN ENDOPEROXIDE SYNTHASE 2
ENSMUSG00000079457	5.1044	5.04654e-10	3.25348e-08	Gm7609
ENSMUSG00000063286	5.10345	4.72882e-41	3.68528e-38	Gm8995
ENSMUSG00000074227	5.09925	0.000369569	0.00632588	Spint2	KUNITZ TYPE PROTEASE INHIBITOR 2 PRECURSOR HEPATOCYTE GROWTH FACTOR ACTIVATOR INHIBITOR TYPE 2 HAI 2
ENSMUSG00000002602	5.06431	1.05679e-08	5.63416e-07	Axl	TYROSINE KINASE PRECURSOR EC_2.7.10.1
ENSMUSG00000069874	5.03022	1.21173e-38	8.67763e-36	Irgm2	IMMUNITY RELATED GTPASE FAMILY M EC_3.6.5.- GTPASE INTERFERON INDUCIBLE 1 LPS STIMULATED RAW 264 7 MACROPHAGE 47 LRG 47
ENSMUSG00000042388	5.01541	0.00700454	0.073157	Dlgap3	DISKS LARGE ASSOCIATED DAP PSD 95/SAP90 BINDING SAP90/PSD 95 ASSOCIATED
ENSMUSG00000091199	5.00208	5.98859e-27	1.9835e-24	Gm2619
ENSMUSG00000040296	4.99696	1.68928e-46	1.79044e-43	Ddx58	PROBABLE ATP DEPENDENT RNA HELICASE DDX58 EC_3.6.4.13 DEAD BOX 58 RIG I RECEPTOR 1 RLR 1 RETINOIC ACID INDUCIBLE GENE 1 RIG 1 RETINOIC ACID INDUCIBLE GENE I RIG I
ENSMUSG00000050578	4.9924	2.97704e-09	1.72988e-07	Mmp13	MATRIX METALLOPROTEINASE MMP
ENSMUSG00000026090	4.99123	4.5369e-28	1.60286e-25	2010300C02Rik	UNCHARACTERIZED
ENSMUSG00000020205	4.97123	1.2995e-20	2.77684e-18	Phlda1	PLECKSTRIN HOMOLOGY DOMAIN FAMILY A MEMBER 1 PROLINE AND GLUTAMINE RICH PQ RICH PQR T CELL DEATH ASSOCIATED GENE 51
ENSMUSG00000002847	4.96643	1.52156e-06	5.20217e-05	Pla1a	MEMBER PRECURSOR EC_3.1.1.-
ENSMUSG00000032014	4.96077	7.09781e-06	0.000207583	Oaf	OUT AT FIRST
ENSMUSG00000020866	4.94991	0.000726068	0.0111723	Cacna1g	VOLTAGE DEPENDENT T TYPE CALCIUM CHANNEL SUBUNIT ALPHA VOLTAGE GATED CALCIUM CHANNEL SUBUNIT ALPHA CAV3
ENSMUSG00000060509	4.94751	1.11815e-07	4.91337e-06	Xcr1	CHEMOKINE XC RECEPTOR 1 LYMPHOTACTIN RECEPTOR XC CHEMOKINE RECEPTOR 1
ENSMUSG00000039997	4.94691	5.98756e-43	5.28841e-40	Ifi203	MYELOID CELL NUCLEAR DIFFERENTIATION ANTIGEN
ENSMUSG00000031595	4.94353	0.00014274	0.00280785	Pdgfrl	PLATELET DERIVED GROWTH FACTOR RECEPTOR PRECURSOR PDGFR
ENSMUSG00000021745	4.93101	5.02693e-06	0.000152227	Ptprg	RECEPTOR TYPE TYROSINE PHOSPHATASE GAMMA PRECURSOR TYROSINE PHOSPHATASE GAMMA R PTP GAMMA EC_3.1.3.48
ENSMUSG00000040428	4.926	4.70241e-21	1.03833e-18	Plekha4	PLECKSTRIN HOMOLOGY DOMAIN CONTAINING FAMILY A MEMBER 4 PH DOMAIN CONTAINING FAMILY A MEMBER 4 PHOSPHOINOSITOL 3 PHOSPHATE BINDING 1 PEPP 1
ENSMUSG00000096140	4.91193	4.18489e-07	1.64034e-05	Ankrd66	ANKYRIN REPEAT DOMAIN CONTAINING 66
ENSMUSG00000072109	4.89827	4.94344e-13	5.32465e-11	A530040E14Rik
ENSMUSG00000085949	4.89375	0.0077266	0.0797242	Gm14275
ENSMUSG00000046879	4.88991	2.99052e-35	1.93268e-32	Irgm1	IMMUNITY RELATED GTPASE FAMILY M EC_3.6.5.- GTPASE INTERFERON INDUCIBLE 1 LPS STIMULATED RAW 264 7 MACROPHAGE 47 LRG 47
ENSMUSG00000038151	4.88927	0.003225	0.0390195	Prdm1	PR DOMAIN ZINC FINGER 1 BLIMP 1 BETA INTERFERON GENE POSITIVE REGULATORY DOMAIN I BINDING FACTOR PR DOMAIN CONTAINING 1
ENSMUSG00000030921	4.88533	2.01385e-44	1.90575e-41	Trim30a	TRIPARTITE MOTIF CONTAINING 5 EC_6.3.2.- TRIM5ALPHA
ENSMUSG00000017830	4.88441	1.15142e-19	2.16377e-17	Dhx58	PROBABLE ATP DEPENDENT RNA HELICASE DDX58 EC_3.6.4.13 DEAD BOX 58 RIG I RECEPTOR 1 RLR 1 RETINOIC ACID INDUCIBLE GENE 1 RIG 1 RETINOIC ACID INDUCIBLE GENE I RIG I
ENSMUSG00000053318	4.88305	1.00608e-08	5.3999e-07	Slamf8	SLAM FAMILY MEMBER 8 PRECURSOR B LYMPHOCYTE ACTIVATOR MACROPHAGE EXPRESSED CD353 ANTIGEN
ENSMUSG00000078349	4.88025	1.7228e-11	1.41328e-09	AW011738	UNCHARACTERIZED FRAGMENT
ENSMUSG00000066677	4.87954	3.12931e-07	1.26206e-05	Pydc3	PYRIN DOMAIN CONTAINING 3 INTERFERON ACTIVABLE 204 IFI 204
ENSMUSG00000052922	4.85513	0.00167389	0.0225601	Bpi	BACTERICIDAL PERMEABILITY INCREASING PRECURSOR BPI
ENSMUSG00000047786	4.85143	1.92185e-09	1.14951e-07	Lix1	LIMB EXPRESSION 1
ENSMUSG00000097572	4.84746	2.42057e-10	1.679e-08	AC121264.1
ENSMUSG00000045664	4.82471	3.39201e-33	2.13996e-30	Cdc42ep2	CDC42 EFFECTOR 2 BINDER OF RHO GTPASES 1
ENSMUSG00000061852	4.77901	1.41678e-13	1.64651e-11	Gm7582
ENSMUSG00000026981	4.7717	5.56446e-05	0.0012495	Il1rn	INTERLEUKIN 1 RECEPTOR ANTAGONIST PRECURSOR IL 1RN IL 1RA IRAP IL1 INHIBITOR
ENSMUSG00000036480	4.75425	0.00589908	0.0640082	Prss56	SERINE PROTEASE 56 PRECURSOR EC_3.4.21.-
ENSMUSG00000091649	4.73402	1.56897e-12	1.54546e-10	Phf11b	PHD FINGER 11
ENSMUSG00000040483	4.72187	2.15409e-20	4.45913e-18	Xaf1	XIAP ASSOCIATED FACTOR 1
ENSMUSG00000030149	4.70686	0.000901426	0.0133586	Klrk1	NKG2 D TYPE II INTEGRAL MEMBRANE KILLER CELL LECTIN RECEPTOR SUBFAMILY K MEMBER 1 NK CELL RECEPTOR D NKG2 D ACTIVATING NK RECEPTOR CD314 ANTIGEN
ENSMUSG00000044317	4.70492	0.0001157	0.0023474	Gpr4	G COUPLED RECEPTOR
ENSMUSG00000031712	4.70189	3.73869e-10	2.48281e-08	Il15	INTERLEUKIN 15 PRECURSOR IL 15
ENSMUSG00000001123	4.6917	1.47731e-09	8.97806e-08	Lgals9	GALECTIN GAL
ENSMUSG00000089672	4.67671	3.98912e-25	1.20113e-22	Gp49a	LEUKOCYTE IMMUNOGLOBULIN RECEPTOR SUBFAMILY MEMBER PRECURSOR CD85 ANTIGEN FAMILY MEMBER IMMUNOGLOBULIN TRANSCRIPT ILT LEUKOCYTE IMMUNOGLOBULIN RECEPTOR LIR ANTIGEN
ENSMUSG00000056144	4.67076	1.38251e-12	1.372e-10	Trim34a	TRIPARTITE MOTIF CONTAINING 5 EC_6.3.2.- TRIM5ALPHA
ENSMUSG00000027318	4.65918	2.40226e-05	0.000606794	Adam33	DISINTEGRIN AND METALLOPROTEINASE DOMAIN CONTAINING PRECURSOR ADAM EC_3.4.24.-
ENSMUSG00000038305	4.62659	4.12268e-10	2.71064e-08	Spats2l	SPERMATOGENESIS ASSOCIATED SERINE RICH 2 SERINE RICH SPERMATOCYTES AND ROUND SPERMATID 59 KDA P59SCR
ENSMUSG00000028037	4.62553	3.5446e-42	2.93504e-39	Ifi44	INTERFERON INDUCED 44
ENSMUSG00000055994	4.61165	1.8473e-35	1.2237e-32	Nod2	NUCLEOTIDE BINDING OLIGOMERIZATION DOMAIN CONTAINING CASPASE RECRUITMENT DOMAIN CONTAINING
ENSMUSG00000090222	4.60133	1.00582e-16	1.54053e-14	Gm16340
ENSMUSG00000058163	4.59774	3.29288e-10	2.2089e-08	Gm5431	INTERFERON INDUCIBLE GTPASE 5 EC_3.6.5.- IMMUNITY RELATED GTPASE CINEMA 1
ENSMUSG00000034765	4.58528	2.95352e-11	2.34309e-09	Dusp5	DUAL SPECIFICITY PHOSPHATASE EC_3.1.3.16 EC_3.1.3.- 48 MITOGEN ACTIVATED KINASE PHOSPHATASE MAP KINASE PHOSPHATASE MKP
ENSMUSG00000036390	4.58033	1.1863e-23	3.14334e-21	Gadd45a	GROWTH ARREST AND DNA DAMAGE INDUCIBLE GADD45
ENSMUSG00000014030	4.57197	0.000518822	0.00835697	Pax5	PAIRED BOX PAX
ENSMUSG00000096292	4.54974	1.93012e-05	0.000503865	Gm2666
ENSMUSG00000034220	4.54262	0.00479808	0.054146	Gpc1	GLYPICAN SECRETED GLYPICAN
ENSMUSG00000024737	4.52781	4.26621e-05	0.00099772	Slc15a3	SOLUTE CARRIER FAMILY 15 MEMBER PEPTIDE TRANSPORTER PEPTIDE/HISTIDINE TRANSPORTER
ENSMUSG00000020838	4.52486	3.17953e-17	5.16859e-15	Slc6a4	SODIUM DEPENDENT TRANSPORTER TRANSPORTER SOLUTE CARRIER FAMILY 6 MEMBER
ENSMUSG00000042349	4.51579	2.34504e-23	6.03268e-21	Ikbke	INHIBITOR OF NUCLEAR FACTOR KAPPA B KINASE SUBUNIT EPSILON I KAPPA B KINASE EPSILON IKK E IKK EPSILON IKBKE EC_2.7.11.10 INDUCIBLE I KAPPA B KINASE IKK I
ENSMUSG00000015401	4.51568	1.25282e-05	0.000342087	Tmem27	COLLECTRIN PRECURSOR TRANSMEMBRANE 27
ENSMUSG00000000204	4.51371	8.10365e-40	6.13493e-37	Slfn4	SCHLAFEN FAMILY MEMBER
ENSMUSG00000024987	4.46698	0.000844852	0.0126456	Cyp26a1	CYTOCHROME P450 EC_1.14.-.-
ENSMUSG00000024402	4.44303	0.000716304	0.0110413	Lta	LYMPHOTOXIN ALPHA PRECURSOR LT ALPHA TNF BETA TUMOR NECROSIS FACTOR LIGAND SUPERFAMILY MEMBER 1
ENSMUSG00000035852	4.43796	1.12737e-07	4.92936e-06	9130017N09Rik	UNCHARACTERIZED
ENSMUSG00000028602	4.42703	2.94676e-26	9.18592e-24	Tnfrsf8	TUMOR NECROSIS FACTOR RECEPTOR SUPERFAMILY MEMBER 8 PRECURSOR CD30L RECEPTOR LYMPHOCYTE ACTIVATION ANTIGEN CD30 CD30 ANTIGEN
ENSMUSG00000038264	4.41395	3.05069e-05	0.000745016	Sema7a	SEMAPHORIN 7A PRECURSOR SEMAPHORIN K1 SEMA K1 SEMAPHORIN L SEMA L CD108 ANTIGEN
ENSMUSG00000021125	4.40944	1.7859e-09	1.07548e-07	Arg2	ARGINASE EC_3.5.3.1
ENSMUSG00000090104	4.40695	0.000355649	0.00611528	Gm16241
ENSMUSG00000097354	4.39964	6.32151e-05	0.00138936	AC142191.1
ENSMUSG00000029798	4.36623	8.10124e-30	3.46224e-27	Herc6	E3 LIGASE EC_6.3.2.- HECT DOMAIN AND RCC1 DOMAIN CONTAINING
ENSMUSG00000033149	4.35543	0.00788866	0.080955	Phldb2	PLECKSTRIN HOMOLOGY DOMAIN FAMILY B MEMBER LL5
ENSMUSG00000006403	4.3539	2.76439e-14	3.43887e-12	Adamts4	A DISINTEGRIN AND METALLOPROTEINASE WITH THROMBOSPONDIN MOTIFS PRECURSOR ADAM TS ADAM ADAMTS
ENSMUSG00000024678	4.34527	0.00827745	0.083905	Ms4a4d	MEMBRANE SPANNING 4 DOMAINS SUBFAMILY A MEMBER 4D
ENSMUSG00000093809	4.33749	4.42634e-09	2.51684e-07	Bcl2a1a	BCL 2 RELATED A1 HEMOPOIETIC SPECIFIC EARLY RESPONSE PROTEIN BFL 1
ENSMUSG00000085126	4.33124	0.0027171	0.0338005	Gm12589
ENSMUSG00000053007	4.32157	5.70183e-05	0.00127809	Creb5	CYCLIC AMP DEPENDENT TRANSCRIPTION FACTOR ATF 2 CAMP DEPENDENT TRANSCRIPTION FACTOR ATF 2 ACTIVATING TRANSCRIPTION FACTOR 2
ENSMUSG00000027580	4.3214	4.51807e-20	8.8026e-18	Helz2	HELICASE WITH ZINC FINGER DOMAIN 2 ATP DEPENDENT HELICASE PRIC285 HELICASE WITH ZINC FINGER 2 TRANSCRIPTIONAL COACTIVATOR PPAR ALPHA INTERACTING COMPLEX 285 PPAR GAMMA DNA BINDING DOMAIN INTERACTING 1 PDIP1 PPAR GAMMA DBD INTERACTING 1 PEROXISOMAL PROLIFE
ENSMUSG00000092215	4.31626	0.000212721	0.00396097	Gm20419
ENSMUSG00000063564	4.27978	6.91424e-07	2.54454e-05	Col23a1	COLLAGEN ALPHA 1 XXIII CHAIN
ENSMUSG00000031762	4.27973	1.57699e-15	2.24653e-13	Mt2	UNKNOWN
ENSMUSG00000089937	4.27727	1.77193e-07	7.46436e-06	Gm7281
ENSMUSG00000052485	4.2745	1.12711e-29	4.7405e-27	Tmem171	TRANSMEMBRANE 171
ENSMUSG00000089763	4.27029	1.19279e-08	6.28335e-07	Gm2635
ENSMUSG00000045377	4.26853	0.00873445	0.0873703	Tmem88	TRANSMEMBRANE 88
ENSMUSG00000068245	4.26255	3.27384e-20	6.67284e-18	Phf11d	PHD FINGER 11
ENSMUSG00000000392	4.25013	8.73716e-05	0.00184029	Fap	DIPEPTIDYL DIPEPTIDYL DIPEPTIDYL PEPTIDASE DIPEPTIDYL PEPTIDASE IV DIPEPTIDYL PEPTIDASE
ENSMUSG00000021895	4.24911	0.000401168	0.00677486	Arhgef3	RHO GUANINE NUCLEOTIDE EXCHANGE FACTOR
ENSMUSG00000091996	4.24207	8.40317e-07	3.02937e-05	BC049352	UNKNOWN
ENSMUSG00000017002	4.23046	0.000269046	0.00485952	Slpi	ANTILEUKOPROTEINASE PRECURSOR ALP SECRETORY LEUKOCYTE PROTEASE INHIBITOR
ENSMUSG00000073929	4.22677	3.13125e-10	2.12196e-08	Trim30e-ps1
ENSMUSG00000059089	4.2261	3.41501e-15	4.7129e-13	Fcgr4	LOW AFFINITY IMMUNOGLOBULIN GAMMA FC REGION RECEPTOR III PRECURSOR IGG FC RECEPTOR III FC GAMMA RIII FCRIII CD16 ANTIGEN
ENSMUSG00000015312	4.22411	2.77719e-22	6.62948e-20	Gadd45b	GROWTH ARREST AND DNA DAMAGE INDUCIBLE GADD45
ENSMUSG00000022803	4.22347	2.79786e-06	9.07403e-05	Popdc2	POPEYE DOMAIN CONTAINING POPEYE
ENSMUSG00000045094	4.21607	0.00823204	0.0836046	Arhgef37	RHO GUANINE NUCLEOTIDE EXCHANGE FACTOR 37
ENSMUSG00000033538	4.21607	1.25884e-13	1.4694e-11	Casp4	CASPASE PRECURSOR CASP INTERLEUKIN 1 BETA CONVERTING ENZYME [CONTAINS CASPASE SUBUNIT CASPASE SUBUNIT
ENSMUSG00000024238	4.21515	0.000917156	0.0135386	Zeb1	ZINC FINGER E BOX BINDING HOMEOBOX 1 TRANSCRIPTION FACTOR 8 TCF 8
ENSMUSG00000033355	4.2121	6.58133e-30	2.90642e-27	Rtp4	RECEPTOR TRANSPORTING 4.28 KDA INTERFERON RESPONSIVE
ENSMUSG00000031538	4.21207	0.000712799	0.0110153	Plat	TISSUE TYPE PLASMINOGEN ACTIVATOR PRECURSOR T PA T PLASMINOGEN ACTIVATOR TPA EC_3.4.21.68 [CONTAINS TISSUE TYPE PLASMINOGEN ACTIVATOR CHAIN A; TISSUE TYPE PLASMINOGEN ACTIVATOR CHAIN B]
ENSMUSG00000048498	4.20961	1.47099e-06	5.04227e-05	Cd300e	CMRF35 MOLECULE 2 PRECURSOR CLM 2 CD300 ANTIGEN FAMILY MEMBER E CD300E ANTIGEN
ENSMUSG00000029334	4.19704	1.00019e-09	6.25049e-08	Prkg2	CGMP DEPENDENT KINASE CGK EC_2.7.11.12 CGMP DEPENDENT KINASE
ENSMUSG00000050350	4.18958	5.88855e-05	0.00131258	Gpr18	N ARACHIDONYL GLYCINE RECEPTOR NAGLY RECEPTOR G COUPLED RECEPTOR 18
ENSMUSG00000040489	4.18249	0.00809999	0.0826118	Sox30	TRANSCRIPTION FACTOR SOX 30
ENSMUSG00000035208	4.17759	3.1522e-12	2.95137e-10	Slfn8	SCHLAFEN FAMILY MEMBER
ENSMUSG00000047735	4.16734	8.86562e-19	1.59804e-16	Samd9l	STERILE ALPHA MOTIF DOMAIN CONTAINING 9 SAM DOMAIN CONTAINING 9
ENSMUSG00000042265	4.14722	1.92726e-11	1.57128e-09	Trem1	TRIGGERING RECEPTOR EXPRESSED ON MYELOID CELLS 1 PRECURSOR TREM 1 CD354 ANTIGEN
ENSMUSG00000087477	4.11462	3.11695e-05	0.000757706	Gm13822
ENSMUSG00000034295	4.11063	0.00015158	0.00295324	Fhod3	FH1/FH2 DOMAIN CONTAINING 1 FORMIN HOMOLOG OVEREXPRESSED IN SPLEEN 1 FHOS FORMIN HOMOLOGY 2 DOMAIN CONTAINING 1
ENSMUSG00000036172	4.10509	5.61841e-06	0.000168026	Cd200r3	CELL SURFACE GLYCOPROTEIN CD200 RECEPTOR 3 PRECURSOR CD200 CELL SURFACE GLYCOPROTEIN RECEPTOR 3 CD200 RECEPTOR 3 CD200 CELL SURFACE GLYCOPROTEIN RECEPTOR B CD200RLB CELL SURFACE GLYCOPROTEIN OX2 RECEPTOR 3
ENSMUSG00000053338	4.0945	0.000635558	0.0100121	Tarm1	T CELL INTERACTING ACTIVATING RECEPTOR ON MYELOID CELLS 1 PRECURSOR OSCAR TRANSCRIPT 2 OLT 2
ENSMUSG00000024786	4.09067	0.00359187	0.0426788	1700123I01Rik	UNCHARACTERIZED
ENSMUSG00000097860	4.07872	4.38734e-11	3.36961e-09	AL772401.1
ENSMUSG00000000317	4.06843	0.000614341	0.00970673	Bcl6b	B CELL CLL/LYMPHOMA 6 MEMBER B BCL6 ASSOCIATED ZINC FINGER
ENSMUSG00000024399	4.06318	2.22413e-06	7.32994e-05	Ltb	LYMPHOTOXIN BETA LT BETA TUMOR NECROSIS FACTOR C TNF C TUMOR NECROSIS FACTOR LIGAND SUPERFAMILY MEMBER 3
ENSMUSG00000026700	4.05913	2.72575e-05	0.00067689	Tnfsf4	TUMOR NECROSIS FACTOR LIGAND SUPERFAMILY MEMBER 4 OX40 LIGAND OX40L CD252 ANTIGEN
ENSMUSG00000070427	4.05348	4.45798e-09	2.5294e-07	Il18bp	INTERLEUKIN 18 BINDING PRECURSOR IL 18BP
ENSMUSG00000075122	4.03925	2.84334e-31	1.51162e-28	Cd80	T LYMPHOCYTE ACTIVATION ANTIGEN CD80 PRECURSOR ACTIVATION B7 1 ANTIGEN CD80 ANTIGEN
ENSMUSG00000070327	4.03485	5.53946e-33	3.41347e-30	Rnf213	E3 UBIQUITIN LIGASE RNF213 EC_6.3.2.-
ENSMUSG00000051832	4.03382	0.000831352	0.0124877	E230016K23Rik
ENSMUSG00000088544	4.02971	0.00542399	0.059709	Mir1945
ENSMUSG00000019194	4.02777	0.00388704	0.0455327	Scn1b	SODIUM CHANNEL SUBUNIT BETA 1 PRECURSOR
ENSMUSG00000019850	4.02322	1.00816e-14	1.31592e-12	Tnfaip3	TUMOR NECROSIS FACTOR ALPHA INDUCED 3 TNF ALPHA INDUCED 3 EC_3.4.19.12 EC_6.3.2.- DNA BINDING A20 ZINC FINGER A20
ENSMUSG00000058470	4.01374	3.92423e-05	0.000928397	Gm8369	UNKNOWN
ENSMUSG00000038453	4.01226	5.08304e-07	1.9313e-05	Srcin1	SRC KINASE SIGNALING INHIBITOR 1 SNAP 25 INTERACTING SNIP P130CAS ASSOCIATED P140CAP
ENSMUSG00000022346	4.00396	4.47209e-17	7.09563e-15	Myc	MYC PROTO ONCOGENE PROTO ONCOGENE C MYC TRANSCRIPTION FACTOR P64
ENSMUSG00000072620	4.00062	8.93746e-15	1.17819e-12	Slfn2	SCHLAFEN FAMILY MEMBER
ENSMUSG00000024164	3.99663	2.48776e-08	1.23443e-06	C3	COMPLEMENT C3 COMPLEMENT C3 BETA CHAIN; COMPLEMENT C3 ALPHA CHAIN; C3A ANAPHYLATOXIN; COMPLEMENT
ENSMUSG00000024014	3.99575	5.39216e-30	2.42163e-27	Pim1	SERINE/THREONINE KINASE PIM EC_2.7.11.1
ENSMUSG00000073490	3.96877	9.6649e-19	1.73034e-16	AI607873	AMBIGUOUS
ENSMUSG00000069792	3.96761	4.64552e-05	0.00107223	Wfdc17	UNKNOWN
ENSMUSG00000090881	3.94823	2.29313e-11	1.83568e-09	Gm6904	PHD FINGER 11
ENSMUSG00000032724	3.94491	2.83415e-10	1.9455e-08	Abtb2	ANKYRIN REPEAT AND BTB/POZ DOMAIN CONTAINING BTBD11 BTB/POZ DOMAIN CONTAINING 11
ENSMUSG00000040033	3.93242	3.80676e-31	1.9778e-28	Stat2	SIGNAL TRANSDUCER AND ACTIVATOR OF TRANSCRIPTION
ENSMUSG00000084197	3.90865	2.89474e-08	1.42035e-06	Gm9089
ENSMUSG00000021322	3.90402	0.00108405	0.015635	Aoah	ACYLOXYACYL HYDROLASE PRECURSOR EC_3.1.1.77 [CONTAINS ACYLOXYACYL HYDROLASE SMALL SUBUNIT; ACYLOXYACYL HYDROLASE LARGE SUBUNIT]
ENSMUSG00000053835	3.9022	2.85243e-31	1.51162e-28	H2-T24	CLASS I HISTOCOMPATIBILITY ANTIGEN ALPHA CHAIN PRECURSOR
ENSMUSG00000026875	3.90209	3.81164e-30	1.74133e-27	Traf1	TNF RECEPTOR ASSOCIATED FACTOR
ENSMUSG00000090186	3.90125	1.29969e-18	2.31126e-16	Gm7592
ENSMUSG00000037321	3.89766	6.97596e-31	3.48759e-28	Tap1	ANTIGEN PEPTIDE TRANSPORTER 1 APT1 ATP BINDING CASSETTE SUB FAMILY B MEMBER 2 PEPTIDE TRANSPORTER TAP1
ENSMUSG00000028341	3.89764	7.30861e-06	0.000212809	Nr4a3	NUCLEAR RECEPTOR SUBFAMILY 4 GROUP A MEMBER ORPHAN NUCLEAR RECEPTOR
ENSMUSG00000026222	3.89192	2.60497e-32	1.53386e-29	Sp100	NUCLEAR BODY SP140 LYMPHOID RESTRICTED HOMOLOG OF SP100 LYSP100 NUCLEAR AUTOANTIGEN SP 140 SPECKLED 140 KDA
ENSMUSG00000020473	3.8879	1.35473e-08	7.08015e-07	Aebp1	ADIPOCYTE ENHANCER BINDING 1 PRECURSOR AE BINDING 1 AORTIC CARBOXYPEPTIDASE
ENSMUSG00000070031	3.88442	1.40688e-29	5.82471e-27	Sp140	NUCLEAR BODY SP140 LYMPHOID RESTRICTED HOMOLOG OF SP100 LYSP100 NUCLEAR AUTOANTIGEN SP 140 SPECKLED 140 KDA
ENSMUSG00000029605	3.88283	6.71671e-29	2.61724e-26	Oas1b
ENSMUSG00000030966	3.88225	2.65818e-12	2.55195e-10	Trim21	TRIPARTITE MOTIF CONTAINING
ENSMUSG00000063268	3.8808	1.68213e-30	7.95917e-28	Parp10	POLY [ADP RIBOSE] POLYMERASE 10 PARP 10 EC_2.4.2.30 ADP RIBOSYLTRANSFERASE DIPHTHERIA TOXIN 10 ARTD10
ENSMUSG00000079499	3.86504	0.00459509	0.0522558	6530402F18Rik
ENSMUSG00000023913	3.85433	0.00341661	0.0410566	Pla2g7	PLATELET ACTIVATING FACTOR ACETYLHYDROLASE PRECURSOR PAF ACETYLHYDROLASE EC_3.1.1.47 1 ALKYL 2 ACETYLGLYCEROPHOSPHOCHOLINE ESTERASE 2 ACETYL 1 ALKYLGLYCEROPHOSPHOCHOLINE ESTERASE LDL ASSOCIATED PHOSPHOLIPASE A2 LDL PLA 2 PAF 2 ACYLHYDROLASE
ENSMUSG00000092021	3.84618	0.000702295	0.010895	Gbp11
ENSMUSG00000037428	3.83906	4.56665e-10	2.97304e-08	Vgf	NEUROSECRETORY VGF NEUROENDOCRINE REGULATORY PEPTIDE 1 NERP 1 ; NEUROENDOCRINE REGULATORY PEPTIDE 2 NERP 2
ENSMUSG00000022014	3.83599	4.44874e-31	2.26689e-28	Epsti1	EPITHELIAL STROMAL INTERACTION 1
ENSMUSG00000027737	3.83509	2.79376e-30	1.29871e-27	Slc7a11	AMINO ACID TRANSPORTER SOLUTE CARRIER FAMILY 7 MEMBER
ENSMUSG00000067889	3.82833	1.98027e-21	4.44672e-19	Sptbn2	SPECTRIN BETA CHAIN ERYTHROCYTIC BETA SPECTRIN
ENSMUSG00000003541	3.82769	1.51509e-10	1.07341e-08	Ier3	RADIATION INDUCIBLE IMMEDIATE EARLY GENE IEX 1 IMMEDIATE EARLY GLY96 IMMEDIATE EARLY RESPONSE 3
ENSMUSG00000090272	3.81594	5.35015e-29	2.11587e-26	Mndal	MYELOID CELL NUCLEAR DIFFERENTIATION ANTIGEN
ENSMUSG00000035448	3.80678	2.45218e-05	0.000618225	Ccr3	C C CHEMOKINE RECEPTOR TYPE 5 C C CKR 5 CC CKR 5 CCR 5 CCR5 CD195 ANTIGEN
ENSMUSG00000027368	3.77853	1.83886e-29	7.49602e-27	Dusp2	DUAL SPECIFICITY PHOSPHATASE EC_3.1.3.16 EC_3.1.3.- 48 MITOGEN ACTIVATED KINASE PHOSPHATASE MAP KINASE PHOSPHATASE MKP
ENSMUSG00000047945	3.76639	4.7475e-11	3.6252e-09	Marcksl1	MARCKS RELATED MARCKS 1 MACROPHAGE MYRISTOYLATED ALANINE RICH C KINASE SUBSTRATE MAC MARCKS MACMARCKS
ENSMUSG00000073821	3.75528	0.000445498	0.00735932	8030451A03Rik
ENSMUSG00000050212	3.75346	0.00411238	0.0476249	Eva1b	EVA 1 HOMOLOG B FAM176B
ENSMUSG00000064427	3.73496	0.00202875	0.0265592	Gm22748
ENSMUSG00000034612	3.72874	0.007435	0.0770756	Chst11	CARBOHYDRATE SULFOTRANSFERASE 11 EC_2.8.2.5 CHONDROITIN 4 O SULFOTRANSFERASE 1 CHONDROITIN 4 SULFOTRANSFERASE 1 C4S 1 C4ST 1 C4ST1
ENSMUSG00000015243	3.71701	0.000507684	0.0082025	Abca1	ATP BINDING CASSETTE SUB FAMILY A MEMBER
ENSMUSG00000057137	3.71028	2.13942e-18	3.72949e-16	Tmem140	TRANSMEMBRANE 140
ENSMUSG00000066152	3.6899	1.14972e-27	4.00844e-25	Slc31a2	PROBABLE LOW AFFINITY COPPER UPTAKE 2 COPPER TRANSPORTER 2 SOLUTE CARRIER FAMILY 31 MEMBER 2
ENSMUSG00000021281	3.68016	1.44951e-11	1.20024e-09	Tnfaip2	TUMOR NECROSIS FACTOR ALPHA INDUCED 2 TNF ALPHA INDUCED 2 PRIMARY RESPONSE GENE B94
ENSMUSG00000042677	3.6797	1.96155e-26	6.18752e-24	Zc3h12a	RIBONUCLEASE Z EC_3.1.-.- ZINC FINGER CCCH DOMAIN CONTAINING
ENSMUSG00000021903	3.67952	7.07331e-07	2.59587e-05	Galnt15	POLYPEPTIDE N ACETYLGALACTOSAMINYLTRANSFERASE EC_2.4.1.41 POLYPEPTIDE GALNAC TRANSFERASE GALNAC PP GANTASE UDP ACETYLGALACTOSAMINYLTRANSFERASE UDP GALNAC:POLYPEPTIDE N ACETYLGALACTOSAMINYLTRANSFERASE
ENSMUSG00000086265	3.66794	4.47589e-11	3.42767e-09	Marcksl1-ps4
ENSMUSG00000018500	3.66431	1.26519e-27	4.35375e-25	Adora2b	ADENOSINE RECEPTOR
ENSMUSG00000053765	3.66237	0.000145965	0.00286279	Oas1f	2' 5' OLIGOADENYLATE SYNTHASE 2 5' OLIGO A SYNTHASE 2 5A SYNTHASE EC_2.7.7.84
ENSMUSG00000032596	3.65448	2.13419e-14	2.68007e-12	Uba7	UBIQUITIN MODIFIER ACTIVATING ENZYME UBIQUITIN ACTIVATING ENZYME E1
ENSMUSG00000026475	3.6537	2.88419e-14	3.57114e-12	Rgs16	REGULATOR OF G SIGNALING
ENSMUSG00000026104	3.65112	7.17384e-29	2.75486e-26	Stat1	SIGNAL TRANSDUCER AND ACTIVATOR OF TRANSCRIPTION
ENSMUSG00000019359	3.63901	0.00806365	0.0823045	Gdpd2	GLYCEROPHOSPHODIESTER PHOSPHODIESTERASE DOMAIN CONTAINING EC_3.1.-.- GLYCEROPHOSPHODIESTER PHOSPHODIESTERASE
ENSMUSG00000063430	3.63861	1.84267e-06	6.19609e-05	Wscd2	WSC DOMAIN CONTAINING
ENSMUSG00000001663	3.63351	0.00932554	0.0922764	Gstt1	GLUTATHIONE S TRANSFERASE THETA EC_2.5.1.18 GST CLASS THETA
ENSMUSG00000007877	3.61864	5.50742e-05	0.00123985	Tcap	TELETHONIN TITIN CAP
ENSMUSG00000048852	3.61185	0.000362517	0.00622125	Gm12185	INTERFERON INDUCIBLE GTPASE 5 EC_3.6.5.- IMMUNITY RELATED GTPASE CINEMA 1
ENSMUSG00000062593	3.61182	1.69016e-28	6.30764e-26	Lilrb4	LEUKOCYTE IMMUNOGLOBULIN RECEPTOR SUBFAMILY MEMBER PRECURSOR CD85 ANTIGEN FAMILY MEMBER IMMUNOGLOBULIN TRANSCRIPT ILT LEUKOCYTE IMMUNOGLOBULIN RECEPTOR LIR ANTIGEN
ENSMUSG00000027470	3.60933	4.43448e-05	0.00103071	Mylk2	MYOSIN LIGHT CHAIN KINASE EC_2.7.11.18
ENSMUSG00000032661	3.60745	1.87022e-21	4.2355e-19	Oas3	2' 5' OLIGOADENYLATE SYNTHASE 2 5' OLIGO A SYNTHASE 2 5A SYNTHASE EC_2.7.7.84
ENSMUSG00000060441	3.60151	0.000295332	0.00525549	Trim5	TRIPARTITE MOTIF CONTAINING 5 EC_6.3.2.- TRIM5ALPHA
ENSMUSG00000052631	3.59068	6.19723e-20	1.18991e-17	Sh2d6	SH2 DOMAIN CONTAINING 6
ENSMUSG00000028525	3.57975	7.35418e-24	1.9884e-21	Pde4b	CAMP SPECIFIC 3' 5' CYCLIC PHOSPHODIESTERASE EC_3.1.4.17
ENSMUSG00000089976	3.57825	0.000638817	0.0100575	Gm2389
ENSMUSG00000024486	3.57571	0.0012552	0.0176347	Hbegf	PROHEPARIN BINDING EGF GROWTH FACTOR PRECURSOR[CONTAINS HEPARIN BINDING EGF GROWTH FACTOR HB EGF HBEGF ]
ENSMUSG00000042726	3.56304	1.51673e-26	4.84203e-24	Trafd1	TRAF TYPE ZINC FINGER DOMAIN CONTAINING 1
ENSMUSG00000001156	3.5523	0.000662509	0.010375	Mxd1	MAX 1 MAX 1
ENSMUSG00000022534	3.55091	7.2485e-08	3.30006e-06	Mefv	PYRIN MARENOSTRIN
ENSMUSG00000063234	3.54752	3.94967e-05	0.000932749	Gpr84	G COUPLED RECEPTOR 84
ENSMUSG00000046223	3.53443	4.80471e-25	1.43045e-22	Plaur	UROKINASE PLASMINOGEN ACTIVATOR SURFACE RECEPTOR PRECURSOR U PAR UPAR CD87 ANTIGEN
ENSMUSG00000042622	3.52758	3.18579e-05	0.000770903	Maff	TRANSCRIPTION FACTOR V MAF MUSCULOAPONEUROTIC FIBROSARCOMA ONCOGENE HOMOLOG
ENSMUSG00000006411	3.51016	4.61827e-05	0.00106921	Pvrl4	POLIOVIRUS RECEPTOR RELATED 4 PRECURSOR IG SUPERFAMILY RECEPTOR LNIR NECTIN 4
ENSMUSG00000031520	3.50396	0.00154941	0.0210753	Vegfc	VASCULAR ENDOTHELIAL GROWTH FACTOR C PRECURSOR VEGF C FLT4 LIGAND FLT4 L VASCULAR ENDOTHELIAL GROWTH FACTOR RELATED VRP
ENSMUSG00000050737	3.49931	1.32502e-11	1.11458e-09	Ptges	PROSTAGLANDIN E SYNTHASE EC_5.3.99.3 MICROSOMAL PROSTAGLANDIN E SYNTHASE 1 MPGES 1
ENSMUSG00000023961	3.49656	1.46169e-24	4.20982e-22	Enpp4	BIS 5' ADENOSYL TRIPHOSPHATASE ENPP4 PRECURSOR EC_3.6.1.29 AP3A HYDROLASE AP3AASE ECTONUCLEOTIDE PYROPHOSPHATASE/PHOSPHODIESTERASE FAMILY MEMBER 4 E NPP 4 NPP 4
ENSMUSG00000074671	3.48636	0.00314682	0.0382483	Tspyl3	TESTIS SPECIFIC Y ENCODED TSPY
ENSMUSG00000025743	3.45752	5.95649e-05	0.00132407	Sdc3	SYNDECAN 3
ENSMUSG00000032690	3.44031	1.10084e-14	1.42985e-12	Oas2	2' 5' OLIGOADENYLATE SYNTHASE 2 5' OLIGO A SYNTHASE 2 5A SYNTHASE EC_2.7.7.84
ENSMUSG00000071637	3.43795	2.73401e-24	7.54614e-22	Cebpd
ENSMUSG00000042608	3.4259	0.000114466	0.00232593	Stk40	SERINE/THREONINE KINASE 40 EC_2.7.11.1
ENSMUSG00000018899	3.41999	0.000476528	0.00776064	Irf1	INTERFERON REGULATORY FACTOR IRF
ENSMUSG00000066258	3.41777	3.36875e-07	1.34864e-05	Trim12a	TRIPARTITE MOTIF CONTAINING 5 EC_6.3.2.- TRIM5ALPHA
ENSMUSG00000026923	3.41661	0.00535795	0.0591787	Notch1	NEUROGENIC LOCUS NOTCH HOMOLOG PRECURSOR NOTCH [CONTAINS NOTCH EXTRACELLULAR TRUNCATION; NOTCH INTRACELLULAR
ENSMUSG00000053414	3.41573	0.000641348	0.0100913	Hunk	HORMONALLY UP REGULATED NEU TUMOR ASSOCIATED KINASE EC_2.7.11.1 SERINE/THREONINE KINASE MAK V
ENSMUSG00000004371	3.41443	0.000236592	0.00435044	Il11	INTERLEUKIN 11 PRECURSOR IL 11
ENSMUSG00000024770	3.40728	0.00984482	0.0961027	Lipn	LIPASE MEMBER EC_3.1.1.- LIPASE ABHYDROLASE DOMAIN CONTAINING
ENSMUSG00000002307	3.40367	1.38311e-24	4.0273e-22	Daxx	DEATH DOMAIN ASSOCIATED 6 DAXX
ENSMUSG00000054855	3.39961	1.49467e-14	1.91325e-12	Rnd1	RHO RELATED GTP BINDING PRECURSOR RHO FAMILY GTPASE
ENSMUSG00000089929	3.39429	0.000190425	0.00359636	Bcl2a1b	BCL 2 RELATED A1 HEMOPOIETIC SPECIFIC EARLY RESPONSE PROTEIN BFL 1
ENSMUSG00000020134	3.39205	1.64584e-05	0.000439173	Peli1	E3 UBIQUITIN LIGASE PELLINO HOMOLOG PELLINO EC_6.3.2.-
ENSMUSG00000053820	3.3831	1.02481e-09	6.38928e-08	Bcl2a1c	BCL 2 RELATED A1 HEMOPOIETIC SPECIFIC EARLY RESPONSE PROTEIN BFL 1
ENSMUSG00000082088	3.37437	2.52815e-17	4.13509e-15	Gm15753
ENSMUSG00000082053	3.36601	0.0047019	0.0532875	Gm11220
ENSMUSG00000079455	3.34714	3.48629e-20	7.05162e-18	Gm16026
ENSMUSG00000019122	3.3375	4.86001e-20	9.39968e-18	Ccl9	C C MOTIF CHEMOKINE 9 PRECURSOR CCF18 MACROPHAGE INFLAMMATORY 1 GAMMA MIP 1 GAMMA MACROPHAGE INFLAMMATORY RELATED 2 MRP 2 SMALL INDUCIBLE CYTOKINE A9 [CONTAINS CCL9 29 101 ; CCL9 30 101 ; CCL9 31 101 ]
ENSMUSG00000003863	3.32789	4.12645e-20	8.22094e-18	Ppfia3	LIPRIN ALPHA TYROSINE PHOSPHATASE RECEPTOR TYPE F POLYPEPTIDE INTERACTING ALPHA PTPRF INTERACTING ALPHA
ENSMUSG00000030124	3.32465	0.00128587	0.0179949	Lag3	LYMPHOCYTE ACTIVATION GENE 3 PRECURSOR LAG 3 CD223 ANTIGEN
ENSMUSG00000013974	3.31278	2.88026e-10	1.97127e-08	1810033B17Rik	MAST CELL EXPRESSED MEMBRANE 1 HOMOLOG
ENSMUSG00000096581	3.31253	0.000237923	0.00436582	Bcl2a1d	BCL 2 RELATED A1 HEMOPOIETIC SPECIFIC EARLY RESPONSE PROTEIN BFL 1
ENSMUSG00000084110	3.29864	1.40255e-09	8.563e-08	Gm4992
ENSMUSG00000037580	3.28162	8.09476e-25	2.38319e-22	Gch1	GTP CYCLOHYDROLASE 1 EC_3.5.4.16 GTP CYCLOHYDROLASE I GTP CH I
ENSMUSG00000057143	3.27382	4.27234e-13	4.65861e-11	Trim12c	TRIPARTITE MOTIF CONTAINING 5 EC_6.3.2.- TRIM5ALPHA
ENSMUSG00000031639	3.26694	7.5293e-12	6.62804e-10	Tlr3	TOLL RECEPTOR 3 PRECURSOR CD283 ANTIGEN
ENSMUSG00000029333	3.25058	1.62461e-10	1.14793e-08	Rasgef1b	RAS GEF DOMAIN CONTAINING FAMILY MEMBER
ENSMUSG00000069892	3.24985	1.00477e-15	1.45483e-13	9930111J21Rik2	INTERFERON INDUCIBLE GTPASE 5 EC_3.6.5.- IMMUNITY RELATED GTPASE CINEMA 1
ENSMUSG00000055632	3.24387	2.04811e-13	2.30931e-11	Hmcn2	HEMICENTIN PRECURSOR
ENSMUSG00000022906	3.23635	1.27555e-22	3.10075e-20	Parp9	POLY [ADP RIBOSE] POLYMERASE 9 PARP 9 EC_2.4.2.30 ADP RIBOSYLTRANSFERASE DIPHTHERIA TOXIN 9 ARTD9 B AGGRESSIVE LYMPHOMA
ENSMUSG00000017009	3.23234	3.11987e-05	0.00075772	Sdc4	SYNDECAN 4 PRECURSOR
ENSMUSG00000026725	3.22972	0.000150342	0.0029356	Tnn	TENASCIN R PRECURSOR TN R RESTRICTIN
ENSMUSG00000022901	3.2285	3.58067e-08	1.72504e-06	Cd86	T LYMPHOCYTE ACTIVATION ANTIGEN CD86 PRECURSOR ACTIVATION B7 2 ANTIGEN CD86 ANTIGEN
ENSMUSG00000044786	3.2115	0.000176531	0.00336998	Zfp36	TRISTETRAPROLIN TTP GROWTH FACTOR INDUCIBLE NUCLEAR NUP475 TIS11A TIS11 ZINC FINGER 36 ZFP 36
ENSMUSG00000066861	3.20644	2.56659e-15	3.59826e-13	Oas1g	2' 5' OLIGOADENYLATE SYNTHASE 2 5' OLIGO A SYNTHASE 2 5A SYNTHASE EC_2.7.7.84
ENSMUSG00000060519	3.19581	4.6846e-22	1.10828e-19	Tor3a	PRECURSOR TORSIN FAMILY MEMBER A
ENSMUSG00000035020	3.1944	0.00152785	0.0208463	Epgn	EPIGEN PRECURSOR EPITHELIAL MITOGEN EPG
ENSMUSG00000089844	3.18638	4.34098e-20	8.52021e-18	A530032D15Rik	AMBIGUOUS
ENSMUSG00000058755	3.17905	8.4603e-12	7.30204e-10	Osm	ONCOSTATIN M PRECURSOR OSM
ENSMUSG00000080223	3.17454	0.00380134	0.0447066	Gm13768
ENSMUSG00000097081	3.16974	3.69697e-07	1.46426e-05	AC122190.1
ENSMUSG00000000730	3.16825	4.72089e-18	7.96747e-16	Dnmt3l	DNA CYTOSINE 5 METHYLTRANSFERASE EC_2.1.1.37 DNA METHYLTRANSFERASE DNA MTASE M
ENSMUSG00000052477	3.16489	1.03202e-19	1.95324e-17	C130026I21Rik	AMBIGUOUS
ENSMUSG00000074151	3.1643	6.05187e-21	1.3144e-18	Nlrc5	NLRC5
ENSMUSG00000011008	3.15647	0.000451554	0.00744081	Mcoln2	MUCOLIPIN
ENSMUSG00000030830	3.13753	1.73912e-05	0.000459895	Itgal	INTEGRIN ALPHA PRECURSOR CD11 ANTIGEN FAMILY MEMBER GLYCOPROTEIN ALPHA LEUKOCYTE ANTIGEN
ENSMUSG00000070034	3.13446	9.26132e-22	2.11549e-19	Sp110	SP110 NUCLEAR BODY INTRACELLULAR PATHOGEN RESISTANCE 1
ENSMUSG00000048621	3.13237	1.52981e-06	5.22365e-05	Gm6377	UNCHARACTERIZED
ENSMUSG00000028874	3.10672	5.64666e-21	1.23652e-18	Fgr	TYROSINE KINASE EC_2.7.10.2
ENSMUSG00000089716	3.10448	3.06622e-12	2.88105e-10	Gm6264
ENSMUSG00000021280	3.08434	1.21614e-08	6.38103e-07	Exoc3l4	EXOCYST COMPLEX COMPONENT 3 4
ENSMUSG00000000732	3.08208	4.14062e-05	0.00097178	Icosl	ICOS LIGAND PRECURSOR B7 HOMOLOG 2 B7 H2 B7 GL50 B7 RELATED 1 B7RP 1 CD275 ANTIGEN
ENSMUSG00000027611	3.07751	9.0468e-05	0.00189646	Procr	ENDOTHELIAL C RECEPTOR PRECURSOR ACTIVATED C RECEPTOR APC RECEPTOR ENDOTHELIAL CELL C RECEPTOR CD201 ANTIGEN
ENSMUSG00000062515	3.07394	1.82693e-06	6.15098e-05	Fabp4	FATTY ACID BINDING PROTEIN TYPE FATTY ACID BINDING FABP FATTY ACID BINDING
ENSMUSG00000024065	3.05727	1.46493e-05	0.000394075	Ehd3	EH DOMAIN CONTAINING
ENSMUSG00000024912	3.05252	8.24821e-11	6.12193e-09	Fosl1	FOS RELATED ANTIGEN 1 FRA 1
ENSMUSG00000052776	3.05236	1.16003e-07	5.0472e-06	Oas1a	2' 5' OLIGOADENYLATE SYNTHASE 2 5' OLIGO A SYNTHASE 2 5A SYNTHASE EC_2.7.7.84
ENSMUSG00000024672	3.05207	0.00108454	0.015635	Ms4a7	MEMBRANE SPANNING 4 DOMAINS SUBFAMILY A MEMBER 7 CD20 ANTIGEN 4 CD20/FC EPSILON RI BETA FAMILY MEMBER 4 FOUR SPAN TRANSMEMBRANE 2
ENSMUSG00000046387	3.05092	0.00554946	0.0608626	Pcdhb17	PROTOCADHERIN BETA PRECURSOR PCDH BETA
ENSMUSG00000024079	3.04568	1.71077e-20	3.59764e-18	Eif2ak2	INTERFERON INDUCED DOUBLE STRANDED RNA ACTIVATED KINASE EC_2.7.11.1 EUKARYOTIC TRANSLATION INITIATION FACTOR 2 ALPHA KINASE 2 EIF 2A KINASE 2 INTERFERON INDUCIBLE RNA DEPENDENT KINASE P1/EIF 2A KINASE KINASE RNA ACTIVATED PKR TYROSINE KINASE EIF2AK2 EC_2.
ENSMUSG00000028071	3.03919	6.30622e-09	3.49573e-07	Sh2d2a	SH2 DOMAIN CONTAINING 2A ADAPTER
ENSMUSG00000053175	3.02935	0.000109923	0.00224741	Bcl3	B CELL LYMPHOMA 3 BCL 3
ENSMUSG00000007659	3.02721	1.81617e-20	3.78923e-18	Bcl2l1	BCL 2 1 BCL2 L 1 APOPTOSIS REGULATOR BCL X
ENSMUSG00000010358	3.02286	1.41723e-10	1.00947e-08	Ifi35	UNKNOWN
ENSMUSG00000026548	3.01292	0.00189098	0.025058	Slamf9	SLAM FAMILY MEMBER 9 PRECURSOR
ENSMUSG00000032691	3.0125	1.80777e-16	2.72162e-14	Nlrp3	NACHT LRR AND PYD DOMAINS CONTAINING
ENSMUSG00000039232	3.00711	7.80199e-12	6.84534e-10	Stx11	SYNTAXIN
ENSMUSG00000024772	2.98195	2.87901e-20	5.91359e-18	Ehd1	EH DOMAIN CONTAINING
ENSMUSG00000031289	2.97696	3.34124e-10	2.23568e-08	Il13ra2	INTERLEUKIN 13 RECEPTOR SUBUNIT ALPHA 2 PRECURSOR IL 13 RECEPTOR SUBUNIT ALPHA 2 IL 13R SUBUNIT ALPHA 2 IL 13R ALPHA 2 IL 13RA2 C ANTIGEN
ENSMUSG00000049502	2.94813	7.62367e-13	7.92174e-11	Dtx3l	PROBABLE E3 UBIQUITIN LIGASE DTX3 EC_6.3.2.- DELTEX 3 DELTEX3
ENSMUSG00000046718	2.94073	5.3608e-22	1.24601e-19	Bst2	BONE MARROW STROMAL ANTIGEN 2 PRECURSOR BST 2 CD317 ANTIGEN
ENSMUSG00000039783	2.93782	1.97119e-06	6.59477e-05	Kmo	KYNURENINE 3 MONOOXYGENASE EC_1.14.13.9 BIOSYNTHESIS OF NICOTINIC ACID 4 KYNURENINE 3 HYDROXYLASE
ENSMUSG00000003283	2.93689	4.19596e-20	8.29705e-18	Hck	TYROSINE KINASE EC_2.7.10.2
ENSMUSG00000033295	2.93253	0.00143996	0.0198825	Ptprf	RECEPTOR TYPE TYROSINE PHOSPHATASE PRECURSOR TYROSINE PHOSPHATASE R PTP
ENSMUSG00000032515	2.91688	2.72114e-19	5.00709e-17	Csrnp1	CYSTEINE/SERINE RICH NUCLEAR CSRNP TGF BETA INDUCED APOPTOSIS TAIP
ENSMUSG00000042035	2.90548	2.96371e-07	1.20076e-05	Igsf3	IMMUNOGLOBULIN SUPERFAMILY MEMBER 3 PRECURSOR IGSF3
ENSMUSG00000067212	2.89522	4.08183e-08	1.93136e-06	H2-T23	H 2 CLASS I HISTOCOMPATIBILITY ANTIGEN ALPHA CHAIN
ENSMUSG00000071540	2.89414	0.00219074	0.0283299	3425401B19Rik	UNCHARACTERIZED
ENSMUSG00000036986	2.88845	3.43519e-19	6.2774e-17	Pml	PML
ENSMUSG00000096325	2.88513	0.000150517	0.00293685	Gm25504
ENSMUSG00000018476	2.88171	3.5139e-12	3.26694e-10	Kdm6b	HISTONE DEMETHYLASE UTY EC_1.14.11.- UBIQUITOUSLY TRANSCRIBED TPR ON THE Y CHROMOSOME UBIQUITOUSLY TRANSCRIBED Y CHROMOSOME TETRATRICOPEPTIDE REPEAT
ENSMUSG00000061578	2.87275	0.00607857	0.0657136	Ksr2	KINASE SUPPRESSOR OF RAS
ENSMUSG00000033368	2.86623	0.00365504	0.0432551	Trim69	TRIPARTITE MOTIF CONTAINING
ENSMUSG00000036718	2.86598	1.25188e-09	7.7142e-08	Micall2	MICAL 2
ENSMUSG00000012519	2.86248	6.72666e-06	0.000197383	Mlkl	MIXED LINEAGE KINASE DOMAIN
ENSMUSG00000015947	2.86169	2.79155e-12	2.6417e-10	Fcgr1	HIGH AFFINITY IMMUNOGLOBULIN GAMMA FC RECEPTOR I PRECURSOR IGG FC RECEPTOR I FC GAMMA RI FCRI CD64 ANTIGEN
ENSMUSG00000038507	2.86165	7.45465e-20	1.42105e-17	Parp12	POLY [ADP RIBOSE] POLYMERASE 12 PARP 12 EC_2.4.2.30 ADP RIBOSYLTRANSFERASE DIPHTHERIA TOXIN 12 ARTD12 ZINC FINGER CCCH DOMAIN CONTAINING 1
ENSMUSG00000041329	2.85475	0.000415236	0.00695041	Atp1b2	SODIUM/POTASSIUM TRANSPORTING ATPASE SUBUNIT BETA SODIUM/POTASSIUM DEPENDENT ATPASE SUBUNIT BETA
ENSMUSG00000039891	2.85453	4.80737e-05	0.00110096	Txlnb	TAXILIN
ENSMUSG00000071068	2.84327	0.00535659	0.0591787	Treml2	TREM TRANSCRIPT 2 PRECURSOR TLT 2 TRIGGERING RECEPTOR EXPRESSED ON MYELOID CELLS 2
ENSMUSG00000023206	2.84139	1.52264e-05	0.000407942	Il15ra	INTERLEUKIN 15 RECEPTOR SUBUNIT ALPHA PRECURSOR IL 15 RECEPTOR SUBUNIT ALPHA IL 15R ALPHA IL 15RA CD215 ANTIGEN [CONTAINS SOLUBLE INTERLEUKIN 15 RECEPTOR SUBUNIT ALPHA SIL 15 RECEPTOR SUBUNIT ALPHA SIL 15R ALPHA SIL 15RA ]
ENSMUSG00000073631	2.83479	2.34094e-05	0.000593568	Gm10553	UNCHARACTERIZED
ENSMUSG00000023947	2.83244	1.78744e-07	7.51774e-06	Nfkbie	NF KAPPA B INHIBITOR EPSILON NF KAPPA BIE I KAPPA B EPSILON IKB E IKB EPSILON IKAPPABEPSILON
ENSMUSG00000018927	2.81751	0.000211627	0.00394657	Ccl6	C C MOTIF CHEMOKINE 6 PRECURSOR SMALL INDUCIBLE CYTOKINE A6
ENSMUSG00000068417	2.80612	1.90167e-08	9.61612e-07	Pnp2	PURINE NUCLEOSIDE PHOSPHORYLASE PNP EC_2.4.2.1 INOSINE PHOSPHORYLASE INOSINE GUANOSINE PHOSPHORYLASE
ENSMUSG00000038668	2.79674	5.39886e-07	2.03201e-05	Lpar1	LYSOPHOSPHATIDIC ACID RECEPTOR 1 LPA RECEPTOR 1 LPA 1 LYSOPHOSPHATIDIC ACID RECEPTOR 2
ENSMUSG00000020806	2.79517	1.18403e-17	1.97316e-15	Rhbdf2	INACTIVE RHOMBOID 1 IRHOM1 RHOMBOID FAMILY MEMBER 1
ENSMUSG00000090024	2.79421	0.000543667	0.00868327	Gm16350
ENSMUSG00000032265	2.78084	6.96822e-17	1.0861e-14	Fam46a	FAM46C
ENSMUSG00000048107	2.78017	5.52686e-15	7.51001e-13	Kctd12
ENSMUSG00000030789	2.77847	2.6412e-07	1.08167e-05	Itgax	INTEGRIN ALPHA PRECURSOR CD11 ANTIGEN FAMILY MEMBER GLYCOPROTEIN ALPHA LEUKOCYTE ANTIGEN
ENSMUSG00000059588	2.7743	3.5555e-14	4.34148e-12	Calcrl	CALCITONIN GENE RELATED PEPTIDE TYPE 1 RECEPTOR PRECURSOR CGRP TYPE 1 RECEPTOR CALCITONIN RECEPTOR RECEPTOR
ENSMUSG00000008496	2.77243	1.96063e-09	1.17006e-07	Pou2f2	POU DOMAIN CLASS 2 TRANSCRIPTION FACTOR OCTAMER BINDING OCT OCTAMER BINDING TRANSCRIPTION FACTOR OTF
ENSMUSG00000091144	2.77022	1.28533e-15	1.84094e-13	Phf11c	PHD FINGER 11
ENSMUSG00000037997	2.76914	3.93674e-17	6.32192e-15	Parp11	POLY [ADP RIBOSE] POLYMERASE 11 PARP 11 EC_2.4.2.30 ADP RIBOSYLTRANSFERASE DIPHTHERIA TOXIN 11 ARTD11
ENSMUSG00000033420	2.76016	0.00303324	0.0371232	Antxr1	ANTHRAX TOXIN RECEPTOR PRECURSOR
ENSMUSG00000032899	2.75813	0.00123361	0.0174237	Styk1	TYROSINE KINASE STYK1 EC_2.7.10.2 ONCOGENE WITH KINASE DOMAIN SERINE/THREONINE/TYROSINE KINASE 1
ENSMUSG00000037826	2.75415	1.4226e-05	0.000383855	Ppm1k	PHOSPHATASE 1K MITOCHONDRIAL PRECURSOR EC_3.1.3.16 PHOSPHATASE 2C KAPPA PP2C KAPPA
ENSMUSG00000056116	2.7422	2.62401e-07	1.07796e-05	H2-T22	H 2 CLASS I HISTOCOMPATIBILITY ANTIGEN ALPHA CHAIN
ENSMUSG00000031486	2.73964	0.00195088	0.0257399	Gpr124	G COUPLED RECEPTOR 124 PRECURSOR TUMOR ENDOTHELIAL MARKER 5
ENSMUSG00000021025	2.72961	2.05631e-16	3.07831e-14	Nfkbia	NF KAPPA B INHIBITOR ALPHA I KAPPA B ALPHA IKB ALPHA IKAPPABALPHA
ENSMUSG00000049037	2.72714	1.18312e-07	5.12519e-06	Clec4a1	C TYPE LECTIN DOMAIN FAMILY 4 MEMBER A C TYPE LECTIN SUPERFAMILY MEMBER 6 DENDRITIC CELL
ENSMUSG00000067555	2.71788	0.00119024	0.0168832	Gm10212	MEMBRANE SPANNING 4 DOMAINS SUBFAMILY A MEMBER
ENSMUSG00000030142	2.71559	4.6557e-13	5.03519e-11	Clec4e	C TYPE LECTIN DOMAIN FAMILY 4 MEMBER E C TYPE LECTIN SUPERFAMILY MEMBER 9 MACROPHAGE INDUCIBLE C TYPE LECTIN
ENSMUSG00000039501	2.71506	1.53269e-16	2.32067e-14	Znfx1	NFX1 TYPE ZINC FINGER CONTAINING 1
ENSMUSG00000041135	2.71452	0.00219693	0.0283961	Ripk2	RECEPTOR INTERACTING SERINE/THREONINE KINASE 2 EC_2.7.11.1 TYROSINE KINASE RIPK2 EC_2.7.10.- 2
ENSMUSG00000020696	2.71047	6.82165e-08	3.12722e-06	Rffl	E3 UBIQUITIN LIGASE EC_6.3.2.- RING FINGER
ENSMUSG00000029490	2.70629	0.0001472	0.00288062	Mfsd7a	MAJOR FACILITATOR SUPERFAMILY DOMAIN CONTAINING 7
ENSMUSG00000031709	2.7002	4.7925e-05	0.0010985	Tbc1d9	TBC1 DOMAIN FAMILY MEMBER
ENSMUSG00000073628	2.69762	0.000409717	0.00688751	Gm10552
ENSMUSG00000018845	2.69751	0.000326287	0.00568045	Unc45b	UNC 45 HOMOLOG A UNC 45A ASSOCIATED 1 SMAP 1
ENSMUSG00000086184	2.69669	0.000904526	0.013397	Gm12764
ENSMUSG00000026628	2.69524	1.30559e-05	0.000355178	Atf3	CYCLIC AMP DEPENDENT TRANSCRIPTION FACTOR ATF 3 CAMP DEPENDENT TRANSCRIPTION FACTOR ATF 3 ACTIVATING TRANSCRIPTION FACTOR 3
ENSMUSG00000037788	2.69036	3.06877e-05	0.000748052	Vopp1	VESICULAR OVEREXPRESSED IN CANCER PROSURVIVAL 1 PRECURSOR EGFR COAMPLIFIED AND OVEREXPRESSED ECOP
ENSMUSG00000031078	2.68299	0.00769583	0.0794377	Cttn	HEMATOPOIETIC LINEAGE CELL SPECIFIC HEMATOPOIETIC CELL SPECIFIC LYN SUBSTRATE 1 LCKBP1
ENSMUSG00000028179	2.68032	5.76493e-18	9.66794e-16	Cth	CYSTATHIONINE GAMMA LYASE EC_4.4.1.1 CYSTEINE SULFHYDRASE GAMMA CYSTATHIONASE
ENSMUSG00000024679	2.67345	3.21177e-10	2.16545e-08	Ms4a6d	MEMBRANE SPANNING 4 DOMAINS SUBFAMILY A MEMBER
ENSMUSG00000041936	2.66953	7.5115e-07	2.74149e-05	Agrn	AGRIN N TERMINAL 110 KDA SUBUNIT; AGRIN C TERMINAL 110 KDA SUBUNIT; AGRIN C TERMINAL 90 KDA FRAGMENT C90 ; AGRIN C TERMINAL 22 KDA FRAGMENT C22 ]
ENSMUSG00000090293	2.66299	0.00460843	0.0523626	Gm17034
ENSMUSG00000032204	2.66101	7.61473e-07	2.76773e-05	Aqp9	AQUAPORIN AQP AQUAGLYCEROPORIN
ENSMUSG00000069893	2.6507	2.76557e-09	1.61408e-07	9930111J21Rik1	INTERFERON INDUCIBLE GTPASE 5 EC_3.6.5.- IMMUNITY RELATED GTPASE CINEMA 1
ENSMUSG00000072572	2.6504	4.72396e-05	0.00108593	Slc39a2	ZINC TRANSPORTER ZIP2 6A1 ETI 1 SOLUTE CARRIER FAMILY 39 MEMBER 2 ZRT AND IRT 2 ZIP 2 HZIP2
ENSMUSG00000092253	2.64514	5.43974e-05	0.00122774	H2-Q3
ENSMUSG00000031443	2.63617	0.00448848	0.0512635	F7	COAGULATION FACTOR PRECURSOR [CONTAINS FACTOR LIGHT CHAIN; FACTOR HEAVY CHAIN]
ENSMUSG00000039531	2.63385	7.6479e-05	0.00163953	Zufsp	ZINC FINGER WITH UFM1 SPECIFIC PEPTIDASE DOMAIN
ENSMUSG00000033880	2.62718	8.10307e-13	8.387e-11	Lgals3bp	GALECTIN 3 BINDING PRECURSOR LECTIN GALACTOSIDE BINDING SOLUBLE 3 BINDING
ENSMUSG00000041202	2.62568	6.67843e-05	0.00145048	Pla2g2d	GROUP IID SECRETORY PHOSPHOLIPASE A2 PRECURSOR GIID SPLA2 SPLA2 IID EC_3.1.1.4 PLA2IID PHOSPHATIDYLCHOLINE 2 ACYLHYDROLASE 2D SECRETORY TYPE PLA STROMA ASSOCIATED HOMOLOG
ENSMUSG00000046733	2.6185	3.59095e-05	0.000859525	Gprc5a	G COUPLED RECEPTOR FAMILY C GROUP 5 MEMBER RETINOIC ACID INDUCED GENE RAIG
ENSMUSG00000022018	2.60101	3.35537e-11	2.62648e-09	Rgcc	REGULATOR OF CELL CYCLE RGCC RESPONSE GENE TO COMPLEMENT 32 RGC 32
ENSMUSG00000028967	2.59966	2.5331e-15	3.57018e-13	Errfi1	ERBB RECEPTOR FEEDBACK INHIBITOR 1 MITOGEN INDUCIBLE GENE 6 MIG 6
ENSMUSG00000026031	2.59488	7.8108e-15	1.04527e-12	Cflar	CASP8 AND FADD APOPTOSIS REGULATOR PRECURSOR CASPASE HOMOLOG CASH CASPASE EIGHT RELATED CASPER CASPASE APOPTOSIS REGULATORY CLARP CELLULAR FLICE INHIBITORY C FLIP FADD ANTIAPOPTOTIC MOLECULE 1 FLAME 1 INHIBITOR OF FLICE I FLICE MACH RELATED INDUCER OF
ENSMUSG00000047414	2.58401	3.92983e-13	4.30284e-11	Flrt2	LEUCINE RICH REPEAT TRANSMEMBRANE PRECURSOR FIBRONECTIN DOMAIN CONTAINING LEUCINE RICH TRANSMEMBRANE
ENSMUSG00000034271	2.58345	3.17811e-12	2.96516e-10	Jdp2	JUN DIMERIZATION 2
ENSMUSG00000038352	2.57604	3.35267e-15	4.65109e-13	Arl5c	ADP RIBOSYLATION FACTOR ADP RIBOSYLATION FACTOR
ENSMUSG00000028758	2.57534	1.18376e-07	5.12519e-06	Kif17	KINESIN
ENSMUSG00000042485	2.57322	1.78011e-12	1.74695e-10	Mustn1	MUSCULOSKELETAL EMBRYONIC NUCLEAR 1
ENSMUSG00000002227	2.57174	4.49618e-09	2.5402e-07	Mov10	HELICASE EC_3.6.4.13 MOLONEY LEUKEMIA VIRUS 10
ENSMUSG00000037447	2.56977	0.00783381	0.0806261	Arid5a	AT RICH INTERACTIVE DOMAIN CONTAINING 5A ARID DOMAIN CONTAINING 5A
ENSMUSG00000029442	2.56219	0.00178324	0.0238398	Wdr66	WD REPEAT CONTAINING 66
ENSMUSG00000063522	2.54594	0.00962915	0.0944626	2010109I03Rik	UNKNOWN
ENSMUSG00000024754	2.54447	0.000913208	0.0134891	Tmem2	TRANSMEMBRANE 2
ENSMUSG00000074577	2.54209	0.00783531	0.0806261	Fam65c	FAM65B
ENSMUSG00000090128	2.53871	2.94626e-08	1.4377e-06	Gm16038
ENSMUSG00000074813	2.53525	3.62864e-12	3.33848e-10	Gm14005
ENSMUSG00000049723	2.52194	0.00357688	0.0425389	Mmp12	MATRIX METALLOPROTEINASE MMP
ENSMUSG00000037887	2.51129	0.00800446	0.0817949	Dusp8	DUAL SPECIFICITY PHOSPHATASE EC_3.1.3.16 EC_3.1.3.- 48 PHOSPHATASE
ENSMUSG00000028163	2.50849	1.17501e-14	1.51875e-12	Nfkb1	NUCLEAR FACTOR NF KAPPA B P100 SUBUNIT DNA BINDING FACTOR KBF2 NUCLEAR FACTOR OF KAPPA LIGHT POLYPEPTIDE GENE ENHANCER IN B CELLS 2 [CONTAINS NUCLEAR FACTOR NF KAPPA B P52
ENSMUSG00000040703	2.50679	0.00304793	0.0372514	Cyp2s1	CYTOCHROME P450 2
ENSMUSG00000056290	2.50273	1.17907e-05	0.000325098	Ms4a4b	MEMBRANE SPANNING 4 DOMAINS SUBFAMILY A MEMBER 4D
ENSMUSG00000019960	2.50033	0.00758481	0.0784445	Dusp6	DUAL SPECIFICITY PHOSPHATASE EC_3.1.3.16 EC_3.1.3.- 48 MITOGEN ACTIVATED KINASE PHOSPHATASE 3 MAP KINASE PHOSPHATASE 3 MKP 3
ENSMUSG00000015396	2.49247	8.84868e-11	6.54125e-09	Cd83	CD83 ANTIGEN PRECURSOR CD83 ANTIGEN
ENSMUSG00000056529	2.48545	1.32403e-06	4.592e-05	Ptafr	PLATELET ACTIVATING FACTOR RECEPTOR PAF R PAFR
ENSMUSG00000030474	2.48198	0.000113755	0.00231324	Siglece	SIALIC ACID BINDING IG LECTIN SIGLEC
ENSMUSG00000021871	2.47919	1.30849e-06	4.55738e-05	Pnp	PURINE NUCLEOSIDE PHOSPHORYLASE PNP EC_2.4.2.1 INOSINE PHOSPHORYLASE INOSINE GUANOSINE PHOSPHORYLASE
ENSMUSG00000068631	2.47748	1.11142e-05	0.000307404	Gm7676	INTERFERON INDUCED TRANSMEMBRANE 1 DISPANIN SUBFAMILY A MEMBER 2A DSPA2A FRAGILIS 2 MOUSE IFITM 2 MIL 2
ENSMUSG00000044165	2.4685	0.000204728	0.00383098	Bcl2l15	BCL 2 15 BCL2 L 15
ENSMUSG00000024339	2.46816	7.32969e-14	8.67452e-12	Tap2	ANTIGEN PEPTIDE TRANSPORTER 1 APT1 ATP BINDING CASSETTE SUB FAMILY B MEMBER 2 PEPTIDE TRANSPORTER TAP1
ENSMUSG00000036002	2.45864	0.000138998	0.00274862	Fam214b	UNKNOWN
ENSMUSG00000024308	2.45706	7.95441e-15	1.05914e-12	Tapbp	TAPASIN PRECURSOR TPN TPSN TAP BINDING
ENSMUSG00000000409	2.45567	9.34035e-13	9.51889e-11	Lck	TYROSINE KINASE EC_2.7.10.2
ENSMUSG00000027253	2.45121	8.50663e-10	5.36655e-08	Lrp4	LOW DENSITY LIPOPROTEIN RECEPTOR RELATED 4 PRECURSOR LRP 4 MULTIPLE EPIDERMAL GROWTH FACTOR DOMAINS 7
ENSMUSG00000079419	2.44885	5.81982e-07	2.16888e-05	Ms4a6c	MEMBRANE SPANNING 4 DOMAINS SUBFAMILY A MEMBER
ENSMUSG00000021403	2.43909	2.72304e-12	2.59541e-10	Serpinb9b	SERPIN
ENSMUSG00000009731	2.4374	1.69734e-06	5.75857e-05	Kcnd1	POTASSIUM VOLTAGE GATED CHANNEL SUBFAMILY D MEMBER VOLTAGE GATED POTASSIUM CHANNEL SUBUNIT KV4
ENSMUSG00000033581	2.43079	0.00123766	0.0174716	Igf2bp2	INSULIN GROWTH FACTOR 2 BINDING 3 IGF2 BINDING 3 IMP 3 IGF II BINDING 3 VICKZ FAMILY MEMBER 3
ENSMUSG00000049526	2.42847	9.02329e-08	4.03868e-06	Tmem202	TRANSMEMBRANE 202
ENSMUSG00000032688	2.42531	6.33249e-05	0.00139016	Malt1	MUCOSA ASSOCIATED LYMPHOID TISSUE LYMPHOMA TRANSLOCATION 1 EC_3.4.22.- PARACASPASE
ENSMUSG00000025959	2.42361	2.7179e-12	2.59541e-10	Klf7	KRUEPPEL FACTOR 6 CORE PROMOTER ELEMENT BINDING TRANSCRIPTION FACTOR ZF9
ENSMUSG00000052727	2.41157	2.13459e-11	1.71915e-09	Map1b	MICROTUBULE ASSOCIATED MAP [CONTAINS HEAVY CHAIN; LIGHT
ENSMUSG00000030203	2.40836	2.00354e-13	2.26871e-11	Dusp16	DUAL SPECIFICITY PHOSPHATASE EC_3.1.3.16 EC_3.1.3.- 48 PHOSPHATASE
ENSMUSG00000029314	2.40741	5.74689e-07	2.14472e-05	Agpat9	GLYCEROL 3 PHOSPHATE ACYLTRANSFERASE 3 GPAT 3 EC_2.3.1.15 1 ACYLGLYCEROL 3 PHOSPHATE O ACYLTRANSFERASE 9 1 AGP ACYLTRANSFERASE 9 1 AGPAT 9 LYSOPHOSPHATIDIC ACID ACYLTRANSFERASE THETA LPAAT THETA
ENSMUSG00000047509	2.40471	9.86225e-06	0.000277116	Gm6776
ENSMUSG00000050533	2.40315	6.49194e-07	2.40037e-05	Gm9845	CASP8 AND FADD APOPTOSIS REGULATOR PRECURSOR CASPASE HOMOLOG CASH CASPASE EIGHT RELATED CASPER CASPASE APOPTOSIS REGULATORY CLARP CELLULAR FLICE INHIBITORY C FLIP FADD ANTIAPOPTOTIC MOLECULE 1 FLAME 1 INHIBITOR OF FLICE I FLICE MACH RELATED INDUCER OF
ENSMUSG00000054598	2.40076	6.30382e-05	0.00138731	9130230L23Rik	AMBIGUOUS
ENSMUSG00000020709	2.39898	3.72958e-05	0.000886301	Adap2	ARF GAP WITH DUAL PH DOMAIN CONTAINING 2 CENTAURIN ALPHA 2 CNT A2
ENSMUSG00000002100	2.39826	8.18515e-07	2.97099e-05	Mybpc3	MYOSIN BINDING C TYPE MYBP C C PROTEIN MUSCLE
ENSMUSG00000000555	2.39778	4.08291e-10	2.69116e-08	Itga5	INTEGRIN ALPHA PRECURSOR RECEPTOR SUBUNIT ALPHA [CONTAINS INTEGRIN ALPHA HEAVY CHAIN; INTEGRIN ALPHA LIGHT CHAIN]
ENSMUSG00000033487	2.39581	5.28785e-14	6.39781e-12	Fndc3a	FIBRONECTIN TYPE III DOMAIN CONTAINING
ENSMUSG00000024235	2.39564	7.92031e-12	6.87658e-10	Map3k8	MITOGEN ACTIVATED KINASE KINASE KINASE 8 EC_2.7.11.25 CANCER OSAKA THYROID ONCOGENE PROTO ONCOGENE C COT SERINE/THREONINE KINASE COT
ENSMUSG00000020400	2.38659	9.67809e-11	7.08399e-09	Tnip1	TNFAIP3 INTERACTING 1 A20 BINDING INHIBITOR OF NF KAPPA B ACTIVATION 1 ABIN 1 NEF ASSOCIATED FACTOR 1 NAF1 VIRION ASSOCIATED NUCLEAR SHUTTLING VAN
ENSMUSG00000084846	2.38567	2.05242e-05	0.000532123	A730011C13Rik
ENSMUSG00000026712	2.38275	0.0021702	0.0280917	Mrc1	SECRETORY PHOSPHOLIPASE A2 RECEPTOR PRECURSOR PLA2 R PLA2R 180 KDA SECRETORY PHOSPHOLIPASE A2 RECEPTOR M TYPE RECEPTOR [CONTAINS SOLUBLE SECRETORY PHOSPHOLIPASE A2 RECEPTOR SOLUBLE PLA2 R SOLUBLE PLA2R ]
ENSMUSG00000051439	2.38014	1.52993e-09	9.27653e-08	Cd14	MONOCYTE DIFFERENTIATION ANTIGEN CD14 PRECURSOR MYELOID CELL SPECIFIC LEUCINE RICH GLYCOPROTEIN CD14 ANTIGEN
ENSMUSG00000049988	2.37093	0.00028753	0.00513389	Lrrc25	LEUCINE RICH REPEAT CONTAINING 25 PRECURSOR MONOCYTE AND PLASMACYTOID ACTIVATED
ENSMUSG00000039217	2.36551	0.000125998	0.00252539	Il18	INTERLEUKIN 18 PRECURSOR IL 18 INTERFERON GAMMA INDUCING FACTOR IFN GAMMA INDUCING FACTOR INTERLEUKIN 1 GAMMA IL 1 GAMMA
ENSMUSG00000053687	2.36386	2.5917e-05	0.000648463	Dpep2	DIPEPTIDASE EC_3.4.13.19
ENSMUSG00000042671	2.35588	0.00220925	0.0285276	Rgs8	REGULATOR OF G SIGNALING
ENSMUSG00000027951	2.34674	3.05117e-13	3.35464e-11	Adar	DOUBLE STRANDED RNA SPECIFIC EDITASE EC_3.5.-.- RNA EDITING DEAMINASE RNA EDITING ENZYME DSRNA ADENOSINE DEAMINASE
ENSMUSG00000040552	2.34193	8.72015e-13	8.92115e-11	C3ar1	C3A ANAPHYLATOXIN CHEMOTACTIC RECEPTOR C3AR C3A R
ENSMUSG00000002699	2.34128	8.52797e-13	8.75836e-11	Lcp2	LYMPHOCYTE CYTOSOLIC 2 SH2 DOMAIN CONTAINING LEUKOCYTE OF 76 KDA SLP 76 TYROSINE PHOSPHOPROTEIN SLP76
ENSMUSG00000026946	2.33915	4.82158e-12	4.37526e-10	Nmi	N MYC INTERACTOR NMI N MYC AND STAT INTERACTOR
ENSMUSG00000017713	2.33733	7.88369e-12	6.87151e-10	Tha1	UNCHARACTERIZED R102 4
ENSMUSG00000097077	2.33593	4.40275e-07	1.71558e-05	AC154235.1
ENSMUSG00000026821	2.33212	2.7717e-05	0.00068509	Ralgds	RAL GUANINE NUCLEOTIDE DISSOCIATION STIMULATOR RALGDS
ENSMUSG00000018334	2.32287	0.000404727	0.00681757	Ksr1	KINASE SUPPRESSOR OF RAS
ENSMUSG00000031382	2.31881	5.65359e-05	0.00126844	Asb11	ANKYRIN REPEAT AND SOCS BOX ASB
ENSMUSG00000024789	2.31757	1.39056e-06	4.80388e-05	Jak2	TYROSINE KINASE EC_2.7.10.2 JANUS KINASE JAK
ENSMUSG00000097006	2.31508	2.39999e-11	1.91544e-09	AC122821.1
ENSMUSG00000057554	2.31481	1.77777e-13	2.0392e-11	Lgals8	GALECTIN GAL
ENSMUSG00000027333	2.31273	0.000101563	0.0020915	Smox	PEROXISOMAL N 1 ACETYL SPERMINE/SPERMIDINE OXIDASE EC_1.5.3.13 POLYAMINE OXIDASE
ENSMUSG00000018143	2.31266	2.29904e-12	2.22328e-10	Mafk	TRANSCRIPTION FACTOR V MAF MUSCULOAPONEUROTIC FIBROSARCOMA ONCOGENE HOMOLOG
ENSMUSG00000043336	2.30879	2.10811e-05	0.000544431	Filip1l	FILAMIN A INTERACTING 1
ENSMUSG00000021200	2.29611	0.00433986	0.0498454	Asb2	ANKYRIN REPEAT AND SOCS BOX
ENSMUSG00000080316	2.2953	4.95272e-11	3.76023e-09	Ncrna00085	UNCHARACTERIZED
ENSMUSG00000025225	2.28473	1.05633e-12	1.06831e-10	Nfkb2	NUCLEAR FACTOR NF KAPPA B P100 SUBUNIT DNA BINDING FACTOR KBF2 NUCLEAR FACTOR OF KAPPA LIGHT POLYPEPTIDE GENE ENHANCER IN B CELLS 2 [CONTAINS NUCLEAR FACTOR NF KAPPA B P52
ENSMUSG00000042268	2.27807	0.000557217	0.00888896	Slc26a9	SOLUTE CARRIER FAMILY 26 MEMBER
ENSMUSG00000026177	2.27575	0.00059552	0.00943186	Slc11a1	NATURAL RESISTANCE ASSOCIATED MACROPHAGE NRAMP 1
ENSMUSG00000051413	2.27485	5.6967e-13	6.08651e-11	Plagl2	ZINC FINGER PLEIOMORPHIC ADENOMA
ENSMUSG00000090523	2.27203	3.45518e-10	2.3003e-08	Gypc	GLYCOPHORIN C CD236 ANTIGEN
ENSMUSG00000097000	2.26914	1.10939e-07	4.88298e-06	AC172623.1
ENSMUSG00000079415	2.26876	0.00510462	0.0569503	Cntf	CILIARY NEUROTROPHIC FACTOR CNTF
ENSMUSG00000025314	2.26792	1.20531e-08	6.33672e-07	Ptprj	RECEPTOR TYPE TYROSINE PHOSPHATASE PRECURSOR R PTP EC_3.1.3.48 TYROSINE PHOSPHATASE PTP
ENSMUSG00000026088	2.26391	3.58407e-12	3.30896e-10	Mitd1	MIT DOMAIN CONTAINING 1
ENSMUSG00000031497	2.25942	0.00131729	0.0183899	Tnfsf13b	TUMOR NECROSIS FACTOR LIGAND SUPERFAMILY MEMBER 13B B CELL ACTIVATING FACTOR BAFF CD257 ANTIGEN [CONTAINS TUMOR NECROSIS FACTOR LIGAND SUPERFAMILY MEMBER 13B MEMBRANE FORM; TUMOR NECROSIS FACTOR LIGAND SUPERFAMILY MEMBER 13B SOLUBLE FORM]
ENSMUSG00000020120	2.25787	4.75329e-14	5.77743e-12	Plek	PLECKSTRIN
ENSMUSG00000035085	2.25761	0.00392871	0.0459801	1700020L24Rik	UNCHARACTERIZED
ENSMUSG00000045827	2.25503	2.5497e-06	8.29969e-05	Serpinb9	SERPIN
ENSMUSG00000004837	2.25435	0.000223444	0.00412872	Grap	GROWTH FACTOR RECEPTOR BOUND 2 ADAPTER GRB2 SH2/SH3 ADAPTER GRB2
ENSMUSG00000054161	2.25316	0.00108249	0.015631	Fam83e	FAM83G
ENSMUSG00000032021	2.25042	0.00124659	0.0175509	Crtam	CYTOTOXIC AND REGULATORY T CELL MOLECULE PRECURSOR CLASS I MHC RESTRICTED T CELL ASSOCIATED MOLECULE CD355 ANTIGEN
ENSMUSG00000084361	2.24923	0.000242056	0.00442939	Gm8202
ENSMUSG00000097754	2.24912	2.40885e-10	1.67526e-08	RP24-160J12.1
ENSMUSG00000023249	2.24887	0.00170815	0.0229867	Parp3	POLY [ADP RIBOSE] POLYMERASE 3 PARP 3 HPARP 3 EC_2.4.2.30 ADP RIBOSYLTRANSFERASE DIPHTHERIA TOXIN 3 ARTD3 IRT1 NAD + ADP RIBOSYLTRANSFERASE 3 ADPRT 3 POLY[ADP RIBOSE] SYNTHASE 3 PADPRT 3
ENSMUSG00000058152	2.23554	0.000767291	0.0116844	Chsy3	CHONDROITIN SULFATE SYNTHASE 3 EC_2.4.1.175 EC_2.4.1.- 226 CARBOHYDRATE SYNTHASE 2 CHONDROITIN GLUCURONYLTRANSFERASE 3 CHONDROITIN SYNTHASE 2 CHSY 2 GLUCURONOSYL N ACETYLGALACTOSAMINYL PROTEOGLYCAN 4 BETA N ACETYLGALACTOSAMINYLTRANSFERASE II N ACETYLGALAC
ENSMUSG00000062232	2.23544	7.94141e-12	6.87658e-10	Rapgef2	RAP GUANINE NUCLEOTIDE EXCHANGE FACTOR 2 NEURAL RAP GUANINE NUCLEOTIDE EXCHANGE NRAP GEP PDZ DOMAIN CONTAINING GUANINE NUCLEOTIDE EXCHANGE FACTOR 1 PDZ GEF1
ENSMUSG00000086782	2.23445	0.0102336	0.0991809	E130102H24Rik
ENSMUSG00000028793	2.23292	1.98689e-12	1.93553e-10	Rnf19b	E3 UBIQUITIN LIGASE RNF19A EC_6.3.2.- DOUBLE RING FINGER DORFIN RING FINGER 19A
ENSMUSG00000027078	2.2243	0.00011762	0.00237544	Ube2l6	UBIQUITIN/ISG15 CONJUGATING ENZYME E2 L6 EC_6.3.2.19 UBIQUITIN CARRIER L6 UBIQUITIN LIGASE L6
ENSMUSG00000042842	2.22174	1.45871e-09	8.88539e-08	Serpinb6b	SERPIN
ENSMUSG00000060477	2.21477	3.08657e-11	2.44134e-09	Irak2	INTERLEUKIN 1 RECEPTOR ASSOCIATED KINASE 2 IRAK 2
ENSMUSG00000065968	2.20923	8.96425e-07	3.20115e-05	Ifitm7	INTERFERON INDUCED TRANSMEMBRANE 1 DISPANIN SUBFAMILY A MEMBER 2A DSPA2A FRAGILIS 2 MOUSE IFITM 2 MIL 2
ENSMUSG00000072621	2.20368	2.03998e-11	1.653e-09	Slfn10-ps
ENSMUSG00000000958	2.20271	1.31662e-06	4.5724e-05	Slc7a7	AMINO ACID TRANSPORTER SOLUTE CARRIER FAMILY 7 MEMBER
ENSMUSG00000050549	2.19919	1.12357e-07	4.92088e-06	5730508B09Rik	UNCHARACTERIZED
ENSMUSG00000022895	2.18692	4.36753e-12	3.97686e-10	Ets2	C ETS
ENSMUSG00000039934	2.17767	1.61066e-07	6.85033e-06	Gsap	GAMMA SECRETASE ACTIVATING GSAP PIGEON HOMOLOG [CONTAINS GAMMA SECRETASE ACTIVATING 16 KDA C TERMINAL FORM GSAP 16K ]
ENSMUSG00000021298	2.1753	3.97618e-11	3.08061e-09	Gpr132	PROBABLE G COUPLED RECEPTOR 132 G2 ACCUMULATION
ENSMUSG00000037411	2.16954	0.00419845	0.0484522	Serpine1	PLASMINOGEN ACTIVATOR INHIBITOR 1 PRECURSOR PAI PAI 1 ENDOTHELIAL PLASMINOGEN ACTIVATOR INHIBITOR SERPIN E1
ENSMUSG00000033022	2.1692	0.00261982	0.0327595	Cdo1	CYSTEINE DIOXYGENASE TYPE 1 EC_1.13.11.20 CYSTEINE DIOXYGENASE TYPE I CDO CDO I
ENSMUSG00000005803	2.15158	0.00396944	0.0463326	Sqrdl	SULFIDE:QUINONE OXIDOREDUCTASE MITOCHONDRIAL PRECURSOR EC 1
ENSMUSG00000020077	2.14611	6.72154e-13	7.09565e-11	Srgn	SERGLYCIN PRECURSOR PROTEOGLYCAN CORE SECRETORY GRANULE PROTEOGLYCAN CORE
ENSMUSG00000027555	2.14058	1.75659e-11	1.43656e-09	Car13	CARBONIC ANHYDRASE EC_4.2.1.1 CARBONATE DEHYDRATASE CARBONIC ANHYDRASE CA
ENSMUSG00000024459	2.13991	0.000616475	0.00973465	H2-M5	HLA CLASS I HISTOCOMPATIBILITY ANTIGEN A ALPHA CHAIN PRECURSOR MHC CLASS I ANTIGEN
ENSMUSG00000030275	2.1399	4.06976e-11	3.13478e-09	Etnk1	ETHANOLAMINE KINASE 2 EKI 2 EC_2.7.1.82 ETHANOLAMINE KINASE
ENSMUSG00000024677	2.13208	3.36029e-11	2.62648e-09	Ms4a6b	MEMBRANE SPANNING 4 DOMAINS SUBFAMILY A MEMBER
ENSMUSG00000038235	2.13081	8.35608e-08	3.7591e-06	F11r	JUNCTIONAL ADHESION MOLECULE A PRECURSOR JAM A JUNCTIONAL ADHESION MOLECULE 1 JAM 1 CD321 ANTIGEN
ENSMUSG00000004040	2.12702	6.70207e-09	3.69199e-07	Stat3	SIGNAL TRANSDUCER AND ACTIVATOR OF TRANSCRIPTION
ENSMUSG00000035517	2.11664	3.90462e-08	1.85746e-06	Tdrd7	TUDOR DOMAIN CONTAINING 7
ENSMUSG00000049401	2.11483	5.63662e-12	5.01186e-10	Ogfr	OPIOID GROWTH FACTOR RECEPTOR OGFR ZETA TYPE OPIOID RECEPTOR
ENSMUSG00000008658	2.10985	1.18125e-11	9.99985e-10	Rbfox1	RNA BINDING FOX 1 HOMOLOG 1 ATAXIN 2 BINDING 1 FOX 1 HOMOLOG
ENSMUSG00000003617	2.10635	2.68518e-10	1.85768e-08	Cp	PRECURSOR
ENSMUSG00000029401	2.10204	2.82891e-08	1.39326e-06	Rilpl2	RILP 2 RAB INTERACTING LYSOSOMAL 2
ENSMUSG00000052837	2.10135	7.64623e-11	5.7071e-09	Junb	TRANSCRIPTION FACTOR AP 1 PROTO ONCOGENE C JUN
ENSMUSG00000035107	2.09931	7.17671e-05	0.00154729	Dcbld2	DISCOIDIN CUB AND LCCL DOMAIN CONTAINING 2 PRECURSOR ENDOTHELIAL AND SMOOTH MUSCLE CELL DERIVED NEUROPILIN
ENSMUSG00000061039	2.09709	0.00658401	0.0695036	Olfr920	OLFACTORY RECEPTOR OLFACTORY RECEPTOR
ENSMUSG00000025492	2.09614	6.97162e-13	7.33044e-11	Ifitm3	INTERFERON INDUCED TRANSMEMBRANE DISPANIN SUBFAMILY A MEMBER
ENSMUSG00000030595	2.09578	2.25041e-11	1.80694e-09	Nfkbib	NF KAPPA B INHIBITOR BETA NF KAPPA BIB I KAPPA B BETA IKB B IKB BETA IKAPPABBETA
ENSMUSG00000090877	2.09132	0.00649566	0.0688086	Hspa1b	HEAT SHOCK KDA HEAT SHOCK 70 KDA
ENSMUSG00000030401	2.08376	1.11904e-08	5.93025e-07	Rtn2	RETICULON 2 NEUROENDOCRINE SPECIFIC 1 NSP 1 NEUROENDOCRINE SPECIFIC I NSP I NSPLI
ENSMUSG00000021356	2.08151	3.83932e-08	1.82968e-06	Irf4	INTERFERON REGULATORY FACTOR 8 IRF 8 INTERFERON CONSENSUS SEQUENCE BINDING ICSBP
ENSMUSG00000002459	2.07803	4.67651e-05	0.00107845	Rgs20	REGULATOR OF G SIGNALING
ENSMUSG00000022876	2.07775	2.74729e-11	2.18604e-09	Samsn1	SAM DOMAIN CONTAINING
ENSMUSG00000047798	2.07635	6.90544e-09	3.78827e-07	Cd300lf	CMRF35 MOLECULE 1 PRECURSOR CLM 1 CD300 ANTIGEN FAMILY MEMBER F RECEPTOR MYELOID IMMUNOGLOBULIN RECEPTOR CD300F ANTIGEN
ENSMUSG00000086894	2.07634	0.00255824	0.0321241	Gm15708
ENSMUSG00000029581	2.07459	1.39705e-08	7.28692e-07	Fscn1	FASCIN
ENSMUSG00000031488	2.07178	3.1569e-06	0.000100418	Rab11fip1	RAB11 FAMILY INTERACTING 1 RAB11 FIP1 RAB COUPLING
ENSMUSG00000025491	2.06996	6.44281e-08	2.97413e-06	Ifitm1	INTERFERON INDUCED TRANSMEMBRANE 1 DISPANIN SUBFAMILY A MEMBER 2A DSPA2A FRAGILIS 2 MOUSE IFITM 2 MIL 2
ENSMUSG00000000562	2.06987	0.0022106	0.0285311	Adora3	ADENOSINE RECEPTOR
ENSMUSG00000038418	2.06367	0.000111463	0.00227362	Egr1	EARLY GROWTH RESPONSE 1 EGR 1
ENSMUSG00000034391	2.06314	1.4003e-07	5.99414e-06	Fbxo15	F BOX ONLY 15
ENSMUSG00000006818	2.04105	5.60934e-12	5.0044e-10	Sod2	SUPEROXIDE DISMUTASE [MN] MITOCHONDRIAL EC_1.15.1.1
ENSMUSG00000031792	2.04041	6.28639e-05	0.00138704	Usb1	U6 SNRNA PHOSPHODIESTERASE EC_3.1.4.-
ENSMUSG00000040435	2.03534	6.97676e-05	0.00151032	Ppp1r15a	PHOSPHATASE 1 REGULATORY SUBUNIT 15A GROWTH ARREST AND DNA DAMAGE INDUCIBLE GADD34 MYELOID DIFFERENTIATION PRIMARY RESPONSE MYD116
ENSMUSG00000073274	2.03503	0.000414559	0.00694786	Gm14636
ENSMUSG00000040522	2.03464	0.000827849	0.0124492	Tlr8	TOLL RECEPTOR 9 PRECURSOR CD289 ANTIGEN
ENSMUSG00000096727	2.03433	5.63704e-11	4.26756e-09	Psmb9	PROTEASOME SUBUNIT BETA TYPE PRECURSOR EC_3.4.25.1 LOW MOLECULAR MASS MACROPAIN CHAIN MULTICATALYTIC ENDOPEPTIDASE COMPLEX CHAIN PROTEASOME CHAIN PROTEASOME SUBUNIT
ENSMUSG00000035783	2.0305	8.4482e-07	3.04147e-05	Acta2	ACTIN
ENSMUSG00000037405	2.02995	1.5923e-08	8.16075e-07	Icam1	INTERCELLULAR ADHESION MOLECULE 1 PRECURSOR ICAM 1 CD54 ANTIGEN
ENSMUSG00000025245	2.02414	1.98111e-07	8.25369e-06	Lztfl1	LEUCINE ZIPPER TRANSCRIPTION FACTOR 1
ENSMUSG00000079227	2.02058	0.00424608	0.0489379	Ccr5	C C CHEMOKINE RECEPTOR TYPE 5 C C CKR 5 CC CKR 5 CCR 5 CCR5 CD195 ANTIGEN
ENSMUSG00000020841	2.01746	2.89622e-05	0.000710566	Cpd	CARBOXYPEPTIDASE D PRECURSOR EC_3.4.17.22 METALLOCARBOXYPEPTIDASE D GP180
ENSMUSG00000078485	2.00471	0.00292015	0.0360556	Plekhn1	PLECKSTRIN HOMOLOGY DOMAIN CONTAINING FAMILY N MEMBER 1 PH DOMAIN CONTAINING FAMILY N MEMBER 1
ENSMUSG00000031530	2.00124	3.65028e-05	0.00087058	Dusp4	DUAL SPECIFICITY PHOSPHATASE EC_3.1.3.16 EC_3.1.3.- 48 MITOGEN ACTIVATED KINASE PHOSPHATASE MAP KINASE PHOSPHATASE MKP
ENSMUSG00000062300	1.99919	3.67848e-07	1.45911e-05	Pvrl2	POLIOVIRUS RECEPTOR RELATED 2 PRECURSOR HERPES VIRUS ENTRY MEDIATOR B HERPESVIRUS ENTRY MEDIATOR B HVEB NECTIN 2 CD112 ANTIGEN
ENSMUSG00000021591	1.99726	5.89718e-11	4.43914e-09	Glrx	GLUTAREDOXIN 1 THIOLTRANSFERASE 1 TTASE 1
ENSMUSG00000037731	1.99275	5.43585e-09	3.03229e-07	Themis2	THYMOCYTE EXPRESSED MOLECULE INVOLVED IN SELECTION
ENSMUSG00000003206	1.99211	2.686e-05	0.000667644	Ebi3	INTERLEUKIN 27 SUBUNIT BETA PRECURSOR IL 27 SUBUNIT BETA IL 27B EPSTEIN BARR VIRUS INDUCED GENE 3
ENSMUSG00000000275	1.99195	5.00291e-09	2.81448e-07	Trim25	E3 UBIQUITIN/ISG15 LIGASE TRIM25 EC_6.3.2.19 EC_6.3.2.- N3 ESTROGEN RESPONSIVE FINGER TRIPARTITE MOTIF CONTAINING 25 UBIQUITIN/ISG15 CONJUGATING ENZYME TRIM25 ZINC FINGER 147
ENSMUSG00000044645	1.98915	1.64165e-05	0.000438496	Gm7334	BTG3 BTG FAMILY MEMBER 3
ENSMUSG00000031897	1.98767	9.16993e-11	6.74933e-09	Psmb10	PROTEASOME SUBUNIT BETA TYPE PRECURSOR EC_3.4.25.1 MACROPAIN MULTICATALYTIC ENDOPEPTIDASE COMPLEX PROTEASOME SUBUNIT
ENSMUSG00000033545	1.98732	7.00458e-11	5.24295e-09	Znrf1	E3 UBIQUITIN LIGASE ZNRF1 EC_6.3.2.- ZINC/RING FINGER 1
ENSMUSG00000083955	1.98261	0.000115005	0.00233509	Gm14785
ENSMUSG00000096954	1.98124	0.000521347	0.00839254	CT572998.1
ENSMUSG00000002325	1.97896	8.86254e-11	6.54125e-09	Irf9	INTERFERON REGULATORY FACTOR 8 IRF 8 INTERFERON CONSENSUS SEQUENCE BINDING ICSBP
ENSMUSG00000091952	1.97886	3.88109e-06	0.000121127	Gm17709
ENSMUSG00000028464	1.97793	0.000623333	0.00983707	Tpm2	TROPOMYOSIN CHAIN TROPOMYOSIN TROPOMYOSIN
ENSMUSG00000034118	1.97452	2.63198e-07	1.07956e-05	Tpst1	TYROSINE SULFOTRANSFERASE EC_2.8.2.20 TYROSYLPROTEIN SULFOTRANSFERASE TPST
ENSMUSG00000022863	1.97411	0.00137021	0.0190286	Btg3	BTG3 BTG FAMILY MEMBER 3
ENSMUSG00000063450	1.96697	0.00938107	0.0926463	Syne2	NESPRIN 2 NUCLEAR ENVELOPE SPECTRIN REPEAT 2 NUCLEUS AND ACTIN CONNECTING ELEMENT PROTEIN NUANCE SYNAPTIC NUCLEAR ENVELOPE 2 SYNE 2
ENSMUSG00000081046	1.96564	6.23595e-06	0.000183797	Gm12846
ENSMUSG00000062310	1.9639	0.00501993	0.0562661	Glrp1	GLRP1
ENSMUSG00000092884	1.93013	0.00309358	0.0377223	Gm22124
ENSMUSG00000021930	1.92734	0.000541604	0.00865633	Spryd7	SPRY DOMAIN CONTAINING 7 CHRONIC LYMPHOCYTIC LEUKEMIA DELETION REGION GENE 6 HOMOLOG CLL DELETION REGION GENE 6 HOMOLOG
ENSMUSG00000006310	1.92473	5.10495e-09	2.8658e-07	Zbtb32	ZINC FINGER AND BTB DOMAIN CONTAINING 32
ENSMUSG00000071350	1.9219	2.17992e-08	1.09189e-06	Setdb2	HISTONE LYSINE N METHYLTRANSFERASE SETDB2 EC_2.1.1.43 CHRONIC LYMPHOCYTIC LEUKEMIA DELETION REGION GENE 8 SET DOMAIN BIFURCATED 2
ENSMUSG00000051029	1.92135	0.00050429	0.00816259	Serpinb1b	SERPIN
ENSMUSG00000073980	1.92133	0.00111189	0.0159772	Gm9574
ENSMUSG00000020908	1.92069	0.00064768	0.0101728	Myh3	MYOSIN MYOSIN HEAVY CHAIN MYOSIN HEAVY CHAIN MUSCLE
ENSMUSG00000029254	1.91926	3.51224e-05	0.000842206	Stap1	SIGNAL TRANSDUCING ADAPTOR 1 STAP 1 STEM CELL ADAPTOR 1
ENSMUSG00000086414	1.91833	0.000255746	0.0046478	Gm15645
ENSMUSG00000031292	1.91638	0.00088559	0.0131533	Cdkl5	CYCLIN DEPENDENT KINASE EC_2.7.11.22
ENSMUSG00000072812	1.91532	0.00887351	0.0885914	Ahnak2	NEUROBLAST DIFFERENTIATION ASSOCIATED AHNAK DESMOYOKIN
ENSMUSG00000079252	1.91402	1.98323e-10	1.38654e-08	NA	NA
ENSMUSG00000021948	1.91094	7.14139e-09	3.90519e-07	Prkcd	KINASE C TYPE EC_2.7.11.13 NPKC
ENSMUSG00000015340	1.90776	2.54076e-09	1.49274e-07	Cybb	EC 1 SUBUNIT 1
ENSMUSG00000001166	1.90586	5.4721e-08	2.55722e-06	Oas1c	2' 5' OLIGOADENYLATE SYNTHASE 2 5' OLIGO A SYNTHASE 2 5A SYNTHASE EC_2.7.7.84
ENSMUSG00000005087	1.90247	5.68363e-10	3.64647e-08	Cd44	CD44 ANTIGEN PRECURSOR EXTRACELLULAR MATRIX RECEPTOR III ECMR III GP90 LYMPHOCYTE HOMING/ADHESION RECEPTOR HUTCH I HERMES ANTIGEN HYALURONATE RECEPTOR PHAGOCYTIC GLYCOPROTEIN 1 PGP 1 PHAGOCYTIC GLYCOPROTEIN I PGP I CD44 ANTIGEN
ENSMUSG00000034731	1.8993	0.00846595	0.0853586	Dgkh	DIACYLGLYCEROL KINASE ETA DAG KINASE ETA EC_2.7.1.107
ENSMUSG00000027639	1.89506	5.33416e-06	0.00016043	Samhd1	DEOXYNUCLEOSIDE TRIPHOSPHATE TRIPHOSPHOHYDROLASE SAMHD1 DNTPASE EC_3.1.5.-
ENSMUSG00000079491	1.89327	2.09747e-09	1.24891e-07	H2-T10
ENSMUSG00000005413	1.8927	0.00010623	0.00217896	Hmox1	HEME OXYGENASE HO EC_1.14.99.3
ENSMUSG00000085295	1.89211	4.29301e-07	1.67529e-05	4930430E12Rik
ENSMUSG00000049409	1.88669	1.85682e-05	0.000487827	Prokr1	PROKINETICIN RECEPTOR 2 PK R2 G COUPLED RECEPTOR 73 1
ENSMUSG00000021814	1.88566	1.54677e-09	9.35726e-08	Anxa7	ANNEXIN ANNEXIN ANNEXIN
ENSMUSG00000026715	1.88435	4.55147e-06	0.000139101	Serpinc1	ANTITHROMBIN III PRECURSOR ATIII SERPIN C1
ENSMUSG00000044350	1.87903	0.00263463	0.0329291	Lacc1	LACCASE DOMAIN CONTAINING 1
ENSMUSG00000037816	1.86797	3.39295e-09	1.95442e-07	Fbxw17	F BOX/WD REPEAT CONTAINING 12 F BOX AND WD 40 DOMAIN CONTAINING 12 F BOX ONLY 35
ENSMUSG00000080845	1.86459	1.30658e-06	4.55738e-05	Gm9115
ENSMUSG00000026994	1.8589	0.000127008	0.00254179	Galnt3	POLYPEPTIDE N ACETYLGALACTOSAMINYLTRANSFERASE EC_2.4.1.41 POLYPEPTIDE GALNAC TRANSFERASE GALNAC PP GANTASE UDP ACETYLGALACTOSAMINYLTRANSFERASE UDP GALNAC:POLYPEPTIDE N ACETYLGALACTOSAMINYLTRANSFERASE
ENSMUSG00000081235	1.85358	0.000389742	0.00660715	Gm14788
ENSMUSG00000020227	1.84076	0.00922118	0.0913056	Irak3	INTERLEUKIN 1 RECEPTOR ASSOCIATED KINASE 3 IRAK 3 EC_2.7.11.1 IL 1 RECEPTOR ASSOCIATED KINASE M IRAK M
ENSMUSG00000069793	1.83929	0.00209364	0.027274	Slfn9	SCHLAFEN FAMILY MEMBER
ENSMUSG00000036931	1.83867	3.2511e-08	1.57774e-06	Nfkbid	NF KAPPA B INHIBITOR ZETA I KAPPA B ZETA IKB ZETA IKAPPABZETA IL 1 INDUCIBLE NUCLEAR ANKYRIN REPEAT INAP MOLECULE POSSESSING ANKYRIN REPEATS INDUCED BY LIPOPOLYSACCHARIDE MAIL
ENSMUSG00000008307	1.8374	0.00200855	0.0263729	1700109H08Rik	EF HAND CALCIUM BINDING DOMAIN CONTAINING 1
ENSMUSG00000081660	1.83603	3.3215e-05	0.000798637	Gm11787
ENSMUSG00000079429	1.83428	0.00352061	0.0420964	Mroh2a	MAESTRO HEAT REPEAT CONTAINING FAMILY MEMBER HEAT REPEAT CONTAINING
ENSMUSG00000078153	1.82948	7.2704e-08	3.30436e-06	Psme2b-ps	PROTEASOME ACTIVATOR COMPLEX SUBUNIT 11S REGULATOR COMPLEX SUBUNIT REG ACTIVATOR OF MULTICATALYTIC PROTEASE SUBUNIT PROTEASOME ACTIVATOR 28 SUBUNIT
ENSMUSG00000020889	1.82821	1.10868e-09	6.86374e-08	Nr1d1	NUCLEAR RECEPTOR SUBFAMILY 1 GROUP D MEMBER 1 REV ERBA ALPHA V ERBA RELATED 1 EAR 1
ENSMUSG00000030747	1.82407	0.000456281	0.00749075	Dgat2	O ACYLTRANSFERASE ACYL ACYLTRANSFERASE O ACYLTRANSFERASE
ENSMUSG00000081851	1.82284	0.00026801	0.0048441	Gm13323
ENSMUSG00000040528	1.82209	4.23993e-10	2.78083e-08	Milr1	ALLERGIN 1 PRECURSOR ALLERGY INHIBITORY RECEPTOR 1 MAST CELL ANTIGEN 32 MCA 32 MAST CELL AG 32 MAST CELL IMMUNOGLOBULIN RECEPTOR 1
ENSMUSG00000029484	1.82187	0.00279541	0.0346932	Anxa3	ANNEXIN ANNEXIN ANNEXIN
ENSMUSG00000027959	1.82135	1.50109e-07	6.41522e-06	Sass6	SPINDLE ASSEMBLY ABNORMAL 6 HOMOLOG
ENSMUSG00000074978	1.82043	0.00339085	0.0407655	Actg-ps1
ENSMUSG00000032322	1.82013	3.57193e-08	1.72396e-06	Pstpip1	PROLINE SERINE THREONINE PHOSPHATASE INTERACTING PEST PHOSPHATASE INTERACTING
ENSMUSG00000082956	1.81988	0.00319568	0.0387358	Naip3
ENSMUSG00000085148	1.81496	2.89998e-08	1.42035e-06	Mir22hg
ENSMUSG00000040943	1.81373	6.49254e-08	2.99187e-06	Tet2	METHYLCYTOSINE DIOXYGENASE EC_1.14.11.- N2
ENSMUSG00000050565	1.81229	1.42104e-08	7.39753e-07	Tor1aip2	TORSIN 1A INTERACTING 1 ASSOCIATED 1B LAP1B
ENSMUSG00000080950	1.80865	2.35285e-07	9.71083e-06	Gm7278
ENSMUSG00000043017	1.80848	0.00125003	0.0175714	Ptgir	PROSTAGLANDIN RECEPTOR RECEPTOR RECEPTOR PROSTANOID RECEPTOR
ENSMUSG00000024338	1.80615	6.40089e-09	3.5408e-07	Psmb8	PROTEASOME SUBUNIT BETA TYPE PRECURSOR EC_3.4.25.1 MACROPAIN MULTICATALYTIC ENDOPEPTIDASE COMPLEX PROTEASOME PROTEASOME SUBUNIT
ENSMUSG00000032860	1.80604	9.61884e-05	0.00200055	P2ry2	P2Y PURINOCEPTOR
ENSMUSG00000006418	1.80191	7.14804e-09	3.90519e-07	Rnf114	RING FINGER 114 ZINC FINGER 313
ENSMUSG00000028645	1.80099	1.08834e-09	6.75358e-08	Slc2a1	SOLUTE CARRIER FAMILY 2 FACILITATED GLUCOSE TRANSPORTER MEMBER GLUCOSE TRANSPORTER TYPE GLUT
ENSMUSG00000042684	1.79882	5.41044e-06	0.00016254	Npl	N ACETYLNEURAMINATE LYASE NALASE EC_4.1.3.3 N ACETYLNEURAMINATE PYRUVATE LYASE N ACETYLNEURAMINIC ACID ALDOLASE SIALATE LYASE SIALATE PYRUVATE LYASE SIALIC ACID ALDOLASE SIALIC ACID LYASE
ENSMUSG00000026131	1.7981	0.000127774	0.00255326	Dst	MICROTUBULE ACTIN CROSS LINKING FACTOR
ENSMUSG00000023030	1.7833	8.61093e-08	3.86718e-06	Slc11a2	NATURAL RESISTANCE ASSOCIATED MACROPHAGE NRAMP 1
ENSMUSG00000073144	1.77728	0.0003772	0.00642743	4930599N23Rik
ENSMUSG00000034640	1.7741	6.86485e-08	3.14159e-06	Tiparp	TCDD INDUCIBLE POLY [ADP RIBOSE] POLYMERASE EC_2.4.2.30 ADP RIBOSYLTRANSFERASE DIPHTHERIA TOXIN 14 ARTD14
ENSMUSG00000051335	1.77366	4.80794e-08	2.2548e-06	Gfod1	GLUCOSE FRUCTOSE OXIDOREDUCTASE DOMAIN CONTAINING PRECURSOR EC 1
ENSMUSG00000058046	1.7727	0.000670284	0.0104658	4933430I17Rik	UNCHARACTERIZED
ENSMUSG00000041754	1.77265	0.00081956	0.0123526	Trem3	TREM3TREM 3TRIGGERING RECEPTOR EXPRESSED ON MYELOID CELLS 3
ENSMUSG00000028680	1.77204	2.60862e-09	1.52922e-07	Plk3	SERINE/THREONINE KINASE EC_2.7.11.21 POLO KINASE PLK
ENSMUSG00000027669	1.76967	0.00273038	0.0339425	Gnb4	GUANINE NUCLEOTIDE BINDING G I /G S /G T SUBUNIT BETA TRANSDUCIN BETA CHAIN
ENSMUSG00000063354	1.76926	0.00642623	0.0681648	Slc39a4	ZINC TRANSPORTER ZIP4 PRECURSOR SOLUTE CARRIER FAMILY 39 MEMBER 4 ZRT AND IRT 4 ZIP 4
ENSMUSG00000092521	1.76783	0.00235845	0.0301311	Gm4271
ENSMUSG00000027366	1.76766	2.70277e-08	1.3361e-06	Sppl2a	SIGNAL PEPTIDE PEPTIDASE PRECURSOR SPP EC_3.4.23.- INTRAMEMBRANE PROTEASE IMP
ENSMUSG00000092224	1.76765	0.00897405	0.0893602	Gm8815
ENSMUSG00000066026	1.76642	1.9393e-06	6.50452e-05	Dhrs3	SHORT CHAIN DEHYDROGENASE/REDUCTASE 3 EC_1.1.1.300 RETINAL SHORT CHAIN DEHYDROGENASE/REDUCTASE 1 RETSDR1
ENSMUSG00000020275	1.76429	5.99509e-08	2.782e-06	Rel	TRANSCRIPTION FACTOR
ENSMUSG00000025017	1.76349	2.11954e-07	8.78897e-06	Pik3ap1	PHOSPHOINOSITIDE 3 KINASE ADAPTER 1 B CELL ADAPTER PHOSPHOINOSITIDE 3 KINASE B CELL PHOSPHOINOSITIDE 3 KINASE ADAPTER 1
ENSMUSG00000036067	1.76086	2.96039e-06	9.49952e-05	Slc2a6	FACILITATED TREHALOSE TRANSPORTER TRET1
ENSMUSG00000035164	1.76049	5.13085e-06	0.000154667	Zc3h12c	RIBONUCLEASE Z EC_3.1.-.- ZINC FINGER CCCH DOMAIN CONTAINING
ENSMUSG00000043279	1.76041	9.53469e-05	0.00198773	Trim56	E3 UBIQUITIN LIGASE TRIM56 EC_6.3.2.- TRIPARTITE MOTIF CONTAINING 56
ENSMUSG00000055447	1.75678	4.66857e-08	2.19721e-06	Cd47	LEUKOCYTE SURFACE ANTIGEN CD47 PRECURSOR INTEGRIN ASSOCIATED IAP CD47 ANTIGEN
ENSMUSG00000039853	1.74791	6.08341e-05	0.00135002	Trim14	TRIPARTITE MOTIF CONTAINING 14
ENSMUSG00000025911	1.74759	1.51607e-05	0.000406593	Adhfe1	HYDROXYACID OXOACID TRANSHYDROGENASE MITOCHONDRIAL PRECURSOR HOT EC_1.1.99.24 ALCOHOL DEHYDROGENASE IRON CONTAINING 1 ADHFE1
ENSMUSG00000000157	1.74716	0.00632435	0.0674623	Itgb2l	INTEGRIN BETA PRECURSOR SUBUNIT BETA SUBUNIT BETA ANTIGEN
ENSMUSG00000035235	1.74412	3.83049e-07	1.51487e-05	Trim13	TUMOR SUPPRESSOR RFP2 RET FINGER 2 TRIPARTITE MOTIF CONTAINING 13
ENSMUSG00000024395	1.74333	0.0063653	0.0677355	Lims2	LIM AND SENESCENT CELL ANTIGEN CONTAINING DOMAIN PARTICULARLY INTERESTING NEW CYS HIS PINCH
ENSMUSG00000094615	1.74096	0.00476074	0.0537933	Gm4899
ENSMUSG00000038497	1.7352	4.02311e-08	1.9104e-06	Tmco3	TRANSMEMBRANE AND COILED COIL DOMAIN CONTAINING 3 PRECURSOR
ENSMUSG00000027215	1.73052	1.07139e-06	3.80034e-05	Cd82	CD82 ANTIGEN C33 ANTIGEN IA4 INDUCIBLE MEMBRANE R2 METASTASIS SUPPRESSOR KANGAI 1 CD82 ANTIGEN
ENSMUSG00000027938	1.73047	0.000551112	0.00879688	Creb3l4	CYCLIC AMP RESPONSIVE ELEMENT BINDING 3 4 CAMP RESPONSIVE ELEMENT BINDING 3 4 ATTACHING TO CRE 1 ATCE1 TRANSCRIPT INDUCED IN SPERMIOGENESIS 40 TISP40 [CONTAINS PROCESSED CYCLIC AMP RESPONSIVE ELEMENT BINDING 3 4]
ENSMUSG00000078771	1.72937	2.76906e-08	1.36633e-06	Evi2a	EVI2A PRECURSOR ECOTROPIC VIRAL INTEGRATION SITE 2A EVI 2A
ENSMUSG00000025888	1.72701	0.000144083	0.00283006	Casp1	CASPASE PRECURSOR CASP INTERLEUKIN 1 BETA CONVERTING ENZYME [CONTAINS CASPASE SUBUNIT CASPASE SUBUNIT
ENSMUSG00000011179	1.72487	4.32824e-08	2.0443e-06	Odc1	ORNITHINE DECARBOXYLASE ODC EC_4.1.1.17
ENSMUSG00000029553	1.72107	0.00938869	0.0926584	Tfec	TRANSCRIPTION FACTOR
ENSMUSG00000073405	1.71533	1.98161e-06	6.62128e-05	C920025E04Rik
ENSMUSG00000032089	1.71397	5.33464e-07	2.0107e-05	Il10ra	INTERLEUKIN 10 RECEPTOR SUBUNIT ALPHA PRECURSOR IL 10 RECEPTOR SUBUNIT ALPHA IL 10R SUBUNIT ALPHA IL 10RA CDW210A INTERLEUKIN 10 RECEPTOR SUBUNIT 1 IL 10R SUBUNIT 1 IL 10R1 CD210 ANTIGEN
ENSMUSG00000097194	1.71134	0.000173317	0.00332539	AC128663.1
ENSMUSG00000083500	1.7098	1.74381e-07	7.36933e-06	Gm15470
ENSMUSG00000002233	1.69996	1.58928e-08	8.16075e-07	Rhoc	GTP BINDING PRECURSOR
ENSMUSG00000042129	1.69784	2.08866e-05	0.000540462	Rassf4	RAS ASSOCIATION DOMAIN CONTAINING
ENSMUSG00000032174	1.69337	0.000139003	0.00274862	Icam5	INTERCELLULAR ADHESION MOLECULE 5 PRECURSOR ICAM 5 TELENCEPHALIN
ENSMUSG00000008384	1.68948	9.05818e-08	4.04746e-06	Sertad1	SERTA DOMAIN CONTAINING 1 CDK4 BINDING P34SEI1 SEI 1 TRANSCRIPTIONAL REGULATOR INTERACTING WITH THE PHD BROMODOMAIN 1 TRIP BR1
ENSMUSG00000021733	1.68592	3.15293e-06	0.000100412	Slc4a7	SODIUM BICARBONATE SOLUTE CARRIER FAMILY 4 MEMBER
ENSMUSG00000044719	1.6837	0.00629873	0.0673222	E230025N22Rik	UNCHARACTERIZED
ENSMUSG00000020464	1.68361	5.71454e-08	2.66113e-06	Pnpt1	POLYRIBONUCLEOTIDE NUCLEOTIDYLTRANSFERASE 1 MITOCHONDRIAL PRECURSOR EC_2.7.7.8 3' 5' RNA EXONUCLEASE OLD35 PNPASE OLD 35 POLYNUCLEOTIDE PHOSPHORYLASE 1 PNPASE 1 POLYNUCLEOTIDE PHOSPHORYLASE
ENSMUSG00000034575	1.67161	4.07421e-07	1.6017e-05	Papd7	PAP ASSOCIATED DOMAIN CONTAINING 5 TOPOISOMERASE RELATED FUNCTION 4 TRF4
ENSMUSG00000022564	1.6705	8.24133e-06	0.000235786	Grina	LIFEGUARD 2 FAS APOPTOTIC INHIBITORY MOLECULE 2
ENSMUSG00000020901	1.66643	1.17916e-07	5.12201e-06	Pik3r5	PHOSPHOINOSITIDE 3 KINASE REGULATORY SUBUNIT 5 PI3 KINASE REGULATORY SUBUNIT 5 PI3 KINASE P101 SUBUNIT PHOSPHATIDYLINOSITOL 4 5 BISPHOSPHATE 3 KINASE REGULATORY SUBUNIT PTDINS 3 KINASE REGULATORY SUBUNIT PTDINS 3 KINASE P101 P101 PI3K
ENSMUSG00000074024	1.66403	0.00780193	0.0804075	4632427E13Rik
ENSMUSG00000023067	1.66302	3.45193e-07	1.3775e-05	Cdkn1a	CYCLIN DEPENDENT KINASE INHIBITOR 1 CDK INTERACTING 1 MELANOMA DIFFERENTIATION ASSOCIATED P21
ENSMUSG00000029860	1.65956	0.00021165	0.00394657	Zyx	ZYXIN
ENSMUSG00000033227	1.65724	0.000361835	0.00621357	Wnt6	WNT 6
ENSMUSG00000021492	1.65573	0.00532572	0.0589289	F12	FACTOR PRECURSOR [CONTAINS FACTOR CHAIN; FACTOR CHAIN]
ENSMUSG00000062825	1.65181	2.6471e-08	1.31103e-06	Actg1	ACTIN
ENSMUSG00000059195	1.65001	4.07853e-08	1.93136e-06	Gm12715
ENSMUSG00000043889	1.64878	5.59723e-06	0.000167582	Gm8399
ENSMUSG00000082718	1.64765	3.97006e-07	1.5654e-05	Gm14928
ENSMUSG00000079037	1.64523	1.20672e-07	5.20757e-06	Prnp	MAJOR PRION PRECURSOR PRP PRP27 30 PRP33 35C CD230 ANTIGEN
ENSMUSG00000097111	1.64418	8.27073e-07	2.98976e-05	AC160935.1
ENSMUSG00000024457	1.63911	7.58018e-07	2.76275e-05	Trim26	TRIPARTITE MOTIF CONTAINING
ENSMUSG00000020868	1.63841	3.05664e-07	1.23463e-05	Xylt2	XYLOSYLTRANSFERASE EC_2.4.2.26 PEPTIDE O XYLOSYLTRANSFERASE
ENSMUSG00000032593	1.63617	0.000322427	0.00563545	Amigo3	AMPHOTERIN INDUCED PRECURSOR AMIGO ALIVIN
ENSMUSG00000026466	1.63502	1.26434e-07	5.42968e-06	Tor1aip1	TORSIN 1A INTERACTING 1 ASSOCIATED 1B LAP1B
ENSMUSG00000020572	1.63341	1.20325e-07	5.20108e-06	Nampt	NICOTINAMIDE PHOSPHORIBOSYLTRANSFERASE NAMPRTASE NAMPT EC_2.4.2.12 PRE B CELL COLONY ENHANCING FACTOR 1 HOMOLOG PBEF VISFATIN
ENSMUSG00000079197	1.63203	9.88573e-08	4.38764e-06	Psme2	PROTEASOME ACTIVATOR COMPLEX SUBUNIT 11S REGULATOR COMPLEX SUBUNIT REG ACTIVATOR OF MULTICATALYTIC PROTEASE SUBUNIT PROTEASOME ACTIVATOR 28 SUBUNIT
ENSMUSG00000021242	1.63128	2.96132e-06	9.49952e-05	Npc2	EPIDIDYMAL SECRETORY E1 PRECURSOR NIEMANN PICK TYPE C2 HOMOLOG
ENSMUSG00000097471	1.62717	0.00788155	0.0809156	AC151841.1
ENSMUSG00000016528	1.62532	5.01716e-07	1.91005e-05	Mapkapk2	MAP KINASE ACTIVATED KINASE MAPK ACTIVATED KINASE MAPKAP KINASE MAPKAP MAPKAPK MK EC_2.7.11.1
ENSMUSG00000083859	1.62332	8.02961e-08	3.62214e-06	Gm12003
ENSMUSG00000044827	1.61883	3.24863e-06	0.000102965	Tlr1	TOLL RECEPTOR PRECURSOR ANTIGEN
ENSMUSG00000030188	1.61843	5.44809e-07	2.04763e-05	Magohb	MAGO NASHI HOMOLOG
ENSMUSG00000022148	1.6169	1.59124e-07	6.77863e-06	Fyb	FYN BINDING ADHESION AND DEGRANULATION PROMOTING ADAPTOR ADAP FYB 120/130 P120/P130 FYN T BINDING SLAP 130 SLP 76 ASSOCIATED PHOSPHOPROTEIN
ENSMUSG00000038059	1.61324	1.03555e-08	5.54324e-07	Smim3	UNKNOWN
ENSMUSG00000042745	1.61319	8.20724e-05	0.00173974	Id1	DNA BINDING INHIBITOR ID 1 INHIBITOR OF DNA BINDING 1
ENSMUSG00000097244	1.61233	0.000167001	0.0032112	RP23-210I20.4
ENSMUSG00000031647	1.60985	0.00086185	0.0128367	Mfap3l	ASSOCIATED 3 PRECURSOR
ENSMUSG00000006930	1.60921	7.08635e-07	2.59705e-05	Hap1	HUNTINGTIN ASSOCIATED 1 HAP 1
ENSMUSG00000041571	1.60447	6.62209e-08	3.041e-06	Sepw1	SELENOPROTEIN W SELW
ENSMUSG00000026773	1.59914	0.00080063	0.0121155	Pfkfb3	6 PHOSPHOFRUCTO 2 KINASE/FRUCTOSE 2 6 BISPHOSPHATASE 6PF 2 K/FRU 2 6 P2ASE PFK/FBPASE 6PF 2 K/FRU 2 6 P2ASE ISOZYME [INCLUDES 6 PHOSPHOFRUCTO 2 KINASE EC_2.7.1.105 ; FRUCTOSE 2 6 BISPHOSPHATASE EC_3.1.3.- 46 ]
ENSMUSG00000031609	1.59839	0.0038863	0.0455327	Sap30	HISTONE DEACETYLASE COMPLEX SUBUNIT SAP30L SIN3 COREPRESSOR COMPLEX SUBUNIT SAP30L SIN3 ASSOCIATED P30
ENSMUSG00000019082	1.59612	0.000857619	0.0128024	Slc25a22	MITOCHONDRIAL GLUTAMATE CARRIER 1 GC 1 GLUTAMATE/H + SYMPORTER 1 SOLUTE CARRIER FAMILY 25 MEMBER 22
ENSMUSG00000047123	1.59577	0.00144913	0.0199828	Ticam1	TIR DOMAIN CONTAINING ADAPTER MOLECULE 1 TICAM 1 TOLL INTERLEUKIN 1 RECEPTOR DOMAIN CONTAINING ADAPTER INDUCING INTERFERON BETA TIR DOMAIN CONTAINING ADAPTER INDUCING IFN BETA
ENSMUSG00000026648	1.59135	5.27177e-07	1.99837e-05	Dclre1c	ARTEMIS EC_3.1.-.- DNA CROSS LINK REPAIR 1C
ENSMUSG00000022831	1.58585	1.22744e-07	5.2798e-06	Hcls1	HEMATOPOIETIC LINEAGE CELL SPECIFIC HEMATOPOIETIC CELL SPECIFIC LYN SUBSTRATE 1 LCKBP1
ENSMUSG00000033847	1.5831	9.82976e-05	0.00203962	Pla2g4c	CYTOSOLIC PHOSPHOLIPASE A2 GAMMA PRECURSOR CPLA2 GAMMA EC_3.1.1.4 PHOSPHOLIPASE A2 GROUP IVC
ENSMUSG00000025408	1.58263	0.00397107	0.0463326	Ddit3	DNA DAMAGE INDUCIBLE TRANSCRIPT 3 DDIT 3 C/EBP ZETA C/EBP HOMOLOGOUS CHOP C/EBP HOMOLOGOUS 10 CHOP 10 CCAAT/ENHANCER BINDING HOMOLOGOUS GROWTH ARREST AND DNA DAMAGE INDUCIBLE GADD153
ENSMUSG00000024019	1.57767	1.07537e-06	3.80936e-05	Ftsjd2	CAP SPECIFIC NUCLEOSIDE 2' O METHYLTRANSFERASE 1 EC_2.1.1.57 CAP1 2'O RIBOSE METHYLTRANSFERASE 1 MTR1 FTSJ METHYLTRANSFERASE DOMAIN CONTAINING 2
ENSMUSG00000032000	1.57629	2.71561e-06	8.81809e-05	Birc3	BACULOVIRAL IAP REPEAT CONTAINING EC_6.3.2.- INHIBITOR OF APOPTOSIS IAP
ENSMUSG00000023827	1.57389	1.46519e-06	5.0289e-05	Agpat4	1 ACYL SN GLYCEROL 3 PHOSPHATE ACYLTRANSFERASE DELTA EC_2.3.1.51 1 ACYLGLYCEROL 3 PHOSPHATE O ACYLTRANSFERASE 4 1 AGP ACYLTRANSFERASE 4 1 AGPAT 4 LYSOPHOSPHATIDIC ACID ACYLTRANSFERASE DELTA LPAAT DELTA
ENSMUSG00000025010	1.57072	1.93609e-06	6.50197e-05	Ccnj	CYCLIN J
ENSMUSG00000090468	1.56735	7.88886e-06	0.000226961	Gm2840	INTERFERON INDUCED TRANSMEMBRANE DISPANIN SUBFAMILY A MEMBER
ENSMUSG00000042228	1.56487	3.60924e-07	1.4381e-05	Lyn	TYROSINE KINASE EC_2.7.10.2
ENSMUSG00000022514	1.56369	7.38327e-06	0.000214512	Il1rap	INTERLEUKIN 1 RECEPTOR ACCESSORY PRECURSOR IL 1 RECEPTOR ACCESSORY IL 1RACP
ENSMUSG00000026637	1.55974	0.000954842	0.0139859	Traf5	TNF RECEPTOR ASSOCIATED FACTOR
ENSMUSG00000029826	1.55922	3.88937e-06	0.000121243	Zc3hav1	ZINC FINGER CCCH TYPE ANTIVIRAL 1 ADP RIBOSYLTRANSFERASE DIPHTHERIA TOXIN 13 ARTD13 ZINC FINGER ANTIVIRAL ZAP
ENSMUSG00000025059	1.54862	9.4622e-08	4.20671e-06	Gyk	GLYCEROL KINASE GK GLYCEROKINASE EC_2.7.1.30 ATP:GLYCEROL 3 PHOSPHOTRANSFERASE
ENSMUSG00000036452	1.54772	8.70194e-07	3.1201e-05	Arhgap26	RHO GTPASE ACTIVATING RHO TYPE GTPASE ACTIVATING
ENSMUSG00000029082	1.54546	9.61177e-06	0.000270939	Bst1	ADP RIBOSYL CYCLASE 2 PRECURSOR EC_3.2.2.5 BONE MARROW STROMAL ANTIGEN 1 BST 1 CYCLIC ADP RIBOSE HYDROLASE 2 CADPR HYDROLASE 2 CD157 ANTIGEN
ENSMUSG00000042766	1.54195	0.000994185	0.0144821	Trim46	TRIPARTITE MOTIF CONTAINING 46 GENE Y GENEY TRIPARTITE FIBRONECTIN TYPE III AND C TERMINAL SPRY MOTIF
ENSMUSG00000037239	1.54052	0.000331013	0.00574696	Spred3	SPROUTY RELATED EVH1 DOMAIN CONTAINING SPRED
ENSMUSG00000086420	1.53955	7.93251e-05	0.00168961	Gm8865
ENSMUSG00000090273	1.53947	0.00755265	0.0781423	Prr22	PROLINE RICH 22
ENSMUSG00000074342	1.53808	4.63808e-05	0.00107223	I830077J02Rik	TRANSMEMBRANE HOMOLOG
ENSMUSG00000066442	1.53683	0.000734994	0.0112638	Mthfs	5 FORMYLTETRAHYDROFOLATE CYCLO LIGASE EC_6.3.3.2 5 10 METHENYL TETRAHYDROFOLATE SYNTHETASE MTHFS METHENYL THF SYNTHETASE
ENSMUSG00000006313	1.53669	0.00617593	0.0664947	Upk1a	UROPLAKIN 1A UP1A UROPLAKIN IA UPIA
ENSMUSG00000026893	1.5299	1.06555e-05	0.000297199	Gca	SORCIN
ENSMUSG00000042719	1.52715	5.85117e-07	2.17751e-05	Naa25	N ALPHA ACETYLTRANSFERASE 25 NATB AUXILIARY SUBUNIT MITOCHONDRIAL DISTRIBUTION AND MORPHOLOGY 20 N TERMINAL ACETYLTRANSFERASE B COMPLEX SUBUNIT MDM20 NATB COMPLEX SUBUNIT MDM20 N TERMINAL ACETYLTRANSFERASE B COMPLEX SUBUNIT NAA25
ENSMUSG00000035561	1.52062	5.64568e-07	2.1129e-05	Aldh1b1	DEHYDROGENASE ALDEHYDE DEHYDROGENASE FAMILY 1 MEMBER DEHYDROGENASE
ENSMUSG00000035237	1.51857	0.00105785	0.0153001	Lcat	PHOSPHATIDYLCHOLINE STEROL ACYLTRANSFERASE EC_2.3.1.43 LECITHIN CHOLESTEROL ACYLTRANSFERASE PHOSPHOLIPID CHOLESTEROL ACYLTRANSFERASE
ENSMUSG00000004043	1.51838	0.00022277	0.00411916	Stat5a	SIGNAL TRANSDUCER AND ACTIVATOR OF TRANSCRIPTION
ENSMUSG00000017724	1.51549	0.00812367	0.0827578	Etv4	ETS TRANSLOCATION VARIANT
ENSMUSG00000049488	1.51399	1.76366e-05	0.000465919	Tmem67	MECKELIN MECKEL SYNDROME TYPE 3 TRANSMEMBRANE 67
ENSMUSG00000092265	1.51099	0.00108412	0.015635	Gm5682
ENSMUSG00000027276	1.51073	0.00690243	0.0723185	Jag1	JAGGED PRECURSOR
ENSMUSG00000004936	1.50882	3.15156e-07	1.2691e-05	Map2k1	DUAL SPECIFICITY MITOGEN ACTIVATED KINASE KINASE MAP KINASE KINASE MAPKK EC_2.7.12.2 ERK ACTIVATOR KINASE MAPK/ERK KINASE
ENSMUSG00000079889	1.50224	5.70621e-05	0.00127809	Gm11951
ENSMUSG00000053897	1.50078	0.00153338	0.0209001	Slc39a8	ZINC TRANSPORTER ZIP14 PRECURSOR SOLUTE CARRIER FAMILY 39 MEMBER 14 ZRT AND IRT 14 ZIP 14
ENSMUSG00000089698	1.50019	0.00217175	0.0280981	Gm2541
ENSMUSG00000041193	1.49908	1.68221e-05	0.000447525	Pla2g5	CALCIUM DEPENDENT PHOSPHOLIPASE A2 PRECURSOR EC_3.1.1.4 GROUP V PHOSPHOLIPASE A2 PLA2 10 PHOSPHATIDYLCHOLINE 2 ACYLHYDROLASE 5
ENSMUSG00000038217	1.4959	0.00342699	0.0411627	Tlcd2	TLC DOMAIN CONTAINING 2
ENSMUSG00000041836	1.49022	0.000127623	0.00255216	Ptpre	RECEPTOR TYPE TYROSINE PHOSPHATASE PRECURSOR TYROSINE PHOSPHATASE R PTP
ENSMUSG00000055413	1.48636	6.38541e-07	2.36635e-05	H2-Q5
ENSMUSG00000092366	1.48147	0.0083025	0.0840945	Gm17782
ENSMUSG00000016283	1.48137	0.00207582	0.0270685	H2-M2	CLASS I HISTOCOMPATIBILITY ANTIGEN ALPHA CHAIN PRECURSOR
ENSMUSG00000034947	1.47521	0.00279497	0.0346932	Tmem106a	TRANSMEMBRANE
ENSMUSG00000037860	1.47386	0.00586363	0.0637018	Aim2	INTERFERON INDUCIBLE AIM2
ENSMUSG00000024953	1.4736	4.5758e-07	1.76485e-05	Prdx5	PEROXIREDOXIN 5 MITOCHONDRIAL PRECURSOR EC_1.11.1.15 ANTIOXIDANT ENZYME B166 AOEB166 PLP PEROXIREDOXIN V PRX V PEROXISOMAL ANTIOXIDANT ENZYME THIOREDOXIN PEROXIDASE PMP20 THIOREDOXIN REDUCTASE
ENSMUSG00000033467	1.4735	2.46843e-05	0.000621729	Crlf2	CYTOKINE RECEPTOR FACTOR 2 PRECURSOR THYMIC STROMAL LYMPHOPOIETIN RECEPTOR TSLP RECEPTOR
ENSMUSG00000022489	1.47346	7.37034e-06	0.000214371	Pde1b	CALCIUM/CALMODULIN DEPENDENT 3' 5' CYCLIC NUCLEOTIDE PHOSPHODIESTERASE CAM PDE EC_3.1.4.17 KDA CAM PDE
ENSMUSG00000053560	1.47231	0.00037516	0.00639679	Ier2	IMMEDIATE EARLY RESPONSE GENE 2
ENSMUSG00000023307	1.47144	7.86157e-06	0.000226587	March5	E3 UBIQUITIN LIGASE MARCH5 EC_6.3.2.- MEMBRANE ASSOCIATED RING FINGER 5 MEMBRANE ASSOCIATED RING CH V MARCH V
ENSMUSG00000021133	1.46727	6.05533e-06	0.000179272	4933426M11Rik	UNCHARACTERIZED PRECURSOR
ENSMUSG00000024732	1.46523	3.13489e-06	0.000100079	Ccdc86	COILED COIL DOMAIN CONTAINING 86 CYTOKINE INDUCED WITH COILED COIL DOMAIN
ENSMUSG00000039156	1.46383	2.11677e-05	0.000546136	Stim2	STROMAL INTERACTION MOLECULE PRECURSOR
ENSMUSG00000045763	1.45809	0.00226472	0.0291302	Basp1	BRAIN ACID SOLUBLE 1.22 KDA NEURONAL TISSUE ENRICHED ACIDIC NEURONAL AXONAL MEMBRANE NAP 22
ENSMUSG00000025278	1.45623	0.0019085	0.0252343	Flnb	FILAMIN A FLN A ACTIN BINDING 280 ABP 280 FILAMIN 1
ENSMUSG00000038213	1.45456	1.19425e-05	0.00032894	Tapbpl	TAPASIN RELATED PRECURSOR TAPASIN R TAP BINDING TAP BINDING RELATED TAPBP R TAPASIN
ENSMUSG00000085610	1.45402	5.52042e-06	0.000165469	Gm14747
ENSMUSG00000020423	1.45381	1.80763e-05	0.000476585	Btg2	BTG1 B CELL TRANSLOCATION GENE 1
ENSMUSG00000073412	1.45	0.0093659	0.0925656	Lst1	LEUKOCYTE SPECIFIC TRANSCRIPT 1
ENSMUSG00000079507	1.4481	0.000140795	0.0027753	H2-Q1	H 2 CLASS I HISTOCOMPATIBILITY ANTIGEN ALPHA CHAIN
ENSMUSG00000046207	1.44789	2.79617e-05	0.000690495	Pik3r6	PHOSPHOINOSITIDE 3 KINASE REGULATORY SUBUNIT 6 PHOSPHOINOSITIDE 3 KINASE GAMMA ADAPTER OF 87 KDA P84 PI3K ADAPTER P84 PIKAP P87 PI3K ADAPTER P87PIKAP
ENSMUSG00000029364	1.44698	0.00183681	0.0244449	Wsb2	WD REPEAT AND SOCS BOX CONTAINING WSB
ENSMUSG00000039208	1.44555	0.00165323	0.0223271	Metrnl	METEORIN PRECURSOR
ENSMUSG00000093152	1.44397	8.37186e-05	0.00177038	Gm25032
ENSMUSG00000041153	1.44376	2.21046e-06	7.30307e-05	Osgin2	OXIDATIVE STRESS INDUCED GROWTH INHIBITOR
ENSMUSG00000031662	1.44362	2.51919e-06	8.21044e-05	Snx20	SORTING NEXIN 20
ENSMUSG00000025044	1.44264	6.86123e-07	2.52854e-05	Msr1	MACROPHAGE SCAVENGER RECEPTOR TYPES I AND II MACROPHAGE ACETYLATED LDL RECEPTOR I AND II CD204 ANTIGEN
ENSMUSG00000039033	1.4407	0.00505743	0.0565668	Tasp1	THREONINE ASPARTASE 1 TASPASE 1 EC_3.4.25.- [CONTAINS THREONINE ASPARTASE SUBUNIT ALPHA; THREONINE ASPARTASE SUBUNIT BETA]
ENSMUSG00000085401	1.4397	0.00133252	0.0185831	Slc39a1-ps
ENSMUSG00000017765	1.43949	3.57072e-06	0.000111969	Slc12a4	SOLUTE CARRIER FAMILY 12 MEMBER ELECTRONEUTRAL POTASSIUM CHLORIDE COTRANSPORTER K CL COTRANSPORTER
ENSMUSG00000029648	1.43896	0.000160028	0.00310414	Flt1	VASCULAR ENDOTHELIAL GROWTH FACTOR RECEPTOR PRECURSOR VEGFR EC_2.7.10.1 FMS TYROSINE KINASE FLT TYROSINE KINASE RECEPTOR
ENSMUSG00000032508	1.43606	3.21048e-06	0.000101878	Myd88	MYELOID DIFFERENTIATION PRIMARY RESPONSE MYD88
ENSMUSG00000034135	1.4297	4.2033e-07	1.64512e-05	Sik3	SERINE/THREONINE KINASE EC_2.7.11.1 SALT INDUCIBLE KINASE SIK SERINE/THREONINE KINASE SNF1 KINASE
ENSMUSG00000052681	1.4252	5.09719e-06	0.000153827	Rap1b	RAS RELATED RAP PRECURSOR
ENSMUSG00000028538	1.42485	6.10336e-05	0.00135331	St3gal3	CMP N ACETYLNEURAMINATE BETA 1 4 GALACTOSIDE ALPHA 2 3 SIALYLTRANSFERASE EC_2.4.99.6 BETA GALACTOSIDE ALPHA 2 3 SIALYLTRANSFERASE 3 ALPHA 2 3 ST 3 GAL BETA 1 3 4 GLCNAC ALPHA 2 3 SIALYLTRANSFERASE N ACETYLLACTOSAMINIDE ALPHA 2 3 SIALYLTRANSFERASE ST3GAL I
ENSMUSG00000082838	1.42361	2.86871e-05	0.000705122	Gm14519
ENSMUSG00000038518	1.42354	2.21761e-05	0.000568828	Jarid2	JUMONJI JUMONJI/ARID DOMAIN CONTAINING 2
ENSMUSG00000091426	1.4224	5.8512e-05	0.00130627	Gm17228
ENSMUSG00000061666	1.42223	6.16365e-05	0.0013644	Gdpd1	GLYCEROPHOSPHODIESTER PHOSPHODIESTERASE DOMAIN CONTAINING EC_3.1.-.-
ENSMUSG00000038774	1.42086	1.30889e-06	4.55738e-05	Ascc3	ACTIVATING SIGNAL COINTEGRATOR 1 COMPLEX SUBUNIT 3 EC_3.6.4.12
ENSMUSG00000050957	1.41788	2.30128e-05	0.000585191	Insl6	INSULIN PEPTIDE INSL6 PRECURSOR INSULIN PEPTIDE 6 [CONTAINS INSULIN PEPTIDE INSL6 B CHAIN; INSULIN PEPTIDE INSL6 A CHAIN]
ENSMUSG00000054364	1.41356	1.22662e-05	0.000336109	Rhob	GTP BINDING PRECURSOR
ENSMUSG00000015837	1.41159	2.86057e-07	1.16252e-05	Sqstm1	SEQUESTOSOME 1 UBIQUITIN BINDING P62
ENSMUSG00000043421	1.4115	0.00156642	0.0212739	Hilpda	UNKNOWN
ENSMUSG00000031304	1.41025	4.95842e-06	0.000150496	Il2rg	CYTOKINE RECEPTOR COMMON SUBUNIT GAMMA PRECURSOR INTERLEUKIN 2 RECEPTOR SUBUNIT GAMMA IL 2 RECEPTOR SUBUNIT GAMMA IL 2R SUBUNIT GAMMA IL 2RG GAMMAC P64 CD132 ANTIGEN
ENSMUSG00000071286	1.40982	0.000104638	0.00215096	Sowahc
ENSMUSG00000022667	1.40815	1.00193e-05	0.000280932	Cd200r1	CELL SURFACE GLYCOPROTEIN CD200 RECEPTOR PRECURSOR CD200 CELL SURFACE GLYCOPROTEIN RECEPTOR CD200 RECEPTOR CD200 CELL SURFACE GLYCOPROTEIN RECEPTOR CELL SURFACE GLYCOPROTEIN OX2 RECEPTOR
ENSMUSG00000080283	1.4064	0.00582618	0.0633209	Gm14806
ENSMUSG00000011114	1.40498	2.19938e-06	7.27552e-05	Tbrg1	TRANSFORMING GROWTH FACTOR BETA REGULATOR 1 NUCLEAR INTERACTOR OF ARF AND MDM2
ENSMUSG00000026482	1.4035	8.47332e-06	0.000241417	Rgl1	RAL GUANINE NUCLEOTIDE DISSOCIATION STIMULATOR RALGDS
ENSMUSG00000046157	1.40031	3.17581e-05	0.000769191	Tmem229b	TRANSMEMBRANE 229B
ENSMUSG00000095841	1.39776	0.00397072	0.0463326	Gm8532
ENSMUSG00000030748	1.39458	0.00135438	0.0188383	Il4ra	INTERLEUKIN 4 RECEPTOR SUBUNIT ALPHA PRECURSOR IL 4 RECEPTOR SUBUNIT ALPHA IL 4R SUBUNIT ALPHA IL 4R ALPHA IL 4RA CD124 ANTIGEN [CONTAINS SOLUBLE INTERLEUKIN 4 RECEPTOR SUBUNIT ALPHA SOLUBLE IL 4 RECEPTOR SUBUNIT ALPHA SOLUBLE IL 4R ALPHA SIL4RALPHA/PROT
ENSMUSG00000038260	1.38644	0.000401526	0.00677659	Trpm4	TRANSIENT RECEPTOR POTENTIAL CATION CHANNEL SUBFAMILY M MEMBER LONG TRANSIENT RECEPTOR POTENTIAL CHANNEL LTRPC
ENSMUSG00000050002	1.38529	1.71874e-05	0.00045587	Idnk	PROBABLE GLUCONOKINASE EC_2.7.1.12 GLUCONATE KINASE
ENSMUSG00000037966	1.38102	9.05204e-06	0.000256252	Ninj1	NINJURIN 1 NERVE INJURY INDUCED 1
ENSMUSG00000021024	1.37823	0.00256102	0.0321303	Psma6	PROTEASOME SUBUNIT ALPHA TYPE EC_3.4.25.1 MACROPAIN MULTICATALYTIC ENDOPEPTIDASE COMPLEX PROTEASOME
ENSMUSG00000086176	1.37262	0.000193364	0.00364408	Gm15534
ENSMUSG00000093470	1.37	0.00034769	0.00600178	Gm20645
ENSMUSG00000061132	1.36921	7.56851e-06	0.000218933	Blnk	B CELL LINKER B CELL ADAPTER CONTAINING A SH2 DOMAIN B CELL ADAPTER CONTAINING A SRC HOMOLOGY 2 DOMAIN CYTOPLASMIC ADAPTER SRC HOMOLOGY 2 DOMAIN CONTAINING LEUKOCYTE OF 65 KDA SLP 65
ENSMUSG00000024644	1.36567	4.18109e-06	0.000128971	Cndp2	CYTOSOLIC NON SPECIFIC DIPEPTIDASE EC_3.4.13.18 CNDP DIPEPTIDASE 2
ENSMUSG00000068250	1.3652	0.00101179	0.0147142	Amn1	AMN1 HOMOLOG
ENSMUSG00000079293	1.36414	4.38353e-05	0.00102065	Clec7a	C TYPE LECTIN DOMAIN FAMILY 7 MEMBER A BETA GLUCAN RECEPTOR C TYPE LECTIN SUPERFAMILY MEMBER 12 DENDRITIC CELL ASSOCIATED C TYPE LECTIN 1 DC ASSOCIATED C TYPE LECTIN 1 DECTIN 1
ENSMUSG00000054702	1.36409	1.44514e-05	0.000389541	Ap1s3	AP 1 COMPLEX SUBUNIT SIGMA ADAPTER RELATED COMPLEX 1 SIGMA SUBUNIT ADAPTOR COMPLEX AP 1 SIGMA SUBUNIT CLATHRIN ASSEMBLY COMPLEX 1 SIGMA SMALL CHAIN GOLGI ADAPTOR HA1/AP1 ADAPTIN SIGMA SUBUNIT SIGMA SUBUNIT OF AP 1 CLATHRIN SIGMA ADAPTIN ADAPTIN
ENSMUSG00000020021	1.35676	2.9699e-05	0.000727295	Fgd6	FYVE RHOGEF AND PH DOMAIN CONTAINING ZINC FINGER FYVE DOMAIN CONTAINING
ENSMUSG00000022500	1.35637	4.83574e-06	0.000147279	Litaf	LIPOPOLYSACCHARIDE INDUCED TUMOR NECROSIS FACTOR ALPHA FACTOR LPS INDUCED TNF ALPHA FACTOR SMALL INTEGRAL MEMBRANE OF LYSOSOME/LATE ENDOSOME
ENSMUSG00000039652	1.35424	0.00108882	0.0156881	Cpeb3	CYTOPLASMIC POLYADENYLATION ELEMENT BINDING
ENSMUSG00000054676	1.34983	1.29409e-05	0.000352409	1600014C10Rik	UNKNOWN
ENSMUSG00000038467	1.3484	2.91182e-06	9.3748e-05	Chmp4b	CHARGED MULTIVESICULAR BODY CHROMATIN MODIFYING
ENSMUSG00000025429	1.34779	2.50754e-05	0.00063098	Pstpip2	PROLINE SERINE THREONINE PHOSPHATASE INTERACTING PEST PHOSPHATASE INTERACTING
ENSMUSG00000035929	1.34737	0.000857473	0.0128024	H2-Q4	H 2 CLASS I HISTOCOMPATIBILITY ANTIGEN ALPHA CHAIN
ENSMUSG00000020437	1.34621	0.000116657	0.002365	Myo1g	UNCONVENTIONAL MYOSIN
ENSMUSG00000020707	1.34352	7.43065e-05	0.00159813	Rnf135	E3 UBIQUITIN LIGASE RNF135 EC_6.3.2.- RING FINGER 135
ENSMUSG00000074796	1.3428	0.00652124	0.0690069	Slc4a11	SODIUM BICARBONATE TRANSPORTER 11 BICARBONATE TRANSPORTER RELATED 1 SODIUM BORATE COTRANSPORTER 1 NABC1 SOLUTE CARRIER FAMILY 4 MEMBER 11
ENSMUSG00000031600	1.34117	0.00820602	0.0834042	Vps37a	VACUOLAR SORTING ASSOCIATED 37A ESCRT I COMPLEX SUBUNIT VPS37A
ENSMUSG00000020272	1.34092	2.1517e-06	7.13563e-05	Stk10	SERINE/THREONINE KINASE EC_2.7.11.1
ENSMUSG00000036478	1.34021	6.46083e-05	0.0014113	Btg1	BTG1 B CELL TRANSLOCATION GENE 1
ENSMUSG00000005514	1.3393	0.00964187	0.0945174	Por	NADPH CYTOCHROME P450 REDUCTASE CPR P450R EC_1.6.2.4
ENSMUSG00000083046	1.33876	5.83622e-05	0.001305	Gm14699
ENSMUSG00000029313	1.33863	1.0782e-05	0.000300096	Aff1	AF4/FMR2 FAMILY MEMBER 2 FRAGILE X MENTAL RETARDATION 2 FMR 2
ENSMUSG00000030990	1.33721	3.35992e-06	0.000105985	Pgap2	POST GPI ATTACHMENT TO PROTEINS FACTOR 2 FGF RECEPTOR ACTIVATING 1
ENSMUSG00000028439	1.3372	5.85178e-05	0.00130627	Fam219a	UNKNOWN
ENSMUSG00000030720	1.33657	3.39247e-05	0.000814963	Cln3	BATTENIN PRECURSOR CLN3
ENSMUSG00000030854	1.32926	0.000145339	0.00285263	Ptpn5	TYROSINE PHOSPHATASE NON RECEPTOR TYPE EC_3.1.3.48 TYROSINE PHOSPHATASE TYROSINE PHOSPHATASE
ENSMUSG00000021701	1.32881	0.000612308	0.00968039	Plk2	SERINE/THREONINE KINASE EC_2.7.11.21 POLO KINASE PLK
ENSMUSG00000050994	1.32851	0.00285214	0.0352981	Adgb	ANDROGLOBIN CALPAIN 7
ENSMUSG00000040511	1.32765	1.92226e-05	0.000502309	Pvr	POLIOVIRUS RECEPTOR RELATED 2 PRECURSOR HERPES VIRUS ENTRY MEDIATOR B HERPESVIRUS ENTRY MEDIATOR B HVEB NECTIN 2 CD112 ANTIGEN
ENSMUSG00000046805	1.32657	2.97271e-06	9.52452e-05	Mpeg1	MACROPHAGE EXPRESSED GENE 1 PRECURSOR MACROPHAGE GENE 1 MPG 1
ENSMUSG00000025647	1.32551	2.22977e-06	7.33942e-05	Shisa5	SHISA 5 SCOTIN
ENSMUSG00000068040	1.32505	3.20245e-05	0.000774228	Tm9sf4	TRANSMEMBRANE 9 SUPERFAMILY MEMBER PRECURSOR
ENSMUSG00000001379	1.32451	0.00943261	0.0930167	Apbb3	AMYLOID BETA A4 PRECURSOR BINDING FAMILY B MEMBER
ENSMUSG00000024664	1.32449	0.000577887	0.00918552	Fads3	FATTY ACID DESATURASE 2 EC_1.14.19.- DELTA 6 FATTY ACID DESATURASE DESATURASE DELTA 6 DESATURASE
ENSMUSG00000061731	1.32402	6.263e-05	0.00138523	Ext1	EXOSTOSIN EC_2.4.1.224 EC_2.4.1.- 225 GLUCURONOSYL N ACETYLGLUCOSAMINYL PROTEOGLYCAN/N ACETYLGLUCOSAMINYL PROTEOGLYCAN 4 ALPHA N ACETYLGLUCOSAMINYLTRANSFERASE MULTIPLE EXOSTOSES 1 HOMOLOG
ENSMUSG00000083611	1.32342	0.00628321	0.06724	Gm8832
ENSMUSG00000085586	1.32247	0.000110045	0.00224816	Gm11613
ENSMUSG00000081332	1.31519	0.00871079	0.0872297	Gm12664
ENSMUSG00000026657	1.31073	0.000112025	0.00228334	Frmd4a	FERM DOMAIN CONTAINING 4B GRP1 BINDING GRSP1
ENSMUSG00000002020	1.30824	0.00155163	0.0210947	Ltbp2	LATENT TRANSFORMING GROWTH FACTOR BETA BINDING PRECURSOR LTBP
ENSMUSG00000018167	1.30669	3.21815e-05	0.000775898	Stard3	STAR RELATED LIPID TRANSFER 3 START DOMAIN CONTAINING 3 STARD3
ENSMUSG00000019832	1.3061	0.000122063	0.00245581	Rab32	RAS RELATED RAB 7L1 RAB 7 1
ENSMUSG00000028655	1.30548	0.00243934	0.0309112	Mfsd2a	MAJOR FACILITATOR SUPERFAMILY DOMAIN CONTAINING
ENSMUSG00000046798	1.3025	3.71957e-05	0.000885512	Cldn12	CLAUDIN 12
ENSMUSG00000078923	1.30139	0.00240539	0.0306241	Ube2v1	UBIQUITIN CONJUGATING ENZYME E2 VARIANT
ENSMUSG00000041025	1.30032	2.13067e-05	0.000549187	Iffo2	INTERMEDIATE FILAMENT FAMILY ORPHAN
ENSMUSG00000093148	1.30014	0.00149918	0.020523	Gm23375
ENSMUSG00000095991	1.29984	0.0013357	0.0186176	Gm17048
ENSMUSG00000042207	1.29901	5.67613e-06	0.000169179	Kdm5b	LYSINE SPECIFIC DEMETHYLASE EC_1.14.11.- HISTONE DEMETHYLASE JUMONJI/ARID DOMAIN CONTAINING
ENSMUSG00000030530	1.297	2.74182e-05	0.000679072	Furin	CONVERTASE PRECURSOR PROHORMONE CONVERTASE PROPROTEIN CONVERTASE
ENSMUSG00000096579	1.29672	0.00508305	0.0567577	Gm17121
ENSMUSG00000000628	1.29486	6.39567e-05	0.00139939	Hk2	HEXOKINASE EC_2.7.1.1 HEXOKINASE TYPE HK
ENSMUSG00000097134	1.29426	0.000174246	0.00333117	AC153382.1
ENSMUSG00000061689	1.29423	9.09745e-05	0.00190407	Dlgap4	DISKS LARGE ASSOCIATED DAP PSD 95/SAP90 BINDING SAP90/PSD 95 ASSOCIATED
ENSMUSG00000081350	1.29309	2.55209e-05	0.000641582	Gm5388
ENSMUSG00000073529	1.29171	0.000278078	0.00500559	F830208F22Rik
ENSMUSG00000024776	1.28757	0.00029317	0.00522402	Stambpl1	STAM BINDING
ENSMUSG00000001542	1.28583	1.25272e-05	0.000342087	Ell2	RNA POLYMERASE II ELONGATION FACTOR ELL ELEVEN NINETEEN LYSINE RICH LEUKEMIA
ENSMUSG00000060550	1.28286	2.26867e-05	0.000578008	H2-Q7	H 2 CLASS I HISTOCOMPATIBILITY ANTIGEN ALPHA CHAIN
ENSMUSG00000019916	1.27822	1.51359e-05	0.000406338	P4ha1	PROLYL 4 HYDROXYLASE SUBUNIT ALPHA PRECURSOR 4 PH ALPHA EC_1.14.11.2 PROCOLLAGEN PROLINE 2 OXOGLUTARATE 4 DIOXYGENASE SUBUNIT ALPHA
ENSMUSG00000038539	1.27812	0.000303877	0.00538224	Atf5	CYCLIC AMP DEPENDENT TRANSCRIPTION FACTOR ATF 5 CAMP DEPENDENT TRANSCRIPTION FACTOR ATF 5 ACTIVATING TRANSCRIPTION FACTOR 5 TRANSCRIPTION FACTOR ATFX
ENSMUSG00000045795	1.2735	4.6898e-05	0.00107963	Whamm	WASP HOMOLOG ASSOCIATED WITH ACTIN MEMBRANES AND MICROTUBULES WAS HOMOLOGY REGION 2 DOMAIN CONTAINING 1 WH2 DOMAIN CONTAINING 1
ENSMUSG00000003549	1.27242	0.000856502	0.0128024	Ercc1	DNA EXCISION REPAIR ERCC 1
ENSMUSG00000091705	1.2714	1.85764e-05	0.000487827	H2-Q2	H 2 CLASS I HISTOCOMPATIBILITY ANTIGEN ALPHA CHAIN
ENSMUSG00000022216	1.27115	0.000165932	0.00319528	Psme1	PROTEASOME ACTIVATOR COMPLEX SUBUNIT 11S REGULATOR COMPLEX SUBUNIT REG ACTIVATOR OF MULTICATALYTIC PROTEASE SUBUNIT PROTEASOME ACTIVATOR 28 SUBUNIT
ENSMUSG00000026311	1.27029	0.000330103	0.005736	Asb1	ANKYRIN REPEAT AND SOCS BOX 1 ASB 1
ENSMUSG00000017929	1.27002	1.0162e-05	0.000284184	B4galt5	BETA 1 4 GALACTOSYLTRANSFERASE 6 BETA 1 4 GALTASE 6 BETA4GAL T6 B4GAL T6 EC_2.4.1.- UDP GAL:BETA GLCNAC BETA 1 4 GALACTOSYLTRANSFERASE 6 UDP GALACTOSE:BETA N ACETYLGLUCOSAMINE BETA 1 4 GALACTOSYLTRANSFERASE 6 [INCLUDES GLUCOSYLCERAMIDE BETA 1 4 GALACTOSYL
ENSMUSG00000050029	1.2689	9.00445e-05	0.00188908	Rap2c	RAS RELATED RAP PRECURSOR
ENSMUSG00000025981	1.26806	7.10558e-05	0.00153695	Coq10b	COENZYME Q BINDING COQ10 HOMOLOG MITOCHONDRIAL PRECURSOR
ENSMUSG00000057219	1.26593	2.67148e-05	0.00066466	Armc7	ARMADILLO REPEAT CONTAINING 7
ENSMUSG00000038301	1.26112	8.45742e-05	0.00178563	Snx10	SORTING NEXIN
ENSMUSG00000072568	1.26004	0.000146497	0.00286897	Fam84b	FAM84A
ENSMUSG00000034300	1.26	4.82279e-05	0.00110258	Fam53c	FAM53C
ENSMUSG00000027397	1.25923	0.00185643	0.0246937	Slc20a1	SODIUM DEPENDENT PHOSPHATE TRANSPORTER SOLUTE CARRIER FAMILY 20 MEMBER
ENSMUSG00000030469	1.25897	0.000179125	0.00341705	Zfp719	ZINC FINGER
ENSMUSG00000044068	1.25872	0.00124181	0.0174987	Zrsr1	U2 SMALL NUCLEAR RIBONUCLEOPROTEIN AUXILIARY FACTOR 35 KDA SUBUNIT RELATED 2 CCCH TYPE ZINC FINGER RNA BINDING MOTIF AND SERINE/ARGININE RICH 2 U2 RNU2 SMALL NUCLEAR RNA AUXILIARY FACTOR 1 2 U2AF35 RELATED URP
ENSMUSG00000039285	1.25788	2.33033e-05	0.000591444	Azi2	5 AZACYTIDINE INDUCED 2
ENSMUSG00000013846	1.25503	8.83423e-05	0.00185926	St3gal1	CMP N ACETYLNEURAMINATE BETA GALACTOSAMIDE ALPHA 2 3 SIALYLTRANSFERASE 1 ALPHA 2 3 ST 1 BETA GALACTOSIDE ALPHA 2 3 SIALYLTRANSFERASE 1 EC_2.4.99.4 GAL NAC6S GAL BETA 1 3 GALNAC ALPHA 2 3 SIALYLTRANSFERASE ST3GAL I ST3GALI ST3GALA 1 ST3O SIALYLTRANSFERASE
ENSMUSG00000002983	1.25474	0.000100299	0.00207457	Relb	TRANSCRIPTION FACTOR
ENSMUSG00000029007	1.25431	3.02149e-05	0.000738564	Agtrap	TYPE 1 ANGIOTENSIN II RECEPTOR ASSOCIATED AT1 RECEPTOR ASSOCIATED
ENSMUSG00000028937	1.25368	2.7391e-05	0.000679072	Acot7	CYTOSOLIC ACYL COENZYME A THIOESTER HYDROLASE EC_3.1.2.2 ACYL COA THIOESTERASE 7 BRAIN ACYL COA HYDROLASE BACH CTE IIA CTE II LONG CHAIN ACYL COA THIOESTER HYDROLASE
ENSMUSG00000054128	1.25273	0.000275462	0.00496524	H2-T3	CLASS I HISTOCOMPATIBILITY ANTIGEN ALPHA CHAIN PRECURSOR
ENSMUSG00000029304	1.24566	0.000305263	0.00539238	Spp1	OSTEOPONTIN PRECURSOR BONE SIALOPROTEIN 1 SECRETED PHOSPHOPROTEIN 1 SPP 1
ENSMUSG00000094737	1.24505	0.000303866	0.00538224	Gm17045
ENSMUSG00000029063	1.24345	5.13902e-05	0.00116383	Nadk	NAD KINASE EC_2.7.1.23 POLY P /ATP NAD KINASE
ENSMUSG00000059108	1.23995	0.00694488	0.0726485	Ifitm6	UNKNOWN
ENSMUSG00000000290	1.23703	1.5768e-05	0.000422025	Itgb2	INTEGRIN BETA PRECURSOR SUBUNIT BETA SUBUNIT BETA ANTIGEN
ENSMUSG00000093149	1.23638	0.00406327	0.0471386	Gm23374
ENSMUSG00000067203	1.23614	9.94162e-06	0.00027905	H2-K2
ENSMUSG00000043257	1.23489	0.000409918	0.00688751	Pigv	GPI MANNOSYLTRANSFERASE 2 EC_2.4.1.- GPI MANNOSYLTRANSFERASE II GPI MT II PHOSPHATIDYLINOSITOL GLYCAN BIOSYNTHESIS CLASS V PIG V
ENSMUSG00000060591	1.23415	0.00569195	0.0621424	Ifitm2	INTERFERON INDUCED TRANSMEMBRANE DISPANIN SUBFAMILY A MEMBER
ENSMUSG00000054932	1.23364	0.000987554	0.0144013	Afp	PRECURSOR
ENSMUSG00000044098	1.23275	2.89504e-05	0.000710566	Rsbn1	ROUND SPERMATID BASIC 1
ENSMUSG00000030403	1.23202	8.10599e-05	0.00172103	Vasp	ENA/VASP ENA/VASODILATOR STIMULATED PHOSPHOPROTEIN
ENSMUSG00000024805	1.23163	0.000138064	0.00273823	Pcgf5	POLYCOMB GROUP RING FINGER 5
ENSMUSG00000041645	1.22964	5.26967e-05	0.0011924	Ddx24	ATP DEPENDENT RNA HELICASE MAK5 EC_3.6.4.13
ENSMUSG00000051650	1.22853	0.00357224	0.0425219	B3gnt2	UDP GLCNAC:BETAGAL BETA 1 3 N ACETYLGLUCOSAMINYLTRANSFERASE BGNT BETA 1 3 GN BETA 1 3 N ACETYLGLUCOSAMINYLTRANSFERASE BETA3GN EC_2.4.1.-
ENSMUSG00000060802	1.22432	1.36054e-05	0.00036929	B2m	BETA 2 MICROGLOBULIN PRECURSOR
ENSMUSG00000023088	1.22289	9.35607e-05	0.00195357	Abcc1	MULTIDRUG RESISTANCE ASSOCIATED ATP BINDING CASSETTE SUB FAMILY C MEMBER
ENSMUSG00000079492	1.218	0.00252925	0.0318525	Gm11127	H 2 CLASS I HISTOCOMPATIBILITY ANTIGEN ALPHA CHAIN
ENSMUSG00000042419	1.21732	0.000331488	0.00574832	Nfkbil1	NF KAPPA B INHIBITOR 1 INHIBITOR OF KAPPA B I KAPPA B IKAPPABL NUCLEAR FACTOR OF KAPPA LIGHT POLYPEPTIDE GENE ENHANCER IN B CELLS INHIBITOR 1
ENSMUSG00000029470	1.21685	6.3236e-05	0.00138936	P2rx4	P2X PURINOCEPTOR ATP RECEPTOR PURINERGIC RECEPTOR
ENSMUSG00000063889	1.21605	0.00447499	0.0511535	Crem	CYCLIC AMP 1 CAMP 1
ENSMUSG00000046876	1.21532	0.00209819	0.0273159	Atxn1	ATAXIN 1 SPINOCEREBELLAR ATAXIA TYPE 1
ENSMUSG00000012187	1.21308	0.000707252	0.0109591	Mogat1	O ACYLTRANSFERASE ACYL ACYLTRANSFERASE O ACYLTRANSFERASE
ENSMUSG00000034248	1.20944	0.000132348	0.00263078	Slc25a37	MITOFERRIN MITOCHONDRIAL IRON TRANSPORTER SOLUTE CARRIER FAMILY 25 MEMBER
ENSMUSG00000045210	1.20914	0.000184932	0.00351265	Vcpip1	DEUBIQUITINATING VCIP135 EC_3.4.22.- VALOSIN CONTAINING P97/P47 COMPLEX INTERACTING 1 VALOSIN CONTAINING P97/P47 COMPLEX INTERACTING P135
ENSMUSG00000061232	1.20804	0.000281499	0.00505002	H2-K1	H 2 CLASS I HISTOCOMPATIBILITY ANTIGEN ALPHA CHAIN
ENSMUSG00000030681	1.20529	0.000340829	0.00589154	Mvp	MAJOR VAULT MVP
ENSMUSG00000051498	1.2042	0.00124805	0.0175622	Tlr6	TOLL RECEPTOR PRECURSOR ANTIGEN
ENSMUSG00000030592	1.20185	0.000419468	0.00699914	Ryr1	RYANODINE RECEPTOR 1 RYR 1 RYR1 SKELETAL MUSCLE CALCIUM RELEASE CHANNEL SKELETAL MUSCLE RYANODINE RECEPTOR SKELETAL MUSCLE TYPE RYANODINE RECEPTOR TYPE 1 RYANODINE RECEPTOR
ENSMUSG00000029366	1.20181	7.51347e-05	0.00161333	Dck	DEOXYCYTIDINE KINASE DCK EC_2.7.1.74
ENSMUSG00000085492	1.20074	0.000256865	0.00466175	Trmt61b
ENSMUSG00000081405	1.20049	0.000980326	0.0143038	Gm13142
ENSMUSG00000026470	1.19997	0.00038194	0.00649567	Stx6	SYNTAXIN
ENSMUSG00000032324	1.19894	2.01994e-05	0.00052576	Tspan3	TETRASPANIN 3 TSPAN 3 TETRASPANIN TM4 A TRANSMEMBRANE 4 SUPERFAMILY MEMBER 8
ENSMUSG00000020184	1.19811	6.30129e-05	0.00138731	Mdm2	E3 UBIQUITIN LIGASE MDM2 EC_6.3.2.- DOUBLE MINUTE 2 P53 BINDING MDM2
ENSMUSG00000046516	1.19805	0.000768466	0.0116956	Cox17	UNKNOWN
ENSMUSG00000032410	1.19769	0.000582659	0.00925582	Xrn1	5' 3' EXORIBONUCLEASE 1 EC_3.1.13.- STRAND EXCHANGE 1
ENSMUSG00000000530	1.19666	2.86109e-05	0.000704558	Acvrl1	ACTIVIN RECEPTOR TYPE 1 PRECURSOR EC_2.7.11.30 ACTIVIN RECEPTOR TYPE I ACTR I SERINE/THREONINE KINASE RECEPTOR R1 SKR1
ENSMUSG00000073406	1.19655	5.92837e-05	0.00132003	H2-Bl	H 2 CLASS I HISTOCOMPATIBILITY ANTIGEN ALPHA CHAIN
ENSMUSG00000017057	1.19617	0.000140169	0.0027655	Il13ra1	INTERLEUKIN 13 RECEPTOR SUBUNIT ALPHA 1 PRECURSOR IL 13 RECEPTOR SUBUNIT ALPHA 1 IL 13R SUBUNIT ALPHA 1 IL 13R ALPHA 1 IL 13RA1 C ANTIGEN
ENSMUSG00000031652	1.19595	0.000197812	0.00371206	N4bp1	NEDD4 BINDING 1 N4BP1
ENSMUSG00000020474	1.19576	0.000157404	0.00305772	Polm	DNA NUCLEOTIDYLEXOTRANSFERASE EC_2.7.7.31 TERMINAL ADDITION ENZYME TERMINAL DEOXYNUCLEOTIDYLTRANSFERASE TERMINAL TRANSFERASE
ENSMUSG00000026029	1.19573	5.43154e-05	0.00122694	Casp8	CASPASE PRECURSOR CASP APOPTOTIC PROTEASE MCH ICE APOPTOTIC PROTEASE [CONTAINS CASPASE SUBUNIT CASPASE SUBUNIT
ENSMUSG00000031627	1.1956	0.000709037	0.0109803	Irf2	INTERFERON REGULATORY FACTOR IRF
ENSMUSG00000035725	1.19511	0.00214271	0.0278137	Prkx	CAMP DEPENDENT KINASE CATALYTIC SUBUNIT PKA C EC_2.7.11.11
ENSMUSG00000020230	1.19407	0.000492481	0.00799098	Prmt2	ARGININE N METHYLTRANSFERASE 2 EC_2.1.1.- HISTONE ARGININE N METHYLTRANSFERASE PRMT2 EC_2.1.1.125
ENSMUSG00000029994	1.19376	0.00203793	0.0266399	Anxa4	ANNEXIN ANNEXIN ANNEXIN
ENSMUSG00000032501	1.19325	2.64076e-05	0.000658252	Trib1	TRIBBLES HOMOLOG TRB
ENSMUSG00000025283	1.19244	3.2372e-05	0.000779783	Sat1	DIAMINE ACETYLTRANSFERASE 1 EC_2.3.1.57 POLYAMINE N ACETYLTRANSFERASE 1 PUTRESCINE ACETYLTRANSFERASE SPERMIDINE/SPERMINE N 1 ACETYLTRANSFERASE 1 SSAT SSAT 1
ENSMUSG00000049130	1.18459	0.000125719	0.00252171	C5ar1	C5A ANAPHYLATOXIN CHEMOTACTIC RECEPTOR 1 C5A ANAPHYLATOXIN CHEMOTACTIC RECEPTOR C5A R C5AR CD88 ANTIGEN
ENSMUSG00000056501	1.17868	2.98028e-05	0.000729163	Cebpb	CCAAT/ENHANCER BINDING BETA C/EBP BETA INTERLEUKIN 6 DEPENDENT BINDING IL 6DBP LIVER ENRICHED TRANSCRIPTIONAL ACTIVATOR LAP
ENSMUSG00000029699	1.17548	0.00312375	0.0380027	Srcrb4d	SCAVENGER RECEPTOR CYSTEINE RICH TYPE 1 M130 PRECURSOR CD163 ANTIGEN [CONTAINS SOLUBLE CD163 SCD163 ]
ENSMUSG00000073409	1.17399	4.88465e-05	0.00111384	H2-Q6	H 2 CLASS I HISTOCOMPATIBILITY ANTIGEN ALPHA CHAIN
ENSMUSG00000049103	1.17258	0.000310549	0.00546389	Ccr2	C C CHEMOKINE RECEPTOR TYPE 5 C C CKR 5 CC CKR 5 CCR 5 CCR5 CD195 ANTIGEN
ENSMUSG00000009035	1.17018	0.000944566	0.0138507	Tmem184b	TRANSMEMBRANE
ENSMUSG00000015305	1.16691	0.000291577	0.00519987	Sash1	SAM DOMAIN CONTAINING
ENSMUSG00000038692	1.16317	0.00072656	0.0111733	Hoxb4	HOMEOBOX HOX
ENSMUSG00000030047	1.16253	0.000736439	0.0112794	Arhgap25	RHO GTPASE ACTIVATING RHO TYPE GTPASE ACTIVATING
ENSMUSG00000043059	1.16223	6.01835e-05	0.0013367	Zfp513	ZINC FINGER 513
ENSMUSG00000045005	1.16141	0.00754067	0.0780489	Fzd5	FRIZZLED PRECURSOR FZ
ENSMUSG00000028893	1.1549	3.82499e-05	0.000905726	Sesn2	SESTRIN
ENSMUSG00000020334	1.15215	0.000929397	0.0136888	Slc22a4	SOLUTE CARRIER FAMILY 22 MEMBER ORGANIC CATION/CARNITINE TRANSPORTER
ENSMUSG00000053192	1.15011	0.000371582	0.00634619	Mllt11	AF1Q
ENSMUSG00000073411	1.14774	4.93934e-05	0.00112535	H2-D1	H 2 CLASS I HISTOCOMPATIBILITY ANTIGEN ALPHA CHAIN
ENSMUSG00000096960	1.14587	0.00196455	0.0258721	AC133967.1
ENSMUSG00000020387	1.14258	0.000515975	0.00831617	Phf15	PHD FINGER
ENSMUSG00000030199	1.14238	0.000653847	0.0102575	Etv6	TRANSCRIPTION FACTOR ETV6 ETS TRANSLOCATION VARIANT 6 ETS RELATED TEL1 TEL
ENSMUSG00000019302	1.14237	0.00371027	0.0437717	Atp6v0a1	V TYPE PROTON ATPASE 116 KDA SUBUNIT A 1 V ATPASE 116 KDA A1 VACUOLAR PROTON TRANSLOCATING ATPASE 116 KDA SUBUNIT A 1
ENSMUSG00000035248	1.13928	0.000475617	0.00775533	Zcchc6	TERMINAL URIDYLYLTRANSFERASE 7 TUTASE 7 EC_2.7.7.52 ZINC FINGER CCHC DOMAIN CONTAINING 6
ENSMUSG00000067787	1.13726	4.206e-05	0.000985379	Blcap	BLADDER CANCER ASSOCIATED
ENSMUSG00000079575	1.13619	0.000100456	0.00207466	Rbpsuh-rs3
ENSMUSG00000028126	1.13319	0.000280007	0.00503347	Pip5k1a	PHOSPHATIDYLINOSITOL 4 PHOSPHATE 5 KINASE TYPE 1 BETA PI BETA PTDINS 4 P 5 KINASE 1 BETA EC_2.7.1.68 PHOSPHATIDYLINOSITOL 4 PHOSPHATE 5 KINASE TYPE I PHOSPHATIDYLINOSITOL 4 PHOSPHATE 5 KINASE BETA
ENSMUSG00000092181	1.12908	0.00200053	0.0262936	Gm20432
ENSMUSG00000091373	1.12649	0.00652961	0.0690678	Gm8810
ENSMUSG00000029502	1.12567	0.000526179	0.00843446	Golga3	GOLGIN SUBFAMILY A MEMBER 3 GOLGIN 160
ENSMUSG00000029108	1.12381	0.00041686	0.00696001	Pcdh7	PROTOCADHERIN 11 X LINKED PRECURSOR PROTOCADHERIN 11 PROTOCADHERIN ON THE X CHROMOSOME PCDH X
ENSMUSG00000025058	1.12323	0.000793085	0.0120151	5430427O19Rik	UNCHARACTERIZED CXORF21
ENSMUSG00000024613	1.12041	0.000188544	0.00356846	Tcof1	TREACLE TREACHER COLLINS SYNDROME
ENSMUSG00000078945	1.12011	0.000458153	0.00751218	Naip2	BACULOVIRAL IAP REPEAT CONTAINING NEURONAL APOPTOSIS INHIBITORY
ENSMUSG00000028954	1.11899	0.000308709	0.00544523	Nub1	NEDD8 ULTIMATE BUSTER 1 NEGATIVE REGULATOR OF UBIQUITIN PROTEINS 1
ENSMUSG00000022175	1.1173	0.000213604	0.00397184	Lrp10	LOW DENSITY LIPOPROTEIN RECEPTOR RELATED PRECURSOR LRP
ENSMUSG00000001248	1.11212	0.000464529	0.00760472	Gramd1a	GRAM DOMAIN CONTAINING
ENSMUSG00000032175	1.11159	0.000872128	0.0129606	Tyk2	TYROSINE KINASE EC_2.7.10.2 JANUS KINASE JAK
ENSMUSG00000031972	1.11141	0.00851391	0.0857442	Acta1	ACTIN
ENSMUSG00000051367	1.11071	0.00253348	0.0318905	Six1	HOMEOBOX SINE OCULIS HOMEOBOX HOMOLOG
ENSMUSG00000034574	1.10677	0.000604865	0.00956842	Daam1	DISHEVELED ASSOCIATED ACTIVATOR OF MORPHOGENESIS
ENSMUSG00000091612	1.10431	0.000524795	0.00842154	NA	NA
ENSMUSG00000081770	1.09971	0.00858561	0.0862466	Rbpsuh-ps1
ENSMUSG00000038866	1.09957	0.00047086	0.00769197	Zcchc2	ZINC FINGER CCHC DOMAIN CONTAINING 2
ENSMUSG00000006638	1.09948	0.00137344	0.0190634	Abhd1
ENSMUSG00000030341	1.09845	0.000132294	0.00263078	Tnfrsf1a	TUMOR NECROSIS FACTOR RECEPTOR SUPERFAMILY MEMBER 1A PRECURSOR TUMOR NECROSIS FACTOR RECEPTOR 1 TNF R1 TUMOR NECROSIS FACTOR RECEPTOR TYPE I TNF RI TNFR I P55 P60 CD120A ANTIGEN
ENSMUSG00000060538	1.09643	8.49907e-05	0.00179157	Tmem219	INSULIN GROWTH FACTOR BINDING 3 RECEPTOR PRECURSOR IGFBP 3R TRANSMEMBRANE 219
ENSMUSG00000042814	1.0949	0.00104047	0.0150734	Mcts2	MALIGNANT T CELL AMPLIFIED SEQUENCE 1 MCT
ENSMUSG00000078816	1.09246	0.00190111	0.0251617	Prkcg	KINASE C TYPE PKC EC_2.7.11.13
ENSMUSG00000031758	1.09227	0.00306077	0.0373739	Cdyl2	CHROMODOMAIN Y CDY
ENSMUSG00000010095	1.08943	0.000332013	0.00575366	Slc3a2	4F2 CELL SURFACE ANTIGEN HEAVY CHAIN 4F2HC CD98 ANTIGEN
ENSMUSG00000026656	1.08285	3.9858e-05	0.000940442	Fcgr2b	LOW AFFINITY IMMUNOGLOBULIN GAMMA FC REGION RECEPTOR III PRECURSOR IGG FC RECEPTOR III FC GAMMA RIII FCRIII CD16 ANTIGEN
ENSMUSG00000003308	1.08086	0.000238535	0.004371	Keap1	KELCH ECH ASSOCIATED 1 CYTOSOLIC INHIBITOR OF NRF2 INRF2
ENSMUSG00000028709	1.08025	0.000787991	0.0119447	Mob3c	MOB KINASE ACTIVATOR MOB1 HOMOLOG MPS ONE BINDER KINASE ACTIVATOR
ENSMUSG00000089999	1.0788	0.00025665	0.00466105	Gm6485
ENSMUSG00000038608	1.0781	0.0010404	0.0150734	Dock10	DEDICATOR OF CYTOKINESIS CDC42 GUANINE NUCLEOTIDE EXCHANGE FACTOR ZIZIMIN
ENSMUSG00000031153	1.07749	0.000592238	0.00939109	Gripap1	GRIP1 ASSOCIATED 1 GRASP 1
ENSMUSG00000041736	1.07393	0.000204001	0.00382009	Tspo	TRANSLOCATOR MITOCHONDRIAL BENZODIAZEPINE RECEPTOR PKBS PERIPHERAL TYPE BENZODIAZEPINE RECEPTOR PBR
ENSMUSG00000022867	1.07344	0.000397958	0.00673353	Usp25	UBIQUITIN CARBOXYL TERMINAL HYDROLASE 28 EC_3.4.19.12 DEUBIQUITINATING ENZYME 28 UBIQUITIN THIOESTERASE 28 UBIQUITIN SPECIFIC PROCESSING PROTEASE 28
ENSMUSG00000064120	1.07187	0.00704255	0.0733804	Mocs1	MOLYBDENUM COFACTOR BIOSYNTHESIS CYCLIC PYRANOPTERIN MONOPHOSPHATE SYNTHASE EC_4.1.99.18 MOLYBDENUM COFACTOR BIOSYNTHESIS A ; CYCLIC PYRANOPTERIN MONOPHOSPHATE SYNTHASE ACCESSORY MOLYBDENUM COFACTOR BIOSYNTHESIS C ]
ENSMUSG00000020935	1.07106	0.000896016	0.0132933	Dcakd	DEPHOSPHO COA KINASE DOMAIN CONTAINING
ENSMUSG00000042772	1.071	0.0017148	0.0230645	Smg7	SMG7 EST1 C SMG 7 HOMOLOG
ENSMUSG00000052310	1.07013	0.000387057	0.00657005	Slc39a1	ZINC TRANSPORTER ZIP1 SOLUTE CARRIER FAMILY 39 MEMBER 1 ZINC IRON REGULATED TRANSPORTER ZRT AND IRT 1 ZIP 1
ENSMUSG00000034480	1.07004	0.000363175	0.00622851	Diap2	DIAPHANOUS HOMOLOG DIAPHANOUS RELATED FORMIN
ENSMUSG00000002603	1.06949	0.00145132	0.0199873	Tgfb1	TRANSFORMING GROWTH FACTOR BETA PRECURSOR TGF BETA [CONTAINS LATENCY ASSOCIATED PEPTIDE LAP ]
ENSMUSG00000024397	1.06821	0.00701164	0.0732023	Aif1	ALLOGRAFT INFLAMMATORY FACTOR 1 IONIZED CALCIUM BINDING ADAPTER MOLECULE
ENSMUSG00000060647	1.06489	0.00181068	0.0241701	Gm7099
ENSMUSG00000054423	1.06232	0.00573756	0.0625373	Cadps	CALCIUM DEPENDENT SECRETION ACTIVATOR 1 CALCIUM DEPENDENT ACTIVATOR SECRETION 1 CAPS 1
ENSMUSG00000031402	1.06001	0.000157187	0.00305574	Mpp1	55 KDA ERYTHROCYTE MEMBRANE P55 MEMBRANE PROTEIN PALMITOYLATED 1
ENSMUSG00000019842	1.05642	0.000253282	0.0046157	Traf3ip2	ADAPTER CIKS CONNECTION TO IKK AND SAPK/JNK NUCLEAR FACTOR NF KAPPA B ACTIVATOR 1 ACT1 TRAF3 INTERACTING 2
ENSMUSG00000040811	1.05618	0.00112269	0.0160712	Eml2	ECHINODERM MICROTUBULE ASSOCIATED EMAP
ENSMUSG00000049516	1.05536	0.000244617	0.00447008	Spty2d1	SPT2 HOMOLOG SPT2 DOMAIN CONTAINING 1
ENSMUSG00000032066	1.05495	0.00393211	0.0459996	Bco2	RETINOID ISOMEROHYDROLASE EC_3.1.1.64 ALL TRANS RETINYL PALMITATE HYDROLASE RETINAL PIGMENT EPITHELIUM SPECIFIC 65 KDA RETINOL ISOMERASE
ENSMUSG00000052566	1.05473	0.00285599	0.0353292	Hook2	HOOK
ENSMUSG00000058317	1.05327	0.00121297	0.0171872	Ube2e2	UBIQUITIN CONJUGATING ENZYME E2 EC_6.3.2.19 UBIQUITIN CARRIER UBIQUITIN LIGASE
ENSMUSG00000014444	1.05197	0.00276697	0.0343724	Piezo1	PIEZO TYPE MECHANOSENSITIVE ION CHANNEL COMPONENT 1 MEMBRANE INDUCED BY BETA AMYLOID TREATMENT MIB FAM38A
ENSMUSG00000021891	1.04975	0.000311589	0.00547492	Mettl6	METHYLTRANSFERASE 6 EC_2.1.1.-
ENSMUSG00000027035	1.04597	0.00147298	0.0202331	Cers6	CERAMIDE SYNTHASE LAG1 LONGEVITY ASSURANCE HOMOLOG
ENSMUSG00000031765	1.04575	0.00199731	0.0262644	Mt1	UNKNOWN
ENSMUSG00000024472	1.04397	0.00362594	0.0429897	Dcp2	M7GPPPN HYDROLASE EC_3.6.1.62 DECAPPING ENZYME 2
ENSMUSG00000049807	1.04251	0.00134944	0.0187894	Arhgap23	RHO GTPASE ACTIVATING 21 RHO TYPE GTPASE ACTIVATING 21
ENSMUSG00000035678	1.04003	0.000715063	0.0110285	Tnfsf9	TUMOR NECROSIS FACTOR LIGAND SUPERFAMILY MEMBER 9 4 1BB LIGAND 4 1BBL
ENSMUSG00000037752	1.03796	0.00151913	0.0207486	Xkr8	XK RELATED 8
ENSMUSG00000027381	1.03439	0.000570429	0.00907788	Bcl2l11	BCL 2 11 BCL2 L 11 BCL2 INTERACTING MEDIATOR OF CELL DEATH
ENSMUSG00000087235	1.03234	0.00135806	0.0188796	Gm4750
ENSMUSG00000033306	1.02936	0.00967536	0.0947122	Lpp	ZYXIN
ENSMUSG00000059436	1.02833	0.000703148	0.0109019	Max	MAX MYC ASSOCIATED FACTOR X
ENSMUSG00000026626	1.02762	0.00180386	0.0240912	Ppp2r5a	SERINE/THREONINE PHOSPHATASE 2A 56 KDA REGULATORY SUBUNIT PP2A B SUBUNIT B' PP2A B SUBUNIT B56 PP2A B SUBUNIT PR61 PP2A B SUBUNIT R5
ENSMUSG00000020393	1.02577	0.00906606	0.0900725	Kremen1	KREMEN PRECURSOR DICKKOPF RECEPTOR KRINGLE DOMAIN CONTAINING TRANSMEMBRANE KRINGLE CONTAINING MARKING THE EYE AND THE NOSE
ENSMUSG00000018171	1.02458	0.000784126	0.0118929	Vmp1	VACUOLE MEMBRANE 1 TRANSMEMBRANE 49
ENSMUSG00000042350	1.024	0.00161305	0.0218442	1110018G07Rik	APOPTOSIS RESISTANT E3 UBIQUITIN LIGASE 1 EC_6.3.2.-
ENSMUSG00000041506	1.02311	0.000899077	0.0133312	Rrp9	U3 SMALL NUCLEOLAR RNA INTERACTING 2 RRP9 HOMOLOG U3 SMALL NUCLEOLAR RIBONUCLEOPROTEIN ASSOCIATED 55 KDA U3 SNORNP ASSOCIATED 55 KDA U3 55K
ENSMUSG00000020250	1.02301	0.000234948	0.0043232	Txnrd1	THIOREDOXIN REDUCTASE EC_1.8.1.9 THIOREDOXIN REDUCTASE
ENSMUSG00000053769	1.02295	0.00675045	0.0710366	Lysmd1	LYSM AND PEPTIDOGLYCAN BINDING DOMAIN CONTAINING 1
ENSMUSG00000024887	1.01855	0.00657354	0.0694771	Asah2	NEUTRAL CERAMIDASE N CDASE NCDASE EC_3.5.1.23 ACYLSPHINGOSINE DEACYLASE 2 N ACYLSPHINGOSINE AMIDOHYDROLASE 2
ENSMUSG00000074482	1.01838	0.00606441	0.0655872	Gm16589
ENSMUSG00000029528	1.01823	0.000318901	0.0055812	Pxn	TRANSFORMING GROWTH FACTOR BETA 1 INDUCED TRANSCRIPT 1 HYDROGEN PEROXIDE INDUCIBLE 5 HIC 5
ENSMUSG00000042901	1.01785	0.000414022	0.00694325	Aida	AXIN INTERACTOR DORSALIZATION ASSOCIATED AXIN INTERACTION PARTNER AND DORSALIZATION ANTAGONIST
ENSMUSG00000001128	1.01443	0.000246799	0.00450374	Cfp	PROPERDIN PRECURSOR COMPLEMENT FACTOR P
ENSMUSG00000024404	1.01141	0.00036981	0.00632592	Riok3	SERINE/THREONINE KINASE RIO3 EC_2.7.11.1 RIO KINASE 3
ENSMUSG00000080832	1.01056	0.00024617	0.00449536	M6pr-ps
ENSMUSG00000001750	1.0092	0.00057207	0.00909852	Tcirg1	V TYPE PROTON ATPASE 116 KDA SUBUNIT A 1 V ATPASE 116 KDA A1 VACUOLAR PROTON TRANSLOCATING ATPASE 116 KDA SUBUNIT A 1
ENSMUSG00000084348	1.00733	0.00263625	0.0329338	Gm14608
ENSMUSG00000031278	1.00647	0.000272428	0.00491391	Acsl4	LONG CHAIN FATTY ACID COA LIGASE EC_6.2.1.3 LONG CHAIN ACYL COA SYNTHETASE LACS
ENSMUSG00000009406	1.00056	0.00868678	0.0870222	Elk1	ETS DOMAIN CONTAINING ELK 1
ENSMUSG00000074305	1.0001	0.00150466	0.0205828	C230081A13Rik	PSEUDOPODIUM ENRICHED ATYPICAL KINASE 1 EC_2.7.10.2 SUGEN KINASE 269 TYROSINE KINASE SGK269
ENSMUSG00000032344	0.999879	0.00693653	0.0726184	Mb21d1	CYCLIC GMP AMP SYNTHASE CGAMP SYNTHASE CGAS CGAS EC_2.7.7.- MAB 21 DOMAIN CONTAINING 1
ENSMUSG00000048285	0.999247	0.00559217	0.0611791	Frmd6	FERM DOMAIN CONTAINING
ENSMUSG00000073643	0.99751	0.000321582	0.00562439	Wdfy1	WD REPEAT AND FYVE DOMAIN CONTAINING WD40 AND FYVE DOMAIN CONTAINING
ENSMUSG00000037434	0.994913	0.000668407	0.0104488	Slc30a1	ZINC TRANSPORTER 1 ZNT 1 SOLUTE CARRIER FAMILY 30 MEMBER 1
ENSMUSG00000034343	0.993437	0.0025077	0.0316261	Ube2f	NEDD8 CONJUGATING ENZYME UBE2F EC_6.3.2.- NEDD8 CARRIER UBE2F NEDD8 LIGASE UBE2F NEDD8 CONJUGATING ENZYME 2 UBIQUITIN CONJUGATING ENZYME E2 F
ENSMUSG00000015377	0.992894	0.00367289	0.043408	Dennd6b	DENN DOMAIN CONTAINING
ENSMUSG00000042759	0.987513	0.00491372	0.0552392	Apobr	APOLIPOPROTEIN B RECEPTOR APOLIPOPROTEIN B 100 RECEPTOR APOLIPOPROTEIN B48 RECEPTOR APOB 48R
ENSMUSG00000002820	0.98603	0.00159966	0.021692	Atg4d	CYSTEINE PROTEASE EC_3.4.22.- AUT CYSTEINE ENDOPEPTIDASE AUTOPHAGIN AUTOPHAGY RELATED CYSTEINE ENDOPEPTIDASE AUTOPHAGY RELATED 4 HOMOLOG
ENSMUSG00000039191	0.985619	0.000930119	0.0136919	Rbpj	RECOMBINING BINDING SUPPRESSOR OF HAIRLESS J KAPPA RECOMBINATION SIGNAL BINDING RBP J KAPPA
ENSMUSG00000001666	0.983378	0.000335278	0.00580266	Ddt	D DOPACHROME DECARBOXYLASE EC_4.1.1.84 D DOPACHROME TAUTOMERASE
ENSMUSG00000026819	0.983267	0.00203947	0.0266468	Slc25a25	CALCIUM BINDING MITOCHONDRIAL CARRIER SCAMC SMALL CALCIUM BINDING MITOCHONDRIAL CARRIER SOLUTE CARRIER FAMILY 25 MEMBER
ENSMUSG00000025340	0.981736	0.000312796	0.00548521	Rabgef1	BTB/POZ DOMAIN CONTAINING KCTD7
ENSMUSG00000039158	0.980114	0.00148801	0.0203972	Akna	AT HOOK CONTAINING TRANSCRIPTION FACTOR
ENSMUSG00000048779	0.979986	0.00129696	0.0181252	P2ry6	P2Y PURINOCEPTOR
ENSMUSG00000049891	0.97384	0.00104973	0.0151993	Gm7984
ENSMUSG00000017677	0.97344	0.00176135	0.0236068	Wsb1	WD REPEAT AND SOCS BOX CONTAINING WSB
ENSMUSG00000054293	0.971257	0.00315874	0.0383756	A630033H20Rik	PROBABLE G COUPLED RECEPTOR 174
ENSMUSG00000026796	0.970721	0.000284078	0.00508596	Fam129b	NIBAN
ENSMUSG00000035413	0.967751	0.00102918	0.0149262	Tmem98	TRANSMEMBRANE 98
ENSMUSG00000047098	0.964838	0.00240302	0.030612	Rnf31	E3 UBIQUITIN LIGASE RNF31 EC_6.3.2.- HOIL 1 INTERACTING HOIP RING FINGER 31
ENSMUSG00000042298	0.964706	0.00149951	0.020523	Ttc19	TETRATRICOPEPTIDE REPEAT 19 MITOCHONDRIAL PRECURSOR TPR REPEAT 19
ENSMUSG00000083307	0.963914	0.00867219	0.0869417	AA414768
ENSMUSG00000058715	0.959985	0.000493456	0.0080019	Fcer1g	HIGH AFFINITY IMMUNOGLOBULIN EPSILON RECEPTOR SUBUNIT GAMMA PRECURSOR FC RECEPTOR GAMMA CHAIN FCRGAMMA FC EPSILON RI GAMMA IGE FC RECEPTOR SUBUNIT GAMMA FCERI GAMMA
ENSMUSG00000016559	0.957967	0.00114189	0.0162846	H3f3b	HISTONE H3
ENSMUSG00000020790	0.952219	0.00154377	0.0210094	Ankfy1	ANKYRIN REPEAT AND FYVE DOMAIN CONTAINING 1 ANKYRIN REPEATS HOOKED TO A ZINC FINGER MOTIF
ENSMUSG00000025287	0.950411	0.00156196	0.0212242	Acot9	ACYL COENZYME A THIOESTERASE MITOCHONDRIAL PRECURSOR ACYL COA THIOESTERASE EC_3.1.2.- MITOCHONDRIAL 48 KDA ACYL COA THIOESTER HYDROLASE MT ACT48
ENSMUSG00000028771	0.948897	0.00199716	0.0262644	Ptpn12	TYROSINE PHOSPHATASE NON RECEPTOR TYPE EC_3.1.3.48 PHOSPHATASE
ENSMUSG00000003382	0.948307	0.00334267	0.0402424	Etv3	ETS TRANSLOCATION VARIANT 3
ENSMUSG00000048787	0.947729	0.000464038	0.00760397	Dcun1d3	DCN1 3 DCUN1 DOMAIN CONTAINING 3 DEFECTIVE IN CULLIN NEDDYLATION 1 3
ENSMUSG00000083161	0.947457	0.0014609	0.0201087	Gm11427
ENSMUSG00000074800	0.946204	0.00707292	0.0736679	Gm4149
ENSMUSG00000015143	0.945872	0.00071184	0.0110109	Actn1	ALPHA ACTININ F ACTIN CROSS LINKING NON MUSCLE ALPHA ACTININ
ENSMUSG00000042406	0.94513	0.000512623	0.00827222	Atf4	CYCLIC AMP DEPENDENT TRANSCRIPTION FACTOR ATF 4 CAMP DEPENDENT TRANSCRIPTION FACTOR ATF 4 ACTIVATING TRANSCRIPTION FACTOR 4 TAX RESPONSIVE ENHANCER ELEMENT BINDING 67 TAXREB67
ENSMUSG00000031337	0.943536	0.00197693	0.0260223	Mtm1	MYOTUBULARIN
ENSMUSG00000068113	0.94215	0.00950261	0.0934635	Gm4907	TESTIN
ENSMUSG00000037242	0.940878	0.00619557	0.0665858	Clic4	CHLORIDE INTRACELLULAR CHANNEL
ENSMUSG00000034560	0.937341	0.00293375	0.0361898	A230046K03Rik	WASH COMPLEX SUBUNIT 7
ENSMUSG00000040111	0.934351	0.00506335	0.0565852	Gramd1b	GRAM DOMAIN CONTAINING
ENSMUSG00000083218	0.933048	0.00610549	0.0659507	Gm16425
ENSMUSG00000035530	0.929536	0.0020934	0.027274	Eif1	EUKARYOTIC TRANSLATION INITIATION FACTOR 1 EIF1 TRANSLATION FACTOR SUI1 HOMOLOG
ENSMUSG00000083162	0.929309	0.00897751	0.0893602	Gm4917
ENSMUSG00000044768	0.926007	0.0046702	0.0529963	D1Ertd622e	UNC119 BINDING
ENSMUSG00000056692	0.925507	0.000755268	0.0115345	D17Wsu92e	UNCHARACTERIZED
ENSMUSG00000091613	0.924731	0.000513823	0.00828654	Gm17046
ENSMUSG00000000776	0.924689	0.00373368	0.0440086	Polr3d	DNA DIRECTED RNA POLYMERASE III SUBUNIT RPC4 RNA POLYMERASE III SUBUNIT C4 DNA DIRECTED RNA POLYMERASE III SUBUNIT D
ENSMUSG00000080717	0.921188	0.00798255	0.081634	B230307C23Rik	UNKNOWN
ENSMUSG00000020694	0.920447	0.00329537	0.0397439	Tlk2	SERINE/THREONINE KINASE TOUSLED EC_2.7.11.1 TOUSLED KINASE
ENSMUSG00000033885	0.919306	0.0035282	0.0421301	Pxk	PX DOMAIN CONTAINING KINASE MODULATOR OF NA K ATPASE MONAKA
ENSMUSG00000009585	0.91893	0.00237018	0.0302373	Apobec3	DNA DC >DU EDITING ENZYME EC_3.5.4.-
ENSMUSG00000030609	0.914955	0.00492652	0.0553596	Aen	APOPTOSIS ENHANCING NUCLEASE EC_3.1.-.- INTERFERON STIMULATED 20 KDA EXONUCLEASE 1
ENSMUSG00000033902	0.913895	0.00619877	0.0665858	Mapkbp1	MITOGEN ACTIVATED KINASE BINDING 1
ENSMUSG00000048612	0.912192	0.00682199	0.0716174	Myof	FER 1
ENSMUSG00000044162	0.912112	0.00619562	0.0665858	Tnip3	INTERACTING 3
ENSMUSG00000021067	0.910388	0.00187906	0.0249696	Sav1	SALVADOR HOMOLOG 1.45 KDA WW DOMAIN
ENSMUSG00000052760	0.910152	0.00304475	0.0372297	A630001G21Rik	AMBIGUOUS
ENSMUSG00000039062	0.908394	0.00659617	0.069556	Anpep	AMINOPEPTIDASE
ENSMUSG00000033439	0.907228	0.00555561	0.0608748	Trmt13	TRNA:M 4 X MODIFICATION ENZYME TRM13 HOMOLOG EC_2.1.1.225 COILED COIL DOMAIN CONTAINING 76
ENSMUSG00000019818	0.906794	0.000449557	0.00741714	Cd164	SIALOMUCIN CORE 24 PRECURSOR MUC 24 ENDOLYN MULTI GLYCOSYLATED CORE 24 MGC 24 MGC 24V CD164 ANTIGEN
ENSMUSG00000087659	0.905549	0.00319716	0.0387358	Gm12606
ENSMUSG00000068566	0.904177	0.00255234	0.032067	Myadm	MYELOID ASSOCIATED DIFFERENTIATION MARKER
ENSMUSG00000085431	0.903091	0.00538095	0.0593091	4930440I19Rik
ENSMUSG00000030327	0.90256	0.00176309	0.023618	Necap1	ADAPTIN EAR BINDING COAT ASSOCIATED 1 NECAP ENDOCYTOSIS ASSOCIATED 1 NECAP 1
ENSMUSG00000035828	0.901635	0.00986776	0.0962334	Pim3	SERINE/THREONINE KINASE PIM EC_2.7.11.1
ENSMUSG00000037110	0.899276	0.00432452	0.0497123	Ralgapa2	RAL GTPASE ACTIVATING SUBUNIT ALPHA 1 GAP RELATED INTERACTING PARTNER TO E12 GRIPE GTPASE ACTIVATING DOMAIN 1 TUBERIN 1 P240
ENSMUSG00000036959	0.898569	0.00762994	0.078819	Bcorl1	BCL 6 COREPRESSOR 1 BCOR L1 BCOR 1
ENSMUSG00000002728	0.898133	0.00485268	0.054669	Naa20	N ALPHA ACETYLTRANSFERASE 20 EC_2.3.1.88 METHIONINE N ACETYLTRANSFERASE N ACETYLTRANSFERASE 5 N TERMINAL ACETYLTRANSFERASE B COMPLEX CATALYTIC SUBUNIT NAA20 N TERMINAL ACETYLTRANSFERASE B COMPLEX CATALYTIC SUBUNIT NAT5 NATB COMPLEX SUBUNIT NAT5 NATB CATAL
ENSMUSG00000094530	0.897918	0.000431237	0.00716878	Gm21399
ENSMUSG00000084013	0.897588	0.000943742	0.0138463	Gm14270
ENSMUSG00000022125	0.896911	0.00474299	0.0536384	Cln5	CEROID LIPOFUSCINOSIS NEURONAL 5 PRECURSOR CLN5
ENSMUSG00000084390	0.896656	0.00388524	0.0455327	Gm15425
ENSMUSG00000028028	0.896097	0.0031182	0.0379527	Alpk1	ALPHA KINASE 1 EC_2.7.11.- LYMPHOCYTE ALPHA KINASE
ENSMUSG00000030269	0.895623	0.00648929	0.0687787	Mtmr14	MYOTUBULARIN RELATED 14 EC_3.1.3.-
ENSMUSG00000021147	0.895592	0.00301792	0.0369699	Wdr37	WD REPEAT CONTAINING 37
ENSMUSG00000027613	0.893859	0.00270289	0.0336869	Eif6	EUKARYOTIC TRANSLATION INITIATION FACTOR 6 EIF 6
ENSMUSG00000021250	0.892749	0.00596378	0.0646308	Fos	PROTO ONCOGENE C FOS CELLULAR ONCOGENE FOS
ENSMUSG00000033220	0.892604	0.000909293	0.0134451	Rac2	RAS RELATED C3 BOTULINUM TOXIN SUBSTRATE PRECURSOR P21
ENSMUSG00000010067	0.891791	0.000419821	0.00700063	Rassf1	RAS ASSOCIATION DOMAIN CONTAINING 5 NEW RAS EFFECTOR 1
ENSMUSG00000091020	0.891626	0.00279941	0.0347103	Gm5828	TOX HIGH MOBILITY GROUP BOX FAMILY MEMBER
ENSMUSG00000020692	0.889691	0.00446469	0.0510798	Nle1	NOTCHLESS HOMOLOG 1
ENSMUSG00000027944	0.885861	0.00144412	0.0199296	Hax1	HCLS1 ASSOCIATED X 1 HS1 ASSOCIATING X 1 HAX 1 HS1 BINDING 1 HSP1BP 1
ENSMUSG00000032042	0.88458	0.00764543	0.0789481	Srpr	SIGNAL RECOGNITION PARTICLE RECEPTOR SUBUNIT ALPHA SR ALPHA DOCKING ALPHA DP ALPHA
ENSMUSG00000021457	0.882863	0.00201029	0.0263742	Syk	TYROSINE KINASE SYK EC_2.7.10.2 SPLEEN TYROSINE KINASE
ENSMUSG00000017561	0.878425	0.00938928	0.0926584	Crlf3	CYTOKINE RECEPTOR FACTOR 3 CYTOKINE RECEPTOR MOLECULE 9 CREME 9 CYTOKINE RECEPTOR RELATED FACTOR
ENSMUSG00000007458	0.874017	0.00216257	0.0280204	M6pr	CATION DEPENDENT MANNOSE 6 PHOSPHATE RECEPTOR PRECURSOR CD MAN 6 P RECEPTOR CD MPR 46 KDA MANNOSE 6 PHOSPHATE RECEPTOR MPR 46
ENSMUSG00000082791	0.873955	0.00151805	0.0207446	Gm4875
ENSMUSG00000022094	0.872791	0.00127473	0.0178788	Slc39a14	ZINC TRANSPORTER ZIP14 PRECURSOR SOLUTE CARRIER FAMILY 39 MEMBER 14 ZRT AND IRT 14 ZIP 14
ENSMUSG00000021890	0.872531	0.0019516	0.0257399	Eaf1	ELL ASSOCIATED FACTOR 2 TESTOSTERONE REGULATED APOPTOSIS INDUCER AND TUMOR SUPPRESSOR
ENSMUSG00000016831	0.872189	0.00365506	0.0432551	Tox4	TOX HIGH MOBILITY GROUP BOX FAMILY MEMBER
ENSMUSG00000031207	0.867271	0.00333147	0.0401427	Msn	MOESIN
ENSMUSG00000060131	0.866219	0.00226699	0.0291452	Atp8b4	PROBABLE PHOSPHOLIPID TRANSPORTING ATPASE EC_3.6.3.1 ATPASE CLASS I TYPE 8B MEMBER
ENSMUSG00000001098	0.864979	0.00166687	0.0224884	Kctd10	BTB/POZ DOMAIN CONTAINING ADAPTER CUL3 MEDIATED RHOA DEGRADATION BTB/POZ DOMAIN CONTAINING
ENSMUSG00000019210	0.864726	0.00429621	0.0494512	Atp6v1e1	V TYPE PROTON ATPASE SUBUNIT E V ATPASE SUBUNIT E V ATPASE KDA SUBUNIT VACUOLAR PROTON PUMP SUBUNIT E
ENSMUSG00000079442	0.863091	0.00188553	0.025018	St6galnac4	ALPHA N ACETYLGALACTOSAMINIDE ALPHA 2 6 SIALYLTRANSFERASE EC_2.4.99.- GALNAC ALPHA 2 6 SIALYLTRANSFERASE ST6GALNAC SIALYLTRANSFERASE SIAT7
ENSMUSG00000082319	0.862463	0.00163747	0.0221368	Gm8822
ENSMUSG00000036398	0.862354	0.00573407	0.062525	Ppp1r11	PHOSPHATASE 1 REGULATORY SUBUNIT 11 T COMPLEX TESTIS EXPRESSED 5 TCTEX 5
ENSMUSG00000032643	0.861244	0.00429147	0.0494181	Fhl3	FOUR AND A HALF LIM DOMAINS FHL
ENSMUSG00000032599	0.859549	0.00224728	0.0289339	Ip6k2	INOSITOL HEXAKISPHOSPHATE KINASE 2 INSP6 KINASE 2 EC_2.7.4.21 P I UPTAKE STIMULATOR PIUS
ENSMUSG00000022575	0.856067	0.00248911	0.0314366	Gsdmd	GASDERMIN D GASDERMIN DOMAIN CONTAINING 1
ENSMUSG00000037331	0.854342	0.00508307	0.0567577	Larp1	LA RELATED LA RIBONUCLEOPROTEIN DOMAIN FAMILY MEMBER
ENSMUSG00000090224	0.851922	0.00207146	0.0270381	Gm15974
ENSMUSG00000028890	0.85011	0.00353347	0.042155	Mtf1	METAL REGULATORY TRANSCRIPTION FACTOR 1 MRE BINDING TRANSCRIPTION FACTOR TRANSCRIPTION FACTOR MTF 1
ENSMUSG00000005973	0.84846	0.00466856	0.0529963	Rcn1	PRECURSOR
ENSMUSG00000024750	0.845134	0.00534708	0.0591079	Zfand5	AN1 TYPE ZINC FINGER 6 ZINC FINGER A20 DOMAIN CONTAINING 3
ENSMUSG00000032965	0.8451	0.00982786	0.0960209	Ift57	INTRAFLAGELLAR TRANSPORT 57 HOMOLOG
ENSMUSG00000029580	0.844472	0.00461917	0.0524622	Actb	ACTIN
ENSMUSG00000094242	0.836952	0.00418772	0.0483495	Gm5456
ENSMUSG00000072889	0.835689	0.0038104	0.0447734	Nfxl1	NF X1 TYPE ZINC FINGER NFXL1
ENSMUSG00000027882	0.830749	0.00934411	0.0923846	Stxbp3a	SYNTAXIN BINDING 1 UNC 18 HOMOLOG 1 UNC18 1 UNC 18 HOMOLOG A UNC 18A
ENSMUSG00000048164	0.830662	0.000811844	0.0122642	Gm7204
ENSMUSG00000021196	0.829551	0.0065792	0.0695036	Pfkp	6 PHOSPHOFRUCTOKINASE MUSCLE TYPE EC_2.7.1.11 PHOSPHOFRUCTO 1 KINASE ISOZYME A PFK A PHOSPHOFRUCTOKINASE M PHOSPHOFRUCTOKINASE 1 PHOSPHOHEXOKINASE
ENSMUSG00000024622	0.827895	0.00505362	0.0565668	Hmgxb3	HMG DOMAIN CONTAINING 3 HMG BOX CONTAINING 3 SMF
ENSMUSG00000044477	0.826204	0.00221479	0.0285712	Zfand3	AN1 TYPE ZINC FINGER 3 TESTIS EXPRESSED SEQUENCE 27
ENSMUSG00000079057	0.825379	0.00578405	0.0629663	Cyp4v3	CYTOCHROME P450
ENSMUSG00000047565	0.824383	0.00540304	0.059503	Acot10	ACYL COENZYME A THIOESTERASE MITOCHONDRIAL PRECURSOR ACYL COA THIOESTERASE EC_3.1.2.- MITOCHONDRIAL 48 KDA ACYL COA THIOESTER HYDROLASE MT ACT48
ENSMUSG00000034361	0.820455	0.00637166	0.0677759	Cpne2	COPINE COPINE
ENSMUSG00000028035	0.819997	0.00241287	0.0306637	Dnajb4	DNAJ HOMOLOG SUBFAMILY B MEMBER
ENSMUSG00000023022	0.817537	0.00505985	0.0565699	Lima1	LIM DOMAIN AND ACTIN BINDING 1 EPITHELIAL LOST IN NEOPLASM
ENSMUSG00000017418	0.816864	0.0100118	0.0974583	Arl5b	ADP RIBOSYLATION FACTOR ADP RIBOSYLATION FACTOR
ENSMUSG00000049659	0.81655	0.00431603	0.0496448	Aftph	AFTIPHILIN
ENSMUSG00000060038	0.815117	0.00580654	0.0631333	Dhps	DEOXYHYPUSINE SYNTHASE DHS EC_2.5.1.46
ENSMUSG00000023010	0.813464	0.00227446	0.0292097	Tmbim6	BAX INHIBITOR 1 BI 1 TESTIS ENHANCED GENE TRANSCRIPT TRANSMEMBRANE BAX INHIBITOR MOTIF CONTAINING 6
ENSMUSG00000025969	0.812931	0.0084192	0.0850166	Nrp2	NEUROPILIN PRECURSOR VASCULAR ENDOTHELIAL CELL GROWTH FACTOR 165 RECEPTOR
ENSMUSG00000002844	0.811086	0.00289379	0.0357635	Adprh	[PROTEIN ADP RIBOSYLARGININE] HYDROLASE 1 EC_3.2.-.- ADP RIBOSYLHYDROLASE 2
ENSMUSG00000021996	0.809249	0.00194873	0.0257276	Esd	S FORMYLGLUTATHIONE HYDROLASE FGH EC_3.1.2.12 ESTERASE D
ENSMUSG00000005103	0.808728	0.00553207	0.0607473	Wdr1	WD REPEAT CONTAINING 1 ACTIN INTERACTING 1
ENSMUSG00000030591	0.808629	0.00910023	0.0902766	Psmd8	26S PROTEASOME NON ATPASE REGULATORY SUBUNIT 8 26S PROTEASOME REGULATORY SUBUNIT RPN12 26S PROTEASOME REGULATORY SUBUNIT S14
ENSMUSG00000028691	0.808102	0.00146613	0.0201599	Prdx1	THIOREDOXIN PEROXIDASE THIOREDOXIN DEPENDENT PEROXIDE REDUCTASE
ENSMUSG00000059495	0.806322	0.00601687	0.0651262	Arhgef12	RHO GUANINE NUCLEOTIDE EXCHANGE FACTOR
ENSMUSG00000030144	0.806022	0.00493084	0.0553847	Clec4d	C TYPE LECTIN DOMAIN FAMILY 4 MEMBER D C TYPE LECTIN SUPERFAMILY MEMBER 8 C TYPE LECTIN
ENSMUSG00000016256	0.80589	0.00373208	0.0440086	Ctsz	CATHEPSIN Z PRECURSOR EC_3.4.18.1
ENSMUSG00000087569	0.804014	0.0094421	0.0930757	Gm8464
ENSMUSG00000084339	0.79976	0.00984711	0.0961027	Gm6141
ENSMUSG00000083960	0.798633	0.00972186	0.0950904	Gm4918
ENSMUSG00000033706	0.79824	0.00836931	0.0846538	Smyd5	SET AND MYND DOMAIN CONTAINING 5 NN8 4AG RETINOIC ACID INDUCED 15
ENSMUSG00000083678	0.798195	0.00215526	0.0279392	Gm12989
ENSMUSG00000036943	0.796292	0.0100027	0.0974058	Rab8b	RAS RELATED RAB
ENSMUSG00000026341	0.788319	0.00550704	0.0604975	Actr3	ACTIN RELATED 3 ACTIN 3
ENSMUSG00000002845	0.788266	0.00320955	0.0388504	Tmem39a	TRANSMEMBRANE
ENSMUSG00000041247	0.78405	0.00579415	0.0630421	Lamp3	LYSOSOME ASSOCIATED MEMBRANE GLYCOPROTEIN 3 PRECURSOR LAMP 3 LYSOSOMAL ASSOCIATED MEMBRANE 3 DC LYSOSOME ASSOCIATED MEMBRANE GLYCOPROTEIN DC LAMP CD208 ANTIGEN
ENSMUSG00000032434	0.777609	0.00743048	0.0770589	Cmtm6	CKLF MARVEL TRANSMEMBRANE DOMAIN CONTAINING 6 CHEMOKINE FACTOR SUPERFAMILY MEMBER 6
ENSMUSG00000026435	0.777549	0.00394855	0.0461716	Slc45a3	SOLUTE CARRIER FAMILY 45 MEMBER 3 PROSTATE CANCER ASSOCIATED 6 PROSTEIN
ENSMUSG00000026219	0.777491	0.00871424	0.0872313	Trip12	E3 UBIQUITIN LIGASE TRIP12 EC_6.3.2.- THYROID RECEPTOR INTERACTING 12 TR INTERACTING 12 TRIP 12
ENSMUSG00000038615	0.777136	0.00578134	0.0629627	Nfe2l1	NUCLEAR FACTOR ERYTHROID 2 RELATED FACTOR 1 NF E2 RELATED FACTOR 1 NFE2 RELATED FACTOR 1 NUCLEAR FACTOR ERYTHROID DERIVED 2 1
ENSMUSG00000073982	0.77705	0.00611149	0.0659886	Rhog	RAS RELATED C3 BOTULINUM TOXIN SUBSTRATE PRECURSOR P21
ENSMUSG00000032231	0.771778	0.00904386	0.0898856	Anxa2	ANNEXIN A1 ANNEXIN I CALPACTIN II CALPACTIN 2 LIPOCORTIN I
ENSMUSG00000021684	0.768259	0.00646404	0.0685385	Pde8b	HIGH AFFINITY CAMP SPECIFIC AND IBMX INSENSITIVE 3' 5' CYCLIC PHOSPHODIESTERASE 8B EC_3.1.4.17 CELL PROLIFERATION INDUCING GENE 22
ENSMUSG00000035505	0.765215	0.00897607	0.0893602	Cox18	MITOCHONDRIAL INNER MEMBRANE COX18 PRECURSOR
ENSMUSG00000025484	0.761146	0.00298851	0.0366774	Bet1l	BET1 GOLGI SNARE WITH A SIZE OF 15 KDA GOS 15 GS15 VESICLE TRANSPORT GOS15
ENSMUSG00000037820	0.759908	0.00702952	0.0732735	Tgm2	GLUTAMINE GAMMA GLUTAMYLTRANSFERASE EC_2.3.2.13 TRANSGLUTAMINASE TG TGASE TRANSGLUTAMINASE TGASE
ENSMUSG00000049323	0.753151	0.00898218	0.0893732	Smcr8	SMITH MAGENIS SYNDROME CHROMOSOMAL REGION CANDIDATE GENE 8
ENSMUSG00000090197	0.740261	0.00619946	0.0665858	Dnaja1-ps
ENSMUSG00000024538	0.732447	0.00902673	0.089749	Ppic	PEPTIDYL PROLYL CIS TRANS ISOMERASE B PRECURSOR PPIASE B EC_5.2.1.8 ROTAMASE B
ENSMUSG00000083392	0.730277	0.00505738	0.0565668	Gm6335
ENSMUSG00000022892	0.728382	0.00851387	0.0857442	App	AMYLOID BETA A4 PRECURSOR ABPP APP ALZHEIMER DISEASE AMYLOID A4 HOMOLOG [CONTAINS N APP; SOLUBLE APP ALPHA S APP ALPHA ; SOLUBLE APP BETA S APP BETA ; BETA AMYLOID 42 BETA APP42 ; BETA AMYLOID 40 BETA APP40 ; C83; P3 42 ; P3 40 ; C80; GAMMA SECRETASE C TE
ENSMUSG00000020592	0.72139	0.00127405	0.0178788	Sdc1	SYNDECAN 1 PRECURSOR SYND1 CD138 ANTIGEN
ENSMUSG00000047407	0.714619	0.00658236	0.0695036	Tgif1	HOMEOBOX 5' TG 3' INTERACTING FACTOR
ENSMUSG00000028381	0.714392	0.00910829	0.0903227	Ugcg	CERAMIDE GLUCOSYLTRANSFERASE EC_2.4.1.80 UDP GLUCOSE CERAMIDE GLUCOSYLTRANSFERASE
ENSMUSG00000083422	0.712986	0.00521333	0.0578708	Gm15604
ENSMUSG00000080844	0.711246	0.00401848	0.0467828	Gm14107
ENSMUSG00000024423	0.702603	0.00358753	0.0426464	Impact	IMPACT IMPRINTED AND ANCIENT GENE HOMOLOG
ENSMUSG00000048234	0.697462	0.00307614	0.0375442	Rnf149	E3 UBIQUITIN LIGASE EC_6.3.2.- RING FINGER
ENSMUSG00000018736	0.694489	0.00826625	0.0838446	Ndel1	NUCLEAR DISTRIBUTION NUDE 1
ENSMUSG00000083937	0.692814	0.00614141	0.0662038	Cct3-ps1
ENSMUSG00000060703	0.689657	0.0052507	0.0582368	Cd302	CD302 ANTIGEN PRECURSOR TYPE I TRANSMEMBRANE C TYPE LECTIN RECEPTOR DCL 1
ENSMUSG00000050490	0.688731	0.00707905	0.0737028	Gm8394	PROTEASOME SUBUNIT ALPHA TYPE 5 EC_3.4.25.1 MACROPAIN MULTICATALYTIC ENDOPEPTIDASE COMPLEX PROTEASOME
ENSMUSG00000026797	0.661015	0.00788141	0.0809156	Stxbp1	SYNTAXIN BINDING 1 UNC 18 HOMOLOG 1 UNC18 1 UNC 18 HOMOLOG A UNC 18A
ENSMUSG00000081614	0.6269	0.0085515	0.0859595	Gm9436
ENSMUSG00000032802	0.575534	0.00846419	0.0853586	Srxn1	SULFIREDOXIN 1 EC_1.8.98.2
ENSMUSG00000026655	-0.629089	0.00498167	0.0558845	Fam107b	UNKNOWN
ENSMUSG00000024301	-0.642572	0.00932619	0.0922764	Kifc5b	KINESIN
ENSMUSG00000038126	-0.648026	0.00852629	0.0858363	Mphosph9	M PHASE PHOSPHOPROTEIN 9
ENSMUSG00000087679	-0.653816	0.00728206	0.0757271	C330006A16Rik
ENSMUSG00000052911	-0.65828	0.00536947	0.0592565	Lamb2	LAMININ SUBUNIT BETA PRECURSOR LAMININ CHAIN LAMININ SUBUNIT BETA LAMININ SUBUNIT BETA LAMININ SUBUNIT BETA LAMININ SUBUNIT BETA LAMININ SUBUNIT BETA LAMININ SUBUNIT BETA
ENSMUSG00000028066	-0.668481	0.00613332	0.0661435	Pmf1	POLYAMINE MODULATED FACTOR 1 PMF 1
ENSMUSG00000020053	-0.668566	0.00940544	0.0927833	Igf1	INSULIN GROWTH FACTOR I PRECURSOR IGF I SOMATOMEDIN
ENSMUSG00000022385	-0.668577	0.00622155	0.0667418	Gtse1	G2 AND S PHASE EXPRESSED 1 GTSE 1 B99
ENSMUSG00000005142	-0.67203	0.00862049	0.0865216	Man2b1	LYSOSOMAL ALPHA MANNOSIDASE PRECURSOR LAMAN EC_3.2.1.24 LYSOSOMAL ACID ALPHA MANNOSIDASE MANNOSIDASE ALPHA CLASS 2B MEMBER 1 MANNOSIDASE ALPHA B
ENSMUSG00000002055	-0.673361	0.00759747	0.0785447	Spag5	SPERM ASSOCIATED ANTIGEN 5 MITOTIC SPINDLE ASSOCIATED P126 MAP126
ENSMUSG00000024900	-0.68607	0.00913748	0.0905444	Cpt1a	CARNITINE O PALMITOYLTRANSFERASE 1 MUSCLE CPT1 M EC_2.3.1.21 CARNITINE O PALMITOYLTRANSFERASE I MUSCLE CPT I CPTI M CARNITINE PALMITOYLTRANSFERASE 1B
ENSMUSG00000008226	-0.688036	0.00864953	0.0867474	Scrn3	SECERNIN
ENSMUSG00000039509	-0.697473	0.0102838	0.0995582	Nup133	NUCLEAR PORE COMPLEX NUP133.133 KDA NUCLEOPORIN NUCLEOPORIN NUP133
ENSMUSG00000048445	-0.697769	0.00631061	0.0673927	Ccdc57	COILED COIL DOMAIN CONTAINING 57
ENSMUSG00000029022	-0.700578	0.0102331	0.0991809	Miip	MIGRATION AND INVASION INHIBITORY INVASION INHIBITORY 45 IIP45
ENSMUSG00000051378	-0.710846	0.0038243	0.0449168	Kif18b	KINESIN
ENSMUSG00000031353	-0.715762	0.00641785	0.0681032	Rbbp7	HISTONE ACETYLTRANSFERASE TYPE B SUBUNIT 2
ENSMUSG00000038482	-0.723409	0.0101404	0.0984931	Tfdp1	TRANSCRIPTION FACTOR DP
ENSMUSG00000053935	-0.724994	0.00299621	0.03675	Atf7ip	ACTIVATING TRANSCRIPTION FACTOR 7 INTERACTING 1
ENSMUSG00000039298	-0.726644	0.00836816	0.0846538	Cdk5rap2	CDK5 REGULATORY SUBUNIT ASSOCIATED 2 CDK5 ACTIVATOR BINDING C48
ENSMUSG00000068101	-0.726703	0.00661347	0.0697045	Cenpm	CENTROMERE M CENP M PROLIFERATION ASSOCIATED NUCLEAR ELEMENT 1
ENSMUSG00000023066	-0.727442	0.00892381	0.088993	Rttn	ROTATIN
ENSMUSG00000002428	-0.727887	0.00976537	0.0954808	Hltf	HELICASE TRANSCRIPTION FACTOR EC_3.6.4.- EC_6.3.-.- 2 SWI/SNF RELATED MATRIX ASSOCIATED ACTIN DEPENDENT REGULATOR OF CHROMATIN SUBFAMILY A MEMBER 3 SUCROSE NONFERMENTING 2 3
ENSMUSG00000040520	-0.728992	0.00947093	0.0932557	Manea	GLYCOPROTEIN ENDO ALPHA 1 2 MANNOSIDASE ENDO ALPHA MANNOSIDASE ENDOMANNOSIDASE EC_3.2.1.130
ENSMUSG00000008129	-0.730233	0.00796019	0.0815627	4930432K21Rik	UNCHARACTERIZED
ENSMUSG00000027424	-0.731211	0.00803002	0.0819928	Mgme1	MITOCHONDRIAL GENOME MAINTENANCE EXONUCLEASE 1 PRECURSOR EC_3.1.-.-
ENSMUSG00000006398	-0.731314	0.00618096	0.0665219	Cdc20	CELL DIVISION CYCLE 20 HOMOLOG P55CDC
ENSMUSG00000095253	-0.734218	0.00788177	0.0809156	Zfp799	ZINC FINGER
ENSMUSG00000064254	-0.734888	0.00853253	0.0858665	Ethe1	ETHE1 MITOCHONDRIAL PRECURSOR EC 3 ETHYLMALONIC ENCEPHALOPATHY 1 HEPATOMA SUBTRACTED ONE
ENSMUSG00000029208	-0.735031	0.00702598	0.0732654	Guf1	TRANSLATION FACTOR GUF1 MITOCHONDRIAL PRECURSOR EC_3.6.5.- ELONGATION FACTOR 4 HOMOLOG EF 4 GTPASE GUF1 RIBOSOMAL BACK TRANSLOCASE
ENSMUSG00000055817	-0.739598	0.00794299	0.081418	Mta3	METASTASIS ASSOCIATED
ENSMUSG00000032218	-0.73964	0.00677506	0.0712376	Ccnb2	G2/MITOTIC SPECIFIC CYCLIN B
ENSMUSG00000035293	-0.742275	0.00796576	0.0815882	G2e3	G2/M PHASE SPECIFIC E3 UBIQUITIN LIGASE EC_6.3.2.-
ENSMUSG00000022540	-0.743964	0.0043462	0.0498966	Rogdi	ROGDI HOMOLOG
ENSMUSG00000028393	-0.745319	0.00686254	0.071961	Alad	DELTA AMINOLEVULINIC ACID DEHYDRATASE ALADH EC_4.2.1.24 PORPHOBILINOGEN SYNTHASE
ENSMUSG00000059363	-0.74864	0.00691168	0.0723869	Fxn	FRATAXIN MITOCHONDRIAL PRECURSOR FXN EC_1.16.3.1 [CONTAINS FRATAXIN INTERMEDIATE FORM; FRATAXIN MATURE FORM]
ENSMUSG00000000439	-0.7492	0.00855068	0.0859595	Mkrn2	E3 UBIQUITIN LIGASE MAKORIN EC_6.3.2.-
ENSMUSG00000024597	-0.753701	0.00488271	0.0549372	Slc12a2	SOLUTE CARRIER FAMILY 12 MEMBER BUMETANIDE SENSITIVE SODIUM POTASSIUM CHLORIDE COTRANSPORTER NA K CL SYMPORTER
ENSMUSG00000047248	-0.754698	0.00555746	0.0608748	C2cd3	C2 DOMAIN CONTAINING 3
ENSMUSG00000037325	-0.756757	0.00948087	0.0933189	Bbs7	BARDET BIEDL SYNDROME 7 BBS2 1
ENSMUSG00000021823	-0.757057	0.00627642	0.0671945	Vcl	VINCULIN
ENSMUSG00000035834	-0.757763	0.00245774	0.0311145	Polr3g	DNA DIRECTED RNA POLYMERASE III SUBUNIT RPC7 RNA POLYMERASE III SUBUNIT C7 DNA DIRECTED RNA POLYMERASE III SUBUNIT G
ENSMUSG00000020739	-0.758683	0.00751653	0.0778294	Nup85	NUCLEAR PORE COMPLEX NUP85.85 KDA NUCLEOPORIN NUCLEOPORIN NUP85
ENSMUSG00000030729	-0.759684	0.0100217	0.097483	Pgm2l1	PHOSPHOGLUCOMUTASE 2 PGM 2 EC_5.4.2.2 GLUCOSE PHOSPHOMUTASE 2
ENSMUSG00000016503	-0.759709	0.00374064	0.044071	Gtf3a	TRANSCRIPTION FACTOR IIIA TFIIIA
ENSMUSG00000007589	-0.76003	0.00966066	0.0946612	Tinf2	TERF1 INTERACTING NUCLEAR FACTOR 2 TRF1 INTERACTING NUCLEAR 2
ENSMUSG00000040913	-0.760286	0.00890288	0.0888176	Fbxw4	F BOX/WD REPEAT CONTAINING 4 F BOX AND WD 40 DOMAIN CONTAINING 4
ENSMUSG00000028832	-0.763551	0.0030811	0.0375874	Stmn1	STATHMIN
ENSMUSG00000024082	-0.766146	0.00689838	0.0723047	Ndufaf7	NADH DEHYDROGENASE [UBIQUINONE] COMPLEX I ASSEMBLY FACTOR 7 MIDA HOMOLOG MITOCHONDRIAL
ENSMUSG00000090124	-0.767016	0.00840205	0.0849081	Ugt1a7c	UDP GLUCURONOSYLTRANSFERASE 1 PRECURSOR UDPGT 1 UGT1 UGT1 EC_2.4.1.17 UDP GLUCURONOSYLTRANSFERASE
ENSMUSG00000015337	-0.768868	0.010328	0.099949	Endog	ENDONUCLEASE G MITOCHONDRIAL PRECURSOR ENDO G EC_3.1.30.-
ENSMUSG00000026393	-0.768955	0.0102097	0.0990576	Nek7	SERINE/THREONINE KINASE EC_2.7.11.1 NEVER IN MITOSIS A RELATED KINASE NIMA RELATED KINASE
ENSMUSG00000020923	-0.770486	0.00514804	0.0572901	Ubtf	NUCLEOLAR TRANSCRIPTION FACTOR 1 UPSTREAM BINDING FACTOR 1 UBF 1
ENSMUSG00000035933	-0.770605	0.00791794	0.0812046	Cog5	CONSERVED OLIGOMERIC GOLGI COMPLEX SUBUNIT 5 COG COMPLEX SUBUNIT 5 COMPONENT OF OLIGOMERIC GOLGI COMPLEX 5
ENSMUSG00000031310	-0.776728	0.00953554	0.0936483	Zmym3	ZINC FINGER MYM TYPE ZINC FINGER
ENSMUSG00000059878	-0.779638	0.00873472	0.0873703	Zfp422	ZINC FINGER 22 ZINC FINGER ZINC FINGER KROX 26
ENSMUSG00000032254	-0.780029	0.00458486	0.0521618	Kif23	KINESIN KIF23 KINESIN 5 MITOTIC KINESIN 1
ENSMUSG00000002804	-0.780867	0.00734344	0.0762458	Nudt14	URIDINE DIPHOSPHATE GLUCOSE PYROPHOSPHATASE UDPG PYROPHOSPHATASE UGPPASE EC_3.6.1.45 NUCLEOSIDE DIPHOSPHATE LINKED MOIETY X MOTIF 14 NUDIX MOTIF 14
ENSMUSG00000046341	-0.782032	0.00605026	0.0654609	Gm11223
ENSMUSG00000027009	-0.78233	0.00983906	0.0960949	Itga4	INTEGRIN ALPHA 4 PRECURSOR CD49 ANTIGEN FAMILY MEMBER D INTEGRIN ALPHA IV VLA 4 SUBUNIT ALPHA CD49D ANTIGEN
ENSMUSG00000042082	-0.782876	0.00153715	0.0209408	Arsb	ARYLSULFATASE B ASB EC_3.1.6.12 N ACETYLGALACTOSAMINE 4 SULFATASE G4S
ENSMUSG00000022314	-0.782901	0.00571987	0.0623958	Rad21	DOUBLE STRAND BREAK REPAIR RAD21
ENSMUSG00000023942	-0.783	0.00909352	0.0902438	Slc29a1	EQUILIBRATIVE NUCLEOSIDE TRANSPORTER EQUILIBRATIVE NITROBENZYLMERCAPTOPURINE RIBOSIDE NUCLEOSIDE TRANSPORTER EQUILIBRATIVE NBMPR NUCLEOSIDE TRANSPORTER NUCLEOSIDE TRANSPORTER TYPE SOLUTE CARRIER FAMILY 29 MEMBER
ENSMUSG00000032586	-0.783135	0.00515873	0.0573608	Traip	TRAF INTERACTING
ENSMUSG00000055809	-0.784267	0.00441778	0.0505649	Dnaaf3	DYNEIN ASSEMBLY FACTOR 3 AXONEMAL
ENSMUSG00000017485	-0.784865	0.00354402	0.0422357	Top2b	DNA TOPOISOMERASE 2 EC_5.99.1.3 DNA TOPOISOMERASE II
ENSMUSG00000019810	-0.785728	0.00612885	0.0661222	Fuca2	TISSUE ALPHA L FUCOSIDASE PRECURSOR EC_3.2.1.51 ALPHA L FUCOSIDASE I ALPHA L FUCOSIDE FUCOHYDROLASE 1 ALPHA L FUCOSIDASE 1
ENSMUSG00000056310	-0.786561	0.00966369	0.0946612	Tyw1	TRNA WYBUTOSINE SYNTHESIZING 1 HOMOLOG RADICAL S ADENOSYL METHIONINE AND FLAVODOXIN DOMAIN CONTAINING 1 TRNA YW SYNTHESIZING
ENSMUSG00000073016	-0.787834	0.00366583	0.0433439	Uprt	URACIL PHOSPHORIBOSYLTRANSFERASE
ENSMUSG00000034800	-0.789267	0.00296289	0.0364305	Zfp661	ZINC FINGER 2
ENSMUSG00000026709	-0.789694	0.00367575	0.0434223	Dars2	ASPARTATE TRNA LIGASE MITOCHONDRIAL EC_6.1.1.12 ASPARTYL TRNA SYNTHETASE ASPRS
ENSMUSG00000020647	-0.789983	0.00985499	0.0961442	Ncoa1	NUCLEAR RECEPTOR COACTIVATOR 2 NCOA 2 TRANSCRIPTIONAL INTERMEDIARY FACTOR 2
ENSMUSG00000030035	-0.791654	0.00593444	0.0643655	Wbp1	WW DOMAIN BINDING 1 WBP 1
ENSMUSG00000040112	-0.792675	0.00873988	0.0873889	Mrps35	28S RIBOSOMAL S35 MITOCHONDRIAL PRECURSOR MRP S35 S35MT 28S RIBOSOMAL S28 MITOCHONDRIAL MRP S28 S28MT
ENSMUSG00000027654	-0.79335	0.00153801	0.0209418	Fam83d	FAM83D
ENSMUSG00000037169	-0.794302	0.00437131	0.0501197	Mycn	N MYC PROTO ONCOGENE
ENSMUSG00000083282	-0.794461	0.00520761	0.0578316	Ctsf	PRECURSOR
ENSMUSG00000016526	-0.795292	0.0062948	0.0673097	Dyrk3	DUAL SPECIFICITY TYROSINE PHOSPHORYLATION REGULATED KINASE EC_2.7.12.1
ENSMUSG00000036202	-0.795469	0.00631274	0.0673927	Rif1	TELOMERE ASSOCIATED RIF1 RAP1 INTERACTING FACTOR 1 HOMOLOG
ENSMUSG00000028007	-0.796525	0.00729858	0.0758692	Snx7	SORTING NEXIN
ENSMUSG00000011148	-0.798658	0.00216543	0.0280437	Adssl1	ADENYLOSUCCINATE SYNTHETASE AMPSASE ADSS EC_6.3.4.4 IMP ASPARTATE LIGASE
ENSMUSG00000030678	-0.798704	0.0101736	0.0987434	Maz	MYC ASSOCIATED ZINC FINGER MAZI PUR 1 PURINE BINDING TRANSCRIPTION FACTOR
ENSMUSG00000042742	-0.798963	0.00701875	0.0732476	B630005N14Rik	UNKNOWN
ENSMUSG00000002329	-0.799275	0.00273108	0.0339425	Mdp1	MAGNESIUM DEPENDENT PHOSPHATASE 1 MDP 1 EC_3.1.3.- EC_3.1.3.48
ENSMUSG00000000420	-0.802626	0.00379643	0.0446688	Galnt1	POLYPEPTIDE N ACETYLGALACTOSAMINYLTRANSFERASE EC_2.4.1.41 POLYPEPTIDE GALNAC TRANSFERASE GALNAC PP GANTASE UDP ACETYLGALACTOSAMINYLTRANSFERASE UDP GALNAC:POLYPEPTIDE N ACETYLGALACTOSAMINYLTRANSFERASE
ENSMUSG00000090115	-0.80808	0.00776052	0.080043	Usp49	UBIQUITIN CARBOXYL TERMINAL HYDROLASE 44 EC_3.4.19.12 DEUBIQUITINATING ENZYME 44 UBIQUITIN THIOESTERASE 44 UBIQUITIN SPECIFIC PROCESSING PROTEASE 44
ENSMUSG00000020608	-0.809428	0.00512935	0.0571301	Smc6	STRUCTURAL MAINTENANCE OF CHROMOSOMES 6 SMC 6 SMC 6
ENSMUSG00000068036	-0.809897	0.00816504	0.0830231	Mllt4	AFADIN AF 6
ENSMUSG00000016253	-0.810951	0.00844785	0.0852734	Nelfcd	NEGATIVE ELONGATION FACTOR D NELF D TH1
ENSMUSG00000035198	-0.811067	0.00570011	0.0622058	Tubg1	TUBULIN GAMMA CHAIN GAMMA TUBULIN
ENSMUSG00000030726	-0.812017	0.00948603	0.093335	Pold3	DNA POLYMERASE DELTA SUBUNIT 3 DNA POLYMERASE DELTA SUBUNIT P66
ENSMUSG00000035284	-0.813834	0.00725983	0.0755256	Vps13c	VACUOLAR SORTING ASSOCIATED 13A CHOREA ACANTHOCYTOSIS CHOREIN
ENSMUSG00000040746	-0.81482	0.00732042	0.0760663	Rnf167	E3 UBIQUITIN LIGASE RNF13 PRECURSOR EC_6.3.2.- RING FINGER 13
ENSMUSG00000022629	-0.817354	0.0013202	0.0184209	Kif21a	KINESIN
ENSMUSG00000034349	-0.819613	0.00811382	0.082721	Smc4	STRUCTURAL MAINTENANCE OF CHROMOSOMES 4 SMC 4 SMC 4 CHROMOSOME ASSOCIATED C
ENSMUSG00000044066	-0.819811	0.00160276	0.0217229	Cep68	CENTROSOMAL OF 68 KDA CEP68
ENSMUSG00000083907	-0.822258	0.00528145	0.0585289	Plk-ps1
ENSMUSG00000030557	-0.823662	0.0046028	0.0523211	Mef2a	MYOCYTE SPECIFIC ENHANCER FACTOR
ENSMUSG00000029363	-0.823725	0.00242771	0.0308079	Rfc5	REPLICATION FACTOR C SUBUNIT 5 ACTIVATOR 1 SUBUNIT 5
ENSMUSG00000029468	-0.82384	0.0048404	0.0545771	P2rx7	P2X PURINOCEPTOR ATP RECEPTOR PURINERGIC RECEPTOR
ENSMUSG00000032228	-0.824601	0.00614616	0.0662281	Tcf12	TRANSCRIPTION FACTOR CLASS HELIX LOOP HELIX TRANSCRIPTION FACTOR
ENSMUSG00000022718	-0.825401	0.00850031	0.0856724	Dgcr8	MICROPROCESSOR COMPLEX SUBUNIT DGCR8 DIGEORGE SYNDROME CRITICAL REGION 8
ENSMUSG00000030867	-0.826	0.00100809	0.0146765	Plk1	SERINE/THREONINE KINASE EC_2.7.11.21 POLO KINASE PLK
ENSMUSG00000039055	-0.827183	0.00468142	0.0530781	Eme1	CROSSOVER JUNCTION ENDONUCLEASE EME1 EC_3.1.22.-
ENSMUSG00000028093	-0.828241	0.00354932	0.042268	Acp6	LYSOPHOSPHATIDIC ACID PHOSPHATASE TYPE 6 PRECURSOR EC_3.1.3.2 ACID PHOSPHATASE 6 LYSOPHOSPHATIDIC ACID PHOSPHATASE 1 PACPL1
ENSMUSG00000023147	-0.830118	0.0101378	0.0984931	Wrb	TAIL ANCHORED INSERTION RECEPTOR WRB TRYPTOPHAN RICH BASIC WRB
ENSMUSG00000025453	-0.833579	0.00449897	0.0513214	Nnt	NAD P TRANSHYDROGENASE MITOCHONDRIAL PRECURSOR EC_1.6.1.2 NICOTINAMIDE NUCLEOTIDE TRANSHYDROGENASE PYRIDINE NUCLEOTIDE TRANSHYDROGENASE
ENSMUSG00000003779	-0.83411	0.00121674	0.0172315	Kif20a	KINESIN KIF20B KINESIN RELATED MOTOR INTERACTING WITH PIN1 M PHASE PHOSPHOPROTEIN 1 MPP1
ENSMUSG00000021646	-0.834561	0.00251504	0.0316885	Mccc2	METHYLCROTONOYL COA CARBOXYLASE BETA CHAIN MITOCHONDRIAL PRECURSOR MCCASE SUBUNIT BETA EC_6.4.1.4 3 METHYLCROTONYL COA CARBOXYLASE 2 3 METHYLCROTONYL COA CARBOXYLASE NON BIOTIN CONTAINING SUBUNIT 3 METHYLCROTONYL COA:CARBON DIOXIDE LIGASE SUBUNIT BETA
ENSMUSG00000024974	-0.834933	0.00695002	0.0726735	Smc3	STRUCTURAL MAINTENANCE OF CHROMOSOMES 3 SMC 3 SMC 3 CHONDROITIN SULFATE PROTEOGLYCAN 6
ENSMUSG00000004798	-0.835835	0.00736416	0.0764309	Ulk2	SERINE/THREONINE KINASE EC_2.7.11.1 UNC 51 KINASE
ENSMUSG00000017716	-0.839269	0.00841038	0.0849599	Birc5	BACULOVIRAL IAP REPEAT CONTAINING 5 APOPTOSIS INHIBITOR SURVIVIN
ENSMUSG00000025077	-0.840384	0.00659675	0.069556	Dclre1a	DNA CROSS LINK REPAIR 1A SNM1 HOMOLOG A
ENSMUSG00000029672	-0.842087	0.00240628	0.0306241	Fam3c	PRECURSOR
ENSMUSG00000074994	-0.842161	0.00474062	0.0536346	Qser1	GLUTAMINE AND SERINE RICH 1
ENSMUSG00000022428	-0.843154	0.00293714	0.0362093	Cby1	CHIBBY HOMOLOG 1 CYTOSOLIC LEUCINE RICH PIGEA 14 PKD2 INTERACTOR GOLGI AND ENDOPLASMIC RETICULUM ASSOCIATED 1
ENSMUSG00000028560	-0.845009	0.00597247	0.0646985	Usp1	UBIQUITIN CARBOXYL TERMINAL HYDROLASE 1 EC_3.4.19.12 DEUBIQUITINATING ENZYME 1 UBIQUITIN THIOESTERASE 1 UBIQUITIN SPECIFIC PROCESSING PROTEASE 1
ENSMUSG00000020652	-0.845185	0.00650508	0.0688634	Cenpo	CENTROMERE O CENP O
ENSMUSG00000021068	-0.845611	0.00537854	0.0593072	Nin	NINEIN
ENSMUSG00000024660	-0.845757	0.00134674	0.0187617	Incenp	INNER CENTROMERE
ENSMUSG00000040151	-0.846198	0.00531692	0.0588727	Hs2st1	HEPARAN SULFATE 2 O SULFOTRANSFERASE 1 2 O SULFOTRANSFERASE 2OST EC_2.8.2.-
ENSMUSG00000060244	-0.846401	0.00908914	0.0902341	Alyref2	THO COMPLEX SUBUNIT 4 THO4 ALY/REF EXPORT FACTOR
ENSMUSG00000002781	-0.847521	0.010244	0.0992446	Tmem143	TRANSMEMBRANE 143
ENSMUSG00000024018	-0.84881	0.00853578	0.0858666	Ccdc167	COILED COIL DOMAIN CONTAINING 167
ENSMUSG00000051768	-0.849411	0.00310337	0.0378069	Xrcc1	DNA REPAIR XRCC1 X RAY REPAIR CROSS COMPLEMENTING 1
ENSMUSG00000038623	-0.849492	0.00686287	0.071961	Tm6sf1	TRANSMEMBRANE 6 SUPERFAMILY MEMBER
ENSMUSG00000029192	-0.851497	0.00348781	0.0417419	Tbc1d14	TBC1 DOMAIN FAMILY MEMBER
ENSMUSG00000029270	-0.852117	0.00579577	0.0630421	Fam69a	FAM69A
ENSMUSG00000026915	-0.852137	0.00200162	0.026295	Strbp	INTERLEUKIN ENHANCER BINDING FACTOR 3
ENSMUSG00000036622	-0.85239	0.00998244	0.0972802	Atp13a2	PROBABLE CATION TRANSPORTING ATPASE EC_3.6.3.-
ENSMUSG00000006494	-0.852787	0.00343681	0.0412391	Pdk1	[PYRUVATE DEHYDROGENASE [LIPOAMIDE]] KINASE ISOZYME MITOCHONDRIAL PRECURSOR EC_2.7.11.2 PYRUVATE DEHYDROGENASE KINASE
ENSMUSG00000020319	-0.852818	0.00599706	0.0649383	Wdpcp	WD REPEAT CONTAINING AND PLANAR CELL POLARITY EFFECTOR FRITZ HOMOLOG WD REPEAT CONTAINING AND PLANAR CELL POLARITY EFFECTOR
ENSMUSG00000032046	-0.854845	0.00369852	0.0436719	Abhd12	MONOACYLGLYCEROL LIPASE ABHD12 EC_3.1.1.23 2 ARACHIDONOYLGLYCEROL HYDROLASE ABHYDROLASE DOMAIN CONTAINING 12
ENSMUSG00000038776	-0.855079	0.00334916	0.040301	Ephx1	EPOXIDE HYDROLASE 1 EC_3.3.2.9 EPOXIDE HYDRATASE MICROSOMAL EPOXIDE HYDROLASE
ENSMUSG00000028678	-0.855769	0.000909217	0.0134451	Kif2c	KINESIN
ENSMUSG00000038070	-0.855816	0.00207258	0.0270394	Cntln	CENTLEIN CENTROSOMAL
ENSMUSG00000052949	-0.855961	0.00362615	0.0429897	Rnf157	E3 UBIQUITIN LIGASE MGRN1 EC_6.3.2.- MAHOGUNIN RING FINGER 1
ENSMUSG00000044447	-0.857858	0.00635538	0.0677084	Dock5	DEDICATOR OF CYTOKINESIS
ENSMUSG00000040204	-0.858533	0.00622006	0.0667418	2810417H13Rik	PCNA ASSOCIATED FACTOR HCV NS5A TRANSACTIVATED 9 PCNA ASSOCIATED FACTOR OF 15 KDA PAF15 P15PAF
ENSMUSG00000075470	-0.858693	0.00147075	0.020213	Alg10b	DOL P GLC:GLC 2 MAN 9 GLCNAC 2 PP DOL ALPHA 1 2 GLUCOSYLTRANSFERASE EC_2.4.1.256 ALPHA 1 2 GLUCOSYLTRANSFERASE ALG10 A ALPHA 2 GLUCOSYLTRANSFERASE ALG10 B ASPARAGINE LINKED GLYCOSYLATION 10 HOMOLOG B
ENSMUSG00000028621	-0.858714	0.0022974	0.0294505	Cyb5rl	NADH CYTOCHROME B5 REDUCTASE EC_1.6.2.2
ENSMUSG00000038025	-0.859077	0.00993558	0.0968591	Phf2	LYSINE SPECIFIC DEMETHYLASE EC_1.14.11.- JMJC DOMAIN CONTAINING
ENSMUSG00000026321	-0.859239	0.00786132	0.0808349	Tnfrsf11a	TUMOR NECROSIS FACTOR RECEPTOR SUPERFAMILY MEMBER 11A PRECURSOR OSTEOCLAST DIFFERENTIATION FACTOR RECEPTOR ODFR RECEPTOR ACTIVATOR OF NF KB CD265 ANTIGEN
ENSMUSG00000040105	-0.861269	0.00152908	0.0208523	Ppapdc2	PROBABLE LIPID PHOSPHATE PHOSPHATASE PPAPDC3 EC_3.1.3.- PHOSPHATIDIC ACID PHOSPHATASE TYPE 2 DOMAIN CONTAINING 3
ENSMUSG00000052336	-0.862053	0.000761924	0.0116227	Cx3cr1	C C CHEMOKINE RECEPTOR TYPE 5 C C CKR 5 CC CKR 5 CCR 5 CCR5 CD195 ANTIGEN
ENSMUSG00000037679	-0.863893	0.000918732	0.0135544	Inf2	INVERTED FORMIN 2
ENSMUSG00000078619	-0.865422	0.00549866	0.0604556	Smarcd2	SWI/SNF RELATED MATRIX ASSOCIATED ACTIN DEPENDENT REGULATOR OF CHROMATIN SUBFAMILY D MEMBER KDA BRG 1/BRM ASSOCIATED FACTOR SUBUNIT BRG1 ASSOCIATED FACTOR
ENSMUSG00000029413	-0.865551	0.00405371	0.0470573	Naaa	N ACYLETHANOLAMINE HYDROLYZING ACID AMIDASE PRECURSOR EC_3.5.1.- N ACYLSPHINGOSINE AMIDOHYDROLASE ASAH [CONTAINS N ACYLETHANOLAMINE HYDROLYZING ACID AMIDASE SUBUNIT ALPHA; N ACYLETHANOLAMINE HYDROLYZING ACID AMIDASE SUBUNIT BETA]
ENSMUSG00000034738	-0.865647	0.00908453	0.0902221	Nostrin	NOSTRIN NITRIC OXIDE SYNTHASE TRAFFICKER ENOS TRAFFICKING INDUCER
ENSMUSG00000032239	-0.865786	0.00815918	0.0830231	Rp9	RETINITIS PIGMENTOSA 9 PIM 1 ASSOCIATED PAP 1
ENSMUSG00000017670	-0.866008	0.00669355	0.0705205	Elmo2	ENGULFMENT AND CELL MOTILITY
ENSMUSG00000031527	-0.866251	0.00616138	0.0663651	Eri1	3' 5' EXORIBONUCLEASE 1 EC_3.1.-.- 3' 5' EXONUCLEASE ERI1 ERI 1 HOMOLOG HISTONE 3' EXONUCLEASE 1
ENSMUSG00000025747	-0.866281	0.00485885	0.0547153	Tyms	THYMIDYLATE SYNTHASE TS TSASE EC_2.1.1.45
ENSMUSG00000022471	-0.867433	0.00797394	0.0816301	Xrcc6	X RAY REPAIR CROSS COMPLEMENTING 6 EC_3.6.4.- EC_4.2.-.- 99 5' DEOXYRIBOSE 5 PHOSPHATE LYASE KU70 5' LYASE KU70 ATP DEPENDENT DNA HELICASE 2 SUBUNIT 1 ATP DEPENDENT DNA HELICASE II 70 KDA SUBUNIT CTC BOX BINDING FACTOR 75 KDA SUBUNIT CTC75 CTCBF DNA REPAI
ENSMUSG00000027379	-0.868879	0.00229226	0.029413	Bub1	MITOTIC CHECKPOINT SERINE/THREONINE KINASE BUB1 EC_2.7.11.1 BUB1A
ENSMUSG00000097164	-0.869748	0.00281346	0.0348519	AC153506.1
ENSMUSG00000061533	-0.869752	0.00258755	0.0324019	Cep128	UNKNOWN
ENSMUSG00000062995	-0.870939	0.00418491	0.0483381	Ica1	ISLET CELL AUTOANTIGEN 1.69 KDA ISLET CELL AUTOANTIGEN ICA69 ISLET CELL AUTOANTIGEN P69 ICAP69 P69
ENSMUSG00000064326	-0.871159	0.00101284	0.0147214	Siva1	APOPTOSIS REGULATORY SIVA CD27 BINDING CD27BP
ENSMUSG00000019845	-0.871219	0.00694245	0.0726485	Tube1	TUBULIN EPSILON CHAIN EPSILON TUBULIN
ENSMUSG00000035473	-0.87146	0.00214394	0.0278137	Galm	ALDOSE 1 EPIMERASE EC_5.1.3.3 GALACTOSE MUTAROTASE
ENSMUSG00000039680	-0.871591	0.00313569	0.0381305	Mrps6	28S RIBOSOMAL S6 MITOCHONDRIAL MRP S6 S6MT
ENSMUSG00000069910	-0.872973	0.00433484	0.0498093	Spdl1	SPINDLY COILED COIL DOMAIN CONTAINING 99 SPINDLE APPARATUS COILED COIL DOMAIN CONTAINING 1
ENSMUSG00000066306	-0.874069	0.00405126	0.0470573	Numa1	NUCLEAR MITOTIC APPARATUS 1 NUMA SP H ANTIGEN
ENSMUSG00000031671	-0.874122	0.00698422	0.0730023	Setd6	N LYSINE METHYLTRANSFERASE SETD6 EC_2.1.1.- SET DOMAIN CONTAINING 6
ENSMUSG00000021482	-0.87592	0.00536783	0.0592565	Aaed1	THIOREDOXIN AAED1 AHPC/TSA ANTIOXIDANT ENZYME DOMAIN CONTAINING 1
ENSMUSG00000027984	-0.876857	0.00188462	0.025018	Hadh	HYDROXYACYL COENZYME A DEHYDROGENASE MITOCHONDRIAL PRECURSOR HCDH EC_1.1.1.35 MEDIUM AND SHORT CHAIN L 3 HYDROXYACYL COENZYME A DEHYDROGENASE SHORT CHAIN 3 HYDROXYACYL COA DEHYDROGENASE
ENSMUSG00000051615	-0.877171	0.00798773	0.0816554	Rap2a	RAS RELATED RAP PRECURSOR
ENSMUSG00000037426	-0.877582	0.00640884	0.0680894	Depdc5	DEP DOMAIN CONTAINING 5
ENSMUSG00000041040	-0.878448	0.00431678	0.0496448	Fam117b	INDUCED
ENSMUSG00000079020	-0.879083	0.00641375	0.0681032	Slc45a4	SOLUTE CARRIER FAMILY 45 MEMBER 4
ENSMUSG00000040820	-0.879496	0.00213996	0.027809	Hlcs	BIOTIN LIGASE EC_6.3.4.- BIOTIN APO LIGASE [INCLUDES BIOTIN [METHYLMALONYL COA CARBOXYTRANSFERASE] LIGASE EC_6.3.4.9 ; BIOTIN [PROPIONYL COA CARBOXYLASE [ATP HYDROLYZING]] LIGASE EC_6.3.-.- 4 10 HOLOCARBOXYLASE SYNTHETASE HCS ; BIOTIN [METHYLCROTONOYL COA
ENSMUSG00000045466	-0.879962	0.00944953	0.0931142	Zfp956	AMBIGUOUS
ENSMUSG00000019978	-0.880037	0.00191341	0.0252866	Epb4.1l2	UNKNOWN
ENSMUSG00000051786	-0.880357	0.0075004	0.0776928	Tubgcp6	GAMMA TUBULIN COMPLEX COMPONENT 6 GCP 6
ENSMUSG00000020091	-0.880539	0.00998618	0.0972809	Eif4ebp2	EUKARYOTIC TRANSLATION INITIATION FACTOR 4E BINDING 2 4E BP2 EIF4E BINDING 2
ENSMUSG00000020914	-0.881504	0.00166284	0.0224453	Top2a	DNA TOPOISOMERASE 2 EC_5.99.1.3 DNA TOPOISOMERASE II
ENSMUSG00000062075	-0.881592	0.000647293	0.0101728	Lmnb2	LAMIN
ENSMUSG00000028559	-0.881924	0.0101449	0.0985015	Osbpl9	OXYSTEROL BINDING RELATED ORP OSBP RELATED
ENSMUSG00000020380	-0.882996	0.00175537	0.0235385	Rad50	DNA REPAIR RAD50 EC_3.6.-.-
ENSMUSG00000067629	-0.88383	0.00780932	0.0804211	Syngap1	RAS GTPASE ACTIVATING
ENSMUSG00000030083	-0.886016	0.00858711	0.0862466	Abtb1	ANKYRIN REPEAT AND BTB/POZ DOMAIN CONTAINING 1
ENSMUSG00000035559	-0.886313	0.00220548	0.0284928	Mpv17l2	MPV17 2
ENSMUSG00000029836	-0.886412	0.00560004	0.0612399	Cbx3	CHROMOBOX HOMOLOG HETEROCHROMATIN 1 HOMOLOG HP1
ENSMUSG00000043067	-0.887701	0.00287288	0.0355215	Dpy19l1	C MANNOSYLTRANSFERASE DP EC_2.4.1.- DPY 19 2 DPY 19 HOMOLOG 2
ENSMUSG00000092118	-0.888371	0.00899635	0.0894806	Fancf	FANCONI ANEMIA GROUP F PROTEIN FACF
ENSMUSG00000020877	-0.88865	0.00489067	0.0550034	Scrn2	SECERNIN
ENSMUSG00000063049	-0.889824	0.00435497	0.0499755	Ing2	INHIBITOR OF GROWTH 2 INHIBITOR OF GROWTH 1 P33ING2
ENSMUSG00000085438	-0.891116	0.00864003	0.0866849	1700020I14Rik
ENSMUSG00000028988	-0.892558	0.00271503	0.0337905	Ctnnbip1	BETA CATENIN INTERACTING 1 INHIBITOR OF BETA CATENIN AND TCF 4
ENSMUSG00000087598	-0.892998	0.00235688	0.0301255	Zfp111	ZINC FINGER
ENSMUSG00000035842	-0.893236	0.00136206	0.0189252	Ddx11	ATP DEPENDENT RNA HELICASE CHL1 EC_3.6.4.13 CHROMOSOME LOSS 1
ENSMUSG00000050890	-0.893481	0.00517673	0.0575369	Pdik1l	SERINE/THREONINE KINASE EC_2.7.11.1 PDLIM1 INTERACTING KINASE 1
ENSMUSG00000027227	-0.893817	0.00702256	0.0732586	Sord	SORBITOL DEHYDROGENASE EC_1.1.1.14 L IDITOL 2 DEHYDROGENASE
ENSMUSG00000034656	-0.894975	0.00302793	0.0370754	Cacna1a	VOLTAGE DEPENDENT TYPE CALCIUM CHANNEL SUBUNIT ALPHA BRAIN CALCIUM CHANNEL CALCIUM CHANNEL L TYPE ALPHA 1 POLYPEPTIDE VOLTAGE GATED CALCIUM CHANNEL SUBUNIT ALPHA CAV2
ENSMUSG00000030337	-0.894978	0.00225596	0.0290317	Vamp1	VESICLE ASSOCIATED MEMBRANE 2 VAMP 2 SYNAPTOBREVIN 2
ENSMUSG00000073792	-0.896055	0.00265065	0.0330669	Alg6	DOLICHYL PYROPHOSPHATE MAN9GLCNAC2 ALPHA 1 3 GLUCOSYLTRANSFERASE EC_2.4.1.267 ASPARAGINE LINKED GLYCOSYLATION 6 DOL P GLC:MAN 9 GLCNAC 2 PP DOL ALPHA 1 3 GLUCOSYLTRANSFERASE DOLICHYL P GLC:MAN9GLCNAC2 PP DOLICHYL GLUCOSYLTRANSFERASE
ENSMUSG00000046057	-0.896313	0.00658654	0.0695036	Gm15428
ENSMUSG00000030008	-0.896406	0.00437013	0.0501197	Pradc1	PROTEASE ASSOCIATED DOMAIN CONTAINING 1 PRECURSOR PROTEASE ASSOCIATED DOMAIN CONTAINING OF 21 KDA
ENSMUSG00000020087	-0.896632	0.00421794	0.0486348	Tysnd1	PEROXISOMAL LEADER PEPTIDE PROCESSING PROTEASE EC_3.4.21.- TRYPSIN DOMAIN CONTAINING 1 [CONTAINS PEROXISOMAL LEADER PEPTIDE PROCESSING PROTEASE KDA FORM; PEROXISOMAL LEADER PEPTIDE PROCESSING PROTEASE KDA FORM]
ENSMUSG00000003559	-0.897466	0.00201064	0.0263742	As3mt	ARSENITE METHYLTRANSFERASE EC_2.1.1.137 METHYLARSONITE METHYLTRANSFERASE S ADENOSYL L METHIONINE:ARSENIC III METHYLTRANSFERASE
ENSMUSG00000043510	-0.898066	0.00396418	0.0463135	Hscb	IRON SULFUR CLUSTER CO CHAPERONE HSCB MITOCHONDRIAL PRECURSOR HSC20
ENSMUSG00000034311	-0.89827	0.000505678	0.00818007	Kif4	CHROMOSOME ASSOCIATED KINESIN CHROMOKINESIN
ENSMUSG00000030532	-0.898587	0.00293807	0.0362093	Hddc3	GUANOSINE 3' 5' BIS DIPHOSPHATE 3' PYROPHOSPHOHYDROLASE MESH1 EC_3.1.7.2 HD DOMAIN CONTAINING 3 METAZOAN SPOT HOMOLOG 1 MESH1 PENTA PHOSPHATE GUANOSINE 3' PYROPHOSPHOHYDROLASE PPGPP ASE
ENSMUSG00000026627	-0.899453	0.00554121	0.0608224	Tmem206	TRANSMEMBRANE 206
ENSMUSG00000026027	-0.90145	0.00503797	0.0564444	Stradb	STE20 RELATED KINASE ADAPTER ALPHA STRAD ALPHA STE20 RELATED ADAPTER
ENSMUSG00000039231	-0.90212	0.00264425	0.0330182	Suv39h1	HISTONE LYSINE N METHYLTRANSFERASE SU EC_2.1.1.43 SUPPRESSOR OF VARIEGATION 3 9 HOMOLOG SU VAR 3 9 HOMOLOG
ENSMUSG00000023150	-0.902328	0.00318055	0.0386052	Ivns1abp	INFLUENZA VIRUS NS1A BINDING HOMOLOG NS1 BP NS1 BINDING HOMOLOG
ENSMUSG00000000823	-0.90241	0.00879353	0.0878921	Znf512b	ZINC FINGER 512
ENSMUSG00000038871	-0.902803	0.00177939	0.0238004	Bpgm	PHOSPHOGLYCERATE MUTASE EC_3.1.3.13 EC_5.4.2.- 1 EC_5.4.-.- 2 4 BPG DEPENDENT PGAM PHOSPHOGLYCERATE MUTASE ISOZYME PGAM
ENSMUSG00000020150	-0.902805	0.00453258	0.0516336	Gamt	GUANIDINOACETATE N METHYLTRANSFERASE EC_2.1.1.2
ENSMUSG00000019872	-0.902895	0.00828432	0.0839425	Smpdl3a	ACID SPHINGOMYELINASE PHOSPHODIESTERASE PRECURSOR ASM PHOSPHODIESTERASE EC_3.1.4.-
ENSMUSG00000028104	-0.903281	0.00467747	0.0530561	Polr3gl	DNA DIRECTED RNA POLYMERASE III SUBUNIT RPC7 RNA POLYMERASE III SUBUNIT C7 DNA DIRECTED RNA POLYMERASE III SUBUNIT G
ENSMUSG00000026622	-0.903751	0.00142897	0.0197514	Nek2	KINASE EC_2.7.11.1
ENSMUSG00000042476	-0.904993	0.00488112	0.0549372	Abcb4	MULTIDRUG RESISTANCE EC_3.6.3.44 ATP BINDING CASSETTE SUB FAMILY B MEMBER P GLYCOPROTEIN
ENSMUSG00000060090	-0.905041	0.00587043	0.0637495	Rp2h	XRP2
ENSMUSG00000007827	-0.905962	0.00280306	0.0347393	Ankrd26	ANKYRIN REPEAT DOMAIN CONTAINING
ENSMUSG00000038534	-0.90704	0.00653971	0.0691471	Osbpl7	OXYSTEROL BINDING RELATED ORP OSBP RELATED
ENSMUSG00000044811	-0.9083	0.00417955	0.0482972	AF251705	CMRF35 MOLECULE 6 PRECURSOR CLM 6 CD300 ANTIGEN FAMILY MEMBER C CD300C ANTIGEN
ENSMUSG00000020377	-0.908315	0.00261013	0.0326537	Ltc4s	LEUKOTRIENE C4 SYNTHASE LTC4 SYNTHASE EC_4.4.1.20 LEUKOTRIENE C 4 SYNTHASE
ENSMUSG00000047221	-0.908924	0.000887884	0.01318	Fam185a	UNKNOWN
ENSMUSG00000039686	-0.909025	0.00826833	0.0838446	Zer1	ZER 1 HOMOLOG ZYG 11 HOMOLOG B
ENSMUSG00000042292	-0.909301	0.00845791	0.0853425	Mkl1	MKL/MYOCARDIN MEGAKARYOBLASTIC LEUKEMIA MYOCARDIN RELATED TRANSCRIPTION FACTOR MRTF
ENSMUSG00000026365	-0.910552	0.000299795	0.00532418	Cfh	COMPLEMENT FACTOR H PRECURSOR H
ENSMUSG00000029414	-0.910726	0.000331192	0.00574696	Kntc1	KINETOCHORE ASSOCIATED 1
ENSMUSG00000027699	-0.911516	0.000936443	0.013762	Ect2	ECT2 EPITHELIAL CELL TRANSFORMING SEQUENCE 2 ONCOGENE
ENSMUSG00000036103	-0.91158	0.00172076	0.0231284	Colec12	COLLECTIN 12 COLLECTIN PLACENTA 1 CL P1 SCAVENGER RECEPTOR
ENSMUSG00000046329	-0.913176	0.00108241	0.015631	Slc25a23	CALCIUM BINDING MITOCHONDRIAL CARRIER SCAMC SMALL CALCIUM BINDING MITOCHONDRIAL CARRIER SOLUTE CARRIER FAMILY 25 MEMBER
ENSMUSG00000020029	-0.91365	0.00471691	0.0534119	Nudt4	DIPHOSPHOINOSITOL POLYPHOSPHATE PHOSPHOHYDROLASE DIPP EC_3.6.1.52 DIADENOSINE 5' 5''' P1 P6 HEXAPHOSPHATE HYDROLASE EC_3.6.1.- NUCLEOSIDE DIPHOSPHATE LINKED MOIETY X MOTIF NUDIX MOTIF
ENSMUSG00000024833	-0.916269	0.00316751	0.0384645	Pola2	DNA POLYMERASE ALPHA SUBUNIT B DNA POLYMERASE ALPHA 70 KDA SUBUNIT
ENSMUSG00000037936	-0.916293	0.00319624	0.0387358	Scarb1	SCAVENGER RECEPTOR CLASS B MEMBER 1 SRB1 SR BI
ENSMUSG00000031546	-0.917	0.00128269	0.0179733	Gins4	DNA REPLICATION COMPLEX GINS SLD5 GINS COMPLEX SUBUNIT 4 [CONTAINS DNA REPLICATION COMPLEX GINS SLD5 N TERMINALLY PROCESSED]
ENSMUSG00000045767	-0.917144	0.000311848	0.00547583	B230219D22Rik	UNKNOWN
ENSMUSG00000028863	-0.91753	0.00334277	0.0402424	Meaf6	CHROMATIN MODIFICATION RELATED MEAF6 MYST/ESA1 ASSOCIATED FACTOR 6 ESA1 ASSOCIATED FACTOR 6 HOMOLOG EAF6 HOMOLOG
ENSMUSG00000059830	-0.917787	0.00699432	0.0730791	Gm16380	APOPTOSIS REGULATORY SIVA CD27 BINDING CD27BP
ENSMUSG00000022856	-0.917918	0.00635764	0.0677084	Tmem41a	TRANSMEMBRANE 41A PRECURSOR
ENSMUSG00000022364	-0.917926	0.00174261	0.023391	Wdr67	WD REPEAT CONTAINING 67
ENSMUSG00000003344	-0.91862	0.00352332	0.0421098	Btbd2	BTB/POZ DOMAIN CONTAINING
ENSMUSG00000031458	-0.919013	0.00611625	0.0660132	Coprs	COORDINATOR OF PRMT5 AND DIFFERENTIATION STIMULATOR COOPERATOR OF PRMT5
ENSMUSG00000026409	-0.919197	0.00945939	0.0931767	Pfkfb2	6 PHOSPHOFRUCTO 2 KINASE/FRUCTOSE 2 6 BISPHOSPHATASE 6PF 2 K/FRU 2 6 P2ASE PFK/FBPASE 6PF 2 K/FRU 2 6 P2ASE ISOZYME [INCLUDES 6 PHOSPHOFRUCTO 2 KINASE EC_2.7.1.105 ; FRUCTOSE 2 6 BISPHOSPHATASE EC_3.1.3.- 46 ]
ENSMUSG00000026288	-0.920277	0.00981029	0.0958847	Inpp5d	PHOSPHATIDYLINOSITOL 3 4 5 TRISPHOSPHATE 5 PHOSPHATASE EC_3.1.3.86 INOSITOL POLYPHOSPHATE PHOSPHATASE SH2 DOMAIN CONTAINING INOSITOL 5' PHOSPHATASE SH2 DOMAIN CONTAINING INOSITOL PHOSPHATASE SHIP
ENSMUSG00000027641	-0.920425	0.00236107	0.03015	Rbl1	RETINOBLASTOMA 2.130 KDA RETINOBLASTOMA ASSOCIATED P130 RETINOBLASTOMA RELATED 2 RBR 2 PRB2
ENSMUSG00000020009	-0.920927	0.00255072	0.0320618	Ifngr1	INTERFERON GAMMA RECEPTOR 1 PRECURSOR IFN GAMMA RECEPTOR 1 IFN GAMMA R1 CD119 ANTIGEN
ENSMUSG00000035439	-0.921944	0.00390759	0.0457532	Haus8	HAUS AUGMIN COMPLEX SUBUNIT 8 HEC1/NDC80 INTERACTING CENTROSOME ASSOCIATED 1 SARCOMA ANTIGEN NY SAR 48
ENSMUSG00000061273	-0.92214	0.000385953	0.00655551	Mmgt1	MEMBRANE MAGNESIUM TRANSPORTER 1 PRECURSOR ER MEMBRANE COMPLEX SUBUNIT 5 TRANSMEMBRANE 32
ENSMUSG00000032267	-0.924676	0.00813222	0.082813	Usp28	UBIQUITIN CARBOXYL TERMINAL HYDROLASE 28 EC_3.4.19.12 DEUBIQUITINATING ENZYME 28 UBIQUITIN THIOESTERASE 28 UBIQUITIN SPECIFIC PROCESSING PROTEASE 28
ENSMUSG00000091337	-0.925138	0.00256974	0.0321941	Eid1	EP300 INTERACTING INHIBITOR OF DIFFERENTIATION 1 E1A INHIBITOR OF DIFFERENTIATION 1 EID 1
ENSMUSG00000028933	-0.925631	0.00622004	0.0667418	Xrcc2	DNA REPAIR XRCC2 X RAY REPAIR CROSS COMPLEMENTING 2
ENSMUSG00000056228	-0.925813	0.00251336	0.0316824	Cars2	CYSTEINE TRNA LIGASE MITOCHONDRIAL PRECURSOR EC_6.1.1.16 CYSTEINYL TRNA SYNTHETASE CYSRS
ENSMUSG00000031851	-0.92622	0.00182206	0.024273	Ntpcr	CANCER RELATED NUCLEOSIDE TRIPHOSPHATASE NTPASE EC_3.6.1.15 NUCLEOSIDE TRIPHOSPHATE PHOSPHOHYDROLASE
ENSMUSG00000030523	-0.926666	0.00561307	0.061357	Trpm1	TRANSIENT RECEPTOR POTENTIAL CATION CHANNEL SUBFAMILY M MEMBER LONG TRANSIENT RECEPTOR POTENTIAL CHANNEL
ENSMUSG00000021236	-0.927393	0.0013779	0.0191153	Entpd5	ECTONUCLEOSIDE TRIPHOSPHATE DIPHOSPHOHYDROLASE 5 NTPDASE 5 EC_3.6.1.6 GUANOSINE DIPHOSPHATASE ENTPD5 GDPASE ENTPD5 EC_3.6.1.- 42 URIDINE DIPHOSPHATASE ENTPD5 UDPASE ENTPD5
ENSMUSG00000058239	-0.931053	0.002035	0.0266158	Usf2	UPSTREAM STIMULATORY FACTOR MAJOR LATE TRANSCRIPTION FACTOR
ENSMUSG00000068394	-0.931504	0.00161497	0.0218549	Cep152	UNKNOWN
ENSMUSG00000048497	-0.93219	0.00298424	0.0366544	Mmgt2	MEMBRANE MAGNESIUM TRANSPORTER 2 PRECURSOR
ENSMUSG00000035125	-0.932257	0.00353196	0.042155	Gcfc2	GC RICH SEQUENCE DNA BINDING FACTOR 2 GC RICH SEQUENCE DNA BINDING FACTOR TRANSCRIPTION FACTOR 9 TCF 9
ENSMUSG00000034773	-0.933878	0.00279855	0.0347103	BC030867	UNCHARACTERIZED
ENSMUSG00000040658	-0.93408	0.000452115	0.00744543	Dnph1	2' DEOXYNUCLEOSIDE 5' PHOSPHATE N HYDROLASE 1 EC_3.2.2.-
ENSMUSG00000001151	-0.934645	0.00319337	0.0387358	Pcnt	PERICENTRIN
ENSMUSG00000025486	-0.934664	0.00732873	0.0761229	Sirt3	NAD DEPENDENT DEACETYLASE SIRTUIN 2 EC_3.5.1.- REGULATORY SIR2 HOMOLOG 2 SIR2 2
ENSMUSG00000024654	-0.93526	0.000688283	0.010709	Asrgl1	ISOASPARTYL PEPTIDASE/L ASPARAGINASE PRECURSOR EC_3.4.19.5 EC_3.5.1.- 1 ASPARAGINASE 1 BETA ASPARTYL PEPTIDASE ISOASPARTYL DIPEPTIDASE L ASPARAGINE AMIDOHYDROLASE [CONTAINS ISOASPARTYL PEPTIDASE/L ASPARAGINASE ALPHA CHAIN; ISOASPARTYL PEPTIDASE/L ASPARAG
ENSMUSG00000021176	-0.93584	0.00415209	0.0480008	Efcab11	EF HAND CALCIUM BINDING DOMAIN CONTAINING 11
ENSMUSG00000073755	-0.935856	0.00232005	0.0296835	5730409E04Rik	UNKNOWN
ENSMUSG00000035585	-0.936021	0.00831128	0.0841514	Tsen34	TRNA SPLICING ENDONUCLEASE SUBUNIT SEN34 EC_3.1.27.9 LEUKOCYTE RECEPTOR CLUSTER MEMBER 5 TRNA INTRON ENDONUCLEASE SEN34
ENSMUSG00000030051	-0.940281	0.00370915	0.0437717	Aplf	APRATAXIN AND PNK FACTOR EC_4.2.99.18 APURINIC APYRIMIDINIC ENDONUCLEASE APLF
ENSMUSG00000057329	-0.940321	0.00241596	0.0306882	Bcl2	APOPTOSIS REGULATOR BCL 2
ENSMUSG00000009621	-0.940755	0.00679179	0.0713569	Vav2	VAV
ENSMUSG00000002997	-0.941082	0.000411945	0.0069128	Prkar2b	CAMP DEPENDENT KINASE TYPE II REGULATORY SUBUNIT
ENSMUSG00000030688	-0.94112	0.00476697	0.0538408	Stard10	PCTP PCTP L START DOMAIN CONTAINING 10 STARD10 SEROLOGICALLY DEFINED COLON CANCER ANTIGEN 28 STAR RELATED LIPID TRANSFER 10
ENSMUSG00000042606	-0.941401	0.000970203	0.0141795	Hirip3	HIRA INTERACTING 3
ENSMUSG00000030207	-0.94282	0.0026625	0.0331992	8430419L09Rik	EPITHELIAL MEMBRANE 1 EMP 1 TUMOR ASSOCIATED MEMBRANE
ENSMUSG00000039795	-0.945403	0.0041519	0.0480008	Zfand1	AN1 TYPE ZINC FINGER 1
ENSMUSG00000021190	-0.945618	0.00122067	0.0172686	Lgmn	LEGUMAIN PRECURSOR EC_3.4.22.34 ASPARAGINYL ENDOPEPTIDASE PROTEASE CYSTEINE 1
ENSMUSG00000074918	-0.946018	0.00837049	0.0846538	5430417L22Rik
ENSMUSG00000037111	-0.948115	0.00111546	0.0160196	Setd7	HISTONE LYSINE N METHYLTRANSFERASE SETD7 EC_2.1.1.43 HISTONE H3 K4 METHYLTRANSFERASE SETD7 H3 K4 HMTASE SETD7 SET DOMAIN CONTAINING 7 SET7/9
ENSMUSG00000033222	-0.948926	0.000772072	0.0117235	Ttf2	TRANSCRIPTION TERMINATION FACTOR 2 EC_3.6.4.- RNA POLYMERASE II TERMINATION FACTOR TRANSCRIPTION RELEASE FACTOR 2
ENSMUSG00000043964	-0.949373	0.0047264	0.0534965	Orai3	CALCIUM RELEASE ACTIVATED CALCIUM CHANNEL 1 ORAI 1 TRANSMEMBRANE 142A
ENSMUSG00000026811	-0.949489	0.00309533	0.0377263	St6galnac6	ALPHA N ACETYLGALACTOSAMINIDE ALPHA 2 6 SIALYLTRANSFERASE EC_2.4.99.- GALNAC ALPHA 2 6 SIALYLTRANSFERASE ST6GALNAC SIALYLTRANSFERASE SIAT7
ENSMUSG00000063849	-0.949656	0.00138828	0.0192391	Ppcdc	PHOSPHOPANTOTHENOYLCYSTEINE DECARBOXYLASE PPC DC EC_4.1.1.36 COAC
ENSMUSG00000021226	-0.949863	0.00547606	0.0602321	Acot2	ACYL COENZYME A THIOESTERASE ACYL COA THIOESTERASE EC_3.1.2.2 ACYL COENZYME A THIOESTER HYDROLASE LONG CHAIN ACYL COA
ENSMUSG00000022265	-0.950056	0.00231311	0.0296136	Ank	PROGRESSIVE ANKYLOSIS HOMOLOG ANK
ENSMUSG00000034317	-0.95151	0.00110106	0.0158387	Trim59	TUMOR SUPPRESSOR RFP2 RET FINGER 2 TRIPARTITE MOTIF CONTAINING 13
ENSMUSG00000020458	-0.952414	0.00439414	0.0503596	Rtn4	RETICULON
ENSMUSG00000032397	-0.953676	0.000689302	0.0107186	Tipin	TIMELESS INTERACTING
ENSMUSG00000047534	-0.954469	0.000525055	0.00842154	Mis18bp1	MIS18 BINDING 1 KINETOCHORE ASSOCIATED KNL 2 HOMOLOG
ENSMUSG00000070425	-0.955311	0.00140607	0.0194653	Trpc2	SHORT TRANSIENT RECEPTOR POTENTIAL CHANNEL TRANSIENT RECEPTOR TRP
ENSMUSG00000026842	-0.956783	0.00248377	0.0313842	Abl1	TYROSINE KINASE EC_2.7.10.2 ABELSON MURINE LEUKEMIA VIRAL ONCOGENE HOMOLOG ABELSON TYROSINE KINASE
ENSMUSG00000069520	-0.958315	0.00234437	0.0299801	Tmem19	TRANSMEMBRANE 19
ENSMUSG00000022415	-0.958743	0.000240018	0.00439513	Syngr1	SYNAPTOGYRIN
ENSMUSG00000033065	-0.958749	0.000913293	0.0134891	Pfkm	6 PHOSPHOFRUCTOKINASE MUSCLE TYPE EC_2.7.1.11 PHOSPHOFRUCTO 1 KINASE ISOZYME A PFK A PHOSPHOFRUCTOKINASE M PHOSPHOFRUCTOKINASE 1 PHOSPHOHEXOKINASE
ENSMUSG00000024812	-0.958804	0.0012401	0.0174917	Tjp2	TIGHT JUNCTION ZO TIGHT JUNCTION ZONA OCCLUDENS ZONULA OCCLUDENS
ENSMUSG00000021003	-0.961191	0.00113093	0.016163	Galc	GALACTOCEREBROSIDASE PRECURSOR GALCERASE EC_3.2.1.46 GALACTOCEREBROSIDE BETA GALACTOSIDASE GALACTOSYLCERAMIDASE GALACTOSYLCERAMIDE BETA GALACTOSIDASE
ENSMUSG00000041707	-0.96128	0.00122215	0.0172804	1810011H11Rik	UNKNOWN
ENSMUSG00000053395	-0.961987	0.00386844	0.0454152	Cacng8	VOLTAGE DEPENDENT CALCIUM CHANNEL GAMMA SUBUNIT NEURONAL VOLTAGE GATED CALCIUM CHANNEL GAMMA SUBUNIT TRANSMEMBRANE AMPAR REGULATORY GAMMA TARP GAMMA
ENSMUSG00000054099	-0.963373	0.00244438	0.0309602	Slc25a40	SOLUTE CARRIER FAMILY 25 MEMBER
ENSMUSG00000059939	-0.96412	0.000432419	0.00718358	9430015G10Rik	UNCHARACTERIZED PRECURSOR
ENSMUSG00000062604	-0.965079	0.00537533	0.0592965	Srpk2	SRSF KINASE EC_2.7.11.1 KINASE SERINE/ARGININE RICH SPECIFIC KINASE SR SPECIFIC KINASE
ENSMUSG00000094786	-0.966031	0.00557285	0.0610182	Gm14403	ZINC FINGER
ENSMUSG00000068115	-0.968632	0.00204956	0.0267655	Ninl	NINEIN
ENSMUSG00000060063	-0.969458	0.00113636	0.0162231	Alox5ap	ARACHIDONATE 5 LIPOXYGENASE ACTIVATING FLAP MK 886 BINDING
ENSMUSG00000054115	-0.970963	0.0014813	0.0203293	Skp2	S PHASE KINASE ASSOCIATED 2 CYCLIN A/CDK2 ASSOCIATED P45 F BOX SKP2 F 1
ENSMUSG00000030852	-0.971218	0.00495248	0.0556042	Tacc2	TRANSFORMING ACIDIC COILED COIL CONTAINING
ENSMUSG00000053411	-0.97126	0.00256258	0.0321347	Cbx7	CHROMOBOX HOMOLOG 7
ENSMUSG00000073609	-0.971634	0.000744828	0.0113947	D2hgdh	D 2 HYDROXYGLUTARATE DEHYDROGENASE MITOCHONDRIAL PRECURSOR EC_1.1.99.-
ENSMUSG00000021754	-0.973084	0.00446842	0.0511004	Map3k1	MITOGEN ACTIVATED KINASE KINASE KINASE 1 EC_2.7.11.25 MAPK/ERK KINASE KINASE 1 MEK KINASE 1 MEKK 1
ENSMUSG00000028312	-0.973669	0.000370244	0.00632926	Smc2	STRUCTURAL MAINTENANCE OF CHROMOSOMES 2 SMC 2 SMC 2 CHROMOSOME XCAP E
ENSMUSG00000031508	-0.974304	0.00143102	0.0197695	Ankrd10	ANKYRIN REPEAT DOMAIN CONTAINING 10
ENSMUSG00000052934	-0.974739	0.00564562	0.0616619	Fbxo31	F BOX ONLY 31
ENSMUSG00000045316	-0.977454	0.00213006	0.0276939	Fahd1	ACYLPYRUVASE FAHD1 MITOCHONDRIAL PRECURSOR EC_3.7.1.5 FUMARYLACETOACETATE HYDROLASE DOMAIN CONTAINING 1
ENSMUSG00000017697	-0.97925	0.000151307	0.0029501	Ada	ADENOSINE DEAMINASE EC_3.5.4.4 ADENOSINE AMINOHYDROLASE
ENSMUSG00000049744	-0.980711	0.0095121	0.0934857	Arhgap15	RHO GTPASE ACTIVATING RHO TYPE GTPASE ACTIVATING
ENSMUSG00000024570	-0.980717	0.00117633	0.0167038	Rbfa	RIBOSOME BINDING FACTOR A MITOCHONDRIAL PRECURSOR
ENSMUSG00000035367	-0.98113	0.00636332	0.0677355	Rmi1	RECQ MEDIATED GENOME INSTABILITY 1
ENSMUSG00000032606	-0.981845	0.00360614	0.0428121	Nicn1	NICOLIN 1 TUBULIN POLYGLUTAMYLASE COMPLEX SUBUNIT 5 PGS5
ENSMUSG00000006127	-0.982301	0.00196432	0.0258721	Inpp5k	PHOSPHATIDYLINOSITOL 4 5 BISPHOSPHATE 5 PHOSPHATASE A EC_3.1.3.56 INOSITOL POLYPHOSPHATE 5 PHOSPHATASE J
ENSMUSG00000024665	-0.98271	0.000349129	0.00602271	Fads2	FATTY ACID DESATURASE 2 EC_1.14.19.- DELTA 6 FATTY ACID DESATURASE DESATURASE DELTA 6 DESATURASE
ENSMUSG00000069729	-0.983219	0.0011592	0.0165047	Arid1b	AT RICH INTERACTIVE DOMAIN CONTAINING 1A ARID DOMAIN CONTAINING 1A BRG1 ASSOCIATED FACTOR 250 BAF250 BRG1 ASSOCIATED FACTOR 250A BAF250A OSA HOMOLOG 1 SWI SWI/SNF COMPLEX P270 SWI/SNF RELATED MATRIX ASSOCIATED ACTIN DEPENDENT REGULATOR OF CHROMATIN SUBFA
ENSMUSG00000026646	-0.983394	0.000935859	0.0137611	Suv39h2	HISTONE LYSINE N METHYLTRANSFERASE SU EC_2.1.1.43 SUPPRESSOR OF VARIEGATION 3 9 HOMOLOG SU VAR 3 9 HOMOLOG
ENSMUSG00000015880	-0.9845	0.000200242	0.00375233	Ncapg	CONDENSIN COMPLEX SUBUNIT 3 CHROMOSOME ASSOCIATED G CONDENSIN SUBUNIT CAP G NON SMC CONDENSIN I COMPLEX SUBUNIT G
ENSMUSG00000039577	-0.985107	0.0029972	0.03675	Nphp4	NEPHROCYSTIN 4 NEPHRORETININ
ENSMUSG00000024795	-0.985479	0.00641607	0.0681032	Kif20b	KINESIN KIF20B KINESIN RELATED MOTOR INTERACTING WITH PIN1 M PHASE PHOSPHOPROTEIN 1 MPP1
ENSMUSG00000045975	-0.985979	0.00324009	0.0391632	C2cd2	C2 DOMAIN CONTAINING 2 PRECURSOR
ENSMUSG00000042524	-0.987522	0.00883491	0.0882725	Sun2	SUN DOMAIN CONTAINING 3 SAD1/UNC 84 DOMAIN CONTAINING 1
ENSMUSG00000022814	-0.988178	0.0044157	0.050563	Umps	OROTIDINE 5' PHOSPHATE DECARBOXYLASE EC_4.1.1.23 OMP DECARBOXYLASE OMPDCASE OMPDECASE URIDINE 5' MONOPHOSPHATE SYNTHASE UMP SYNTHASE
ENSMUSG00000081775	-0.989139	0.00148152	0.0203293	Gm12420
ENSMUSG00000037725	-0.989217	0.00043868	0.00726715	Ckap2	CYTOSKELETON ASSOCIATED 2
ENSMUSG00000007817	-0.989372	0.00388193	0.0455327	Zmiz1	ZINC FINGER MIZ DOMAIN CONTAINING 1 PIAS ZIMP10 RETINOIC ACID INDUCED 17
ENSMUSG00000024742	-0.990299	0.00345144	0.0413663	Fen1	FLAP ENDONUCLEASE 1 FEN 1 EC_3.1.-.- FLAP STRUCTURE SPECIFIC ENDONUCLEASE 1
ENSMUSG00000024891	-0.991872	0.00624913	0.0669386	Slc29a2	EQUILIBRATIVE NUCLEOSIDE TRANSPORTER EQUILIBRATIVE NITROBENZYLMERCAPTOPURINE RIBOSIDE NUCLEOSIDE TRANSPORTER EQUILIBRATIVE NBMPR NUCLEOSIDE TRANSPORTER NUCLEOSIDE TRANSPORTER TYPE SOLUTE CARRIER FAMILY 29 MEMBER
ENSMUSG00000037257	-0.9927	0.00499156	0.0559718	Aagab	ALPHA AND GAMMA ADAPTIN BINDING P34
ENSMUSG00000030929	-0.993282	0.000684779	0.0106733	Eri2	ERI1 EXORIBONUCLEASE 2 EC_3.1.-.- EXONUCLEASE DOMAIN CONTAINING 1
ENSMUSG00000085208	-0.993554	0.00202018	0.0264671	4632419I22Rik
ENSMUSG00000040102	-0.993974	0.00361303	0.0428725	Klhl42	KELCH 42 CULLIN 3 BINDING 9 CTB9 KELCH DOMAIN CONTAINING 5
ENSMUSG00000026605	-0.994115	0.00181751	0.0242368	Cenpf	CENTROMERE F PRECURSOR CENP F AH ANTIGEN KINETOCHORE CENPF MITOSIN
ENSMUSG00000035776	-0.99467	0.00203509	0.0266158	Cd99l2	CD99 ANTIGEN 2 PRECURSOR MIC2 1 CD99 ANTIGEN
ENSMUSG00000054693	-0.99674	0.000562187	0.00896033	Adam10	DISINTEGRIN AND METALLOPROTEINASE DOMAIN CONTAINING 10 PRECURSOR ADAM 10 EC_3.4.24.81 KUZBANIAN HOMOLOG MAMMALIAN DISINTEGRIN METALLOPROTEASE CD156C ANTIGEN
ENSMUSG00000042046	-0.99914	0.00181883	0.0242423	Dstyk	DUAL SERINE/THREONINE AND TYROSINE KINASE EC_2.7.12.1 DUSTY KINASE DUSTY PK RECEPTOR INTERACTING SERINE/THREONINE KINASE 5
ENSMUSG00000020834	-0.99932	0.00243822	0.0309112	Dhrs13	RETINOL DEHYDROGENASE
ENSMUSG00000010663	-0.999445	0.000373787	0.00637749	Fads1	FATTY ACID DESATURASE 2 EC_1.14.19.- DELTA 6 FATTY ACID DESATURASE DESATURASE DELTA 6 DESATURASE
ENSMUSG00000002221	-0.999852	0.00111888	0.0160427	Paxip1	PAX INTERACTING 1 PAX TRANSACTIVATION ACTIVATION DOMAIN INTERACTING
ENSMUSG00000033054	-1.00074	0.00337048	0.0405391	Npat	NPAT
ENSMUSG00000038718	-1.0013	0.00365348	0.0432551	Pbx3	PRE B CELL LEUKEMIA TRANSCRIPTION FACTOR HOMEOBOX
ENSMUSG00000022678	-1.00338	0.000988423	0.0144061	Nde1	NUCLEAR DISTRIBUTION NUDE 1
ENSMUSG00000074749	-1.00481	0.00126328	0.0177388	Plk1s1	CENTROSOMAL KIZUNA POLO KINASE 1 SUBSTRATE 1
ENSMUSG00000053641	-1.00519	0.00064822	0.0101753	Dennd4a	DENN DOMAIN CONTAINING
ENSMUSG00000024691	-1.00542	0.00326199	0.0393952	Fam111a	UNKNOWN
ENSMUSG00000037946	-1.00604	0.00202072	0.0264671	Fgd3	FYVE RHOGEF AND PH DOMAIN CONTAINING ZINC FINGER FYVE DOMAIN CONTAINING
ENSMUSG00000018861	-1.00625	0.00510791	0.0569631	Fdxr	NADPH:ADRENODOXIN OXIDOREDUCTASE MITOCHONDRIAL PRECURSOR AR ADRENODOXIN REDUCTASE EC_1.18.1.6 FERREDOXIN NADP + REDUCTASE FERREDOXIN REDUCTASE
ENSMUSG00000025436	-1.00753	0.00387068	0.0454213	Xrcc6bp1	MITOCHONDRIAL INNER MEMBRANE PROTEASE ATP23 HOMOLOG EC_3.4.24.-
ENSMUSG00000043065	-1.00816	0.000400646	0.00677036	Spice1	SPINDLE AND CENTRIOLE ASSOCIATED 1 COILED COIL DOMAIN CONTAINING 52
ENSMUSG00000037071	-1.00944	0.00454577	0.0517616	Scd1	ACYL COA DESATURASE EC_1.14.19.1 DELTA 9 DESATURASE DELTA 9 DESATURASE FATTY ACID DESATURASE STEAROYL COA DESATURASE
ENSMUSG00000026496	-1.01181	0.000310084	0.00545933	Parp1	POLY [ADP RIBOSE] POLYMERASE 1 PARP 1 EC_2.4.2.30 ADP RIBOSYLTRANSFERASE DIPHTHERIA TOXIN 1 ARTD1 NAD + ADP RIBOSYLTRANSFERASE 1 ADPRT 1 POLY[ADP RIBOSE] SYNTHASE 1
ENSMUSG00000024621	-1.01288	0.00116106	0.0165223	Csf1r	MAST/STEM CELL GROWTH FACTOR RECEPTOR KIT PRECURSOR SCFR EC_2.7.10.1 PROTO ONCOGENE C KIT TYROSINE KINASE KIT
ENSMUSG00000071266	-1.0134	0.00173034	0.0232382	Zfp946	ZINC FINGER
ENSMUSG00000037408	-1.01468	0.00324131	0.0391632	Cnnm4	METAL TRANSPORTER ANCIENT CONSERVED DOMAIN CONTAINING CYCLIN
ENSMUSG00000021182	-1.01598	0.00963813	0.0945158	Ccdc88c	GIRDIN AKT PHOSPHORYLATION ENHANCER APE COILED COIL DOMAIN CONTAINING 88A G ALPHA INTERACTING VESICLE ASSOCIATED GIV GIRDERS OF ACTIN FILAMENT HOOK RELATED 1 HKRP1
ENSMUSG00000020823	-1.01623	0.00254424	0.0320093	Sec14l1	REAL TIME
ENSMUSG00000003178	-1.01827	0.000680589	0.0106142	Mical3	METHIONINE SULFOXIDE OXIDASE EC_1.14.13.- MOLECULE INTERACTING WITH CASL MICAL
ENSMUSG00000029616	-1.01919	0.000416802	0.00696001	Erp29	ENDOPLASMIC RETICULUM RESIDENT 29 PRECURSOR ERP29 ENDOPLASMIC RETICULUM RESIDENT 31 ERP31
ENSMUSG00000019820	-1.01935	0.00623953	0.0668805	Utrn	DYSTROPHIN
ENSMUSG00000015943	-1.01938	0.000187557	0.00355487	Bola1	BOLA 1
ENSMUSG00000096001	-1.02115	0.00106899	0.0154528	2610528A11Rik	UNKNOWN
ENSMUSG00000036875	-1.02118	0.00123023	0.0173853	Dna2	DNA REPLICATION ATP DEPENDENT HELICASE/NUCLEASE DNA2 DNA REPLICATION ATP DEPENDENT HELICASE HOMOLOG [INCLUDES DNA REPLICATION NUCLEASE DNA2 EC_3.1.-.- ; DNA REPLICATION ATP DEPENDENT HELICASE DNA2 EC_3.6.4.12 ]
ENSMUSG00000030254	-1.02266	0.000626432	0.0098801	Rad18	E3 UBIQUITIN LIGASE RAD18 EC_6.3.2.- POSTREPLICATION REPAIR RAD18
ENSMUSG00000029165	-1.02309	0.000566903	0.00902718	Agbl5	CYTOSOLIC CARBOXYPEPTIDASE 5 EC_3.4.17.- ATP/GTP BINDING 5
ENSMUSG00000044702	-1.0241	0.00240995	0.0306412	Palb2	PARTNER AND LOCALIZER OF BRCA2
ENSMUSG00000026039	-1.02479	0.000283965	0.00508596	Sgol2	SHUGOSHIN 2 SHUGOSHIN 2 SGO2
ENSMUSG00000063410	-1.02535	0.00102145	0.0148384	Stk24	SERINE/THREONINE KINASE EC_2.7.11.1 STE20 KINASE KINASE KINASE
ENSMUSG00000039166	-1.02859	0.00402282	0.0468127	Akap7	A KINASE ANCHOR 7 GAMMA AKAP 7 GAMMA A KINASE ANCHOR 18 AKAP 18 KINASE A ANCHORING 7 GAMMA PRKA7 GAMMA
ENSMUSG00000049313	-1.02951	7.90436e-05	0.00168497	Sorl1	SORTILIN RELATED RECEPTOR LOW DENSITY LIPOPROTEIN RECEPTOR RELATIVE WITH 11 LIGAND BINDING REPEATS LDLR RELATIVE WITH 11 LIGAND BINDING REPEATS LR11 SORLA 1 SORTING RELATED RECEPTOR CONTAINING LDLR CLASS A REPEATS
ENSMUSG00000096965	-1.03002	0.000781088	0.0118537	RP23-251I6.1
ENSMUSG00000022604	-1.03081	0.00212957	0.0276939	Cep97	CENTROSOMAL OF 97 KDA CEP97 LEUCINE RICH REPEAT AND IQ DOMAIN CONTAINING 2
ENSMUSG00000003573	-1.03097	0.00484333	0.0545869	Homer3	HOMER HOMOLOG HOMER VASP/ENA RELATED GENE UP REGULATED DURING SEIZURE AND LTP VESL
ENSMUSG00000056014	-1.03104	0.00450112	0.0513214	A430033K04Rik	AMBIGUOUS
ENSMUSG00000028687	-1.03143	0.000863628	0.0128559	Mutyh	A/G SPECIFIC ADENINE DNA GLYCOSYLASE EC_3.2.2.- MUTY HOMOLOG
ENSMUSG00000045679	-1.03252	0.000941476	0.0138283	Pqlc3	PQ LOOP REPEAT CONTAINING 3 PRECURSOR
ENSMUSG00000033855	-1.03284	0.00532644	0.0589289	Ston1	STONED B
ENSMUSG00000019975	-1.03362	0.00231348	0.0296136	Ikbip	INHIBITOR OF NUCLEAR FACTOR KAPPA B KINASE INTERACTING I KAPPA B KINASE INTERACTING IKBKB INTERACTING IKK INTERACTING
ENSMUSG00000035504	-1.03442	0.000324643	0.00566297	Reep6	RECEPTOR EXPRESSION ENHANCING POLYPOSIS LOCUS 1
ENSMUSG00000030060	-1.03493	0.00320767	0.0388453	8430410A17Rik	UNKNOWN
ENSMUSG00000035877	-1.03502	0.000956975	0.0140094	Zhx3	ZINC FINGERS AND HOMEOBOXES ZINC FINGER AND HOMEODOMAIN
ENSMUSG00000022142	-1.03658	0.000356162	0.00612013	Nup155	NUCLEAR PORE COMPLEX NUP155.155 KDA NUCLEOPORIN NUCLEOPORIN NUP155
ENSMUSG00000050107	-1.03684	0.000442135	0.00731289	Gsg2	SERINE/THREONINE KINASE HASPIN EC_2.7.11.1 GERM CELL SPECIFIC GENE 2 HAPLOID GERM CELL SPECIFIC NUCLEAR KINASE
ENSMUSG00000049285	-1.03724	0.00678599	0.0713242	Mblac1	METALLO BETA LACTAMASE DOMAIN CONTAINING 1 EC 3
ENSMUSG00000025025	-1.03777	0.000748961	0.0114448	Mxi1	MAX 1 MAX 1
ENSMUSG00000019813	-1.03819	0.000451503	0.00744081	Cep57l1	CENTROSOMAL CE CENTROSOMAL 57KDA 1 CENTROSOMAL OF 57 KDA RELATED CEP57R CEP57 RELATED
ENSMUSG00000000881	-1.03928	0.00954031	0.0936594	Dlg3	DISKS LARGE HOMOLOG SYNAPSE ASSOCIATED SAP
ENSMUSG00000022322	-1.03947	0.000407981	0.00686802	Shcbp1	SHC SH2 DOMAIN BINDING 1
ENSMUSG00000073700	-1.04062	0.00837585	0.0846757	Klhl21	KELCH
ENSMUSG00000029475	-1.04093	0.00248058	0.0313737	Kdm2b	LYSINE SPECIFIC DEMETHYLASE EC_1.14.11.27 F BOX AND LEUCINE RICH REPEAT F BOX/LRR REPEAT JMJC DOMAIN CONTAINING HISTONE DEMETHYLATION [HISTONE H3] LYSINE 36 DEMETHYLASE
ENSMUSG00000029516	-1.04152	0.00139294	0.0192937	Cit	CITRON RHO INTERACTING KINASE EC_2.7.11.1 SERINE/THREONINE KINASE 21
ENSMUSG00000036777	-1.04177	7.14017e-05	0.00154066	Anln	ACTIN BINDING ANILLIN
ENSMUSG00000020483	-1.04229	0.00227306	0.0292091	Dynll2	DYNEIN LIGHT CHAIN CYTOPLASMIC 8 KDA DYNEIN LIGHT CHAIN DYNEIN LIGHT CHAIN LC8 TYPE
ENSMUSG00000045273	-1.04263	0.000414992	0.00695041	Cenph	CENTROMERE H CENP H
ENSMUSG00000076617	-1.04283	0.00345175	0.0413663	Ighm	IG CHAIN C REGION
ENSMUSG00000020635	-1.04433	0.0063758	0.0677927	Fkbp1b	PEPTIDYL PROLYL CIS TRANS ISOMERASE FKBP1B PPIASE FKBP1B EC_5.2.1.8 12.6 KDA FK506 BINDING 12.6 KDA FKBP FKBP 12 6 FK506 BINDING 1B FKBP 1B IMMUNOPHILIN FKBP12 6 ROTAMASE
ENSMUSG00000041594	-1.04434	0.00124978	0.0175714	Tmtc4	TRANSMEMBRANE AND TPR REPEAT CONTAINING
ENSMUSG00000033857	-1.04501	0.00303554	0.0371342	Engase	CYTOSOLIC ENDO BETA N ACETYLGLUCOSAMINIDASE ENGASE EC_3.2.1.96
ENSMUSG00000033767	-1.04714	0.000664203	0.0103954	D930015E06Rik	TRANSMEMBRANE 131 PRECURSOR
ENSMUSG00000025792	-1.04765	0.000859494	0.0128219	Slc25a10	39S RIBOSOMAL L12 MITOCHONDRIAL PRECURSOR L12MT MRP L12
ENSMUSG00000027331	-1.04936	0.000194765	0.00366526	Knstrn	SMALL KINETOCHORE ASSOCIATED SKAP KINETOCHORE LOCALIZED ASTRIN BINDING KINASTRIN KINETOCHORE LOCALIZED ASTRIN/SPAG5 BINDING TRAF4 ASSOCIATED FACTOR 1
ENSMUSG00000047767	-1.04973	0.00305492	0.0373196	Atg16l2	AUTOPHAGY RELATED 16 APG16
ENSMUSG00000033777	-1.0501	0.00587307	0.063752	Tlr13	TOLL RECEPTOR 13 PRECURSOR
ENSMUSG00000029910	-1.05022	0.00128449	0.0179889	Mad2l1	MITOTIC SPINDLE ASSEMBLY CHECKPOINT MAD2A MITOTIC ARREST DEFICIENT 2 1 MAD2 1
ENSMUSG00000033970	-1.05246	0.00144948	0.0199828	Rfc3	REPLICATION FACTOR C SUBUNIT 3 ACTIVATOR 1.38 KDA SUBUNIT A1.38 KDA SUBUNIT ACTIVATOR 1 SUBUNIT 3 REPLICATION FACTOR C 38 KDA SUBUNIT RF C 38 KDA SUBUNIT RFC38
ENSMUSG00000061536	-1.05294	0.000832502	0.0124979	Sec22c	VESICLE TRAFFICKING SEC22A SEC22 VESICLE TRAFFICKING HOMOLOG A SEC22 VESICLE TRAFFICKING 2
ENSMUSG00000019841	-1.05415	0.00146569	0.0201599	Rev3l	DNA POLYMERASE ZETA CATALYTIC SUBUNIT EC_2.7.7.7 REVERSIONLESS 3
ENSMUSG00000097908	-1.05452	0.000220618	0.00408792	AC147987.1
ENSMUSG00000031934	-1.05492	0.00295124	0.0363268	Panx1	PANNEXIN
ENSMUSG00000031214	-1.05593	0.00327764	0.0395662	Ophn1	RHO GTPASE ACTIVATING RHO TYPE GTPASE ACTIVATING
ENSMUSG00000069206	-1.05723	0.00554783	0.0608626	Zfp874a	ZINC FINGER
ENSMUSG00000022131	-1.05878	0.00407594	0.0472648	Gpr180	INTEGRAL MEMBRANE GPR180 PRECURSOR
ENSMUSG00000043262	-1.06139	0.000232154	0.00427775	Uevld	UBIQUITIN CONJUGATING ENZYME E2 VARIANT 3 UEV 3 EV AND LACTATE/MALATE DEHYDROGENASE DOMAIN CONTAINING
ENSMUSG00000030677	-1.06235	6.35325e-05	0.00139241	Kif22	KINESIN KIF22
ENSMUSG00000029822	-1.06289	0.00073335	0.0112451	Osbpl3	OXYSTEROL BINDING RELATED ORP OSBP RELATED
ENSMUSG00000038949	-1.06315	0.00149223	0.0204445	Cnst	CONSORTIN
ENSMUSG00000031262	-1.06409	0.000480763	0.00781999	Cenpi	CENTROMERE I CENP I FSH PRIMARY RESPONSE 1 FOLLICLE STIMULATING HORMONE PRIMARY RESPONSE LEUCINE RICH PRIMARY RESPONSE 1
ENSMUSG00000029247	-1.06421	0.000125695	0.00252171	Paics	MULTIFUNCTIONAL PHOSPHORIBOSYLAMINOIMIDAZOLE SUCCINOCARBOXAMIDE SYNTHASE EC_6.3.2.6 SAICAR SYNTHETASE ; PHOSPHORIBOSYLAMINOIMIDAZOLE CARBOXYLASE EC_4.1.1.- 21 AIR CARBOXYLASE AIRC ]
ENSMUSG00000038838	-1.06427	0.000371713	0.00634619	Vars2	VALINE TRNA LIGASE EC_6.1.1.9 VALYL TRNA SYNTHETASE VALRS
ENSMUSG00000040478	-1.06499	0.00893828	0.0891037	Prdm13	PR DOMAIN ZINC FINGER 13 PR DOMAIN CONTAINING 13
ENSMUSG00000071369	-1.06522	0.0002183	0.00405346	Map3k5	MITOGEN ACTIVATED KINASE KINASE KINASE EC_2.7.11.25 APOPTOSIS SIGNAL REGULATING KINASE MAPK/ERK KINASE KINASE MEK KINASE MEKK
ENSMUSG00000025008	-1.06726	0.00349765	0.0418408	Tctn3	TECTONIC 3 PRECURSOR
ENSMUSG00000044408	-1.0678	0.000163157	0.0031556	Sptssa	UNKNOWN
ENSMUSG00000033610	-1.06801	0.00448662	0.0512635	Pank1	PANTOTHENATE KINASE EC_2.7.1.33 PANTOTHENIC ACID KINASE
ENSMUSG00000033502	-1.06888	0.00474917	0.0536855	Cdc14a	DUAL SPECIFICITY PHOSPHATASE EC_3.1.3.16 EC_3.1.3.- 48 CDC14 CELL DIVISION CYCLE 14 HOMOLOG
ENSMUSG00000031821	-1.06903	0.000297343	0.00528416	Gins2	DNA REPLICATION COMPLEX GINS PSF2 GINS COMPLEX SUBUNIT 2
ENSMUSG00000038119	-1.07117	0.00332179	0.0400444	Cdon	CELL ADHESION MOLECULE RELATED/DOWN REGULATED BY ONCOGENES PRECURSOR
ENSMUSG00000058290	-1.0727	3.61838e-05	0.000864527	Espl1	SEPARIN EC_3.4.22.49 CASPASE ESPL1 EXTRA SPINDLE POLES 1 SEPARASE
ENSMUSG00000023953	-1.07344	0.00068723	0.0106989	Polh	DNA POLYMERASE ETA EC_2.7.7.7 RAD30 HOMOLOG A XERODERMA PIGMENTOSUM VARIANT TYPE
ENSMUSG00000017707	-1.07402	0.000138291	0.00274069	Serinc3	SERINE INCORPORATOR
ENSMUSG00000036188	-1.07403	0.00242738	0.0308079	Ankmy2	ANKYRIN REPEAT AND MYND DOMAIN CONTAINING 2
ENSMUSG00000027326	-1.0751	0.000541654	0.00865633	Casc5	CASC5 CANCER SUSCEPTIBILITY CANDIDATE GENE 5 KINETOCHORE NULL 1
ENSMUSG00000051721	-1.07519	0.00120198	0.0170406	BC068281	WD REPEAT CONTAINING
ENSMUSG00000014470	-1.07537	0.00128627	0.0179949	Rnf166	RING FINGER 114 ZINC FINGER 313
ENSMUSG00000026126	-1.07549	6.81445e-05	0.0014776	Ptpn18	TYROSINE PHOSPHATASE NON RECEPTOR TYPE EC_3.1.3.48 PHOSPHATASE
ENSMUSG00000021552	-1.07559	0.00295172	0.0363268	Gkap1	G KINASE ANCHORING 1
ENSMUSG00000019769	-1.07566	0.00762753	0.078819	Syne1	NESPRIN 2 NUCLEAR ENVELOPE SPECTRIN REPEAT 2 NUCLEUS AND ACTIN CONNECTING ELEMENT PROTEIN NUANCE SYNAPTIC NUCLEAR ENVELOPE 2 SYNE 2
ENSMUSG00000016087	-1.07699	0.000310873	0.00546595	Fli1	TRANSCRIPTION FACTOR 1
ENSMUSG00000048416	-1.07784	0.00168699	0.0227136	Mlf1	MYELOID LEUKEMIA FACTOR 1 MYELODYSPLASIA MYELOID LEUKEMIA FACTOR 1
ENSMUSG00000031834	-1.0797	0.00102606	0.0148892	Pik3r2	PHOSPHATIDYLINOSITOL 3 KINASE REGULATORY SUBUNIT ALPHA PI3 KINASE REGULATORY SUBUNIT ALPHA PI3K REGULATORY SUBUNIT ALPHA PTDINS 3 KINASE REGULATORY SUBUNIT ALPHA PHOSPHATIDYLINOSITOL 3 KINASE 85 KDA REGULATORY SUBUNIT ALPHA PI3 KINASE SUBUNIT P85 ALPHA PT
ENSMUSG00000048174	-1.08095	0.000659491	0.0103338	Tmem81	TRANSMEMBRANE 81 PRECURSOR
ENSMUSG00000028282	-1.08149	0.00112159	0.0160642	Casp8ap2	CASP8 ASSOCIATED 2 FLICE ASSOCIATED HUGE
ENSMUSG00000071547	-1.08205	9.08112e-05	0.00190215	Nt5dc2	5' NUCLEOTIDASE DOMAIN CONTAINING EC_3.1.3.-
ENSMUSG00000074886	-1.08395	0.000927625	0.0136703	Grk6	G COUPLED RECEPTOR KINASE G COUPLED RECEPTOR KINASE
ENSMUSG00000044037	-1.08488	0.00124222	0.0174987	Als2cl	ALSIN AMYOTROPHIC LATERAL SCLEROSIS 2
ENSMUSG00000042557	-1.08522	0.00188104	0.0249834	Sin3a	PAIRED AMPHIPATHIC HELIX SIN3B HISTONE DEACETYLASE COMPLEX SUBUNIT SIN3B TRANSCRIPTIONAL COREPRESSOR SIN3B
ENSMUSG00000036223	-1.08558	0.000222468	0.00411643	Ska1	SPINDLE AND KINETOCHORE ASSOCIATED 1
ENSMUSG00000034906	-1.08693	0.000129909	0.00259397	Ncaph	CONDENSIN COMPLEX SUBUNIT 2 BARREN HOMOLOG 1 CHROMOSOME ASSOCIATED H H NON SMC CONDENSIN I COMPLEX SUBUNIT H XCAP H HOMOLOG
ENSMUSG00000038379	-1.08839	0.000271205	0.00489518	Ttk	DUAL SPECIFICITY KINASE TTK EC_2.7.12.1
ENSMUSG00000024759	-1.08858	0.000244324	0.00446781	Atl3	ATLASTIN EC_3.6.5.-
ENSMUSG00000028497	-1.08907	0.00347415	0.0415972	Ptplad2	VERY LONG CHAIN 3R 3 HYDROXYACYL [ACYL CARRIER PROTEIN] DEHYDRATASE 4 EC_4.2.1.134 3 HYDROXYACYL COA DEHYDRATASE 4 HACD4 TYROSINE PHOSPHATASE PTPLAD2 TYROSINE PHOSPHATASE A DOMAIN CONTAINING 2
ENSMUSG00000031023	-1.08911	0.000325604	0.00567601	Akip1	A KINASE INTERACTING 1 BREAST CANCER ASSOCIATED GENE 3 PKA INTERACTING PROLINE RICH BCA3
ENSMUSG00000025277	-1.09006	0.00084232	0.0126167	Abhd6	MONOACYLGLYCEROL LIPASE ABHD6 EC_3.1.1.23 2 ARACHIDONOYLGLYCEROL HYDROLASE ABHYDROLASE DOMAIN CONTAINING 6
ENSMUSG00000041406	-1.09102	0.000305204	0.00539238	BC055324	UNCHARACTERIZED
ENSMUSG00000039253	-1.09275	0.00114628	0.0163383	Fn3krp	KETOSAMINE 3 KINASE EC_2.7.1.- FRUCTOSAMINE 3 KINASE RELATED
ENSMUSG00000046186	-1.09431	7.13755e-05	0.00154066	Cd109	CD109 ANTIGEN PRECURSOR ALPHA 2 MACROGLOBULIN CD109 ANTIGEN
ENSMUSG00000025766	-1.09446	0.00555456	0.0608748	D3Ertd751e	UNKNOWN
ENSMUSG00000003948	-1.09564	3.21181e-05	0.000775075	Mmd	MONOCYTE TO MACROPHAGE DIFFERENTIATION FACTOR PROGESTIN AND ADIPOQ RECEPTOR FAMILY MEMBER PROGESTIN AND ADIPOQ RECEPTOR FAMILY MEMBER
ENSMUSG00000024056	-1.09762	0.00190467	0.0251963	Ndc80	KINETOCHORE NDC80 HOMOLOG KINETOCHORE HEC1 KINETOCHORE ASSOCIATED 2
ENSMUSG00000027230	-1.09804	0.00540119	0.059503	Creb3l1	CYCLIC AMP RESPONSIVE ELEMENT BINDING 3 2 CAMP RESPONSIVE ELEMENT BINDING 3 2 [CONTAINS PROCESSED CYCLIC AMP RESPONSIVE ELEMENT BINDING 3 2]
ENSMUSG00000024913	-1.0989	0.00040877	0.00687695	Lrp5	LOW DENSITY LIPOPROTEIN RECEPTOR RELATED PRECURSOR LRP
ENSMUSG00000040331	-1.09924	0.000438025	0.00726713	Nsmce4a	EP300 INTERACTING INHIBITOR OF DIFFERENTIATION 3 EID 3 EID 1 INHIBITOR OF DIFFERENTIATION 3 NON STRUCTURAL MAINTENANCE OF CHROMOSOMES ELEMENT 4 HOMOLOG B NS4EB NON SMC ELEMENT 4 HOMOLOG B
ENSMUSG00000041712	-1.0994	0.000960866	0.0140586	Ubr7	E3 UBIQUITIN LIGASE UBR7 EC_6.3.2.- N RECOGNIN 7
ENSMUSG00000021257	-1.10249	0.000305698	0.00539645	Angel1	ANGEL HOMOLOG
ENSMUSG00000007216	-1.1033	0.0082527	0.0837823	Zfp775	ZINC FINGER 775
ENSMUSG00000042105	-1.10369	0.000814449	0.0122896	Inpp5f	PHOSPHATIDYLINOSITIDE PHOSPHATASE SAC2 EC_3.1.3.- INOSITOL POLYPHOSPHATE 5 PHOSPHATASE F SAC DOMAIN CONTAINING INOSITOL PHOSPHATASE 2 SAC DOMAIN CONTAINING PHOSPHOINOSITIDE 5 PHOSPHATASE 2
ENSMUSG00000068923	-1.10373	0.00254533	0.0320093	Syt11	SYNAPTOTAGMIN SYNAPTOTAGMIN
ENSMUSG00000067369	-1.1045	0.000219005	0.00406371	Trmt2b	TRNA URACIL 54 C 5 METHYLTRANSFERASE HOMOLOG EC_2.1.1.35 TRM2 HOMOLOG
ENSMUSG00000027678	-1.10775	0.00122046	0.0172686	Ncoa3	NUCLEAR RECEPTOR COACTIVATOR 2 NCOA 2 TRANSCRIPTIONAL INTERMEDIARY FACTOR 2
ENSMUSG00000053128	-1.10852	0.000415809	0.00695562	Rnf26	RING FINGER 26
ENSMUSG00000031378	-1.109	0.00248192	0.0313757	Abcd1	ATP BINDING CASSETTE SUB FAMILY D MEMBER
ENSMUSG00000056515	-1.1108	0.004271	0.0492037	Rab31	RAS RELATED RAB
ENSMUSG00000026469	-1.11146	0.000161581	0.00312968	Xpr1	XENOTROPIC AND POLYTROPIC RETROVIRUS RECEPTOR 1
ENSMUSG00000034379	-1.11522	0.00511782	0.0570496	Wdr5b	WD REPEAT CONTAINING 5
ENSMUSG00000032413	-1.1158	0.0012404	0.0174917	Rasa2	RAS GTPASE ACTIVATING
ENSMUSG00000032641	-1.11742	0.00343801	0.0412391	Gpr19	PROBABLE G COUPLED RECEPTOR 19
ENSMUSG00000078762	-1.11753	0.000527278	0.00844696	Haus5	HAUS AUGMIN COMPLEX SUBUNIT 5
ENSMUSG00000048012	-1.11903	0.00255931	0.0321241	Zfp473	ZINC FINGER 473 HOMOLOG ZINC FINGER 100 ZFP 100
ENSMUSG00000036825	-1.11923	0.000522326	0.0084032	Ssx2ip	AFADIN AND ALPHA ACTININ BINDING ADIP AFADIN DIL DOMAIN INTERACTING
ENSMUSG00000021665	-1.11938	2.74223e-05	0.000679072	Hexb	BETA HEXOSAMINIDASE SUBUNIT ALPHA PRECURSOR EC_3.2.1.52 BETA N ACETYLHEXOSAMINIDASE SUBUNIT ALPHA HEXOSAMINIDASE SUBUNIT A N ACETYL BETA GLUCOSAMINIDASE SUBUNIT ALPHA
ENSMUSG00000009575	-1.11948	6.27352e-05	0.0013864	Cbx5	CHROMOBOX HOMOLOG HETEROCHROMATIN 1 HOMOLOG HP1
ENSMUSG00000030243	-1.12122	8.00538e-05	0.0017024	Recql	ATP DEPENDENT DNA HELICASE Q1 EC_3.6.4.12
ENSMUSG00000017550	-1.12156	0.000180634	0.00344087	Atad5	ATPASE FAMILY AAA DOMAIN CONTAINING 5 CHROMOSOME FRAGILITY ASSOCIATED GENE 1
ENSMUSG00000078484	-1.1219	0.000285374	0.00510227	Klhl17	KELCH
ENSMUSG00000031628	-1.12317	0.000824393	0.0124113	Casp3	CASPASE 3 PRECURSOR CASP 3 EC_3.4.22.56 [CONTAINS CASPASE 3 SUBUNIT P17; CASPASE 3 SUBUNIT P12]
ENSMUSG00000020897	-1.12347	7.8345e-05	0.00167277	Aurkb	AURORA KINASE EC_2.7.11.1 AURORA/IPL1 RELATED KINASE ARK AURORA RELATED KINASE 1 SERINE/THREONINE KINASE SERINE/THREONINE KINASE AURORA
ENSMUSG00000038816	-1.12566	4.09377e-05	0.000961637	Ctnnal1	ALPHA CATULIN ALPHA CATENIN RELATED ACRP CATENIN ALPHA 1
ENSMUSG00000030272	-1.12715	1.48723e-05	0.000399667	Camk1	CALCIUM/CALMODULIN DEPENDENT KINASE TYPE EC_2.7.11.17 CAM KINASE I CAM KI
ENSMUSG00000031922	-1.1276	0.000453066	0.00745182	Cep57	CENTROSOMAL OF 57 KDA CEP57 TESTIS SPECIFIC 57 TRANSLOKIN
ENSMUSG00000027454	-1.12823	0.0102507	0.0992735	Gins1	DNA REPLICATION COMPLEX GINS PSF1 GINS COMPLEX SUBUNIT 1
ENSMUSG00000027342	-1.12878	0.000279053	0.00501972	Pcna	PROLIFERATING CELL NUCLEAR ANTIGEN PCNA
ENSMUSG00000031295	-1.12988	6.28687e-05	0.00138704	Phka2	PHOSPHORYLASE B KINASE REGULATORY SUBUNIT ALPHA PHOSPHORYLASE KINASE SUBUNIT
ENSMUSG00000043987	-1.12991	0.000185682	0.00352436	Cep164	UNKNOWN
ENSMUSG00000046605	-1.13087	0.000350699	0.00604585	B3gntl1	UDP GLCNAC:BETAGAL BETA 1 3 N ACETYLGLUCOSAMINYLTRANSFERASE 1 BGNT 1 BETA1 3 N ACETYLGLUCOSAMINYLTRANSFERASE 1 BETA3GN T 1 BETA3GNTL1 EC_2.4.1.-
ENSMUSG00000004880	-1.13125	0.00740578	0.0768328	Lbr	DELTA 14 STEROL REDUCTASE EC_1.3.1.70 C 14 STEROL REDUCTASE STEROL C14 REDUCTASE
ENSMUSG00000045193	-1.1323	0.00028302	0.00507388	Cirbp	COLD INDUCIBLE RNA BINDING GLYCINE RICH RNA BINDING CIRP
ENSMUSG00000030528	-1.13381	0.000163406	0.00315811	Blm	ATP DEPENDENT DNA HELICASE Q1 EC_3.6.4.12
ENSMUSG00000030872	-1.13429	0.000206729	0.00386571	Gga2	ADP RIBOSYLATION FACTOR BINDING GAMMA ADAPTIN RELATED GOLGI LOCALIZED GAMMA EAR CONTAINING ARF BINDING
ENSMUSG00000041642	-1.13522	0.00189138	0.025058	Kif21b	KINESIN
ENSMUSG00000019088	-1.13527	0.000714705	0.0110285	Dnase1l1	DEOXYRIBONUCLEASE PRECURSOR EC_3.1.21.- DNASE DEOXYRIBONUCLEASE I DNASE I
ENSMUSG00000027134	-1.13699	0.000806849	0.0122027	Lpcat4	LYSOPHOSPHATIDYLCHOLINE ACYLTRANSFERASE LPC ACYLTRANSFERASE LPCAT LYSOPC ACYLTRANSFERASE EC_2.3.1.- 1 ACYLGLYCEROPHOSPHOCHOLINE O ACYLTRANSFERASE EC_2.3.1.23 1 ALKYLGLYCEROPHOSPHOCHOLINE O ACETYLTRANSFERASE EC_2.3.-.- 1 67 ACETYL COA:LYSO PLATELET ACTIVAT
ENSMUSG00000038831	-1.13775	0.00380329	0.0447097	Ralgps1	RAS SPECIFIC GUANINE NUCLEOTIDE RELEASING FACTOR RAL GEF WITH PH DOMAIN AND SH3 BINDING MOTIF RALA EXCHANGE FACTOR
ENSMUSG00000024663	-1.13886	0.000293602	0.00522821	Rab3il1	GUANINE NUCLEOTIDE EXCHANGE FACTOR RAB 3A RAB 3A INTERACTING 1 RAB3A INTERACTING 1 RABIN3 1
ENSMUSG00000047888	-1.14005	0.00521794	0.0578977	Tnrc6b	TRINUCLEOTIDE REPEAT CONTAINING GENE
ENSMUSG00000032076	-1.14253	1.6714e-05	0.000445096	Cadm1	CELL ADHESION MOLECULE PRECURSOR IMMUNOGLOBULIN SUPERFAMILY MEMBER NECTIN NECL SYNAPTIC CELL ADHESION MOLECULE
ENSMUSG00000023008	-1.14321	0.000698267	0.0108389	Fmnl3	FORMIN
ENSMUSG00000048534	-1.14386	0.00166919	0.0225081	Amica1	JUNCTIONAL ADHESION MOLECULE PRECURSOR DENDRITIC CELL SPECIFIC CREA7
ENSMUSG00000038893	-1.14452	0.000592173	0.00939109	Fam117a	INDUCED
ENSMUSG00000044026	-1.14673	0.000324014	0.00565574	Slc35g1	SOLUTE CARRIER FAMILY 35 MEMBER G1 TRANSMEMBRANE 20
ENSMUSG00000038732	-1.14685	0.000979252	0.014296	Mboat1	LYSOPHOSPHOLIPID ACYLTRANSFERASE LPLAT EC_2.3.1.- 1 ACYLGLYCEROPHOSPHOETHANOLAMINE O ACYLTRANSFERASE EC_2.3.-.- 1 N7 ACYLTRANSFERASE LYSOPHOSPHATIDYLETHANOLAMINE ACYLTRANSFERASE LPEAT LYSO PE ACYLTRANSFERASE MEMBRANE BOUND O ACYLTRANSFERASE DOMAIN CONTAIN
ENSMUSG00000031995	-1.14717	0.000124064	0.00249228	St14	TRANSMEMBRANE PROTEASE SERINE EC_3.4.21.- MATRIPTASE
ENSMUSG00000026955	-1.14822	0.000100373	0.00207457	Sapcd2	SUPPRESSOR APC DOMAIN CONTAINING 2
ENSMUSG00000035311	-1.14826	0.000329106	0.00572575	Gnptab	N ACETYLGLUCOSAMINE 1 PHOSPHOTRANSFERASE SUBUNITS ALPHA/BETA PRECURSOR EC_2.7.8.17 GLCNAC 1 PHOSPHOTRANSFERASE SUBUNITS ALPHA/BETA STEALTH GNPTAB UDP N ACETYLGLUCOSAMINE 1 PHOSPHOTRANSFERASE SUBUNITS ALPHA/BETA [CONTAINS N ACETYLGLUCOSAMINE 1 PHOSPHOTRANS
ENSMUSG00000029833	-1.15064	0.000258139	0.00468166	Trim24	E3 UBIQUITIN LIGASE TRIM33 EC_6.3.2.- ECTODERMIN TRANSCRIPTION INTERMEDIARY FACTOR 1 GAMMA TIF1 GAMMA TRIPARTITE MOTIF CONTAINING 33
ENSMUSG00000041859	-1.15115	0.000438821	0.00726715	Mcm3	DNA REPLICATION LICENSING FACTOR MCM3 EC_3.6.4.12
ENSMUSG00000025154	-1.15301	0.00240793	0.0306303	Arhgap19	RHO GTPASE ACTIVATING 19 RHO TYPE GTPASE ACTIVATING 19
ENSMUSG00000032422	-1.15307	0.000312077	0.00547622	Snx14	SORTING NEXIN 14
ENSMUSG00000044095	-1.1532	0.00138391	0.0191887	Ccdc166
ENSMUSG00000069272	-1.15342	0.00967604	0.0947122	Hist1h2ae	HISTONE H2A
ENSMUSG00000035944	-1.15392	0.00174838	0.0234566	Ttc38	TETRATRICOPEPTIDE REPEAT 38 TPR REPEAT 38
ENSMUSG00000082872	-1.15404	0.000160381	0.00310872	Gm15773
ENSMUSG00000026134	-1.15432	6.13133e-05	0.00135838	Prim2	DNA PRIMASE LARGE SUBUNIT EC_2.7.7.- DNA PRIMASE 58 KDA SUBUNIT
ENSMUSG00000049672	-1.15441	0.00111655	0.0160267	Zbtb14	ZINC FINGER AND BTB DOMAIN CONTAINING 14 ZINC FINGER 161 ZFP 161 ZINC FINGER 5 ZF5
ENSMUSG00000054894	-1.15443	0.00360632	0.0428121	Atp5s	ATP SYNTHASE SUBUNIT S MITOCHONDRIAL PRECURSOR ATP SYNTHASE COUPLING FACTOR B MITOCHONDRIAL ATP SYNTHASE REGULATORY COMPONENT FACTOR B
ENSMUSG00000039873	-1.15446	0.000594171	0.00941611	Neurl2	NEURALIZED 2
ENSMUSG00000034563	-1.15461	0.005505	0.0604975	Ccpg1	CELL CYCLE PROGRESSION 1
ENSMUSG00000040860	-1.15543	7.33935e-05	0.00158106	Crocc	CILIARY ROOTLET COILED COIL
ENSMUSG00000029050	-1.15752	0.000698114	0.0108389	Ski	SKI ONCOGENE PROTO ONCOGENE C SKI
ENSMUSG00000067608	-1.15753	0.000771302	0.0117203	Pcna-ps2	PROLIFERATING CELL NUCLEAR ANTIGEN PCNA
ENSMUSG00000024186	-1.15775	0.000212503	0.00395971	Rgs11	REGULATOR OF G SIGNALING
ENSMUSG00000012443	-1.15776	0.000171224	0.00328762	Kif11	KINESIN
ENSMUSG00000044252	-1.15833	0.000165684	0.00319514	Osbpl1a	OXYSTEROL BINDING RELATED 1 ORP 1 OSBP RELATED 1
ENSMUSG00000019066	-1.16011	0.00034705	0.00599464	Rab3d	RAS RELATED RAB 3
ENSMUSG00000030330	-1.16047	0.000666521	0.0104255	Ing4	INHIBITOR OF GROWTH
ENSMUSG00000036555	-1.16098	0.000497416	0.00806119	Iqce	IQ DOMAIN CONTAINING E
ENSMUSG00000018401	-1.1618	0.00596169	0.0646308	Mtmr4	MYOTUBULARIN RELATED EC_3.1.3.48
ENSMUSG00000059060	-1.16233	0.00471281	0.0533884	Rad51b	DNA REPAIR RAD51 HOMOLOG 2 RAD51 HOMOLOG B RAD51 1
ENSMUSG00000020973	-1.16262	0.000366713	0.00628511	Dnaaf2	KINTOUN DYNEIN ASSEMBLY FACTOR 2 AXONEMAL HOMOLOG PP1 INTERACTING 20
ENSMUSG00000023015	-1.16312	4.3128e-05	0.00100595	Racgap1	RAC GTPASE ACTIVATING 1 MALE GERM CELL RACGAP MGCRACGAP
ENSMUSG00000097882	-1.16389	0.00214452	0.0278137	AC109139.1
ENSMUSG00000019961	-1.16392	4.99188e-05	0.00113439	Tmpo	LAMINA ASSOCIATED POLYPEPTIDE 2 THYMOPOIETIN TP THYMOPOIETIN RELATED PEPTIDE TPRP [CONTAINS THYMOPOIETIN TP SPLENIN ; THYMOPENTIN TP5 ]
ENSMUSG00000021707	-1.16589	0.000173971	0.00332865	Dhfr	DIHYDROFOLATE REDUCTASE EC_1.5.1.3
ENSMUSG00000023940	-1.16719	3.50122e-05	0.000840325	Sgol1	SHUGOSHIN 1
ENSMUSG00000021690	-1.16883	0.000253853	0.00462291	Jmy	WASP HOMOLOG ASSOCIATED WITH ACTIN MEMBRANES AND MICROTUBULES WAS HOMOLOGY REGION 2 DOMAIN CONTAINING 1 WH2 DOMAIN CONTAINING 1
ENSMUSG00000046841	-1.16929	0.000280844	0.0050451	Ckap4	CYTOSKELETON ASSOCIATED 4.63 KDA CYTOSKELETON LINKING MEMBRANE CLIMP 63 P63
ENSMUSG00000002871	-1.16973	0.00113074	0.016163	Tpra1	TRANSMEMBRANE ADIPOCYTE ASSOCIATED 1 INTEGRAL MEMBRANE GPR175 TPRA40 TRANSMEMBRANE DOMAIN OF 40 KDA REGULATED IN ADIPOCYTES
ENSMUSG00000026918	-1.17041	0.000211599	0.00394657	Brd3	BROMODOMAIN
ENSMUSG00000050605	-1.17074	0.000765528	0.0116643	Zfp61	ZINC FINGER
ENSMUSG00000075595	-1.17147	0.000584995	0.00928737	Zfp652	ZINC FINGER
ENSMUSG00000061524	-1.173	0.00780876	0.0804211	Zic2	ZINC FINGER ZIC ZINC FINGER OF THE CEREBELLUM
ENSMUSG00000045751	-1.17384	0.000165827	0.00319528	Mms22l	MMS22 METHYL METHANESULFONATE SENSITIVITY 22
ENSMUSG00000021775	-1.17484	0.000727414	0.01118	Nr1d2	NUCLEAR RECEPTOR SUBFAMILY 1 GROUP D MEMBER 1 REV ERBA ALPHA V ERBA RELATED 1 EAR 1
ENSMUSG00000033059	-1.17531	0.000829075	0.0124606	Pygb	GLYCOGEN PHOSPHORYLASE FORM EC_2.4.1.1
ENSMUSG00000041607	-1.17536	0.000191065	0.00360588	Mbp	MYELIN BASIC MBP
ENSMUSG00000070526	-1.17566	0.000100629	0.00207661	Peg12	GSK 3 BINDING FRAT2 FREQUENTLY REARRANGED IN ADVANCED T CELL LYMPHOMAS 2 FRAT 2
ENSMUSG00000043445	-1.17572	0.000281373	0.00505002	Pgp	PYRIDOXAL PHOSPHATE PHOSPHATASE PLP PHOSPHATASE EC_3.1.3.3 EC_3.1.3.- 74 CHRONOPHIN
ENSMUSG00000026473	-1.1758	0.000387696	0.00657668	Glul	GLUTAMINE SYNTHETASE EC_6.3.1.2 GLUTAMATE AMMONIA LIGASE
ENSMUSG00000034883	-1.17581	0.000400517	0.00677036	Lrr1	LEUCINE RICH REPEAT 1 4 1BB MEDIATED SIGNALING MOLECULE 4 1BBLRR LRR REPEAT 1 LRR 1 PEPTIDYLPROLYL ISOMERASE 5
ENSMUSG00000021377	-1.17734	4.28995e-05	0.00100239	Dek	DEK
ENSMUSG00000022178	-1.17898	0.00109014	0.0156986	Ajuba	LIM DOMAIN CONTAINING
ENSMUSG00000036022	-1.17976	0.000188318	0.00356673	Fam122b	UNKNOWN
ENSMUSG00000026683	-1.18132	0.00102524	0.0148853	Nuf2	KINETOCHORE NUF2 CELL DIVISION CYCLE ASSOCIATED 1
ENSMUSG00000054708	-1.18198	0.00161335	0.0218442	Ankrd24	ANKYRIN REPEAT DOMAIN CONTAINING 24
ENSMUSG00000035365	-1.18458	0.000317726	0.0055643	Parpbp	PCNA INTERACTING PARTNER PARI PARP 1 BINDING PARP1 BINDING PARPBP
ENSMUSG00000004642	-1.18654	0.000825244	0.0124171	Slbp	HISTONE RNA HAIRPIN BINDING HISTONE STEM LOOP BINDING
ENSMUSG00000022106	-1.18692	6.57651e-05	0.00143422	Rcbtb2	RCC1 AND BTB DOMAIN CONTAINING 2 CHROMOSOME CONDENSATION 1 REGULATOR OF CHROMOSOME CONDENSATION AND BTB DOMAIN CONTAINING 2
ENSMUSG00000014074	-1.18739	0.000259139	0.00469658	Rnf168	E3 UBIQUITIN LIGASE RNF168 EC_6.3.2.- RING FINGER 168
ENSMUSG00000030844	-1.18806	2.62359e-05	0.000655205	Rgs10	REGULATOR OF G SIGNALING 10 RGS10
ENSMUSG00000044456	-1.1883	8.48606e-05	0.00179025	Rin3	RAS AND RAB INTERACTOR 3 RAS INTERACTION/INTERFERENCE 3
ENSMUSG00000042215	-1.18915	0.000720972	0.0111003	Bag2	BAG FAMILY MOLECULAR CHAPERONE REGULATOR 2 BAG 2 BCL 2 ASSOCIATED ATHANOGENE 2
ENSMUSG00000027306	-1.19078	2.10433e-05	0.000543984	Nusap1	NUCLEOLAR AND SPINDLE ASSOCIATED 1 NUSAP
ENSMUSG00000022833	-1.19102	0.000189752	0.00358836	Ccdc14	COILED COIL DOMAIN CONTAINING 14
ENSMUSG00000035829	-1.19211	0.00116569	0.0165705	Ppp1r26	PHOSPHATASE 1 REGULATORY SUBUNIT 26
ENSMUSG00000039943	-1.19444	4.75989e-05	0.00109197	Plcb4	1 PHOSPHATIDYLINOSITOL 4 5 BISPHOSPHATE PHOSPHODIESTERASE BETA EC_3.1.4.11 PHOSPHOINOSITIDE PHOSPHOLIPASE C BETA PHOSPHOLIPASE C BETA PLC BETA
ENSMUSG00000062510	-1.1962	2.81313e-05	0.000694037	Nsl1	KINETOCHORE ASSOCIATED NSL1 HOMOLOG
ENSMUSG00000038174	-1.19678	9.69987e-05	0.00201582	Fam126b	HYCCIN DOWN REGULATED BY CTNNB1 A FAM126A
ENSMUSG00000049580	-1.19769	0.00229483	0.0294318	Tsku	TSUKUSHIN PRECURSOR TSUKUSHI LEUCINE RICH REPEAT CONTAINING 54
ENSMUSG00000021820	-1.19814	0.00300973	0.0368866	Camk2g	CALCIUM/CALMODULIN DEPENDENT KINASE TYPE II SUBUNIT CAM KINASE II SUBUNIT CAMK II SUBUNIT EC_2.7.11.17
ENSMUSG00000058486	-1.20134	0.00449902	0.0513214	Wdr91	WD REPEAT CONTAINING 91
ENSMUSG00000029804	-1.20197	0.000100034	0.00207239	Herc3	PROBABLE E3 UBIQUITIN LIGASE HERC4 EC_6.3.2.- HECT DOMAIN AND RCC1 DOMAIN CONTAINING 4
ENSMUSG00000017493	-1.20236	1.84457e-05	0.000485357	Igfbp4	INSULIN GROWTH FACTOR BINDING 4 IBP 4 IGF BINDING 4 IGFBP 4
ENSMUSG00000016624	-1.20247	0.00649731	0.0688086	Phf21b	PHD FINGER 21B
ENSMUSG00000032349	-1.20269	0.000730894	0.0112139	Elovl5	ELONGATION OF VERY LONG CHAIN FATTY ACIDS 5 EC_2.3.1.199 3 KETO ACYL COA SYNTHASE ELOVL5 ELOVL FATTY ACID ELONGASE 5 ELOVL FA ELONGASE 5 VERY LONG CHAIN 3 OXOACYL COA SYNTHASE 5
ENSMUSG00000084880	-1.20337	0.00778333	0.0802471	Gm14872
ENSMUSG00000062175	-1.20419	0.000377839	0.00643419	Tgif2	HOMEOBOX 5' TG 3' INTERACTING FACTOR
ENSMUSG00000045969	-1.20425	0.000523304	0.00840872	Ing1	INHIBITOR OF GROWTH 2 INHIBITOR OF GROWTH 1 P33ING2
ENSMUSG00000031951	-1.20501	0.000166107	0.00319633	Tmem231	TRANSMEMBRANE 231
ENSMUSG00000044816	-1.20645	4.054e-05	0.000954835	D630023F18Rik	UNCHARACTERIZED
ENSMUSG00000020520	-1.20763	0.000174827	0.00333986	Galnt10	N ACETYLGALACTOSAMINYLTRANSFERASE POLYPEPTIDE GALNAC TRANSFERASE GALNAC PP GANTASE UDP ACETYLGALACTOSAMINYLTRANSFERASE UDP GALNAC:POLYPEPTIDE N ACETYLGALACTOSAMINYLTRANSFERASE
ENSMUSG00000021224	-1.2077	0.000800596	0.0121155	Numb	NUMB
ENSMUSG00000079109	-1.20893	0.000340858	0.00589154	Pms2	DNA MISMATCH REPAIR PMS1
ENSMUSG00000020131	-1.21058	0.000309077	0.00544523	Pcsk4	CONVERTASE PRECURSOR PROHORMONE CONVERTASE PROPROTEIN CONVERTASE
ENSMUSG00000034957	-1.21064	0.000139551	0.00275741	Cebpa	CCAAT/ENHANCER BINDING ALPHA C/EBP ALPHA
ENSMUSG00000021054	-1.21109	0.000179568	0.00342303	Sgpp1	SPHINGOSINE 1 PHOSPHATE PHOSPHATASE 1 SPPASE1 EC_3.1.3.- SPHINGOSINE 1 PHOSPHATASE 1
ENSMUSG00000028484	-1.21258	2.23391e-05	0.0005708	Psip1	PC4 AND SFRS1 INTERACTING LENS EPITHELIUM DERIVED GROWTH FACTOR
ENSMUSG00000005886	-1.21321	0.000284533	0.00509067	Ncoa2	NUCLEAR RECEPTOR COACTIVATOR 2 NCOA 2 TRANSCRIPTIONAL INTERMEDIARY FACTOR 2
ENSMUSG00000037573	-1.2163	0.00112726	0.016128	Tob1	TRANSDUCER OF ERBB 2
ENSMUSG00000097739	-1.21677	0.00357475	0.0425327	RP23-58L22.3
ENSMUSG00000029047	-1.2171	0.000238391	0.004371	Pex10	PEROXISOME BIOGENESIS FACTOR 10 PEROXIN 10 PEROXISOMAL BIOGENESIS FACTOR 10 PEROXISOME ASSEMBLY 10
ENSMUSG00000082473	-1.21866	0.00399825	0.0465882	Kif22-ps
ENSMUSG00000029191	-1.21906	0.000162616	0.00314743	Rfc1	REPLICATION FACTOR C SUBUNIT 1 ACTIVATOR 1.140 KDA SUBUNIT A1.140 KDA SUBUNIT ACTIVATOR 1 LARGE SUBUNIT ACTIVATOR 1 SUBUNIT 1 BINDING REPLICATION FACTOR C 140 KDA SUBUNIT RF C 140 KDA SUBUNIT RFC140 REPLICATION FACTOR C LARGE SUBUNIT
ENSMUSG00000023992	-1.22097	5.62872e-06	0.000168145	Trem2	TRIGGERING RECEPTOR EXPRESSED ON MYELOID CELLS 2 PRECURSOR TREM 2 TRIGGERING RECEPTOR EXPRESSED ON MONOCYTES 2
ENSMUSG00000079685	-1.22276	0.000845201	0.0126456	Ulbp1	UL16 BINDING TRANSCRIPT 1 VARIANT
ENSMUSG00000020263	-1.22391	0.000173614	0.00332781	Appl2	DCC INTERACTING 13 DIP13 ADAPTER CONTAINING PH DOMAIN PTB DOMAIN AND LEUCINE ZIPPER MOTIF
ENSMUSG00000021965	-1.22798	1.37309e-05	0.000371631	Ska3	SPINDLE AND KINETOCHORE ASSOCIATED 3
ENSMUSG00000028696	-1.23076	0.000453619	0.0074563	Ipp	KELCH
ENSMUSG00000030346	-1.23307	7.69869e-05	0.00164802	Rad51ap1	RAD51 ASSOCIATED 1 RAD51 INTERACTING
ENSMUSG00000030978	-1.23458	2.75423e-05	0.000681409	Rrm1	RIBONUCLEOSIDE DIPHOSPHATE REDUCTASE LARGE SUBUNIT EC_1.17.4.1 RIBONUCLEOSIDE DIPHOSPHATE REDUCTASE SUBUNIT M1 RIBONUCLEOTIDE REDUCTASE LARGE SUBUNIT
ENSMUSG00000022791	-1.2348	0.00015946	0.0030954	Tnk2	ACTIVATED CDC42 KINASE 1 ACK 1 EC_2.7.10.2 EC_2.7.11.- 1 TYROSINE KINASE NON RECEPTOR 2
ENSMUSG00000046591	-1.23548	2.34977e-05	0.000595237	Ticrr	TRESLIN TOPBP1 INTERACTING CHECKPOINT AND REPLICATION REGULATOR TOPBP1 INTERACTING REPLICATION STIMULATING
ENSMUSG00000020034	-1.23573	0.00271283	0.0337791	Tcp11l2	T COMPLEX 11
ENSMUSG00000024968	-1.23583	0.00823053	0.0836046	Rcor2	REST COREPRESSOR
ENSMUSG00000055013	-1.23595	0.00561853	0.0613914	Agap1	ARF GAP WITH GTPASE ANK REPEAT AND PH DOMAIN CONTAINING AGAP CENTAURIN GAMMA
ENSMUSG00000039063	-1.23928	0.00354501	0.0422357	Echdc3	ENOYL COA HYDRATASE DOMAIN CONTAINING 3 MITOCHONDRIAL PRECURSOR
ENSMUSG00000031756	-1.24136	8.34197e-06	0.000238187	Cenpn	CENTROMERE N CENP N
ENSMUSG00000049295	-1.24154	0.000403104	0.00679889	Zfp219	ZINC FINGER 219
ENSMUSG00000051220	-1.24176	6.61082e-05	0.00143933	Ercc6l	DNA EXCISION REPAIR ERCC 6 EC_3.6.4.12 ATP DEPENDENT HELICASE ERCC6
ENSMUSG00000020658	-1.24272	0.000859893	0.0128219	Efr3b	EFR3 HOMOLOG
ENSMUSG00000059713	-1.24341	0.000685959	0.0106854	Rcan3	CALCIPRESSIN DOWN SYNDROME REGION 1 REGULATOR OF CALCINEURIN
ENSMUSG00000036833	-1.24437	0.00188667	0.0250206	Pnpla7	LYSOPHOSPHOLIPASE NTE1 EC_3.1.1.5 INTRACELLULAR PHOSPHOLIPASE B NEUROPATHY TARGET ESTERASE HOMOLOG
ENSMUSG00000051517	-1.24558	6.1737e-06	0.000182165	Arhgef39	RHO GUANINE NUCLEOTIDE EXCHANGE FACTOR 39
ENSMUSG00000045216	-1.246	0.00193967	0.0256209	Hs6st1	HEPARAN SULFATE 6 O SULFOTRANSFERASE EC_2.8.2.-
ENSMUSG00000036181	-1.24613	0.000330128	0.005736	Hist1h1c	HISTONE H1 2 H1 VAR 1 H1C
ENSMUSG00000023031	-1.2479	0.00145054	0.019987	Cela1	CHYMOTRYPSIN ELASTASE FAMILY MEMBER PRECURSOR ELASTASE
ENSMUSG00000025912	-1.2491	0.000423272	0.0070493	Mybl1	MYB RELATED MYB MYB
ENSMUSG00000000028	-1.24931	5.73599e-05	0.00128367	Cdc45	CELL DIVISION CONTROL 45 HOMOLOG PORC PI 1
ENSMUSG00000024098	-1.24983	0.000173989	0.00332865	Twsg1	TWISTED GASTRULATION HOMOLOG 1 PRECURSOR
ENSMUSG00000032300	-1.24986	0.000868932	0.0129276	1700017B05Rik	UNCHARACTERIZED
ENSMUSG00000069833	-1.25011	0.000438271	0.00726713	Ahnak	NEUROBLAST DIFFERENTIATION ASSOCIATED AHNAK DESMOYOKIN
ENSMUSG00000069312	-1.25093	0.00413249	0.047816	Hist1h3h	HISTONE H3
ENSMUSG00000096188	-1.25129	7.12182e-05	0.00153921	Cmtm4	CKLF MARVEL TRANSMEMBRANE DOMAIN CONTAINING 4 CHEMOKINE FACTOR SUPERFAMILY MEMBER 4
[truncated: 741 more rows]
