# Supplementary material for: Regulation of Toll-like Receptor Signaling by the SF3a mRNA Splicing Complex
Source: PLoS Genet. 2015 Feb 6;11(2):e1004932. doi: 10.1371/journal.pgen.1004932 (PMC4450051; doi:10.1371/journal.pgen.1004932)
Supplement: S7 Table — DESeq – CT siRNA no LPS vs SF3a1 siRNA no LPS. (XLSX) [file pgen.1004932.s009.xlsx]

## Sheet: DESeq_24_Ctrl-vs-SF3_Ctrl_FDR0.
Table S7. DESeq, CT siRNA no LPS vs SF3A1 siRNA no LPS
Significantly differentially expressed genes at FDR 0.1
Ensembl ID	log2FoldChange	pval	padj	Gene	Description
ENSMUSG00000000817	Inf	4.74344e-06	0.000291338	Fasl	TUMOR NECROSIS FACTOR LIGAND SUPERFAMILY MEMBER 6 CD95 LIGAND CD95 L FAS ANTIGEN LIGAND FAS LIGAND FASL CD178 ANTIGEN [CONTAINS TUMOR NECROSIS FACTOR LIGAND SUPERFAMILY MEMBER 6 MEMBRANE FORM; TUMOR NECROSIS FACTOR LIGAND SUPERFAMILY MEMBER 6 SOLUBLE FORM
ENSMUSG00000001131	Inf	0.000322302	0.00818754	Timp1	METALLOPROTEINASE INHIBITOR 1 PRECURSOR TISSUE INHIBITOR OF METALLOPROTEINASES 1 TIMP 1
ENSMUSG00000025172	Inf	0.00224661	0.0373051	Ankrd2	ANKYRIN REPEAT DOMAIN CONTAINING ANKYRIN REPEAT
ENSMUSG00000027896	Inf	5.21143e-06	0.000314536	Slc16a4	MONOCARBOXYLATE TRANSPORTER 5 MCT 5
ENSMUSG00000029161	Inf	0.00109562	0.0215422	Cgref1	CELL GROWTH REGULATOR WITH EF HAND DOMAIN 1 PRECURSOR CELL GROWTH REGULATORY GENE 11 HYDROPHOBESTIN
ENSMUSG00000042828	Inf	8.42787e-12	4.05989e-09	Trim72	TRIPARTITE MOTIF CONTAINING 72 MITSUGUMIN 53 MG53
ENSMUSG00000086997	Inf	0.000282428	0.00745113	Gm12981
ENSMUSG00000093120	Inf	0.00744511	0.0905844	Mir3474
ENSMUSG00000097712	Inf	0.00190868	0.0328811	AC120176.1
ENSMUSG00000036655	6.79982	1.38007e-08	2.29337e-06	Colec11	COLLECTIN PRECURSOR COLLECTIN 1 CL
ENSMUSG00000039238	6.38746	6.87505e-06	0.000387101	Zfp750	ZINC FINGER 750
ENSMUSG00000038264	6.0532	1.91568e-08	2.91418e-06	Sema7a	SEMAPHORIN 7A PRECURSOR SEMAPHORIN K1 SEMA K1 SEMAPHORIN L SEMA L CD108 ANTIGEN
ENSMUSG00000074004	5.62986	1.66075e-07	1.86212e-05	B3gnt6	UDP GLCNAC:BETAGAL BETA 1 3 N ACETYLGLUCOSAMINYLTRANSFERASE BGNT BETA 1 3 GN BETA 1 3 N ACETYLGLUCOSAMINYLTRANSFERASE BETA3GN EC_2.4.1.-
ENSMUSG00000022483	5.32473	0.00286265	0.0448321	Col2a1	COLLAGEN ALPHA I CHAIN PRECURSOR ALPHA TYPE I COLLAGEN
ENSMUSG00000073018	5.16736	1.18036e-08	2.04508e-06	Gm1070	PROTEINPROTEIN
ENSMUSG00000004371	5.02174	2.35386e-07	2.48907e-05	Il11	INTERLEUKIN 11 PRECURSOR IL 11
ENSMUSG00000008438	4.96169	8.22264e-05	0.00279968	Adam21	DISINTEGRIN AND METALLOPROTEINASE DOMAIN CONTAINING PRECURSOR ADAM
ENSMUSG00000070385	4.88013	0.00133715	0.025024	Ampd1	AMP DEAMINASE EC_3.5.4.6 DEAMINASE
ENSMUSG00000032128	4.78878	1.27188e-12	8.19321e-10	Robo3	ROUNDABOUT HOMOLOG PRECURSOR
ENSMUSG00000064899	4.74639	0.00120029	0.023043	Snord118
ENSMUSG00000038151	4.725	0.00493352	0.0669461	Prdm1	PR DOMAIN ZINC FINGER 1 BLIMP 1 BETA INTERFERON GENE POSITIVE REGULATORY DOMAIN I BINDING FACTOR PR DOMAIN CONTAINING 1
ENSMUSG00000064427	4.72149	2.73818e-05	0.0011563	Gm22748
ENSMUSG00000028211	4.72005	3.17882e-24	3.23084e-20	Trp53inp1	TUMOR P53 INDUCIBLE NUCLEAR 1 STRESS INDUCED THYMUS EXPRESSED ACIDIC TEAP P53 DEPENDENT DAMAGE INDUCIBLE NUCLEAR 1 P53DINP1
ENSMUSG00000029641	4.71714	0.000170376	0.00498536	Rasl11a	RAS FAMILY MEMBER
ENSMUSG00000048458	4.63609	5.36678e-11	1.83692e-08	Fam212b	UNKNOWN
ENSMUSG00000026817	4.6328	1.50164e-15	2.0013e-12	Ak1	ADENYLATE KINASE ISOENZYME 1 AK 1 EC_2.7.4.3 ATP AMP TRANSPHOSPHORYLASE 1 ATP:AMP PHOSPHOTRANSFERASE ADENYLATE MONOPHOSPHATE KINASE MYOKINASE
ENSMUSG00000033368	4.53795	1.44305e-08	2.36089e-06	Trim69	TRIPARTITE MOTIF CONTAINING
ENSMUSG00000061039	4.52554	4.16825e-09	8.15253e-07	Olfr920	OLFACTORY RECEPTOR OLFACTORY RECEPTOR
ENSMUSG00000006445	4.52513	5.68376e-16	9.85677e-13	Epha2	EPHRIN TYPE A RECEPTOR PRECURSOR EC_2.7.10.1 KINASE
ENSMUSG00000041845	4.51444	6.29088e-10	1.51523e-07	Rhod	GTP BINDING PRECURSOR
ENSMUSG00000041801	4.49342	4.02682e-22	1.74583e-18	Phlda3	PLECKSTRIN HOMOLOGY DOMAIN FAMILY A MEMBER 3 TDAG51/IPL HOMOLOG 1
ENSMUSG00000029378	4.488	1.97669e-06	0.000141263	Areg	AMPHIREGULIN PRECURSOR AR DERIVED GROWTH FACTOR
ENSMUSG00000035020	4.42952	1.96281e-05	0.000884895	Epgn	EPIGEN PRECURSOR EPITHELIAL MITOGEN EPG
ENSMUSG00000064495	4.41277	0.00214573	0.0359413	Gm24313
ENSMUSG00000025804	4.40995	0.000762768	0.0161843	Ccr1	C C CHEMOKINE RECEPTOR TYPE 5 C C CKR 5 CC CKR 5 CCR 5 CCR5 CD195 ANTIGEN
ENSMUSG00000037855	4.38949	1.09757e-13	9.38721e-11	Zfp365	UNKNOWN
ENSMUSG00000061815	4.38515	0.00291427	0.0455036	Rufy4	RUN AND FYVE DOMAIN CONTAINING 4
ENSMUSG00000083789	4.31853	0.000284739	0.0074893	Gm6092
ENSMUSG00000035373	4.22556	2.4045e-14	2.50193e-11	Ccl7	C C MOTIF CHEMOKINE 7 PRECURSOR MONOCYTE CHEMOATTRACTANT 3 MONOCYTE CHEMOTACTIC 3 MCP 3 SMALL INDUCIBLE CYTOKINE A7
ENSMUSG00000031698	4.18642	0.00409966	0.0586603	Mylk3	MYOSIN LIGHT CHAIN KINASE EC_2.7.11.18
ENSMUSG00000088552	4.14349	0.000296962	0.00770176	Mir1957
ENSMUSG00000034457	4.07822	1.72797e-05	0.000801242	Eda2r	TUMOR NECROSIS FACTOR RECEPTOR SUPERFAMILY MEMBER 27 X LINKED ECTODYSPLASIN A2 RECEPTOR EDA A2 RECEPTOR
ENSMUSG00000041202	4.06159	4.99281e-11	1.73171e-08	Pla2g2d	GROUP IID SECRETORY PHOSPHOLIPASE A2 PRECURSOR GIID SPLA2 SPLA2 IID EC_3.1.1.4 PLA2IID PHOSPHATIDYLCHOLINE 2 ACYLHYDROLASE 2D SECRETORY TYPE PLA STROMA ASSOCIATED HOMOLOG
ENSMUSG00000077239	4.0235	0.000294362	0.00764586	Snord66
ENSMUSG00000035498	4.00556	1.84666e-05	0.000846872	Cdcp1	CUB DOMAIN CONTAINING 1 PRECURSOR MEMBRANE GLYCOPROTEIN GP140 TRANSMEMBRANE AND ASSOCIATED WITH SRC KINASES CD318 ANTIGEN
ENSMUSG00000001300	4.00277	1.49262e-11	6.26251e-09	Efnb2	EPHRIN B1 PRECURSOR ELK LIGAND ELK L EPH RELATED RECEPTOR TYROSINE KINASE LIGAND 2 LERK 2
ENSMUSG00000075122	4.00039	9.89335e-30	2.57356e-25	Cd80	T LYMPHOCYTE ACTIVATION ANTIGEN CD80 PRECURSOR ACTIVATION B7 1 ANTIGEN CD80 ANTIGEN
ENSMUSG00000039960	3.95868	4.31371e-13	3.20607e-10	Rhou	RHO RELATED GTP BINDING RHO GTPASE WNT 1 RESPONSIVE CDC42 HOMOLOG WRCH
ENSMUSG00000078776	3.95145	7.33447e-12	3.63179e-09	9530053A07Rik	PRECURSOR
ENSMUSG00000086236	3.89248	1.30025e-05	0.000640594	5830418P13Rik
ENSMUSG00000034394	3.85024	4.49137e-06	0.00027884	Lif	LEUKEMIA INHIBITORY FACTOR PRECURSOR LIF DIFFERENTIATION STIMULATING FACTOR D FACTOR
ENSMUSG00000037211	3.80403	0.00762687	0.0922352	Spry1	SPROUTY HOMOLOG SPRY
ENSMUSG00000009376	3.8016	0.000212673	0.00590423	Met	HEPATOCYTE GROWTH FACTOR RECEPTOR PRECURSOR HGF RECEPTOR EC_2.7.10.1 HGF/SF RECEPTOR PROTO ONCOGENE C MET SCATTER FACTOR RECEPTOR SF RECEPTOR TYROSINE KINASE MET
ENSMUSG00000032702	3.78144	0.00366208	0.0538506	Kank1	KN MOTIF AND ANKYRIN REPEAT DOMAIN CONTAINING ANKYRIN REPEAT DOMAIN CONTAINING
ENSMUSG00000028480	3.77545	0.000690591	0.0150834	Glipr2	GOLGI ASSOCIATED PLANT PATHOGENESIS RELATED 1 GAPR 1 GOLGI ASSOCIATED PR 1 GLIOMA PATHOGENESIS RELATED 2 GLIPR 2
ENSMUSG00000072812	3.7687	6.45112e-08	8.186e-06	Ahnak2	NEUROBLAST DIFFERENTIATION ASSOCIATED AHNAK DESMOYOKIN
ENSMUSG00000037788	3.755	7.15253e-09	1.33855e-06	Vopp1	VESICULAR OVEREXPRESSED IN CANCER PROSURVIVAL 1 PRECURSOR EGFR COAMPLIFIED AND OVEREXPRESSED ECOP
ENSMUSG00000027646	3.74025	1.49684e-07	1.7153e-05	Src	TYROSINE KINASE EC_2.7.10.2
ENSMUSG00000027171	3.68903	1.69945e-16	3.40059e-13	Prrg4	TRANSMEMBRANE GAMMA CARBOXYGLUTAMIC ACID 4 PRECURSOR PROLINE RICH GAMMA CARBOXYGLUTAMIC ACID 4 PROLINE RICH GLA 4
ENSMUSG00000024486	3.68784	0.00122281	0.0233512	Hbegf	PROHEPARIN BINDING EGF GROWTH FACTOR PRECURSOR[CONTAINS HEPARIN BINDING EGF GROWTH FACTOR HB EGF HBEGF ]
ENSMUSG00000030895	3.64394	4.30127e-05	0.00165516	Hpx	HEMOPEXIN PRECURSOR
ENSMUSG00000046818	3.61226	0.00478411	0.0653962	Ddit4l	DNA DAMAGE INDUCIBLE TRANSCRIPT 4 SOLEUS MUSCLE ATROPHIED AFTER HINDLIMB SUSPENSION 1
ENSMUSG00000035179	3.5794	2.12078e-07	2.30828e-05	Ppp1r32	PHOSPHATASE 1 REGULATORY SUBUNIT 32
ENSMUSG00000014361	3.54802	1.63282e-05	0.000772265	Mertk	TYROSINE KINASE PRECURSOR EC_2.7.10.1
ENSMUSG00000018543	3.54676	1.10552e-15	1.69164e-12	1700001P01Rik	UNCHARACTERIZED HOMOLOG
ENSMUSG00000040855	3.53555	4.06758e-05	0.00157925	Reps2	RALBP1 ASSOCIATED EPS DOMAIN CONTAINING 2 PARTNER OF RALBP1 RALBP1 INTERACTING 2
ENSMUSG00000027315	3.52594	7.88445e-05	0.00269769	Spint1	KUNITZ TYPE PROTEASE INHIBITOR 1 PRECURSOR HEPATOCYTE GROWTH FACTOR ACTIVATOR INHIBITOR TYPE 1 HAI 1
ENSMUSG00000046387	3.51678	0.00795506	0.0948808	Pcdhb17	PROTOCADHERIN BETA PRECURSOR PCDH BETA
ENSMUSG00000027955	3.49623	3.56205e-22	1.74583e-18	Fam198b	FAM198B EXPRESSED IN NERVE AND EPITHELIUM DURING DEVELOPMENT
ENSMUSG00000028681	3.48201	0.00672282	0.0843205	Ptch2	PATCHED HOMOLOG
ENSMUSG00000051379	3.45733	0.00143311	0.0264207	Flrt3	LEUCINE RICH REPEAT TRANSMEMBRANE PRECURSOR FIBRONECTIN DOMAIN CONTAINING LEUCINE RICH TRANSMEMBRANE
ENSMUSG00000078441	3.43279	0.00235077	0.038703	Scamp4	SECRETORY CARRIER ASSOCIATED MEMBRANE SECRETORY CARRIER MEMBRANE
ENSMUSG00000030162	3.43005	0.00801721	0.0954033	Olr1	OXIDIZED LOW DENSITY LIPOPROTEIN RECEPTOR 1 OX LDL RECEPTOR 1 LECTIN OXIDIZED LDL RECEPTOR 1 LOX 1 LECTIN OXLDL RECEPTOR 1 LECTIN TYPE OXIDIZED LDL RECEPTOR 1 [CONTAINS OXIDIZED LOW DENSITY LIPOPROTEIN RECEPTOR 1 SOLUBLE
ENSMUSG00000092659	3.4177	4.20827e-08	5.67201e-06	Mir3100
ENSMUSG00000095472	3.38919	1.20698e-06	9.3167e-05	Snord88a
ENSMUSG00000020689	3.35681	0.00667025	0.0838228	Itgb3	INTEGRIN BETA PRECURSOR
ENSMUSG00000088632	3.35222	5.38619e-07	4.78718e-05	Gm22314
ENSMUSG00000021798	3.3458	0.0070575	0.0870906	Ldb3	PDZ AND LIM DOMAIN 5 ENIGMA HOMOLOG ENIGMA PDZ AND LIM DOMAINS
ENSMUSG00000090176	3.34119	0.00126077	0.0238866	Cd200r2	CELL SURFACE GLYCOPROTEIN CD200 RECEPTOR PRECURSOR CD200 CELL SURFACE GLYCOPROTEIN RECEPTOR CD200 RECEPTOR CD200 CELL SURFACE GLYCOPROTEIN RECEPTOR CELL SURFACE GLYCOPROTEIN OX2 RECEPTOR
ENSMUSG00000035448	3.25547	0.000721567	0.0155382	Ccr3	C C CHEMOKINE RECEPTOR TYPE 5 C C CKR 5 CC CKR 5 CCR 5 CCR5 CD195 ANTIGEN
ENSMUSG00000032487	3.24924	3.72603e-24	3.23084e-20	Ptgs2	PROSTAGLANDIN G/H SYNTHASE 2 PRECURSOR EC_1.14.99.1 CYCLOOXYGENASE 2 COX 2 PHS II PROSTAGLANDIN H2 SYNTHASE 2 PGH SYNTHASE 2 PGHS 2 PROSTAGLANDIN ENDOPEROXIDE SYNTHASE 2
ENSMUSG00000031740	3.23969	0.00362747	0.0534847	Mmp2	MATRIX METALLOPROTEINASE 9 PRECURSOR MMP 9 EC_3.4.24.35.92 KDA GELATINASE 92 KDA TYPE IV COLLAGENASE GELATINASE B GELB
ENSMUSG00000034664	3.21196	0.00569154	0.0743616	Itga2b	INTEGRIN ALPHA PRECURSOR RECEPTOR SUBUNIT ALPHA [CONTAINS INTEGRIN ALPHA HEAVY CHAIN; INTEGRIN ALPHA LIGHT CHAIN]
ENSMUSG00000019853	3.19867	1.4154e-14	1.67359e-11	Hebp2	HEME BINDING 2 SOUL
ENSMUSG00000065362	3.19043	1.30811e-08	2.2096e-06	Gm24411
ENSMUSG00000042842	3.18846	4.22636e-16	7.85288e-13	Serpinb6b	SERPIN
ENSMUSG00000060594	3.16587	0.000942733	0.0191738	Layn	PRECURSOR
ENSMUSG00000053318	3.1185	0.00179478	0.0313129	Slamf8	SLAM FAMILY MEMBER 8 PRECURSOR B LYMPHOCYTE ACTIVATOR MACROPHAGE EXPRESSED CD353 ANTIGEN
ENSMUSG00000092212	3.10316	0.00123496	0.023552	Slc22a13b-ps
ENSMUSG00000022257	3.10208	0.00184216	0.031883	Laptm4b	LYSOSOMAL ASSOCIATED TRANSMEMBRANE 4B
ENSMUSG00000024395	3.09998	0.000207438	0.00580849	Lims2	LIM AND SENESCENT CELL ANTIGEN CONTAINING DOMAIN PARTICULARLY INTERESTING NEW CYS HIS PINCH
ENSMUSG00000031451	3.09914	0.00399708	0.0575407	Gas6	VITAMIN K DEPENDENT S PRECURSOR
ENSMUSG00000086894	3.09604	7.59086e-05	0.00262233	Gm15708
ENSMUSG00000017466	3.07613	0.00769163	0.0927595	Timp2	METALLOPROTEINASE INHIBITOR TISSUE INHIBITOR OF METALLOPROTEINASES TIMP
ENSMUSG00000088219	3.06943	5.25749e-05	0.00196781	Gm22077
ENSMUSG00000020184	3.06209	6.27201e-21	2.33077e-17	Mdm2	E3 UBIQUITIN LIGASE MDM2 EC_6.3.2.- DOUBLE MINUTE 2 P53 BINDING MDM2
ENSMUSG00000026475	3.05597	4.26495e-12	2.26416e-09	Rgs16	REGULATOR OF G SIGNALING
ENSMUSG00000034295	3.02798	0.00160372	0.0287267	Fhod3	FH1/FH2 DOMAIN CONTAINING 1 FORMIN HOMOLOG OVEREXPRESSED IN SPLEEN 1 FHOS FORMIN HOMOLOGY 2 DOMAIN CONTAINING 1
ENSMUSG00000031383	2.95943	0.000141249	0.00431765	Dusp9	DUAL SPECIFICITY PHOSPHATASE EC_3.1.3.16 EC_3.1.3.- 48 MITOGEN ACTIVATED KINASE PHOSPHATASE 3 MAP KINASE PHOSPHATASE 3 MKP 3
ENSMUSG00000029334	2.94239	9.79512e-05	0.00320504	Prkg2	CGMP DEPENDENT KINASE CGK EC_2.7.11.12 CGMP DEPENDENT KINASE
ENSMUSG00000031376	2.93506	0.000181608	0.00523743	Atp2b3	PLASMA MEMBRANE CALCIUM TRANSPORTING ATPASE EC_3.6.3.8 PLASMA MEMBRANE CALCIUM ATPASE PLASMA MEMBRANE CALCIUM PUMP
ENSMUSG00000031750	2.91821	0.000602891	0.0136374	Il34	INTERLEUKIN 34 PRECURSOR IL 34
ENSMUSG00000035385	2.91068	5.25678e-06	0.000316539	Ccl2	C C MOTIF CHEMOKINE 2 PRECURSOR MONOCYTE CHEMOATTRACTANT 1 MONOCYTE CHEMOTACTIC 1 MCP 1 SMALL INDUCIBLE CYTOKINE A2
ENSMUSG00000089662	2.89959	0.000115987	0.00367204	Gm14057
ENSMUSG00000042510	2.89858	2.9323e-09	6.0538e-07	AA986860	SPECIFICALLY ANDROGEN REGULATED GENE
ENSMUSG00000024912	2.89666	2.62183e-09	5.54485e-07	Fosl1	FOS RELATED ANTIGEN 1 FRA 1
ENSMUSG00000073274	2.89614	1.38415e-08	2.29337e-06	Gm14636
ENSMUSG00000028893	2.88967	1.00986e-15	1.64185e-12	Sesn2	SESTRIN
ENSMUSG00000022790	2.84108	7.57236e-11	2.49342e-08	Igsf11	IMMUNOGLOBULIN SUPERFAMILY MEMBER 11 PRECURSOR IGSF11 BRAIN AND TESTIS SPECIFIC IMMUNOGLOBULIN SUPERFAMILY BT IGSF
ENSMUSG00000032281	2.83287	1.7122e-05	0.000796772	Acsbg1	LONG CHAIN FATTY ACID COA LIGASE EC_6.2.1.3 ACYL COA SYNTHETASE BUBBLEGUM FAMILY MEMBER
ENSMUSG00000092827	2.82968	1.63947e-06	0.000120814	Mir3091
ENSMUSG00000029135	2.79206	1.5394e-05	0.000736113	Fosl2	FOS RELATED ANTIGEN 2 FRA 2
ENSMUSG00000022346	2.7769	9.85245e-10	2.28832e-07	Myc	MYC PROTO ONCOGENE PROTO ONCOGENE C MYC TRANSCRIPTION FACTOR P64
ENSMUSG00000071112	2.74767	3.19276e-06	0.000210795	B230216G23Rik	UNKNOWN
ENSMUSG00000030500	2.73714	0.00435447	0.0611955	Slc17a6	VESICULAR GLUTAMATE TRANSPORTER SOLUTE CARRIER FAMILY 17 MEMBER
ENSMUSG00000037411	2.72065	0.000329389	0.00831883	Serpine1	PLASMINOGEN ACTIVATOR INHIBITOR 1 PRECURSOR PAI PAI 1 ENDOTHELIAL PLASMINOGEN ACTIVATOR INHIBITOR SERPIN E1
ENSMUSG00000042073	2.71982	9.55596e-07	7.60181e-05	Abhd14b	ALPHA/BETA HYDROLASE DOMAIN CONTAINING 14B ABHYDROLASE DOMAIN CONTAINING 14B EC 3 CCG1 INTERACTING FACTOR B
ENSMUSG00000078532	2.68167	3.52402e-10	8.98729e-08	Nkain1	SODIUM/POTASSIUM TRANSPORTING ATPASE SUBUNIT BETA 1 INTERACTING NA + /K + TRANSPORTING ATPASE SUBUNIT BETA 1 INTERACTING
ENSMUSG00000023495	2.68138	2.62098e-05	0.00111953	Pcbp4	POLY RC BINDING ALPHA HETEROGENEOUS NUCLEAR RIBONUCLEOPROTEIN HNRNP
ENSMUSG00000027663	2.67775	1.43755e-16	3.11625e-13	Zmat3	ZINC FINGER MATRIN TYPE 3 ZINC FINGER WIG 1 P53 ACTIVATED GENE 608
ENSMUSG00000058427	2.67616	1.3869e-05	0.000674042	Cxcl2	C X C MOTIF CHEMOKINE 2 PRECURSOR MACROPHAGE INFLAMMATORY 2 MIP2
ENSMUSG00000022997	2.64514	2.42238e-05	0.00105197	Wnt1	WNT
ENSMUSG00000028150	2.64287	0.000173389	0.00505081	Rorc	NUCLEAR RECEPTOR ROR NUCLEAR RECEPTOR RZR NUCLEAR RECEPTOR SUBFAMILY 1 GROUP F MEMBER RETINOID RELATED ORPHAN RECEPTOR
ENSMUSG00000042207	2.62894	7.21408e-14	6.7307e-11	Kdm5b	LYSINE SPECIFIC DEMETHYLASE EC_1.14.11.- HISTONE DEMETHYLASE JUMONJI/ARID DOMAIN CONTAINING
ENSMUSG00000042671	2.61917	0.000106054	0.00341433	Rgs8	REGULATOR OF G SIGNALING
ENSMUSG00000023067	2.61232	1.10933e-16	2.88569e-13	Cdkn1a	CYCLIN DEPENDENT KINASE INHIBITOR 1 CDK INTERACTING 1 MELANOMA DIFFERENTIATION ASSOCIATED P21
ENSMUSG00000027611	2.60997	0.00304498	0.0471483	Procr	ENDOTHELIAL C RECEPTOR PRECURSOR ACTIVATED C RECEPTOR APC RECEPTOR ENDOTHELIAL CELL C RECEPTOR CD201 ANTIGEN
ENSMUSG00000097497	2.60515	3.82551e-06	0.000243904	RP23-247H23.2
ENSMUSG00000074796	2.60334	9.0232e-05	0.00301697	Slc4a11	SODIUM BICARBONATE TRANSPORTER 11 BICARBONATE TRANSPORTER RELATED 1 SODIUM BORATE COTRANSPORTER 1 NABC1 SOLUTE CARRIER FAMILY 4 MEMBER 11
ENSMUSG00000022018	2.59611	3.78671e-09	7.51936e-07	Rgcc	REGULATOR OF CELL CYCLE RGCC RESPONSE GENE TO COMPLEMENT 32 RGC 32
ENSMUSG00000032470	2.59218	3.62123e-13	2.77056e-10	Mras	RAS PRECURSOR
ENSMUSG00000030159	2.58829	0.00457046	0.0632658	Clec1b	C TYPE LECTIN DOMAIN FAMILY 1 MEMBER B C TYPE LECTIN RECEPTOR 2 CLEC 2
ENSMUSG00000036002	2.58166	0.000886347	0.0182409	Fam214b	UNKNOWN
ENSMUSG00000073130	2.57914	7.50245e-07	6.23519e-05	Gm1141	AMBIGUOUS
ENSMUSG00000023571	2.56953	2.97272e-12	1.71843e-09	Fam132a	FAM132A PRECURSOR
ENSMUSG00000077614	2.56048	0.00293947	0.045787	Gm25500
ENSMUSG00000042035	2.53317	8.92899e-06	0.000475963	Igsf3	IMMUNOGLOBULIN SUPERFAMILY MEMBER 3 PRECURSOR IGSF3
ENSMUSG00000044165	2.51337	0.000114773	0.00364859	Bcl2l15	BCL 2 15 BCL2 L 15
ENSMUSG00000008307	2.50562	0.000168117	0.00493593	1700109H08Rik	EF HAND CALCIUM BINDING DOMAIN CONTAINING 1
ENSMUSG00000040350	2.50151	5.09555e-08	6.66083e-06	Trim7	TRIPARTITE MOTIF CONTAINING
ENSMUSG00000027412	2.48196	0.00259023	0.0416954	Lpin3	PHOSPHATIDATE PHOSPHATASE EC_3.1.3.4 LIPIN
ENSMUSG00000048752	2.47953	0.000654031	0.0144794	Prss50	PROBABLE THREONINE PROTEASE PRSS50 PRECURSOR EC_3.4.25.- SERINE PROTEASE 50 TESTIS SPECIFIC PROTEASE 50
ENSMUSG00000065041	2.47826	1.71073e-12	1.01139e-09	Gm24044
ENSMUSG00000021403	2.47085	1.07044e-09	2.42133e-07	Serpinb9b	SERPIN
ENSMUSG00000020654	2.46948	5.31436e-05	0.00197772	Adcy3	ADENYLATE CYCLASE TYPE EC_4.6.1.1 ATP PYROPHOSPHATE LYASE ADENYLATE CYCLASE TYPE ADENYLYL CYCLASE CA 2+ ADENYLYL CYCLASE
ENSMUSG00000043993	2.45231	4.03653e-07	3.81826e-05	2900052L18Rik
ENSMUSG00000054161	2.44682	0.000401195	0.00972626	Fam83e	FAM83G
ENSMUSG00000032021	2.43868	0.000304997	0.00782434	Crtam	CYTOTOXIC AND REGULATORY T CELL MOLECULE PRECURSOR CLASS I MHC RESTRICTED T CELL ASSOCIATED MOLECULE CD355 ANTIGEN
ENSMUSG00000007783	2.42776	0.00100415	0.020124	Cpt1c	CARNITINE O PALMITOYLTRANSFERASE 1 MUSCLE CPT1 M EC_2.3.1.21 CARNITINE O PALMITOYLTRANSFERASE I MUSCLE CPT I CPTI M CARNITINE PALMITOYLTRANSFERASE 1B
ENSMUSG00000020660	2.42386	0.00669925	0.0840777	Pomc	PRO OPIOMELANOCORTIN PRECURSOR POMC CORTICOTROPIN LIPOTROPIN [CONTAINS NPP; MELANOTROPIN GAMMA GAMMA MSH ; CORTICOTROPIN ADRENOCORTICOTROPIC HORMONE ACTH ; MELANOTROPIN ALPHA ALPHA MSH ; CORTICOTROPIN INTERMEDIARY PEPTIDE CLIP ; LIPOTROPIN BETA BETA LPH
ENSMUSG00000083119	2.40462	0.000223178	0.00613692	Gm14724
ENSMUSG00000074006	2.38522	2.87251e-06	0.000192089	Omp	OLFACTORY MARKER OLFACTORY NEURONAL SPECIFIC
ENSMUSG00000050565	2.3619	1.11868e-13	9.38721e-11	Tor1aip2	TORSIN 1A INTERACTING 1 ASSOCIATED 1B LAP1B
ENSMUSG00000030187	2.3617	0.0026948	0.0430826	Klra2	KILLER CELL LECTIN RECEPTOR LYMPHOCYTE ANTIGEN LY T CELL SURFACE GLYCOPROTEIN LY
ENSMUSG00000052485	2.35622	1.21919e-11	5.46808e-09	Tmem171	TRANSMEMBRANE 171
ENSMUSG00000030407	2.35519	1.00362e-12	6.69417e-10	Qpctl	GLUTAMINYL PEPTIDE CYCLOTRANSFERASE PRECURSOR EC_2.3.2.5 GLUTAMINYL CYCLASE QC GLUTAMINYL TRNA CYCLOTRANSFERASE
ENSMUSG00000049580	2.35144	3.949e-08	5.4352e-06	Tsku	TSUKUSHIN PRECURSOR TSUKUSHI LEUCINE RICH REPEAT CONTAINING 54
ENSMUSG00000024617	2.34549	1.3677e-06	0.000103425	Camk2a	CALCIUM/CALMODULIN DEPENDENT KINASE TYPE II SUBUNIT CAM KINASE II SUBUNIT CAMK II SUBUNIT EC_2.7.11.17
ENSMUSG00000039981	2.34541	0.00329771	0.0501071	Zc3h12d	RIBONUCLEASE Z EC_3.1.-.- ZINC FINGER CCCH DOMAIN CONTAINING
ENSMUSG00000028364	2.34113	3.50543e-10	8.98729e-08	Tnc	TENASCIN PRECURSOR TN CYTOTACTIN GMEM GP 150 225 GLIOMA ASSOCIATED EXTRACELLULAR MATRIX ANTIGEN HEXABRACHION JI MYOTENDINOUS ANTIGEN NEURONECTIN TENASCIN C TN C
ENSMUSG00000054863	2.33986	0.0042498	0.0599752	Fam19a5	FA CHEMOKINE TAFA 5
ENSMUSG00000023984	2.33904	0.0047714	0.0652567	Gm20517	MEDIATOR OF RNA POLYMERASE II TRANSCRIPTION SUBUNIT 20 MEDIATOR COMPLEX SUBUNIT 20 TRF PROXIMAL HOMOLOG
ENSMUSG00000064397	2.33851	0.00568599	0.0743406	Gm23624
ENSMUSG00000074364	2.3317	1.73526e-05	0.000803193	Ehd2	EH DOMAIN CONTAINING
ENSMUSG00000040918	2.33147	1.23443e-13	1.00348e-10	Slc19a2	TRANSPORTER 1 SOLUTE CARRIER FAMILY 19 MEMBER 1
ENSMUSG00000021701	2.32436	8.33183e-07	6.83709e-05	Plk2	SERINE/THREONINE KINASE EC_2.7.11.21 POLO KINASE PLK
ENSMUSG00000049409	2.30542	2.75607e-05	0.00116197	Prokr1	PROKINETICIN RECEPTOR 2 PK R2 G COUPLED RECEPTOR 73 1
ENSMUSG00000026435	2.29588	7.39956e-12	3.63179e-09	Slc45a3	SOLUTE CARRIER FAMILY 45 MEMBER 3 PROSTATE CANCER ASSOCIATED 6 PROSTEIN
ENSMUSG00000038776	2.29515	2.48327e-11	9.4996e-09	Ephx1	EPOXIDE HYDROLASE 1 EC_3.3.2.9 EPOXIDE HYDRATASE MICROSOMAL EPOXIDE HYDROLASE
ENSMUSG00000022951	2.29493	7.6986e-14	6.90564e-11	Rcan1	CALCIPRESSIN DOWN SYNDROME REGION 1 REGULATOR OF CALCINEURIN
ENSMUSG00000003541	2.27784	2.60341e-05	0.00111753	Ier3	RADIATION INDUCIBLE IMMEDIATE EARLY GENE IEX 1 IMMEDIATE EARLY GLY96 IMMEDIATE EARLY RESPONSE 3
ENSMUSG00000031709	2.27544	0.00521662	0.06977	Tbc1d9	TBC1 DOMAIN FAMILY MEMBER
ENSMUSG00000022074	2.27341	3.09537e-11	1.13408e-08	Tnfrsf10b	TUMOR NECROSIS FACTOR RECEPTOR SUPERFAMILY MEMBER PRECURSOR RECEPTOR TNF RELATED APOPTOSIS INDUCING LIGAND RECEPTOR TRAIL RECEPTOR TRAIL ANTIGEN
ENSMUSG00000045636	2.25965	0.00422223	0.0597196	Mtus1	MICROTUBULE ASSOCIATED TUMOR SUPPRESSOR 1 ANGIOTENSIN II TYPE 2 RECEPTOR INTERACTING MITOCHONDRIAL TUMOR SUPPRESSOR 1
ENSMUSG00000020592	2.25933	4.43268e-12	2.30614e-09	Sdc1	SYNDECAN 1 PRECURSOR SYND1 CD138 ANTIGEN
ENSMUSG00000034765	2.258	0.000208141	0.0058219	Dusp5	DUAL SPECIFICITY PHOSPHATASE EC_3.1.3.16 EC_3.1.3.- 48 MITOGEN ACTIVATED KINASE PHOSPHATASE MAP KINASE PHOSPHATASE MKP
ENSMUSG00000019874	2.22843	0.000195858	0.00553188	Fabp7	FATTY ACID BINDING PROTEIN TYPE FATTY ACID BINDING FABP FATTY ACID BINDING
ENSMUSG00000064514	2.21464	0.00634349	0.080455	Gm22455
ENSMUSG00000081199	2.20999	4.37103e-05	0.00167704	Gm16407
ENSMUSG00000032724	2.19313	0.000394705	0.00958679	Abtb2	ANKYRIN REPEAT AND BTB/POZ DOMAIN CONTAINING BTBD11 BTB/POZ DOMAIN CONTAINING 11
ENSMUSG00000026589	2.19259	0.00356882	0.0528376	Sec16b	TRANSPORT SEC16B LEUCINE ZIPPER TRANSCRIPTION REGULATOR 2 REGUCALCIN GENE PROMOTER REGION RELATED P117 RGPR P117 SEC16 HOMOLOG B
ENSMUSG00000052675	2.19169	0.000326226	0.00825067	Zfp112	ZINC FINGER
ENSMUSG00000091898	2.18587	0.000530905	0.0122775	Tnnc1	TROPONIN C SLOW SKELETAL AND CARDIAC MUSCLES TN C
ENSMUSG00000042485	2.18218	1.32676e-08	2.22664e-06	Mustn1	MUSCULOSKELETAL EMBRYONIC NUCLEAR 1
ENSMUSG00000002083	2.17516	1.08083e-11	4.93257e-09	Bbc3	BCL 2 BINDING COMPONENT 3 P53 UP REGULATED MODULATOR OF APOPTOSIS
ENSMUSG00000004105	2.17306	6.55907e-05	0.00233089	Angptl2	ANGIOPOIETIN RELATED PRECURSOR ANGIOPOIETIN
ENSMUSG00000065422	2.16653	0.00239443	0.0391328	Mir221
ENSMUSG00000044645	2.16472	9.92982e-06	0.000518684	Gm7334	BTG3 BTG FAMILY MEMBER 3
ENSMUSG00000097246	2.16305	0.00218831	0.036537	AC149052.1
ENSMUSG00000020334	2.15582	2.83804e-05	0.00118529	Slc22a4	SOLUTE CARRIER FAMILY 22 MEMBER ORGANIC CATION/CARNITINE TRANSPORTER
ENSMUSG00000065200	2.15491	0.00511638	0.068569	Gm24613
ENSMUSG00000024975	2.15308	2.5962e-06	0.000176331	Pdcd4	PROGRAMMED CELL DEATH 4
ENSMUSG00000000562	2.14824	0.0042265	0.0597196	Adora3	ADENOSINE RECEPTOR
ENSMUSG00000050390	2.14232	2.67614e-11	9.94493e-09	C77080	UNCHARACTERIZED
ENSMUSG00000090673	2.12927	8.43593e-07	6.90075e-05	Gm340	UNCHARACTERIZED
ENSMUSG00000022863	2.12727	0.00160458	0.0287267	Btg3	BTG3 BTG FAMILY MEMBER 3
ENSMUSG00000057982	2.12284	1.00902e-10	3.12472e-08	Zfp809	ZINC FINGER
ENSMUSG00000028167	2.12178	1.35553e-11	5.78056e-09	Bdh2	3 HYDROXYBUTYRATE DEHYDROGENASE TYPE 2 EC_1.1.1.- EC_1.1.1.30 DEHYDROGENASE/REDUCTASE SDR FAMILY MEMBER 6 R BETA HYDROXYBUTYRATE DEHYDROGENASE
ENSMUSG00000027669	2.12091	0.000365556	0.00902201	Gnb4	GUANINE NUCLEOTIDE BINDING G I /G S /G T SUBUNIT BETA TRANSDUCIN BETA CHAIN
ENSMUSG00000050150	2.1199	0.00695007	0.0862558	Slc9b1	MITOCHONDRIAL SODIUM/HYDROGEN EXCHANGER 9B2 MITOCHONDRIAL NA + /H + EXCHANGER NHA2 NA + /H + EXCHANGER DOMAIN CONTAINING 2 NHE DOMAIN CONTAINING 2 SODIUM/HYDROGEN EXCHANGER DOMAIN CONTAINING 2 SOLUTE CARRIER FAMILY 9 SUBFAMILY B MEMBER 2
ENSMUSG00000037349	2.1089	1.38516e-06	0.000104441	Nudt22	NUCLEOSIDE DIPHOSPHATE LINKED MOIETY X MOTIF 22 NUDIX MOTIF 22
ENSMUSG00000028541	2.10822	0.00475285	0.0651058	B4galt2	BETA 1 4 GALACTOSYLTRANSFERASE BETA 1 4 GALTASE BETA4GAL B4GAL EC_2.4.1.- UDP GAL:BETA GLCNAC BETA 1 4 GALACTOSYLTRANSFERASE UDP GALACTOSE:BETA N ACETYLGLUCOSAMINE BETA 1 4 GALACTOSYLTRANSFERASE [INCLUDES N ACETYLLACTOSAMINE SYNTHASE NAL SYNTHASE ; BETA N
ENSMUSG00000085642	2.0955	0.00232349	0.0383266	3110053B16Rik
ENSMUSG00000032725	2.0846	0.0052508	0.0700317	Folr2	FOLATE RECEPTOR PRECURSOR FR FOLATE RECEPTOR
ENSMUSG00000000982	2.07879	8.86609e-06	0.000474555	Ccl3	C C MOTIF CHEMOKINE 3 PRECURSOR MACROPHAGE INFLAMMATORY 1 ALPHA MIP 1 ALPHA SMALL INDUCIBLE CYTOKINE A3
ENSMUSG00000086331	2.07136	4.73571e-05	0.00179839	Gm16310
ENSMUSG00000024778	2.06054	0.00339091	0.0510446	Fas	TUMOR NECROSIS FACTOR RECEPTOR SUPERFAMILY MEMBER 6 PRECURSOR APO 1 ANTIGEN APOPTOSIS MEDIATING SURFACE ANTIGEN FAS FASLG RECEPTOR CD95 ANTIGEN
ENSMUSG00000026380	2.05979	4.12244e-05	0.00159579	Tfcp2l1	TRANSCRIPTION FACTOR CP2
ENSMUSG00000004098	2.05965	0.00806913	0.0958204	Col5a3	COLLAGEN ALPHA CHAIN PRECURSOR
ENSMUSG00000024866	2.05348	0.00137627	0.025627	Acy3	ASPARTOACYLASE AMINOACYLASE ACY
ENSMUSG00000022756	2.04848	1.78313e-08	2.74465e-06	Slc7a4	LOW AFFINITY CATIONIC AMINO ACID TRANSPORTER 2 CAT 2 CAT2 SOLUTE CARRIER FAMILY 7 MEMBER 2
ENSMUSG00000010051	2.04585	8.82845e-06	0.000474493	Hyal1	HYALURONIDASE PRECURSOR EC_3.2.1.35 HYALURONOGLUCOSAMINIDASE
ENSMUSG00000026479	2.03898	2.37923e-07	2.4956e-05	Lamc2	LAMININ SUBUNIT GAMMA 2 PRECURSOR EPILIGRIN SUBUNIT GAMMA KALININ SUBUNIT GAMMA KALININ/NICEIN/EPILIGRIN 100 KDA SUBUNIT LAMININ B2T CHAIN LAMININ 5 SUBUNIT GAMMA NICEIN SUBUNIT GAMMA
ENSMUSG00000029376	2.03478	1.42822e-08	2.35141e-06	Mthfd2l	PROBABLE BIFUNCTIONAL METHYLENETETRAHYDROFOLATE DEHYDROGENASE/CYCLOHYDROLASE 2 NADP DEPENDENT METHYLENETETRAHYDROFOLATE DEHYDROGENASE 2 MTHFD2 [INCLUDES NAD DEPENDENT METHYLENETETRAHYDROFOLATE DEHYDROGENASE EC_1.5.1.15 ; METHENYLTETRAHYDROFOLATE CYCLOHY
ENSMUSG00000020838	2.03459	3.20104e-05	0.00130107	Slc6a4	SODIUM DEPENDENT TRANSPORTER TRANSPORTER SOLUTE CARRIER FAMILY 6 MEMBER
ENSMUSG00000062098	2.01769	0.00192553	0.0331057	Btbd3	BTB/POZ DOMAIN CONTAINING
ENSMUSG00000072825	2.00269	9.28218e-08	1.12306e-05	Cep170b	UNKNOWN
ENSMUSG00000026721	2.00223	2.40126e-05	0.0010463	Rabgap1l	RAB GTPASE ACTIVATING 1
ENSMUSG00000085812	1.99477	0.00855224	0.0998517	Gm15843
ENSMUSG00000034271	1.98348	6.68694e-08	8.40325e-06	Jdp2	JUN DIMERIZATION 2
ENSMUSG00000028121	1.97545	1.93797e-10	5.46242e-08	Bcar3	BREAST CANCER ANTI ESTROGEN RESISTANCE 3
ENSMUSG00000003279	1.97203	0.00489508	0.0666684	Dlgap1	DISKS LARGE ASSOCIATED DAP PSD 95/SAP90 BINDING SAP90/PSD 95 ASSOCIATED
ENSMUSG00000064741	1.95212	0.00318785	0.0488371	Snord14a
ENSMUSG00000058755	1.94111	5.22293e-05	0.00196052	Osm	ONCOSTATIN M PRECURSOR OSM
ENSMUSG00000037573	1.93578	3.72763e-08	5.15782e-06	Tob1	TRANSDUCER OF ERBB 2
ENSMUSG00000026478	1.9259	4.51326e-10	1.12888e-07	Lamc1	LAMININ SUBUNIT GAMMA PRECURSOR LAMININ SUBUNIT GAMMA LAMININ SUBUNIT GAMMA LAMININ SUBUNIT GAMMA
ENSMUSG00000016526	1.92483	1.47921e-09	3.2609e-07	Dyrk3	DUAL SPECIFICITY TYROSINE PHOSPHORYLATION REGULATED KINASE EC_2.7.12.1
ENSMUSG00000029392	1.92402	1.625e-09	3.52259e-07	Rilpl1	RILP 1 RAB INTERACTING LYSOSOMAL 1
ENSMUSG00000022265	1.92234	1.95289e-10	5.46242e-08	Ank	PROGRESSIVE ANKYLOSIS HOMOLOG ANK
ENSMUSG00000074570	1.92189	9.88717e-09	1.791e-06	Cass4	CAS SCAFFOLDING FAMILY MEMBER 4
ENSMUSG00000089818	1.92017	0.0019674	0.0336697	Gm15950
ENSMUSG00000032860	1.91816	0.000176525	0.00512495	P2ry2	P2Y PURINOCEPTOR
ENSMUSG00000051335	1.90707	3.00843e-10	7.98554e-08	Gfod1	GLUCOSE FRUCTOSE OXIDOREDUCTASE DOMAIN CONTAINING PRECURSOR EC 1
ENSMUSG00000020108	1.90275	9.3972e-05	0.003114	Ddit4	DNA DAMAGE INDUCIBLE TRANSCRIPT 4 HIF 1 RESPONSIVE RTP801 REGULATED IN DEVELOPMENT AND DNA DAMAGE RESPONSE 1 REDD 1
ENSMUSG00000021250	1.90264	2.85935e-09	5.95042e-07	Fos	PROTO ONCOGENE C FOS CELLULAR ONCOGENE FOS
ENSMUSG00000037759	1.9003	0.000442037	0.0106077	Ptger2	PROSTAGLANDIN RECEPTOR RECEPTOR RECEPTOR PROSTANOID RECEPTOR
ENSMUSG00000031530	1.89815	3.11568e-05	0.00127434	Dusp4	DUAL SPECIFICITY PHOSPHATASE EC_3.1.3.16 EC_3.1.3.- 48 MITOGEN ACTIVATED KINASE PHOSPHATASE MAP KINASE PHOSPHATASE MKP
ENSMUSG00000044429	1.89444	0.00105826	0.0209183	Cryga	GAMMA CRYSTALLIN GAMMA CRYSTALLIN
ENSMUSG00000026814	1.8924	0.00034014	0.00854061	Eng	ENDOGLIN PRECURSOR CD105 ANTIGEN
ENSMUSG00000094410	1.88328	1.4085e-05	0.00068103	Zbed6	ZINC FINGER BED DOMAIN CONTAINING
ENSMUSG00000035561	1.87906	4.60871e-08	6.11665e-06	Aldh1b1	DEHYDROGENASE ALDEHYDE DEHYDROGENASE FAMILY 1 MEMBER DEHYDROGENASE
ENSMUSG00000036718	1.87906	0.000146827	0.0044161	Micall2	MICAL 2
ENSMUSG00000029166	1.8733	5.07732e-05	0.00191138	Mapre3	MICROTUBULE ASSOCIATED RP/EB FAMILY MEMBER
ENSMUSG00000015619	1.87027	0.00368553	0.0540882	Gata3	TRANSCRIPTION FACTOR
ENSMUSG00000036390	1.86388	5.29276e-05	0.0019725	Gadd45a	GROWTH ARREST AND DNA DAMAGE INDUCIBLE GADD45
ENSMUSG00000037239	1.85333	2.72893e-05	0.0011557	Spred3	SPROUTY RELATED EVH1 DOMAIN CONTAINING SPRED
ENSMUSG00000041895	1.85132	5.28332e-06	0.000316671	Wipi1	WD REPEAT DOMAIN PHOSPHOINOSITIDE INTERACTING WIPI
ENSMUSG00000009772	1.8448	1.21897e-08	2.08455e-06	Nuak2	NUAK FAMILY SNF1 KINASE EC_2.7.11.1
ENSMUSG00000018930	1.84098	0.00018511	0.00529733	Ccl4	C C MOTIF CHEMOKINE 4 PRECURSOR MACROPHAGE INFLAMMATORY 1 BETA MIP 1 BETA SMALL INDUCIBLE CYTOKINE A4
ENSMUSG00000002489	1.84008	0.000625665	0.0139858	Tiam1	T LYMPHOMA INVASION AND METASTASIS INDUCING TIAM
ENSMUSG00000026489	1.83825	3.9609e-06	0.000250273	Adck3	CHAPERONE ACTIVITY OF BC1 COMPLEX MITOCHONDRIAL PRECURSOR CHAPERONE ABC1 EC_2.7.11.- AARF DOMAIN CONTAINING KINASE 3
ENSMUSG00000040631	1.83776	1.70321e-06	0.000124805	Dok4	DOCKING DOWNSTREAM OF TYROSINE KINASE
ENSMUSG00000002732	1.8369	0.000495894	0.0116109	Fkbp7	PEPTIDYL PROLYL CIS TRANS ISOMERASE PRECURSOR PPIASE EC_5.2.1.8 KDA FK506 BINDING KDA FKBP FKBP FK506 BINDING FKBP ROTAMASE
ENSMUSG00000006313	1.83615	0.00114824	0.0223238	Upk1a	UROPLAKIN 1A UP1A UROPLAKIN IA UPIA
ENSMUSG00000001435	1.8355	1.03414e-08	1.85525e-06	Col18a1	COLLAGEN ALPHA 1 XVIII CHAIN PRECURSOR[CONTAINS ENDOSTATIN]
ENSMUSG00000029816	1.82576	0.00186065	0.0321603	Gpnmb	TRANSMEMBRANE GLYCOPROTEIN NMB PRECURSOR
ENSMUSG00000074873	1.8204	6.67839e-08	8.40325e-06	AI606181	AMBIGUOUS
ENSMUSG00000030556	1.81333	2.22495e-07	2.40156e-05	Lrrc28	LEUCINE RICH REPEAT CONTAINING 28
ENSMUSG00000059970	1.80381	6.86565e-07	5.83648e-05	Hspa2	HEAT SHOCK KDA HEAT SHOCK 70 KDA
ENSMUSG00000026771	1.80228	2.02301e-08	3.05957e-06	Spopl	SPECKLE TYPE POZ
ENSMUSG00000020101	1.80152	6.83182e-08	8.54405e-06	4632428N05Rik	PLATELET RECEPTOR GI24 PRECURSOR
ENSMUSG00000094615	1.79508	0.00422622	0.0597196	Gm4899
ENSMUSG00000021062	1.7889	0.00307209	0.0474832	Rab15	RAS RELATED RAB
ENSMUSG00000030084	1.78481	0.00435925	0.0611966	Plxna1	PLEXIN PRECURSOR
ENSMUSG00000058761	1.78394	4.05594e-08	5.553e-06	Rnf169	E3 UBIQUITIN LIGASE RNF169 EC_6.3.2.- RING FINGER 169
ENSMUSG00000021492	1.78235	0.000316256	0.00806545	F12	FACTOR PRECURSOR [CONTAINS FACTOR CHAIN; FACTOR CHAIN]
ENSMUSG00000041132	1.78143	3.26813e-07	3.18404e-05	N4bp2l1	NEDD4 BINDING 2 1
ENSMUSG00000028413	1.76643	7.49743e-08	9.24315e-06	B4galt1	BETA 1 4 GALACTOSYLTRANSFERASE BETA 1 4 GALTASE BETA4GAL B4GAL EC_2.4.1.- UDP GAL:BETA GLCNAC BETA 1 4 GALACTOSYLTRANSFERASE UDP GALACTOSE:BETA N ACETYLGLUCOSAMINE BETA 1 4 GALACTOSYLTRANSFERASE [INCLUDES N ACETYLLACTOSAMINE SYNTHASE NAL SYNTHASE ; BETA N
ENSMUSG00000006800	1.76631	0.000771733	0.0163398	Sulf2	EXTRACELLULAR SULFATASE SULF PRECURSOR EC_3.1.6.-
ENSMUSG00000018500	1.76332	2.18938e-08	3.27312e-06	Adora2b	ADENOSINE RECEPTOR
ENSMUSG00000072647	1.75564	0.00736118	0.0898575	Adam1a	DISINTEGRIN AND METALLOPROTEINASE DOMAIN CONTAINING PRECURSOR ADAM
ENSMUSG00000003534	1.75378	0.0016686	0.0295274	Ddr1	EPITHELIAL DISCOIDIN DOMAIN CONTAINING RECEPTOR 1 PRECURSOR EPITHELIAL DISCOIDIN DOMAIN RECEPTOR 1 EC_2.7.10.1 CD167 ANTIGEN FAMILY MEMBER A CELL ADHESION KINASE DISCOIDIN RECEPTOR TYROSINE KINASE TYROSINE KINASE TYROSINE KINASE DDR TYROSINE KINASE CAK C
ENSMUSG00000055523	1.75162	0.00061378	0.013807	Gucy2g	ATRIAL NATRIURETIC PEPTIDE RECEPTOR PRECURSOR EC_4.6.1.2 ATRIAL NATRIURETIC PEPTIDE RECEPTOR TYPE ANP ANPR NPR GUANYLATE CYCLASE GC
ENSMUSG00000020178	1.73011	0.00534788	0.0709406	Adora2a	ADENOSINE RECEPTOR
ENSMUSG00000089672	1.72251	1.88214e-05	0.000857443	Gp49a	LEUKOCYTE IMMUNOGLOBULIN RECEPTOR SUBFAMILY MEMBER PRECURSOR CD85 ANTIGEN FAMILY MEMBER IMMUNOGLOBULIN TRANSCRIPT ILT LEUKOCYTE IMMUNOGLOBULIN RECEPTOR LIR ANTIGEN
ENSMUSG00000029075	1.71146	0.00169694	0.0299271	Tnfrsf4	TUMOR NECROSIS FACTOR RECEPTOR SUPERFAMILY MEMBER 4 PRECURSOR ANTIGEN OX40L RECEPTOR CD134 ANTIGEN
ENSMUSG00000022389	1.71028	4.41779e-07	4.08968e-05	Tef	THYROTROPH EMBRYONIC FACTOR
ENSMUSG00000040997	1.7071	2.36498e-07	2.4907e-05	Abhd4	1 ACYLGLYCEROL 3 PHOSPHATE O ACYLTRANSFERASE ABHD5 EC_2.3.1.51 ABHYDROLASE DOMAIN CONTAINING 5
ENSMUSG00000069206	1.70631	2.61231e-06	0.000176504	Zfp874a	ZINC FINGER
ENSMUSG00000020205	1.70625	0.000286412	0.0075181	Phlda1	PLECKSTRIN HOMOLOGY DOMAIN FAMILY A MEMBER 1 PROLINE AND GLUTAMINE RICH PQ RICH PQR T CELL DEATH ASSOCIATED GENE 51
ENSMUSG00000039137	1.69712	5.35229e-06	0.000320067	Whrn	WHIRLIN
ENSMUSG00000030259	1.69381	0.000484566	0.0113764	Rassf8	RAS ASSOCIATION DOMAIN CONTAINING 8 CARCINOMA ASSOCIATED HOJ 1
ENSMUSG00000070565	1.69208	0.000635931	0.0141752	Rasal2	RAS GTPASE ACTIVATING
ENSMUSG00000045176	1.69086	2.10445e-07	2.30012e-05	2310047M10Rik	UNCHARACTERIZED
ENSMUSG00000032431	1.68883	2.84187e-08	4.06184e-06	Crtap	SYNAPTONEMAL COMPLEX SC65 LEPRECAN 4
ENSMUSG00000021969	1.68556	1.51196e-07	1.72503e-05	Zdhhc20	PALMITOYLTRANSFERASE EC_2.3.1.- ZINC FINGER DHHC DOMAIN CONTAINING DHHC
ENSMUSG00000066892	1.68434	1.76433e-06	0.00012892	Fbxl12	F BOX/LRR REPEAT 12 F BOX AND LEUCINE RICH REPEAT 12 F BOX FBL12
ENSMUSG00000037405	1.68331	9.44987e-08	1.12761e-05	Icam1	INTERCELLULAR ADHESION MOLECULE 1 PRECURSOR ICAM 1 CD54 ANTIGEN
ENSMUSG00000025283	1.67898	2.23628e-07	2.40382e-05	Sat1	DIAMINE ACETYLTRANSFERASE 1 EC_2.3.1.57 POLYAMINE N ACETYLTRANSFERASE 1 PUTRESCINE ACETYLTRANSFERASE SPERMIDINE/SPERMINE N 1 ACETYLTRANSFERASE 1 SSAT SSAT 1
ENSMUSG00000048756	1.67212	6.19908e-08	7.90474e-06	Foxo3	FORKHEAD BOX O
ENSMUSG00000035441	1.66229	1.9937e-06	0.000142088	Myo1d	UNCONVENTIONAL MYOSIN
ENSMUSG00000021453	1.65291	0.00702064	0.0868829	Gadd45g	GROWTH ARREST AND DNA DAMAGE INDUCIBLE GADD45
ENSMUSG00000045664	1.6527	1.80149e-06	0.0001309	Cdc42ep2	CDC42 EFFECTOR 2 BINDER OF RHO GTPASES 1
ENSMUSG00000070305	1.64868	0.00230451	0.0380754	Mpzl3	MYELIN ZERO 3 PRECURSOR
ENSMUSG00000051029	1.64623	0.00848238	0.0993481	Serpinb1b	SERPIN
ENSMUSG00000046598	1.64358	5.56556e-07	4.92438e-05	Bdh1	D BETA HYDROXYBUTYRATE DEHYDROGENASE MITOCHONDRIAL PRECURSOR BDH EC_1.1.1.30 3 HYDROXYBUTYRATE DEHYDROGENASE
ENSMUSG00000026469	1.64008	2.42779e-07	2.52684e-05	Xpr1	XENOTROPIC AND POLYTROPIC RETROVIRUS RECEPTOR 1
ENSMUSG00000052459	1.63502	5.72554e-06	0.000333943	Atp6v1a	V TYPE PROTON ATPASE CATALYTIC SUBUNIT A V ATPASE SUBUNIT A EC_3.6.3.14 V ATPASE 69 KDA SUBUNIT VACUOLAR PROTON PUMP SUBUNIT ALPHA
ENSMUSG00000038059	1.63434	3.55393e-07	3.41138e-05	Smim3	UNKNOWN
ENSMUSG00000054404	1.63331	2.88584e-07	2.88728e-05	Slfn5	SCHLAFEN FAMILY MEMBER
ENSMUSG00000039828	1.63143	2.81156e-07	2.8458e-05	Wdr70	WD REPEAT CONTAINING 70
ENSMUSG00000038967	1.62121	2.69174e-05	0.00114426	Pdk2	[PYRUVATE DEHYDROGENASE [LIPOAMIDE]] KINASE ISOZYME MITOCHONDRIAL PRECURSOR EC_2.7.11.2 PYRUVATE DEHYDROGENASE KINASE
ENSMUSG00000005045	1.61495	1.29556e-05	0.000639495	Chd5	CHROMODOMAIN HELICASE DNA BINDING EC_3.6.4.12 ATP DEPENDENT HELICASE
ENSMUSG00000021822	1.61132	9.82033e-08	1.16647e-05	Plau	UROKINASE TYPE PLASMINOGEN ACTIVATOR PRECURSOR U PLASMINOGEN ACTIVATOR UPA EC_3.4.21.73 [CONTAINS UROKINASE TYPE PLASMINOGEN ACTIVATOR LONG CHAIN A; UROKINASE TYPE PLASMINOGEN ACTIVATOR SHORT CHAIN A; UROKINASE TYPE PLASMINOGEN ACTIVATOR CHAIN B]
ENSMUSG00000035597	1.60924	1.23801e-06	9.49983e-05	Prpf39	PRE PROCESSING FACTOR 39 PRP39 HOMOLOG
ENSMUSG00000016382	1.60409	2.14153e-07	2.32115e-05	Pls3	PLASTIN
ENSMUSG00000054364	1.60357	9.86985e-07	7.78013e-05	Rhob	GTP BINDING PRECURSOR
ENSMUSG00000051703	1.60322	0.000208716	0.00583172	Tmem198	TRANSMEMBRANE 198
ENSMUSG00000020889	1.60168	9.4104e-07	7.50898e-05	Nr1d1	NUCLEAR RECEPTOR SUBFAMILY 1 GROUP D MEMBER 1 REV ERBA ALPHA V ERBA RELATED 1 EAR 1
ENSMUSG00000027276	1.60105	0.00676778	0.0845989	Jag1	JAGGED PRECURSOR
ENSMUSG00000001036	1.6003	1.25621e-06	9.6111e-05	Epn2	EPSIN EPS 15 INTERACTING
ENSMUSG00000037820	1.5988	3.24778e-07	3.17611e-05	Tgm2	GLUTAMINE GAMMA GLUTAMYLTRANSFERASE EC_2.3.2.13 TRANSGLUTAMINASE TG TGASE TRANSGLUTAMINASE TGASE
ENSMUSG00000082550	1.59647	9.37103e-06	0.000492462	Gm12344
ENSMUSG00000029153	1.5926	7.00572e-06	0.000391914	Ociad2	OCIA DOMAIN CONTAINING 2
ENSMUSG00000034006	1.59149	4.41696e-07	4.08968e-05	Pqlc1	PQ LOOP REPEAT CONTAINING 1
ENSMUSG00000019558	1.58963	2.3065e-07	2.45898e-05	Slc6a8	SODIUM AND CHLORIDE DEPENDENT TRANSPORTER SOLUTE CARRIER FAMILY 6 MEMBER
ENSMUSG00000059495	1.58905	6.40896e-07	5.53874e-05	Arhgef12	RHO GUANINE NUCLEOTIDE EXCHANGE FACTOR
ENSMUSG00000037428	1.57913	0.00434932	0.0611561	Vgf	NEUROSECRETORY VGF NEUROENDOCRINE REGULATORY PEPTIDE 1 NERP 1 ; NEUROENDOCRINE REGULATORY PEPTIDE 2 NERP 2
ENSMUSG00000064451	1.57905	0.0050828	0.0683302	Snora23
ENSMUSG00000028214	1.57764	0.000122215	0.00382572	Gem	GTP BINDING REM RAD AND GEM GTP BINDING
ENSMUSG00000073557	1.57526	0.000169123	0.00495428	Ppp1r12b	PHOSPHATASE 1 REGULATORY SUBUNIT 12A MYOSIN PHOSPHATASE TARGETING SUBUNIT 1 MYOSIN PHOSPHATASE TARGET SUBUNIT 1 PHOSPHATASE MYOSIN BINDING SUBUNIT
ENSMUSG00000005413	1.57193	0.0067636	0.0845989	Hmox1	HEME OXYGENASE HO EC_1.14.99.3
ENSMUSG00000042743	1.57028	0.00472475	0.0648291	Sgtb	SMALL GLUTAMINE RICH TETRATRICOPEPTIDE REPEAT CONTAINING SGT SMALL GLUTAMINE RICH WITH TETRATRICOPEPTIDE REPEATS
ENSMUSG00000030313	1.56844	0.00324469	0.049533	Dennd5b	DENN DOMAIN CONTAINING RAB6IP1
ENSMUSG00000038593	1.5644	1.0389e-05	0.000536211	Tctn1	TECTONIC 1 PRECURSOR
ENSMUSG00000042814	1.56423	2.09044e-05	0.000934339	Mcts2	MALIGNANT T CELL AMPLIFIED SEQUENCE 1 MCT
ENSMUSG00000049103	1.56106	1.30821e-05	0.000642087	Ccr2	C C CHEMOKINE RECEPTOR TYPE 5 C C CKR 5 CC CKR 5 CCR 5 CCR5 CD195 ANTIGEN
ENSMUSG00000053935	1.55536	4.25965e-06	0.000266249	Atf7ip	ACTIVATING TRANSCRIPTION FACTOR 7 INTERACTING 1
ENSMUSG00000078651	1.55102	1.02775e-05	0.000531508	Aoc2	AMINE OXIDASE EC_1.4.3.21 AMINE OXIDASE SEMICARBAZIDE SENSITIVE AMINE OXIDASE SSAO
ENSMUSG00000056204	1.54774	1.5026e-06	0.000112319	Pgpep1	PYROGLUTAMYL PEPTIDASE 1 EC_3.4.19.3 5 OXOPROLYL PEPTIDASE PYROGLUTAMYL AMINOPEPTIDASE I PAP I PYROGLUTAMYL PEPTIDASE I PGP I PYRROLIDONE CARBOXYLATE PEPTIDASE
ENSMUSG00000021668	1.54713	1.59073e-05	0.00075926	Polk	DNA POLYMERASE KAPPA EC_2.7.7.7
ENSMUSG00000070044	1.54673	0.00250071	0.0405555	Fam149a	UNKNOWN
ENSMUSG00000036957	1.54356	1.08583e-05	0.000558213	Lrfn3	LEUCINE RICH REPEAT AND FIBRONECTIN TYPE III DOMAIN CONTAINING PRECURSOR SYNAPTIC ADHESION MOLECULE
ENSMUSG00000079442	1.54259	9.73173e-07	7.69457e-05	St6galnac4	ALPHA N ACETYLGALACTOSAMINIDE ALPHA 2 6 SIALYLTRANSFERASE EC_2.4.99.- GALNAC ALPHA 2 6 SIALYLTRANSFERASE ST6GALNAC SIALYLTRANSFERASE SIAT7
ENSMUSG00000020282	1.54242	3.6933e-05	0.00145566	Rhbdf1	INACTIVE RHOMBOID 1 IRHOM1 RHOMBOID FAMILY MEMBER 1
ENSMUSG00000063275	1.54016	0.000571976	0.0130516	Ptpla	VERY LONG CHAIN 3R 3 HYDROXYACYL [ACYL CARRIER PROTEIN] DEHYDRATASE 2 EC_4.2.1.134 3 HYDROXYACYL COA DEHYDRATASE 2 HACD2 TYROSINE PHOSPHATASE MEMBER B
ENSMUSG00000083372	1.5398	0.00136924	0.0255143	Gm11235
ENSMUSG00000028793	1.53935	6.7858e-07	5.80655e-05	Rnf19b	E3 UBIQUITIN LIGASE RNF19A EC_6.3.2.- DOUBLE RING FINGER DORFIN RING FINGER 19A
ENSMUSG00000005087	1.53773	2.654e-07	2.72879e-05	Cd44	CD44 ANTIGEN PRECURSOR EXTRACELLULAR MATRIX RECEPTOR III ECMR III GP90 LYMPHOCYTE HOMING/ADHESION RECEPTOR HUTCH I HERMES ANTIGEN HYALURONATE RECEPTOR PHAGOCYTIC GLYCOPROTEIN 1 PGP 1 PHAGOCYTIC GLYCOPROTEIN I PGP I CD44 ANTIGEN
ENSMUSG00000017400	1.53618	1.41827e-05	0.000684481	Stac2	SH3 AND CYSTEINE RICH DOMAIN CONTAINING SRC HOMOLOGY 3 AND CYSTEINE RICH DOMAIN CONTAINING
ENSMUSG00000032501	1.53291	7.07717e-07	5.95788e-05	Trib1	TRIBBLES HOMOLOG TRB
ENSMUSG00000030609	1.53127	4.0561e-07	3.82287e-05	Aen	APOPTOSIS ENHANCING NUCLEASE EC_3.1.-.- INTERFERON STIMULATED 20 KDA EXONUCLEASE 1
ENSMUSG00000078816	1.53073	1.867e-05	0.00085204	Prkcg	KINASE C TYPE PKC EC_2.7.11.13
ENSMUSG00000020758	1.52898	0.00533262	0.0707743	Itgb4	INTEGRIN BETA PRECURSOR SUBUNIT BETA SUBUNIT BETA ANTIGEN
ENSMUSG00000030257	1.52792	0.00562754	0.0737477	Srgap3	SLIT ROBO RHO GTPASE ACTIVATING RHO GTPASE ACTIVATING
ENSMUSG00000051367	1.52759	0.000897131	0.0184388	Six1	HOMEOBOX SINE OCULIS HOMEOBOX HOMOLOG
ENSMUSG00000020422	1.52184	4.44735e-07	4.10244e-05	Tns3	TENSIN
ENSMUSG00000085148	1.52174	9.11208e-06	0.000481773	Mir22hg
ENSMUSG00000073591	1.52082	0.00717108	0.0881159	Pcdhb22	PROTOCADHERIN BETA PRECURSOR PCDH BETA
ENSMUSG00000015143	1.51973	7.77168e-07	6.39761e-05	Actn1	ALPHA ACTININ F ACTIN CROSS LINKING NON MUSCLE ALPHA ACTININ
ENSMUSG00000006356	1.51794	8.64876e-05	0.00291674	Crip2	CYSTEINE RICH 2 CRP 2
ENSMUSG00000038074	1.51452	4.12045e-05	0.00159579	Fkbp14	PEPTIDYL PROLYL CIS TRANS ISOMERASE PRECURSOR PPIASE EC_5.2.1.8 KDA FK506 BINDING KDA FKBP FKBP FK506 BINDING FKBP ROTAMASE
ENSMUSG00000049130	1.51317	3.09066e-06	0.000205095	C5ar1	C5A ANAPHYLATOXIN CHEMOTACTIC RECEPTOR 1 C5A ANAPHYLATOXIN CHEMOTACTIC RECEPTOR C5A R C5AR CD88 ANTIGEN
ENSMUSG00000038009	1.51125	0.00242916	0.039543	Dnajc22	DNAJ HOMOLOG SUBFAMILY C MEMBER 22
ENSMUSG00000022440	1.50479	0.00485506	0.0662964	C1qtnf6	COMPLEMENT C1Q TUMOR NECROSIS FACTOR RELATED PRECURSOR
ENSMUSG00000055632	1.50234	0.00165443	0.0293453	Hmcn2	HEMICENTIN PRECURSOR
ENSMUSG00000059895	1.50174	4.01547e-06	0.000252916	Ptp4a3	TYROSINE PHOSPHATASE TYPE IVA 1 PRECURSOR EC_3.1.3.48 TYROSINE PHOSPHATASE 4A1 TYROSINE PHOSPHATASE OF REGENERATING LIVER 1 PRL 1
ENSMUSG00000042599	1.49957	1.53999e-06	0.000114456	Jhdm1d	LYSINE SPECIFIC DEMETHYLASE EC_1.14.11.- JMJC DOMAIN CONTAINING
ENSMUSG00000032846	1.49343	0.000222166	0.00612204	Zswim6	ZINC FINGER SWIM DOMAIN CONTAINING
ENSMUSG00000028977	1.49193	0.000103269	0.00333905	Casz1	ZINC FINGER CASTOR HOMOLOG 1 CASTOR RELATED
ENSMUSG00000042289	1.49017	7.09774e-06	0.000396209	Hsd3b7	3 BETA HYDROXYSTEROID DEHYDROGENASE/DELTA 5 >4 ISOMERASE TYPE 3 BETA HYDROXYSTEROID DEHYDROGENASE/DELTA 5 >4 ISOMERASE TYPE 3 BETA HSD [INCLUDES 3 BETA HYDROXY DELTA 5 STEROID DEHYDROGENASE EC_1.1.1.145 3 BETA HYDROXY 5 ENE STEROID DEHYDROGENASE PROGESTER
ENSMUSG00000072809	1.48737	0.00337004	0.0508936	9330160F10Rik	AMBIGUOUS
ENSMUSG00000096296	1.48682	0.00259863	0.0418046	Snord88c
ENSMUSG00000053897	1.48491	0.00202898	0.0344291	Slc39a8	ZINC TRANSPORTER ZIP14 PRECURSOR SOLUTE CARRIER FAMILY 39 MEMBER 14 ZRT AND IRT 14 ZIP 14
ENSMUSG00000021298	1.48474	4.61398e-05	0.00175759	Gpr132	PROBABLE G COUPLED RECEPTOR 132 G2 ACCUMULATION
ENSMUSG00000020674	1.48347	7.74882e-07	6.39761e-05	Pxdn	PRECURSOR
ENSMUSG00000010461	1.48155	3.38575e-05	0.0013616	Eya4	EYES ABSENT HOMOLOG
ENSMUSG00000039153	1.47996	0.00179201	0.0312856	Runx2	RUNT RELATED TRANSCRIPTION FACTOR ACUTE MYELOID LEUKEMIA CORE BINDING FACTOR SUBUNIT ALPHA CBF ALPHA ONCOGENE AML POLYOMAVIRUS ENHANCER BINDING 2 ALPHA SUBUNIT PEA2 ALPHA PEBP2 ALPHA SL3 3 ENHANCER FACTOR 1 ALPHA SUBUNIT SL3/AKV CORE BINDING FACTOR ALPHA
ENSMUSG00000079037	1.47939	4.79503e-06	0.00029349	Prnp	MAJOR PRION PRECURSOR PRP PRP27 30 PRP33 35C CD230 ANTIGEN
ENSMUSG00000029763	1.47903	2.69204e-06	0.000180951	Exoc4	EXOCYST COMPLEX COMPONENT 4 EXOCYST COMPLEX COMPONENT SEC8
ENSMUSG00000048581	1.47578	2.3588e-05	0.00103299	E130311K13Rik	UNCHARACTERIZED
ENSMUSG00000027087	1.4749	0.000717362	0.0154861	Itgav	INTEGRIN ALPHA PRECURSOR RECEPTOR SUBUNIT ALPHA [CONTAINS INTEGRIN ALPHA HEAVY CHAIN; INTEGRIN ALPHA LIGHT CHAIN]
ENSMUSG00000035158	1.46619	1.16674e-06	9.05979e-05	Mitf	TRANSCRIPTION FACTOR
ENSMUSG00000030789	1.46354	0.00213124	0.0357843	Itgax	INTEGRIN ALPHA PRECURSOR CD11 ANTIGEN FAMILY MEMBER GLYCOPROTEIN ALPHA LEUKOCYTE ANTIGEN
ENSMUSG00000022514	1.4623	2.38048e-06	0.000165129	Il1rap	INTERLEUKIN 1 RECEPTOR ACCESSORY PRECURSOR IL 1 RECEPTOR ACCESSORY IL 1RACP
ENSMUSG00000026455	1.45991	2.60962e-06	0.000176504	Klhl12	KELCH
ENSMUSG00000044231	1.45895	0.00604828	0.0775215	Nhlrc1	E3 UBIQUITIN LIGASE NHLRC1 EC_6.3.2.- MALIN NHL REPEAT CONTAINING 1
ENSMUSG00000015312	1.45413	0.000366775	0.00903728	Gadd45b	GROWTH ARREST AND DNA DAMAGE INDUCIBLE GADD45
ENSMUSG00000059089	1.45344	0.00366085	0.0538506	Fcgr4	LOW AFFINITY IMMUNOGLOBULIN GAMMA FC REGION RECEPTOR III PRECURSOR IGG FC RECEPTOR III FC GAMMA RIII FCRIII CD16 ANTIGEN
ENSMUSG00000035640	1.44618	0.000120132	0.00378328	Dos	DOS
ENSMUSG00000006651	1.44499	0.00432885	0.0609672	Aplp1	AMYLOID BETA A4 PRECURSOR ABPP APP ALZHEIMER DISEASE AMYLOID A4 HOMOLOG [CONTAINS N APP; SOLUBLE APP ALPHA S APP ALPHA ; SOLUBLE APP BETA S APP BETA ; BETA AMYLOID 42 BETA APP42 ; BETA AMYLOID 40 BETA APP40 ; C83; P3 42 ; P3 40 ; C80; GAMMA SECRETASE C TE
ENSMUSG00000033016	1.44348	6.81629e-07	5.81351e-05	Nfatc1	NUCLEAR FACTOR OF ACTIVATED T CELLS CYTOPLASMIC 1 NF ATC1 NFATC1 NFAT TRANSCRIPTION COMPLEX CYTOSOLIC COMPONENT NF ATC NFATC
ENSMUSG00000027848	1.44282	2.56216e-06	0.000174825	Olfml3	OLFACTOMEDIN PRECURSOR
ENSMUSG00000026932	1.44232	0.00383055	0.0556671	Nacc2	NUCLEUS ACCUMBENS ASSOCIATED NAC BTB/POZ DOMAIN CONTAINING
ENSMUSG00000022848	1.4386	0.000189138	0.00539084	Dirc2	DISRUPTED IN RENAL CARCINOMA 2
ENSMUSG00000025372	1.43734	1.10306e-05	0.000564839	Baiap2	BRAIN SPECIFIC ANGIOGENESIS INHIBITOR 1 ASSOCIATED 2 BAI ASSOCIATED 2 BAI1 ASSOCIATED 2 INSULIN RECEPTOR SUBSTRATE OF 53 KDA IRSP53 INSULIN RECEPTOR SUBSTRATE P53
ENSMUSG00000027495	1.43694	1.59983e-05	0.000760813	Fam210b	UNKNOWN
ENSMUSG00000008090	1.43428	0.00012058	0.00378468	Fgfrl1	FIBROBLAST GROWTH FACTOR RECEPTOR 1 PRECURSOR FGF RECEPTOR 1 FIBROBLAST GROWTH FACTOR RECEPTOR 5 FGFR 5
ENSMUSG00000074024	1.43367	0.00733674	0.0896433	4632427E13Rik
ENSMUSG00000097039	1.43188	1.11974e-05	0.000570015	Pvt1
ENSMUSG00000039105	1.42989	5.63513e-06	0.000332733	Atp6v1g1	V TYPE PROTON ATPASE SUBUNIT G 1 V ATPASE SUBUNIT G 1 V ATPASE 13 KDA SUBUNIT 1 VACUOLAR PROTON PUMP SUBUNIT G 1 VACUOLAR PROTON PUMP SUBUNIT M16
ENSMUSG00000071073	1.42988	0.00130663	0.0245765	Lrrc73	LEUCINE RICH REPEAT CONTAINING 73
ENSMUSG00000025278	1.42648	0.000234948	0.00641313	Flnb	FILAMIN A FLN A ACTIN BINDING 280 ABP 280 FILAMIN 1
ENSMUSG00000025473	1.42522	1.84492e-06	0.000132942	Adam8	DISINTEGRIN AND METALLOPROTEINASE DOMAIN CONTAINING PRECURSOR ADAM EC_3.4.24.-
ENSMUSG00000039813	1.42399	8.99501e-05	0.00301142	Tbc1d2	TBC1 DOMAIN FAMILY MEMBER
ENSMUSG00000029762	1.41765	0.000171698	0.00501842	Akr1b8	REDUCTASE ALDO KETO REDUCTASE FAMILY 1 MEMBER
ENSMUSG00000007207	1.41702	0.0074101	0.0902774	Stx1a	SYNTAXIN
ENSMUSG00000022010	1.41025	0.000963949	0.0195442	Tsc22d1	TSC22 DOMAIN FAMILY 1 REGULATORY TSC 22 TGFB STIMULATED 22 HOMOLOG TRANSFORMING GROWTH FACTOR BETA 1 INDUCED TRANSCRIPT 4
ENSMUSG00000032122	1.40611	3.42604e-06	0.000223363	Slc37a2	SUGAR PHOSPHATE EXCHANGER SOLUTE CARRIER FAMILY 37 MEMBER
ENSMUSG00000001750	1.40536	4.92892e-06	0.000300977	Tcirg1	V TYPE PROTON ATPASE 116 KDA SUBUNIT A 1 V ATPASE 116 KDA A1 VACUOLAR PROTON TRANSLOCATING ATPASE 116 KDA SUBUNIT A 1
ENSMUSG00000058503	1.40327	6.12315e-06	0.000354747	Fam133b	UNKNOWN
ENSMUSG00000040433	1.40289	0.000105105	0.00338798	Zbtb38	ZINC FINGER AND BTB DOMAIN CONTAINING 38
ENSMUSG00000002409	1.40136	0.00151567	0.0275329	Dyrk1b	DUAL SPECIFICITY TYROSINE PHOSPHORYLATION REGULATED KINASE EC_2.7.12.1 DUAL SPECIFICITY YAK1 RELATED KINASE MINIBRAIN
ENSMUSG00000060044	1.39725	6.80466e-05	0.00240176	Tmem26	TRANSMEMBRANE 26
ENSMUSG00000015305	1.3909	1.38466e-05	0.000674042	Sash1	SAM DOMAIN CONTAINING
ENSMUSG00000038648	1.38729	5.32306e-05	0.00197813	Creb3l2	CYCLIC AMP RESPONSIVE ELEMENT BINDING 3 2 CAMP RESPONSIVE ELEMENT BINDING 3 2 [CONTAINS PROCESSED CYCLIC AMP RESPONSIVE ELEMENT BINDING 3 2]
ENSMUSG00000019872	1.38705	0.000159722	0.00470537	Smpdl3a	ACID SPHINGOMYELINASE PHOSPHODIESTERASE PRECURSOR ASM PHOSPHODIESTERASE EC_3.1.4.-
ENSMUSG00000083240	1.38573	5.42147e-05	0.00200896	Gm13453
ENSMUSG00000070047	1.38507	4.03856e-05	0.00157033	Fat1	PROTOCADHERIN FAT PRECURSOR FAT TUMOR SUPPRESSOR HOMOLOG
ENSMUSG00000015837	1.38496	7.75692e-06	0.000425698	Sqstm1	SEQUESTOSOME 1 UBIQUITIN BINDING P62
ENSMUSG00000037876	1.38091	0.000148788	0.00444876	Jmjd1c	LYSINE SPECIFIC DEMETHYLASE 3A EC_1.14.11.- JMJC DOMAIN CONTAINING HISTONE DEMETHYLATION 2A JUMONJI DOMAIN CONTAINING 1A
ENSMUSG00000031803	1.37888	5.60921e-05	0.00206968	B3gnt3	UDP GLCNAC:BETAGAL BETA 1 3 N ACETYLGLUCOSAMINYLTRANSFERASE BGNT BETA 1 3 GN BETA 1 3 N ACETYLGLUCOSAMINYLTRANSFERASE BETA3GN EC_2.4.1.-
ENSMUSG00000055561	1.37535	0.000151249	0.00450679	Spink5	SERINE PROTEASE INHIBITOR KAZAL TYPE 5 PRECURSOR LYMPHO EPITHELIAL KAZAL TYPE RELATED INHIBITOR LEKTI [CONTAINS HEMOFILTRATE PEPTIDE ; HEMOFILTRATE PEPTIDE ]
ENSMUSG00000044348	1.37434	0.000176098	0.00511824	Slc25a53	SOLUTE CARRIER FAMILY 25 MEMBER 53 MITOCHONDRIAL CARRIER TRIPLE REPEAT 6
ENSMUSG00000042659	1.36766	0.00397588	0.0573624	Arrdc4	ARRESTIN DOMAIN CONTAINING
ENSMUSG00000038975	1.36716	9.33526e-06	0.000492017	Rabggtb	GERANYLGERANYL TRANSFERASE TYPE 2 SUBUNIT BETA EC_2.5.1.60 GERANYLGERANYL TRANSFERASE TYPE II SUBUNIT BETA GGTASE II BETA RAB GERANYL GERANYLTRANSFERASE SUBUNIT BETA RAB GG TRANSFERASE BETA RAB GGTASE BETA RAB GERANYLGERANYLTRANSFERASE SUBUNIT BETA TYPE I
ENSMUSG00000028680	1.36645	2.07769e-05	0.00093024	Plk3	SERINE/THREONINE KINASE EC_2.7.11.21 POLO KINASE PLK
ENSMUSG00000039747	1.36272	1.3389e-05	0.000655909	Orai2	CALCIUM RELEASE ACTIVATED CALCIUM CHANNEL 1 ORAI 1 TRANSMEMBRANE 142A
ENSMUSG00000032712	1.36016	9.34366e-06	0.000492017	2810474O19Rik	UNCHARACTERIZED
ENSMUSG00000059498	1.3592	3.09756e-05	0.00126893	Fcgr3	LOW AFFINITY IMMUNOGLOBULIN GAMMA FC REGION RECEPTOR III PRECURSOR IGG FC RECEPTOR III FC GAMMA RIII FCRIII CD16 ANTIGEN
ENSMUSG00000020806	1.35839	8.55498e-06	0.000461735	Rhbdf2	INACTIVE RHOMBOID 1 IRHOM1 RHOMBOID FAMILY MEMBER 1
ENSMUSG00000045362	1.35786	0.00411986	0.0588523	Tnfrsf26	TUMOR NECROSIS FACTOR RECEPTOR SUPERFAMILY MEMBER 26 PRECURSOR TNF RECEPTOR HOMOLOG 3
ENSMUSG00000062300	1.35717	0.000291509	0.00759823	Pvrl2	POLIOVIRUS RECEPTOR RELATED 2 PRECURSOR HERPES VIRUS ENTRY MEDIATOR B HERPESVIRUS ENTRY MEDIATOR B HVEB NECTIN 2 CD112 ANTIGEN
ENSMUSG00000064380	1.35415	0.00731064	0.089463	Gm26448
ENSMUSG00000059839	1.35406	0.00025194	0.00679142	Zfp874b	ZINC FINGER
ENSMUSG00000032280	1.35213	0.00106359	0.0210077	Tle3	TRANSDUCIN ENHANCER
ENSMUSG00000032491	1.34736	2.94726e-05	0.00122471	Nradd	DEATH DOMAIN CONTAINING MEMBRANE NRADD NEUROTROPHIN RECEPTOR HOMOLOG 2 NRH2 NEUROTROPHIN RECEPTOR A DEATH DOMAIN
ENSMUSG00000024242	1.3447	1.67053e-05	0.000784395	Map4k3	MITOGEN ACTIVATED KINASE KINASE KINASE KINASE EC_2.7.11.1 KINASE MAPK/ERK KINASE KINASE KINASE MEK KINASE KINASE MEKKK
ENSMUSG00000046761	1.3426	3.58154e-05	0.00142418	Fam83h	FAM83H
ENSMUSG00000057130	1.3395	1.14832e-05	0.000577779	Txnl4a	SPLICEOSOMAL
ENSMUSG00000020668	1.33907	2.42159e-05	0.00105197	Kif3c	KINESIN
ENSMUSG00000022799	1.33893	0.00206497	0.03492	Arhgap31	RHO GTPASE ACTIVATING RHO TYPE GTPASE ACTIVATING GTPASE ACTIVATING
ENSMUSG00000044566	1.3381	0.00521884	0.06977	Cage1	CANCER ASSOCIATED GENE 1 HOMOLOG CAGE 1 CANCER/TESTIS ANTIGEN 3 HOMOLOG CT3 HOMOLOG
ENSMUSG00000050953	1.33751	9.17048e-05	0.00305053	Gja1	GAP JUNCTION ALPHA CONNEXIN
ENSMUSG00000040859	1.33707	0.00208568	0.0351619	Bsdc1	BSD DOMAIN CONTAINING 1
ENSMUSG00000025017	1.33685	0.000183631	0.0052722	Pik3ap1	PHOSPHOINOSITIDE 3 KINASE ADAPTER 1 B CELL ADAPTER PHOSPHOINOSITIDE 3 KINASE B CELL PHOSPHOINOSITIDE 3 KINASE ADAPTER 1
ENSMUSG00000042121	1.33599	0.00169357	0.0298976	Ssh1	PHOSPHATASE SLINGSHOT HOMOLOG EC_3.1.3.16 EC_3.1.3.- 48 SSH SSH
ENSMUSG00000024639	1.33395	1.36019e-05	0.000664375	Gnaq	GUANINE NUCLEOTIDE BINDING G Q SUBUNIT ALPHA GUANINE NUCLEOTIDE BINDING ALPHA Q
ENSMUSG00000080316	1.33357	0.000140147	0.0042991	Ncrna00085	UNCHARACTERIZED
ENSMUSG00000020326	1.33239	1.42345e-05	0.000685707	Ccng1	CYCLIN
ENSMUSG00000020812	1.33141	1.68664e-05	0.000786281	1810032O08Rik	AMBIGUOUS
ENSMUSG00000007659	1.33011	1.30738e-05	0.000642087	Bcl2l1	BCL 2 1 BCL2 L 1 APOPTOSIS REGULATOR BCL X
ENSMUSG00000092284	1.32772	0.00284933	0.0446503	Gm8801
ENSMUSG00000000555	1.32706	0.000534455	0.012333	Itga5	INTEGRIN ALPHA PRECURSOR RECEPTOR SUBUNIT ALPHA [CONTAINS INTEGRIN ALPHA HEAVY CHAIN; INTEGRIN ALPHA LIGHT CHAIN]
ENSMUSG00000049321	1.32561	0.00405478	0.058114	Zfp2	ZINC FINGER
ENSMUSG00000019796	1.32524	6.06448e-05	0.00219715	Lrp11	LOW DENSITY LIPOPROTEIN RECEPTOR RELATED 11 PRECURSOR LRP 11
ENSMUSG00000039770	1.32465	0.000324298	0.00821419	Ypel5	YIPPEE 5
ENSMUSG00000042363	1.32362	3.73913e-05	0.00146706	Lgalsl	GALECTIN RELATED LECTIN GALACTOSIDE BINDING
ENSMUSG00000022895	1.32285	9.0268e-06	0.000479081	Ets2	C ETS
ENSMUSG00000031875	1.31929	4.90785e-05	0.00185564	Cmtm3	CKLF MARVEL TRANSMEMBRANE DOMAIN CONTAINING 3 CHEMOKINE FACTOR SUPERFAMILY MEMBER 3
ENSMUSG00000049811	1.31765	0.00459786	0.06348	Fam161a	UNKNOWN
ENSMUSG00000034936	1.31659	0.00160646	0.0287407	Arl4d	ADP RIBOSYLATION FACTOR ADP RIBOSYLATION FACTOR
ENSMUSG00000021133	1.31603	2.54446e-05	0.00109766	4933426M11Rik	UNCHARACTERIZED PRECURSOR
ENSMUSG00000035356	1.31508	3.58605e-05	0.00142418	Nfkbiz	NF KAPPA B INHIBITOR ZETA I KAPPA B ZETA IKB ZETA IKAPPABZETA IL 1 INDUCIBLE NUCLEAR ANKYRIN REPEAT INAP MOLECULE POSSESSING ANKYRIN REPEATS INDUCED BY LIPOPOLYSACCHARIDE MAIL
ENSMUSG00000038500	1.31464	4.64949e-05	0.00176823	Prr3	PROLINE RICH 3 MHC CLASS I REGION PROLINE RICH CAT56
ENSMUSG00000021559	1.31428	0.00307871	0.0475573	Dapk1	DEATH ASSOCIATED KINASE DAP KINASE EC_2.7.11.1 DAP KINASE
ENSMUSG00000036155	1.31284	3.62635e-05	0.00143362	Mgat5	ALPHA 1 6 MANNOSYLGLYCOPROTEIN 6 BETA N ACETYLGLUCOSAMINYLTRANSFERASE A EC_2.4.1.155 ALPHA MANNOSIDE BETA 1 6 N ACETYLGLUCOSAMINYLTRANSFERASE GLCNAC T V GNT V MANNOSIDE ACETYLGLUCOSAMINYLTRANSFERASE 5 N ACETYLGLUCOSAMINYL TRANSFERASE V
ENSMUSG00000022126	1.3106	7.50345e-05	0.00259903	Irg1	IMMUNE RESPONSIVE GENE 1
ENSMUSG00000017386	1.30802	0.000106685	0.0034304	Traf4	TNF RECEPTOR ASSOCIATED FACTOR 4 CYSTEINE RICH ASSOCIATED RING AND TRAF DOMAINS 1
ENSMUSG00000046808	1.30702	3.06118e-05	0.001256	Atp10d
ENSMUSG00000097328	1.30489	0.00624806	0.0793995	Tnfsf12	TUMOR NECROSIS FACTOR LIGAND SUPERFAMILY MEMBER 13 PRECURSOR A PROLIFERATION INDUCING LIGAND APRIL CD256 ANTIGEN
ENSMUSG00000051978	1.3019	0.000140062	0.0042991	Erich1	GLUTAMATE RICH 1
ENSMUSG00000062762	1.29931	2.14401e-05	0.00095118	Ei24	ETOPOSIDE INDUCED 2 4 P53 INDUCED GENE 8
ENSMUSG00000027695	1.29792	0.00018664	0.00532937	Pld1	PHOSPHOLIPASE D1 PLD 1 EC_3.1.4.4 CHOLINE PHOSPHATASE 1 PHOSPHATIDYLCHOLINE HYDROLYZING PHOSPHOLIPASE D1
ENSMUSG00000025504	1.29167	0.00165917	0.0294006	Eps8l2	EPIDERMAL GROWTH FACTOR RECEPTOR KINASE SUBSTRATE 8 EPS8 EPIDERMAL GROWTH FACTOR RECEPTOR PATHWAY SUBSTRATE 8 RELATED EPS8 RELATED
ENSMUSG00000042476	1.29024	4.39405e-05	0.00168339	Abcb4	MULTIDRUG RESISTANCE EC_3.6.3.44 ATP BINDING CASSETTE SUB FAMILY B MEMBER P GLYCOPROTEIN
ENSMUSG00000037280	1.28727	6.04844e-05	0.00219715	Galnt6	POLYPEPTIDE N ACETYLGALACTOSAMINYLTRANSFERASE EC_2.4.1.41 POLYPEPTIDE GALNAC TRANSFERASE GALNAC PP GANTASE UDP ACETYLGALACTOSAMINYLTRANSFERASE UDP GALNAC:POLYPEPTIDE N ACETYLGALACTOSAMINYLTRANSFERASE
ENSMUSG00000056952	1.2864	3.8546e-05	0.00150555	Tatdn2	DEOXYRIBONUCLEASE TATDN2 EC_3.1.21.-
ENSMUSG00000046668	1.2847	0.00131608	0.0247007	Cxxc5	CXXC TYPE ZINC FINGER 5
ENSMUSG00000031762	1.2825	0.00777843	0.0933895	Mt2	UNKNOWN
ENSMUSG00000031438	1.28203	3.74981e-05	0.00146903	Rnf128	E3 UBIQUITIN LIGASE EC_6.3.2.- RING FINGER
ENSMUSG00000019779	1.27935	0.00354159	0.0525541	Frk	TYROSINE KINASE EC_2.7.10.2
ENSMUSG00000075611	1.27647	7.88997e-05	0.00269769	Gm11545
ENSMUSG00000040722	1.27158	2.9637e-05	0.00122762	Scamp5	SECRETORY CARRIER ASSOCIATED MEMBRANE SECRETORY CARRIER MEMBRANE
ENSMUSG00000082179	1.26787	0.000604948	0.0136602	Gm11407
ENSMUSG00000092193	1.26686	5.72443e-05	0.00210027	Cd9-ps
ENSMUSG00000037235	1.2668	0.00133991	0.0250418	Mxd4	MAX DIMERIZATION 4 MAX DIMERIZER 4 MAX ASSOCIATED 4 MAX INTERACTING TRANSCRIPTIONAL REPRESSOR MAD4
ENSMUSG00000030530	1.26421	0.00047423	0.0111943	Furin	CONVERTASE PRECURSOR PROHORMONE CONVERTASE PROPROTEIN CONVERTASE
ENSMUSG00000096449	1.26276	0.00456546	0.0632382	Gm4076	NADH UBIQUINONE OXIDOREDUCTASE CHAIN 5 EC_1.6.5.3 NADH DEHYDROGENASE SUBUNIT 5
ENSMUSG00000020659	1.2623	8.23681e-05	0.00280084	Cbll1	E3 UBIQUITIN LIGASE HAKAI EC_6.3.2.- CASITAS B LINEAGE LYMPHOMA TRANSFORMING SEQUENCE 1 C CBL 1
ENSMUSG00000032690	1.259	0.00344425	0.0515682	Oas2	2' 5' OLIGOADENYLATE SYNTHASE 2 5' OLIGO A SYNTHASE 2 5A SYNTHASE EC_2.7.7.84
ENSMUSG00000021591	1.25492	6.4283e-05	0.00230013	Glrx	GLUTAREDOXIN 1 THIOLTRANSFERASE 1 TTASE 1
ENSMUSG00000032318	1.25424	0.000331841	0.00835642	Isl2	INSULIN GENE ENHANCER ISL ISLET
ENSMUSG00000020455	1.2534	0.000136298	0.00419093	Trim11	TRIPARTITE MOTIF CONTAINING
ENSMUSG00000025572	1.24763	0.00194531	0.0333355	Tmc6	TRANSMEMBRANE CHANNEL
ENSMUSG00000034243	1.24623	4.23717e-05	0.00163291	Golgb1	GOLGIN SUBFAMILY B MEMBER 1.372 KDA GOLGI COMPLEX ASSOCIATED GCP372 GIANTIN MACROGOLGIN
ENSMUSG00000030342	1.24582	3.49494e-05	0.00139439	Cd9	ANTIGEN ANTIGEN
ENSMUSG00000029581	1.24218	0.000446934	0.0106857	Fscn1	FASCIN
ENSMUSG00000052435	1.23695	0.0051034	0.068529	Cebpe	CCAAT/ENHANCER BINDING EPSILON C/EBP EPSILON
ENSMUSG00000031622	1.23593	7.3157e-05	0.00254077	Sin3b	PAIRED AMPHIPATHIC HELIX SIN3B HISTONE DEACETYLASE COMPLEX SUBUNIT SIN3B TRANSCRIPTIONAL COREPRESSOR SIN3B
ENSMUSG00000040146	1.23453	0.000515265	0.0119889	Rgl3	RAL GUANINE NUCLEOTIDE DISSOCIATION STIMULATOR RALGDS
ENSMUSG00000014158	1.2317	0.00378643	0.0552317	Trpv4	TRANSIENT RECEPTOR POTENTIAL CATION CHANNEL SUBFAMILY V MEMBER 1 TRPV1 OSM 9 TRP CHANNEL 1 OTRPC1 VANILLOID RECEPTOR 1
ENSMUSG00000047414	1.23142	0.000109596	0.00349808	Flrt2	LEUCINE RICH REPEAT TRANSMEMBRANE PRECURSOR FIBRONECTIN DOMAIN CONTAINING LEUCINE RICH TRANSMEMBRANE
ENSMUSG00000037434	1.22936	5.27259e-05	0.00196991	Slc30a1	ZINC TRANSPORTER 1 ZNT 1 SOLUTE CARRIER FAMILY 30 MEMBER 1
ENSMUSG00000044816	1.22868	0.000249806	0.00676289	D630023F18Rik	UNCHARACTERIZED
ENSMUSG00000024772	1.2235	3.86553e-05	0.00150756	Ehd1	EH DOMAIN CONTAINING
ENSMUSG00000015575	1.22314	3.35299e-05	0.00135437	Atp6v0e	V TYPE PROTON ATPASE SUBUNIT E 1 V ATPASE SUBUNIT E 1 VACUOLAR PROTON PUMP SUBUNIT E 1
ENSMUSG00000024158	1.21896	0.000143911	0.00437331	Hagh	HYDROXYACYLGLUTATHIONE HYDROLASE MITOCHONDRIAL PRECURSOR EC_3.1.2.6 GLYOXALASE II GLX II
ENSMUSG00000041849	1.21893	0.000700573	0.0152247	Card6	CASPASE RECRUITMENT DOMAIN CONTAINING 6
ENSMUSG00000047415	1.2187	0.00224521	0.0373051	Gpr68	G COUPLED RECEPTOR
ENSMUSG00000081002	1.21766	0.00421698	0.0597196	Gm14240
ENSMUSG00000067424	1.21649	0.000867224	0.0179611	Zfp563	ZINC FINGER
ENSMUSG00000054932	1.21545	0.00358888	0.0530672	Afp	PRECURSOR
ENSMUSG00000062127	1.21378	6.22122e-05	0.00223835	Cttnbp2nl	CORTACTIN BINDING 2 CORTBP2
ENSMUSG00000021890	1.2134	9.63396e-05	0.00317226	Eaf1	ELL ASSOCIATED FACTOR 2 TESTOSTERONE REGULATED APOPTOSIS INDUCER AND TUMOR SUPPRESSOR
ENSMUSG00000035235	1.21252	0.000643014	0.0142963	Trim13	TUMOR SUPPRESSOR RFP2 RET FINGER 2 TRIPARTITE MOTIF CONTAINING 13
ENSMUSG00000020948	1.20849	0.000195406	0.00552509	Klhl28	KELCH
ENSMUSG00000024246	1.20814	0.000253362	0.00681561	Thumpd2	THUMP DOMAIN CONTAINING 2
ENSMUSG00000062593	1.20603	3.57107e-05	0.00142258	Lilrb4	LEUKOCYTE IMMUNOGLOBULIN RECEPTOR SUBFAMILY MEMBER PRECURSOR CD85 ANTIGEN FAMILY MEMBER IMMUNOGLOBULIN TRANSCRIPT ILT LEUKOCYTE IMMUNOGLOBULIN RECEPTOR LIR ANTIGEN
ENSMUSG00000020434	1.20155	0.00360642	0.0532126	4921536K21Rik	UNCHARACTERIZED
ENSMUSG00000026796	1.20099	6.5449e-05	0.00232904	Fam129b	NIBAN
ENSMUSG00000037287	1.20077	0.000940457	0.0191575	Tbcel	TUBULIN SPECIFIC CHAPERONE COFACTOR E LEUCINE RICH REPEAT CONTAINING 35
ENSMUSG00000097134	1.19989	0.000370551	0.00911071	AC153382.1
ENSMUSG00000020883	1.19933	0.000441233	0.0105981	Fbxl20	F BOX/LRR REPEAT F BOX AND LEUCINE RICH REPEAT
ENSMUSG00000033855	1.19795	0.000376365	0.00923621	Ston1	STONED B
ENSMUSG00000023009	1.19601	0.0014721	0.0269443	Nckap5l	NCK ASSOCIATED 5
ENSMUSG00000056758	1.19363	2.65942e-05	0.00113409	Hmga2	HIGH MOBILITY GROUP HMGI C HIGH MOBILITY GROUP AT HOOK 2
ENSMUSG00000029587	1.193	0.000255358	0.00685584	Zfp12	ZINC FINGER
ENSMUSG00000018199	1.19154	0.000110111	0.00351019	Trove2	60 KDA SS A/RO RIBONUCLEOPROTEIN 60 KDA RO 60 KDA RIBONUCLEOPROTEIN RO RORNP TROVE DOMAIN FAMILY MEMBER 2
ENSMUSG00000051451	1.18996	0.000100549	0.0032654	Crebzf	CREB/ATF BZIP TRANSCRIPTION FACTOR HOST CELL FACTOR BINDING TRANSCRIPTION FACTOR ZHANGFEI HCF BINDING TRANSCRIPTION FACTOR ZHANGFEI
ENSMUSG00000002105	1.18969	0.000103331	0.00333905	Slc39a13	ZINC TRANSPORTER ZIP13 SOLUTE CARRIER FAMILY 39 MEMBER 13 ZRT AND IRT 13 ZIP 13
ENSMUSG00000018167	1.18849	0.000435496	0.01047	Stard3	STAR RELATED LIPID TRANSFER 3 START DOMAIN CONTAINING 3 STARD3
ENSMUSG00000026313	1.18207	0.000389858	0.00950457	Hdac4	HISTONE DEACETYLASE EC_3.5.1.98
ENSMUSG00000049288	1.1812	0.000148683	0.00444876	Lix1l	LIMB EXPRESSION 1
ENSMUSG00000026064	1.17781	0.000447849	0.0106965	Ptp4a1	TYROSINE PHOSPHATASE TYPE IVA 1 PRECURSOR EC_3.1.3.48 TYROSINE PHOSPHATASE 4A1 TYROSINE PHOSPHATASE OF REGENERATING LIVER 1 PRL 1
ENSMUSG00000020300	1.17411	0.00351818	0.0523561	Cpeb4	CYTOPLASMIC POLYADENYLATION ELEMENT BINDING
ENSMUSG00000025171	1.17063	0.000233633	0.00638393	Ubtd1	UBIQUITIN DOMAIN CONTAINING
ENSMUSG00000094737	1.17025	0.0066912	0.0840455	Gm17045
ENSMUSG00000035847	1.16908	0.000256663	0.00688308	Ids	IDURONATE 2 SULFATASE PRECURSOR EC_3.1.6.13 ALPHA L IDURONATE SULFATE SULFATASE
ENSMUSG00000024177	1.16813	0.00100812	0.0201752	Nme4	NUCLEOSIDE DIPHOSPHATE KINASE NDK NDP KINASE EC_2.7.4.6
ENSMUSG00000039286	1.16748	0.000116317	0.00367204	Fndc3b	FIBRONECTIN TYPE III DOMAIN CONTAINING
ENSMUSG00000064797	1.16539	0.00748309	0.0908766	Gm24357
ENSMUSG00000029304	1.16534	0.000383135	0.00938465	Spp1	OSTEOPONTIN PRECURSOR BONE SIALOPROTEIN 1 SECRETED PHOSPHOPROTEIN 1 SPP 1
ENSMUSG00000019873	1.16387	9.10602e-05	0.00303686	Reep3	RECEPTOR EXPRESSION ENHANCING
ENSMUSG00000002996	1.16382	0.00463973	0.0639376	Hbp1	HMG BOX CONTAINING 1 HMG BOX TRANSCRIPTION FACTOR 1 HIGH MOBILITY GROUP BOX TRANSCRIPTION FACTOR 1
ENSMUSG00000064363	1.16358	0.00551976	0.0725862	mt-Nd4	NADH UBIQUINONE OXIDOREDUCTASE CHAIN 4 EC_1.6.5.3 NADH DEHYDROGENASE SUBUNIT 4
ENSMUSG00000037652	1.15741	0.000146052	0.0044161	Phc3	POLYHOMEOTIC 3
ENSMUSG00000020230	1.15673	0.0046	0.06348	Prmt2	ARGININE N METHYLTRANSFERASE 2 EC_2.1.1.- HISTONE ARGININE N METHYLTRANSFERASE PRMT2 EC_2.1.1.125
ENSMUSG00000097188	1.1545	0.000289849	0.00758535	AC025794.1
ENSMUSG00000039693	1.15054	0.00452252	0.0628314	Msantd3	MYB/SANT DNA BINDING DOMAIN CONTAINING 3
ENSMUSG00000018217	1.1505	0.00489511	0.0666684	Pmp22	PERIPHERAL MYELIN 22 PMP 22
ENSMUSG00000041945	1.14882	0.00417753	0.0593502	Mfsd9	MAJOR FACILITATOR SUPERFAMILY DOMAIN CONTAINING 9
ENSMUSG00000073617	1.14777	0.00855108	0.0998517	Hdac4	UNKNOWN
ENSMUSG00000021996	1.14614	0.000120613	0.00378468	Esd	S FORMYLGLUTATHIONE HYDROLASE FGH EC_3.1.2.12 ESTERASE D
ENSMUSG00000019478	1.14589	0.00257223	0.0414937	Rab4a	RAS RELATED RAB
ENSMUSG00000022760	1.14546	0.000179408	0.00519126	Thap7	THAP DOMAIN CONTAINING 7
ENSMUSG00000039086	1.14543	0.000582113	0.0132596	Ss18l1	CALCIUM RESPONSIVE TRANSACTIVATOR SS18 1
ENSMUSG00000024867	1.14518	8.74344e-05	0.00294234	Pip5k1b	PHOSPHATIDYLINOSITOL 4 PHOSPHATE 5 KINASE TYPE 1 BETA PI BETA PTDINS 4 P 5 KINASE 1 BETA EC_2.7.1.68 PHOSPHATIDYLINOSITOL 4 PHOSPHATE 5 KINASE TYPE I PHOSPHATIDYLINOSITOL 4 PHOSPHATE 5 KINASE BETA
ENSMUSG00000019487	1.14444	0.000319818	0.00814831	Trip10	FORMIN BINDING 1
ENSMUSG00000075585	1.14293	0.00166442	0.0294734	6330403L08Rik	UNCHARACTERIZED FRAGMENT
ENSMUSG00000035311	1.14287	0.000151823	0.00451874	Gnptab	N ACETYLGLUCOSAMINE 1 PHOSPHOTRANSFERASE SUBUNITS ALPHA/BETA PRECURSOR EC_2.7.8.17 GLCNAC 1 PHOSPHOTRANSFERASE SUBUNITS ALPHA/BETA STEALTH GNPTAB UDP N ACETYLGLUCOSAMINE 1 PHOSPHOTRANSFERASE SUBUNITS ALPHA/BETA [CONTAINS N ACETYLGLUCOSAMINE 1 PHOSPHOTRANS
ENSMUSG00000079435	1.1413	0.00409415	0.058646	Rpl36a	60S RIBOSOMAL L36A
ENSMUSG00000003573	1.14058	0.000453743	0.0108088	Homer3	HOMER HOMOLOG HOMER VASP/ENA RELATED GENE UP REGULATED DURING SEIZURE AND LTP VESL
ENSMUSG00000021356	1.13809	0.00327649	0.0498721	Irf4	INTERFERON REGULATORY FACTOR 8 IRF 8 INTERFERON CONSENSUS SEQUENCE BINDING ICSBP
ENSMUSG00000030213	1.13775	0.000242833	0.00660065	Atf7ip	ACTIVATING TRANSCRIPTION FACTOR 7 INTERACTING 1 ATFA ASSOCIATED MODULATOR MBD1 CONTAINING CHROMATIN ASSOCIATED FACTOR 1
ENSMUSG00000022565	1.1371	0.0037868	0.0552317	Plec	MICROTUBULE ACTIN CROSS LINKING FACTOR
ENSMUSG00000032425	1.13556	0.000848935	0.017695	Zfp949	ZINC FINGER
ENSMUSG00000038274	1.13522	0.000309567	0.00791816	Fau	AMBIGUOUS
ENSMUSG00000034488	1.13365	0.0012626	0.0238866	Edil3	LACTADHERIN PRECURSOR MFGM MILK FAT GLOBULE EGF FACTOR 8 MFG E8 SED1
ENSMUSG00000030409	1.13293	0.000146467	0.0044161	Dmpk	SERINE/THREONINE KINASE MRCK EC_2.7.11.1 CDC42 BINDING KINASE DMPK MYOTONIC DYSTROPHY KINASE RELATED CDC42 BINDING KINASE MRCK MYOTONIC DYSTROPHY KINASE
ENSMUSG00000021025	1.13135	0.00018589	0.00531379	Nfkbia	NF KAPPA B INHIBITOR ALPHA I KAPPA B ALPHA IKB ALPHA IKAPPABALPHA
ENSMUSG00000021514	1.12936	0.000510502	0.0119006	Zfp369	NEUROTROPHIN RECEPTOR INTERACTING FACTOR ZINC FINGER
ENSMUSG00000043059	1.12773	0.000181551	0.00523743	Zfp513	ZINC FINGER 513
ENSMUSG00000017491	1.12675	0.00054252	0.0124939	Rarb	RETINOIC ACID RECEPTOR RAR NUCLEAR RECEPTOR SUBFAMILY 1 GROUP B MEMBER
ENSMUSG00000007817	1.12515	0.000699274	0.0152247	Zmiz1	ZINC FINGER MIZ DOMAIN CONTAINING 1 PIAS ZIMP10 RETINOIC ACID INDUCED 17
ENSMUSG00000054648	1.12039	0.000917174	0.018801	Zfp869	ZINC FINGER
ENSMUSG00000069520	1.11925	0.000505055	0.0117935	Tmem19	TRANSMEMBRANE 19
ENSMUSG00000018599	1.11811	0.000720259	0.0155357	Smcr7	MITOCHONDRIAL DYNAMIC MID51 MITOCHONDRIAL DYNAMIC OF 51 KDA HOMOLOG SMITH MAGENIS SYNDROME CHROMOSOMAL REGION CANDIDATE GENE 7
ENSMUSG00000021242	1.11697	0.00255554	0.0413159	Npc2	EPIDIDYMAL SECRETORY E1 PRECURSOR NIEMANN PICK TYPE C2 HOMOLOG
ENSMUSG00000020034	1.11669	0.00579258	0.0752761	Tcp11l2	T COMPLEX 11
ENSMUSG00000049300	1.11482	0.000330121	0.00832115	Prmt6	ARGININE N METHYLTRANSFERASE 6 EC_2.1.1.- HISTONE ARGININE N METHYLTRANSFERASE PRMT6 EC_2.1.1.125
ENSMUSG00000034105	1.11274	0.000619824	0.013908	Tldc1	TLD DOMAIN CONTAINING
ENSMUSG00000026718	1.11079	0.000264504	0.00705697	Stam	SIGNAL TRANSDUCING ADAPTER MOLECULE STAM
ENSMUSG00000032384	1.1072	0.00046932	0.0111087	Csnk1g1	CASEIN KINASE I GAMMA CKI GAMMA EC_2.7.11.1
ENSMUSG00000036894	1.10664	0.000732118	0.0157004	Rap2b	RAS RELATED RAP PRECURSOR
ENSMUSG00000035413	1.1064	0.000108415	0.00346463	Tmem98	TRANSMEMBRANE 98
ENSMUSG00000028630	1.10395	0.00587002	0.0760063	Dyrk2	DUAL SPECIFICITY TYROSINE PHOSPHORYLATION REGULATED KINASE EC_2.7.12.1
ENSMUSG00000029082	1.09898	0.00541581	0.0714926	Bst1	ADP RIBOSYL CYCLASE 2 PRECURSOR EC_3.2.2.5 BONE MARROW STROMAL ANTIGEN 1 BST 1 CYCLIC ADP RIBOSE HYDROLASE 2 CADPR HYDROLASE 2 CD157 ANTIGEN
ENSMUSG00000000530	1.09893	0.000694583	0.0151579	Acvrl1	ACTIVIN RECEPTOR TYPE 1 PRECURSOR EC_2.7.11.30 ACTIVIN RECEPTOR TYPE I ACTR I SERINE/THREONINE KINASE RECEPTOR R1 SKR1
ENSMUSG00000028967	1.09849	0.000549086	0.0126067	Errfi1	ERBB RECEPTOR FEEDBACK INHIBITOR 1 MITOGEN INDUCIBLE GENE 6 MIG 6
ENSMUSG00000044477	1.09823	0.000250408	0.00676414	Zfand3	AN1 TYPE ZINC FINGER 3 TESTIS EXPRESSED SEQUENCE 27
ENSMUSG00000018932	1.09818	0.000809489	0.0170504	Map2k3	DUAL SPECIFICITY MITOGEN ACTIVATED KINASE KINASE MAP KINASE KINASE MAPKK EC_2.7.12.2 MAPK/ERK KINASE MEK KINASE KINASE KINASE
ENSMUSG00000037111	1.0975	0.00068085	0.0149082	Setd7	HISTONE LYSINE N METHYLTRANSFERASE SETD7 EC_2.1.1.43 HISTONE H3 K4 METHYLTRANSFERASE SETD7 H3 K4 HMTASE SETD7 SET DOMAIN CONTAINING 7 SET7/9
ENSMUSG00000029571	1.09699	0.000534796	0.012333	Tmem106b	TRANSMEMBRANE
ENSMUSG00000033540	1.09661	0.000542732	0.0124939	Idua	ALPHA L IDURONIDASE PRECURSOR EC_3.2.1.76
ENSMUSG00000070348	1.09646	0.000262593	0.00701316	Ccnd1	G1/S SPECIFIC CYCLIN
ENSMUSG00000025245	1.09632	0.0022117	0.0368563	Lztfl1	LEUCINE ZIPPER TRANSCRIPTION FACTOR 1
ENSMUSG00000024228	1.09592	0.000752126	0.0160107	Nudt12	PEROXISOMAL NADH PYROPHOSPHATASE NUDT12 EC_3.6.1.22 NUCLEOSIDE DIPHOSPHATE LINKED MOIETY X MOTIF 12 NUDIX MOTIF 12
ENSMUSG00000020377	1.09498	0.0012601	0.0238866	Ltc4s	LEUKOTRIENE C4 SYNTHASE LTC4 SYNTHASE EC_4.4.1.20 LEUKOTRIENE C 4 SYNTHASE
ENSMUSG00000036225	1.0948	0.00525244	0.0700317	Kctd1	BTB/POZ DOMAIN CONTAINING KCTD1
ENSMUSG00000039662	1.09469	0.000403798	0.00977116	Icmt	S ISOPRENYLCYSTEINE O METHYLTRANSFERASE EC_2.1.1.100 FARNESYL CYSTEINE CARBOXYL METHYLTRANSFERASE FCMT ISOPRENYLCYSTEINE CARBOXYLMETHYLTRANSFERASE PRENYLATED CARBOXYL METHYLTRANSFERASE PPMT PRENYLCYSTEINE CARBOXYL METHYLTRANSFERASE PCCMT
ENSMUSG00000040552	1.09374	0.00163856	0.0291944	C3ar1	C3A ANAPHYLATOXIN CHEMOTACTIC RECEPTOR C3AR C3A R
ENSMUSG00000025492	1.09272	0.000151017	0.00450506	Ifitm3	INTERFERON INDUCED TRANSMEMBRANE DISPANIN SUBFAMILY A MEMBER
ENSMUSG00000074305	1.0921	0.000899948	0.018477	C230081A13Rik	PSEUDOPODIUM ENRICHED ATYPICAL KINASE 1 EC_2.7.10.2 SUGEN KINASE 269 TYROSINE KINASE SGK269
ENSMUSG00000039220	1.09014	0.000513539	0.0119594	Ppp1r10	SERINE/THREONINE PHOSPHATASE 1 REGULATORY SUBUNIT 10 MHC CLASS I REGION PROLINE RICH CAT53
ENSMUSG00000020611	1.08934	0.000453114	0.0108037	Gna13	GUANINE NUCLEOTIDE BINDING SUBUNIT ALPHA G ALPHA G SUBUNIT ALPHA
ENSMUSG00000026135	1.08931	0.000626491	0.0139888	Zfp142	ZINC FINGER 142
ENSMUSG00000015127	1.08703	0.00156171	0.0281335	Unkl	RING FINGER UNKEMPT ZINC FINGER CCCH DOMAIN CONTAINING 5
ENSMUSG00000032322	1.08583	0.000253352	0.00681561	Pstpip1	PROLINE SERINE THREONINE PHOSPHATASE INTERACTING PEST PHOSPHATASE INTERACTING
ENSMUSG00000026321	1.08344	0.000362553	0.00896491	Tnfrsf11a	TUMOR NECROSIS FACTOR RECEPTOR SUPERFAMILY MEMBER 11A PRECURSOR OSTEOCLAST DIFFERENTIATION FACTOR RECEPTOR ODFR RECEPTOR ACTIVATOR OF NF KB CD265 ANTIGEN
ENSMUSG00000017667	1.08328	0.00440748	0.0617071	Zfp334	ZINC FINGER
ENSMUSG00000039308	1.08008	0.00412506	0.0588619	Ndst2	BIFUNCTIONAL HEPARAN SULFATE N DEACETYLASE/N SULFOTRANSFERASE EC_2.8.2.8 GLUCOSAMINYL N DEACETYLASE/N SULFOTRANSFERASE NDST N HEPARAN SULFATE SULFOTRANSFERASE N HSST [INCLUDES HEPARAN SULFATE N DEACETYLASE EC 3 ; HEPARAN SULFATE N SULFOTRANSFERASE EC_2.8.
ENSMUSG00000032020	1.07991	0.000529167	0.0122628	Ubash3b	UBIQUITIN ASSOCIATED AND SH3 DOMAIN CONTAINING B EC_3.1.3.48 CBL INTERACTING P70 SUPPRESSOR OF T CELL RECEPTOR SIGNALING 1 STS 1 T CELL UBIQUITIN LIGAND 2 TULA 2 TYROSINE PHOSPHATASE STS1/TULA2
ENSMUSG00000031521	1.07977	0.000821882	0.0172555	Aga	N 4 BETA N ACETYLGLUCOSAMINYL L ASPARAGINASE PRECURSOR EC_3.5.1.26 ASPARTYLGLUCOSAMINIDASE AGA GLYCOSYLASPARAGINASE N4 N ACETYL BETA GLUCOSAMINYL L ASPARAGINE AMIDASE [CONTAINS GLYCOSYLASPARAGINASE ALPHA CHAIN; GLYCOSYLASPARAGINASE BETA CHAIN]
ENSMUSG00000053091	1.07897	0.000733052	0.0157075	Lins	LINES HOMOLOG LINES HOMOLOG WNT SIGNALING MOLECULE LINES HOMOLOG
ENSMUSG00000049807	1.07599	0.00270323	0.0431141	Arhgap23	RHO GTPASE ACTIVATING 21 RHO TYPE GTPASE ACTIVATING 21
ENSMUSG00000043822	1.07538	0.0017861	0.0312454	Adamtsl5	ADAMTS 5 PRECURSOR ADAMTSL 5 THROMBOSPONDIN TYPE 1 DOMAIN CONTAINING 6
ENSMUSG00000046223	1.0751	0.000938203	0.0191363	Plaur	UROKINASE PLASMINOGEN ACTIVATOR SURFACE RECEPTOR PRECURSOR U PAR UPAR CD87 ANTIGEN
ENSMUSG00000029449	1.07458	0.00546216	0.0720157	Rhof	GTP BINDING PRECURSOR
ENSMUSG00000022451	1.07424	0.000642884	0.0142963	Twf1	TWINFILIN
ENSMUSG00000020788	1.07063	0.000986447	0.0199073	Atp2a3	SARCOPLASMIC/ENDOPLASMIC RETICULUM CALCIUM ATPASE SR CA 2+ ATPASE EC_3.6.3.8 CALCIUM PUMP CALCIUM TRANSPORTING ATPASE SARCOPLASMIC RETICULUM TYPE TWITCH SKELETAL MUSCLE ENDOPLASMIC RETICULUM CLASS 1/2 CA 2+ ATPASE
ENSMUSG00000082301	1.0693	0.000747253	0.0159508	Gm14032
ENSMUSG00000030148	1.06824	0.000304216	0.00782434	Clec4a2	C TYPE LECTIN DOMAIN FAMILY 4 MEMBER A C TYPE LECTIN SUPERFAMILY MEMBER 6 DENDRITIC CELL
ENSMUSG00000020777	1.06743	0.000249842	0.00676289	Acox1	ACYL COENZYME A OXIDASE COA OXIDASE
ENSMUSG00000024505	1.06652	0.00152297	0.0276297	Dtwd2	DTW DOMAIN CONTAINING 2
ENSMUSG00000032261	1.06628	0.000568414	0.0130045	Sh3bgrl2	SH3 DOMAIN BINDING GLUTAMIC ACID RICH 2
ENSMUSG00000022178	1.06528	0.0054044	0.0714353	Ajuba	LIM DOMAIN CONTAINING
ENSMUSG00000027784	1.06412	0.000210235	0.00584902	Ppm1l	PHOSPHATASE 1L EC_3.1.3.16 PHOSPHATASE 1 PHOSPHATASE 2C EPSILON PP2C EPSILON
ENSMUSG00000024383	1.06358	0.000294513	0.00764586	Map3k2	MITOGEN ACTIVATED KINASE KINASE KINASE EC_2.7.11.25 MAPK/ERK KINASE KINASE MEK KINASE MEKK
ENSMUSG00000036478	1.06319	0.00118761	0.0228971	Btg1	BTG1 B CELL TRANSLOCATION GENE 1
ENSMUSG00000061898	1.06312	0.00198186	0.0338559	Rbak	ZINC FINGER
ENSMUSG00000029729	1.06172	0.000863275	0.0179078	Zkscan1	ZINC FINGER WITH KRAB AND SCAN DOMAINS 1
ENSMUSG00000073433	1.06162	0.00214375	0.0359362	Arhgdig	RHO GDP DISSOCIATION INHIBITOR RHO GDI RHO GDI
ENSMUSG00000023830	1.06143	0.00301529	0.0467999	Igf2r	CATION INDEPENDENT MANNOSE 6 PHOSPHATE RECEPTOR PRECURSOR CI MAN 6 P RECEPTOR CI MPR M6PR 300 KDA MANNOSE 6 PHOSPHATE RECEPTOR MPR 300 INSULIN GROWTH FACTOR 2 RECEPTOR INSULIN GROWTH FACTOR II RECEPTOR IGF II RECEPTOR M6P/IGF2 RECEPTOR M6P/IGF2R CD222 A
ENSMUSG00000031508	1.06094	0.00118901	0.0228971	Ankrd10	ANKYRIN REPEAT DOMAIN CONTAINING 10
ENSMUSG00000060149	1.06093	0.00337019	0.0508936	BC002059	UNCHARACTERIZED
ENSMUSG00000007891	1.0596	0.000412466	0.00996388	Ctsd	PRECURSOR
ENSMUSG00000002233	1.05746	0.000326373	0.00825067	Rhoc	GTP BINDING PRECURSOR
ENSMUSG00000020097	1.05555	0.000731292	0.0156956	Sgpl1	SPHINGOSINE 1 PHOSPHATE LYASE 1 S1PL SP LYASE 1 SPL 1 EC_4.1.2.27 SPHINGOSINE 1 PHOSPHATE ALDOLASE
ENSMUSG00000061731	1.0534	0.00168904	0.0298485	Ext1	EXOSTOSIN EC_2.4.1.224 EC_2.4.1.- 225 GLUCURONOSYL N ACETYLGLUCOSAMINYL PROTEOGLYCAN/N ACETYLGLUCOSAMINYL PROTEOGLYCAN 4 ALPHA N ACETYLGLUCOSAMINYLTRANSFERASE MULTIPLE EXOSTOSES 1 HOMOLOG
ENSMUSG00000021054	1.05288	0.00107423	0.0211696	Sgpp1	SPHINGOSINE 1 PHOSPHATE PHOSPHATASE 1 SPPASE1 EC_3.1.3.- SPHINGOSINE 1 PHOSPHATASE 1
ENSMUSG00000021939	1.0527	0.000610326	0.0137458	Ctsb	CATHEPSIN B PRECURSOR EC_3.4.22.1 [CONTAINS CATHEPSIN B LIGHT CHAIN; CATHEPSIN B HEAVY CHAIN]
ENSMUSG00000046862	1.05225	0.00165287	0.0293453	Pramef8	PRAME FAMILY MEMBER
ENSMUSG00000010392	1.05176	0.000805729	0.0169849	Gosr1	GOLGI SNAP RECEPTOR COMPLEX MEMBER 1.28 KDA GOLGI SNARE 28 KDA CIS GOLGI SNARE P28
ENSMUSG00000007837	1.05089	0.00224133	0.0372785	Prrg2	TRANSMEMBRANE GAMMA CARBOXYGLUTAMIC ACID 2 PRECURSOR PROLINE RICH GAMMA CARBOXYGLUTAMIC ACID 2 PROLINE RICH GLA 2
ENSMUSG00000036087	1.04946	0.000530972	0.0122775	Slain2	SLAIN MOTIF CONTAINING
ENSMUSG00000031007	1.0487	0.000367761	0.00905069	Atp6ap2	RENIN RECEPTOR PRECURSOR ATPASE H + TRANSPORTING LYSOSOMAL ACCESSORY 2 ATPASE H + TRANSPORTING LYSOSOMAL INTERACTING 2 RENIN/PRORENIN RECEPTOR VACUOLAR ATP SYNTHASE MEMBRANE SECTOR ASSOCIATED M8 9 V ATPASE M8 9 SUBUNIT
ENSMUSG00000045312	1.04778	0.00170499	0.0300283	Lhfpl2	LIPOMA HMGIC FUSION PARTNER 2
ENSMUSG00000057219	1.04676	0.000700229	0.0152247	Armc7	ARMADILLO REPEAT CONTAINING 7
ENSMUSG00000064345	1.04611	0.000246369	0.00668279	mt-Nd2	NADH UBIQUINONE OXIDOREDUCTASE CHAIN 2 EC_1.6.5.3 NADH DEHYDROGENASE SUBUNIT 2
ENSMUSG00000040410	1.04285	0.000885115	0.01823	Fbxl4	F BOX/LRR REPEAT 4 F BOX AND LEUCINE RICH REPEAT 4
ENSMUSG00000016496	1.0421	0.00378785	0.0552317	Cd274	PROGRAMMED CELL DEATH 1 LIGAND 1 PRECURSOR PD L1 PDCD1 LIGAND 1 PROGRAMMED DEATH LIGAND 1 B7 HOMOLOG 1 B7 H1 CD274 ANTIGEN
ENSMUSG00000040697	1.04175	0.00103136	0.0205113	Dnajc16	DNAJ HOMOLOG SUBFAMILY C MEMBER 16 PRECURSOR
ENSMUSG00000072621	1.04148	0.000971696	0.0196553	Slfn10-ps
ENSMUSG00000026123	1.04058	0.000591143	0.01343	Plekhb2	PLECKSTRIN HOMOLOGY DOMAIN CONTAINING FAMILY B MEMBER 2 PH DOMAIN CONTAINING FAMILY B MEMBER 2 EVECTIN 2
ENSMUSG00000097392	1.04045	0.00329376	0.0501056	AC123687.1
ENSMUSG00000037242	1.04005	0.000880116	0.0181414	Clic4	CHLORIDE INTRACELLULAR CHANNEL
ENSMUSG00000059248	1.03893	0.00435773	0.0611966	Sept9	SEPTIN
ENSMUSG00000075486	1.03764	0.000938683	0.0191363	Commd6	COMM DOMAIN CONTAINING 6
ENSMUSG00000025986	1.03713	0.00283119	0.0445002	Slc39a10	ZINC TRANSPORTER ZIP6 PRECURSOR SOLUTE CARRIER FAMILY 39 MEMBER 6 ZRT AND IRT 6 ZIP 6
ENSMUSG00000029657	1.03576	0.000828221	0.0173327	Hsph1	HEAT SHOCK
ENSMUSG00000045917	1.0346	0.00100355	0.020124	6330416G13Rik	TRANSMEMBRANE
ENSMUSG00000034850	1.03438	0.00151261	0.0274966	Tmem127	TRANSMEMBRANE 127
ENSMUSG00000018572	1.03372	0.000877008	0.0181204	Phf23	PHD FINGER 23
ENSMUSG00000042745	1.03193	0.00360248	0.0531846	Id1	DNA BINDING INHIBITOR ID 1 INHIBITOR OF DNA BINDING 1
ENSMUSG00000064210	1.03156	0.000465935	0.0110587	Ano6	ANOCTAMIN TRANSMEMBRANE
ENSMUSG00000024339	1.02899	0.00117209	0.0226729	Tap2	ANTIGEN PEPTIDE TRANSPORTER 1 APT1 ATP BINDING CASSETTE SUB FAMILY B MEMBER 2 PEPTIDE TRANSPORTER TAP1
ENSMUSG00000022175	1.02862	0.000723622	0.0155567	Lrp10	LOW DENSITY LIPOPROTEIN RECEPTOR RELATED PRECURSOR LRP
ENSMUSG00000025880	1.02858	0.00564528	0.0739429	Smad7	MOTHERS AGAINST DECAPENTAPLEGIC HOMOLOG 6 MAD HOMOLOG 6 MOTHERS AGAINST DPP HOMOLOG 6 SMAD FAMILY MEMBER 6 SMAD 6 SMAD6
ENSMUSG00000027843	1.02431	0.000584433	0.0132892	Ptpn22	TYROSINE PHOSPHATASE NON RECEPTOR TYPE EC_3.1.3.48 PHOSPHATASE
ENSMUSG00000024869	1.02384	0.000842665	0.0175784	Nudt8	NUCLEOSIDE DIPHOSPHATE LINKED MOIETY X MOTIF 8 MITOCHONDRIAL PRECURSOR NUDIX MOTIF 8 EC_3.6.1.-
ENSMUSG00000051341	1.02376	0.00124889	0.0237308	Zfp52	ZINC FINGER
ENSMUSG00000025078	1.02049	0.000756239	0.0160776	Nhlrc2	NHL REPEAT CONTAINING 2
ENSMUSG00000053870	1.02036	0.00184124	0.031883	Fpgt	FUCOSE 1 PHOSPHATE GUANYLYLTRANSFERASE EC_2.7.7.30 GDP L FUCOSE DIPHOSPHORYLASE GDP L FUCOSE PYROPHOSPHORYLASE
ENSMUSG00000031578	1.02022	0.00116088	0.022519	Mak16	MAK16
ENSMUSG00000041390	1.01872	0.00052936	0.0122628	Mdfic	MYOD FAMILY INHIBITOR DOMAIN CONTAINING I MFA DOMAIN CONTAINING
ENSMUSG00000021687	1.01842	0.000998188	0.0200471	Scamp1	SECRETORY CARRIER ASSOCIATED MEMBRANE SECRETORY CARRIER MEMBRANE
ENSMUSG00000030104	1.01762	0.000679756	0.0148981	Edem1	ER DEGRADATION ENHANCING ALPHA MANNOSIDASE 1
ENSMUSG00000079575	1.01573	0.00105225	0.0208312	Rbpsuh-rs3
ENSMUSG00000031511	1.01306	0.000749364	0.015978	Arhgef7	RHO GUANINE NUCLEOTIDE EXCHANGE FACTOR 6 RAC/CDC42 GUANINE NUCLEOTIDE EXCHANGE FACTOR 6
ENSMUSG00000002257	1.01238	0.00237337	0.0388781	Def6	DIFFERENTIALLY EXPRESSED IN FDCP 6
ENSMUSG00000037295	1.01136	0.00170171	0.0299909	Ldlrap1	LOW DENSITY LIPOPROTEIN RECEPTOR ADAPTER 1 AUTOSOMAL RECESSIVE HYPERCHOLESTEROLEMIA
ENSMUSG00000063108	1.01064	0.00161577	0.0288477	Zfp26	ZINC FINGER
ENSMUSG00000032952	1.01035	0.00116411	0.022548	Ap4b1	AP 4 COMPLEX SUBUNIT BETA 1 AP 4 ADAPTER COMPLEX SUBUNIT BETA ADAPTER RELATED COMPLEX 4 SUBUNIT BETA 1 BETA SUBUNIT OF AP 4 BETA4 ADAPTIN
ENSMUSG00000060681	1.01032	0.000728562	0.0156499	Slc9a6	SODIUM/HYDROGEN EXCHANGER NA + /H + EXCHANGER NHE SOLUTE CARRIER FAMILY 9 MEMBER
ENSMUSG00000046876	1.01028	0.00152312	0.0276297	Atxn1	ATAXIN 1 SPINOCEREBELLAR ATAXIA TYPE 1
ENSMUSG00000008384	1.01009	0.00174253	0.0306274	Sertad1	SERTA DOMAIN CONTAINING 1 CDK4 BINDING P34SEI1 SEI 1 TRANSCRIPTIONAL REGULATOR INTERACTING WITH THE PHD BROMODOMAIN 1 TRIP BR1
ENSMUSG00000066324	1.0066	0.00110182	0.0215988	Impad1	INOSITOL MONOPHOSPHATASE 3 IMP 3 IMPASE 3 EC_3.1.3.25 EC_3.1.3.- 7 GOLGI 3 PRIME PHOSPHOADENOSINE 5 PRIME PHOSPHATE 3 PRIME PHOSPHATASE GOLGI RESIDENT PAP PHOSPHATASE GPAPP INOSITOL MONOPHOSPHATASE DOMAIN CONTAINING 1 INOSITOL 1 OR 4 MONOPHOSPHATASE 3 MYO
ENSMUSG00000051890	1.00615	0.00763201	0.0922544	Klhdc1	KELCH DOMAIN CONTAINING
ENSMUSG00000040712	1.00613	0.00313859	0.048253	Camta2	CALMODULIN BINDING TRANSCRIPTION ACTIVATOR
ENSMUSG00000022965	1.00569	0.00122353	0.0233512	Ifngr2	INTERFERON GAMMA RECEPTOR 2 PRECURSOR IFN GAMMA RECEPTOR 2 IFN GAMMA R2 INTERFERON GAMMA RECEPTOR ACCESSORY FACTOR 1 AF 1 INTERFERON GAMMA TRANSDUCER 1
ENSMUSG00000040848	1.00562	0.00691527	0.086065	Sft2d2	VESICLE TRANSPORT SFT2 DOMAIN CONTAINING
ENSMUSG00000046185	1.00507	0.00178831	0.0312467	Zfp84	ZINC FINGER
ENSMUSG00000038515	1.00392	0.00614993	0.0785361	Grtp1	GROWTH HORMONE REGULATED TBC 1
ENSMUSG00000063146	1.00391	0.00148648	0.0271163	Clip2	CAP GLY DOMAIN CONTAINING LINKER 2 CYTOPLASMIC LINKER 115 CLIP 115 CYTOPLASMIC LINKER 2
ENSMUSG00000064337	1.0036	0.000313184	0.00799495	mt-Rnr1
ENSMUSG00000055675	1.00345	0.00777266	0.0933895	Kbtbd11	KELCH DOMAIN CONTAINING
ENSMUSG00000025351	1.00123	0.00157932	0.0283918	Cd63	CD63 ANTIGEN CD63 ANTIGEN
ENSMUSG00000052837	0.99878	0.000913457	0.0187396	Junb	TRANSCRIPTION FACTOR AP 1 PROTO ONCOGENE C JUN
ENSMUSG00000003382	0.998758	0.00164567	0.029281	Etv3	ETS TRANSLOCATION VARIANT 3
ENSMUSG00000000275	0.998754	0.00124302	0.0236538	Trim25	E3 UBIQUITIN/ISG15 LIGASE TRIM25 EC_6.3.2.19 EC_6.3.2.- N3 ESTROGEN RESPONSIVE FINGER TRIPARTITE MOTIF CONTAINING 25 UBIQUITIN/ISG15 CONJUGATING ENZYME TRIM25 ZINC FINGER 147
ENSMUSG00000048779	0.997424	0.00155864	0.0280976	P2ry6	P2Y PURINOCEPTOR
ENSMUSG00000047539	0.996533	0.00190089	0.0327686	Fbxo28	F BOX ONLY 28
ENSMUSG00000030847	0.995604	0.00283342	0.0445083	Bag3	BAG FAMILY MOLECULAR CHAPERONE REGULATOR 3 BAG 3 BCL 2 ASSOCIATED ATHANOGENE 3 BCL 2 BINDING BIS
ENSMUSG00000022401	0.995408	0.00147892	0.0270163	Xpnpep3	PROBABLE XAA PRO AMINOPEPTIDASE 3 X PRO AMINOPEPTIDASE 3 EC_3.4.11.9 AMINOPEPTIDASE P3 APP3
ENSMUSG00000027239	0.995277	0.00747406	0.0908093	Mdk	MIDKINE PRECURSOR
ENSMUSG00000028992	0.993217	0.00229997	0.0380351	Nmnat1	NICOTINAMIDE MONONUCLEOTIDE ADENYLYLTRANSFERASE 1 NMN ADENYLYLTRANSFERASE 1 EC_2.7.7.1 NICOTINATE NUCLEOTIDE ADENYLYLTRANSFERASE 1 NAMN ADENYLYLTRANSFERASE 1 EC_2.7.7.- 18
ENSMUSG00000030232	0.992482	0.00182198	0.0316682	Aebp2	ZINC FINGER AEBP2 ADIPOCYTE ENHANCER BINDING 2 AE BINDING 2
ENSMUSG00000056708	0.992331	0.00717942	0.0881351	Ier5	IMMEDIATE EARLY RESPONSE GENE 5
ENSMUSG00000068134	0.992099	0.00318619	0.0488371	Zfp120	ZINC FINGER
ENSMUSG00000047036	0.991432	0.00176795	0.0309694	Zfp445	ZINC FINGER 445
ENSMUSG00000029127	0.989133	0.00475035	0.0651058	Zbtb49	ZINC FINGER AND BTB DOMAIN CONTAINING 49 ZINC FINGER 509
ENSMUSG00000045679	0.988221	0.00181322	0.0315711	Pqlc3	PQ LOOP REPEAT CONTAINING 3 PRECURSOR
ENSMUSG00000015501	0.986376	0.000978071	0.0197689	Hivep2	TRANSCRIPTION FACTOR HIVEP3 HUMAN IMMUNODEFICIENCY VIRUS TYPE I ENHANCER BINDING 3 KAPPA B AND V D J RECOMBINATION SIGNAL SEQUENCES BINDING KAPPA BINDING 1 KBP 1 ZINC FINGER ZAS3
ENSMUSG00000032594	0.984801	0.00192219	0.0330701	Ip6k1	INOSITOL HEXAKISPHOSPHATE KINASE 2 INSP6 KINASE 2 EC_2.7.4.21 P I UPTAKE STIMULATOR PIUS
ENSMUSG00000082884	0.984636	0.000477775	0.0112474	Gm13339
ENSMUSG00000014426	0.984082	0.00180638	0.0314731	Map3k4	MITOGEN ACTIVATED KINASE KINASE KINASE 4 EC_2.7.11.25 MAPK/ERK KINASE KINASE 4 MEK KINASE 4 MEKK 4
ENSMUSG00000069515	0.984008	0.000614103	0.013807	Lyz1	LYSOZYME C EC_3.2.1.17 1 4 BETA N ACETYLMURAMIDASE C
ENSMUSG00000026189	0.983378	0.0011813	0.0227961	Pecr	PEROXISOMAL TRANS 2 ENOYL COA REDUCTASE TERP EC_1.3.1.38 2 4 DIENOYL COA REDUCTASE
ENSMUSG00000005054	0.983355	0.00109992	0.0215911	Cstb	CYSTATIN B STEFIN B
ENSMUSG00000037594	0.982795	0.00320104	0.0489816	BC022687	UNCHARACTERIZED
ENSMUSG00000022438	0.98217	0.00111668	0.0217916	Parvb	PARVIN
ENSMUSG00000040511	0.981998	0.000652989	0.0144687	Pvr	POLIOVIRUS RECEPTOR RELATED 2 PRECURSOR HERPES VIRUS ENTRY MEDIATOR B HERPESVIRUS ENTRY MEDIATOR B HVEB NECTIN 2 CD112 ANTIGEN
ENSMUSG00000037007	0.981985	0.00655164	0.0826558	Zfp113	ZINC FINGER 3 ZINC FINGER HF 12 ZINC FINGER HZF3 1 ZINC FINGER KOX25
ENSMUSG00000052688	0.981421	0.00761369	0.0921185	5430435G22Rik	RAS RELATED RAB
ENSMUSG00000032449	0.97933	0.0011738	0.0226761	Slc25a36	SOLUTE CARRIER FAMILY 25 MEMBER
ENSMUSG00000044501	0.978415	0.00810636	0.0959508	Zfp758	ZINC FINGER
ENSMUSG00000027230	0.976794	0.00797877	0.09512	Creb3l1	CYCLIC AMP RESPONSIVE ELEMENT BINDING 3 2 CAMP RESPONSIVE ELEMENT BINDING 3 2 [CONTAINS PROCESSED CYCLIC AMP RESPONSIVE ELEMENT BINDING 3 2]
ENSMUSG00000018076	0.976434	0.00334568	0.050688	Med13l	MEDIATOR OF RNA POLYMERASE II TRANSCRIPTION SUBUNIT 13 MEDIATOR COMPLEX SUBUNIT 13 THYROID HORMONE RECEPTOR ASSOCIATED 2 THYROID HORMONE RECEPTOR ASSOCIATED COMPLEX 240 KDA COMPONENT
ENSMUSG00000038366	0.976149	0.00121489	0.0232546	Lasp1	LIM AND SH3 DOMAIN 1 LASP 1
ENSMUSG00000040415	0.974288	0.00344542	0.0515682	Dtx3	PROBABLE E3 UBIQUITIN LIGASE DTX3 EC_6.3.2.- DELTEX 3 DELTEX3
ENSMUSG00000021114	0.973359	0.00117421	0.0226761	Atp6v1d	V TYPE PROTON ATPASE SUBUNIT D V ATPASE SUBUNIT D VACUOLAR PROTON PUMP SUBUNIT D
ENSMUSG00000022667	0.972951	0.00357095	0.0528391	Cd200r1	CELL SURFACE GLYCOPROTEIN CD200 RECEPTOR PRECURSOR CD200 CELL SURFACE GLYCOPROTEIN RECEPTOR CD200 RECEPTOR CD200 CELL SURFACE GLYCOPROTEIN RECEPTOR CELL SURFACE GLYCOPROTEIN OX2 RECEPTOR
ENSMUSG00000022884	0.972458	0.00102483	0.0204127	Eif4a2	ATP DEPENDENT RNA HELICASE EIF4A EC_3.6.4.13 EUKARYOTIC INITIATION FACTOR 4A EIF 4A TRANSLATION INITIATION FACTOR 1
ENSMUSG00000038970	0.972058	0.00412964	0.058895	Lmtk2	SERINE/THREONINE KINASE EC_2.7.11.1 APOPTOSIS ASSOCIATED TYROSINE KINASE BRAIN KINASE LEMUR TYROSINE KINASE
ENSMUSG00000024327	0.971529	0.00105769	0.0209183	Slc39a7	ZINC TRANSPORTER SL HISTIDINE RICH MEMBRANE KE4 SOLUTE CARRIER FAMILY 39 MEMBER 7
ENSMUSG00000036766	0.970623	0.000850652	0.0177166	Dner	DELTA AND NOTCH EPIDERMAL GROWTH FACTOR RELATED RECEPTOR PRECURSOR
ENSMUSG00000035798	0.968569	0.00303615	0.0470676	Zdhhc17	PALMITOYLTRANSFERASE EC_2.3.1.- HUNTINGTIN INTERACTING 14 ZINC FINGER DHHC DOMAIN CONTAINING DHHC
ENSMUSG00000039202	0.966949	0.00214404	0.0359362	Abhd2	ABHYDROLASE DOMAIN CONTAINING 2 EC_3.1.1.-
ENSMUSG00000019806	0.964578	0.00331322	0.0503133	Aig1	ANDROGEN INDUCED GENE 1 AIG 1
ENSMUSG00000010554	0.963617	0.00164566	0.029281	Mettl16	METHYLTRANSFERASE 16 EC_2.1.1.- METHYLTRANSFERASE 10 DOMAIN CONTAINING
ENSMUSG00000032679	0.962011	0.00570274	0.0743958	Cd59a	CD59A GLYCOPROTEIN PRECURSOR MAC INHIBITORY MAC IP MEMBRANE ATTACK COMPLEX INHIBITION FACTOR MACIF PROTECTIN CD59 ANTIGEN
ENSMUSG00000010047	0.960658	0.00634255	0.080455	Hyal2	HYALURONIDASE PRECURSOR EC_3.2.1.35 HYALURONOGLUCOSAMINIDASE
ENSMUSG00000074643	0.960019	0.00150089	0.0273409	Cpne1	COPINE COPINE
ENSMUSG00000022488	0.958153	0.00135044	0.0252111	Nckap1l	NCK ASSOCIATED 1 1 MEMBRANE ASSOCIATED HEM
ENSMUSG00000032599	0.957296	0.00308517	0.0476287	Ip6k2	INOSITOL HEXAKISPHOSPHATE KINASE 2 INSP6 KINASE 2 EC_2.7.4.21 P I UPTAKE STIMULATOR PIUS
ENSMUSG00000032540	0.956503	0.00175818	0.0308607	Abhd5	1 ACYLGLYCEROL 3 PHOSPHATE O ACYLTRANSFERASE ABHD5 EC_2.3.1.51 ABHYDROLASE DOMAIN CONTAINING 5
ENSMUSG00000021759	0.955553	0.0026172	0.0420513	Ppap2a	LIPID PHOSPHATE PHOSPHOHYDROLASE EC_3.1.3.4 PAP2 PHOSPHATIDATE PHOSPHOHYDROLASE TYPE PHOSPHATIDIC ACID PHOSPHATASE PAP
ENSMUSG00000044098	0.953505	0.00141193	0.0260846	Rsbn1	ROUND SPERMATID BASIC 1
ENSMUSG00000024644	0.951625	0.00592391	0.0763999	Cndp2	CYTOSOLIC NON SPECIFIC DIPEPTIDASE EC_3.4.13.18 CNDP DIPEPTIDASE 2
ENSMUSG00000037752	0.951477	0.00781103	0.093592	Xkr8	XK RELATED 8
ENSMUSG00000096981	0.950217	0.00531839	0.0706936	AC163623.1
ENSMUSG00000004221	0.948607	0.00111434	0.0217786	Ikbkg	NF KAPPA B ESSENTIAL MODULATOR NEMO IKB KINASE ASSOCIATED 1 IKKAP1 INHIBITOR OF NUCLEAR FACTOR KAPPA B KINASE SUBUNIT GAMMA I KAPPA B KINASE SUBUNIT GAMMA IKK GAMMA IKKG IKB KINASE SUBUNIT GAMMA NF KAPPA B ESSENTIAL MODIFIER
ENSMUSG00000028134	0.947226	0.00350752	0.0522573	Ptbp2	POLYPYRIMIDINE TRACT BINDING
ENSMUSG00000041779	0.9459	0.00499699	0.0673856	Tram2	TRANSLOCATING CHAIN ASSOCIATED MEMBRANE
ENSMUSG00000023800	0.944702	0.0061279	0.0782933	Tiam2	T LYMPHOMA INVASION AND METASTASIS INDUCING TIAM
ENSMUSG00000026889	0.94466	0.00198577	0.0338727	Rbm18	PROBABLE RNA BINDING 18 RNA BINDING MOTIF 18
ENSMUSG00000039168	0.944487	0.00125738	0.0238747	Dap	DEATH ASSOCIATED 1 DAP 1
ENSMUSG00000026879	0.944357	0.00219109	0.0365599	Gsn	GELSOLIN
ENSMUSG00000031532	0.943732	0.00178858	0.0312467	Tmem66	STORE OPERATED CALCIUM ENTRY ASSOCIATED REGULATORY FACTOR PRECURSOR SARAF SOCE ASSOCIATED REGULATORY FACTOR TRANSMEMBRANE 66
ENSMUSG00000036402	0.942375	0.00257289	0.0414937	Gng12	UNKNOWN
ENSMUSG00000004151	0.94173	0.00193733	0.0332206	Etv1	ETS TRANSLOCATION VARIANT
ENSMUSG00000030861	0.940648	0.0020148	0.0342332	Acadsb	SHORT/BRANCHED CHAIN SPECIFIC ACYL COA DEHYDROGENASE MITOCHONDRIAL PRECURSOR SBCAD EC_1.3.8.5 2 METHYL BRANCHED CHAIN ACYL COA DEHYDROGENASE 2 MEBCAD 2 METHYLBUTYRYL COENZYME A DEHYDROGENASE 2 METHYLBUTYRYL COA DEHYDROGENASE
ENSMUSG00000042684	0.939975	0.0054151	0.0714926	Npl	N ACETYLNEURAMINATE LYASE NALASE EC_4.1.3.3 N ACETYLNEURAMINATE PYRUVATE LYASE N ACETYLNEURAMINIC ACID ALDOLASE SIALATE LYASE SIALATE PYRUVATE LYASE SIALIC ACID ALDOLASE SIALIC ACID LYASE
ENSMUSG00000017631	0.939768	0.00239913	0.0391767	Abr	BREAKPOINT CLUSTER REGION
ENSMUSG00000074277	0.939507	0.00449788	0.0626021	Phldb3	PLECKSTRIN HOMOLOGY DOMAIN FAMILY B MEMBER 3
ENSMUSG00000021792	0.938946	0.0035374	0.0525219	Fam213a	REDOX REGULATORY FAM213A PEROXIREDOXIN 2 ACTIVATED IN M CSF STIMULATED MONOCYTES PAMM
ENSMUSG00000024776	0.938244	0.00305859	0.0473309	Stambpl1	STAM BINDING
ENSMUSG00000015341	0.936914	0.00200876	0.0341529	Golga7	GOLGIN SUBFAMILY A MEMBER 7
ENSMUSG00000038518	0.934004	0.00772593	0.0931257	Jarid2	JUMONJI JUMONJI/ARID DOMAIN CONTAINING 2
ENSMUSG00000047037	0.93382	0.00449744	0.0626021	Nipa1	MAGNESIUM TRANSPORTER NON IMPRINTED IN PRADER WILLI/ANGELMAN SYNDROME REGION
ENSMUSG00000018166	0.931711	0.00436429	0.0612012	Erbb3	RECEPTOR TYROSINE KINASE ERBB PRECURSOR EC_2.7.10.1 PROTO ONCOGENE C ERBB
ENSMUSG00000037993	0.930632	0.00191865	0.033031	Dhx38	PRE SPLICING FACTOR ATP DEPENDENT RNA HELICASE PRP16 EC_3.6.4.13 ATP DEPENDENT RNA HELICASE DHX38 DEAH BOX 38
ENSMUSG00000006134	0.929522	0.00284482	0.0446066	Crkl	ADAPTER MOLECULE CRK PROTO ONCOGENE C CRK P38
ENSMUSG00000040842	0.929331	0.00281768	0.044381	Szrd1	SUZ DOMAIN CONTAINING 1
ENSMUSG00000024646	0.92784	0.00187752	0.032389	Cyb5	CYTOCHROME B5
ENSMUSG00000065979	0.927207	0.00215243	0.0360072	Cpped1	CALCINEURIN PHOSPHOESTERASE DOMAIN CONTAINING 1 EC_3.1.-.-
ENSMUSG00000025277	0.926972	0.00410238	0.058667	Abhd6	MONOACYLGLYCEROL LIPASE ABHD6 EC_3.1.1.23 2 ARACHIDONOYLGLYCEROL HYDROLASE ABHYDROLASE DOMAIN CONTAINING 6
ENSMUSG00000023191	0.925939	0.00294849	0.0459001	Leprel2	PROLYL 3 HYDROXYLASE 1 PRECURSOR EC_1.14.11.7 LEUCINE AND PROLINE ENRICHED PROTEOGLYCAN 1 LEPRECAN 1
ENSMUSG00000036333	0.924762	0.00182169	0.0316682	Kidins220	KINASE D INTERACTING SUBSTRATE OF 220 KDA ANKYRIN REPEAT RICH MEMBRANE SPANNING
ENSMUSG00000031207	0.923843	0.00278829	0.0441997	Msn	MOESIN
ENSMUSG00000031822	0.92365	0.00247893	0.0402524	Gse1	GENETIC SUPPRESSOR ELEMENT 1
ENSMUSG00000028063	0.923425	0.00153127	0.0277388	Lmna	LAMIN
ENSMUSG00000041241	0.921788	0.003226	0.0492765	Mul1	MITOCHONDRIAL UBIQUITIN LIGASE ACTIVATOR OF NFKB 1 EC_6.3.2.- E3 UBIQUITIN LIGASE MUL1 GROWTH INHIBITION AND DEATH E3 LIGASE
ENSMUSG00000026358	0.921305	0.00281428	0.044381	Rgs1	REGULATOR OF G SIGNALING 1 RGS1
ENSMUSG00000025534	0.920826	0.00266323	0.0427118	Gusb	BETA GLUCURONIDASE PRECURSOR EC_3.2.1.31
ENSMUSG00000058093	0.920489	0.00497128	0.0671782	AA987161	ZINC FINGER
ENSMUSG00000086229	0.918099	0.00822524	0.0971677	Gm4887
ENSMUSG00000025348	0.917616	0.00646671	0.0817388	Itga7	INTEGRIN ALPHA PRECURSOR CD49 ANTIGEN FAMILY MEMBER VLA ANTIGEN [CONTAINS INTEGRIN ALPHA HEAVY CHAIN; INTEGRIN ALPHA LIGHT CHAIN]
ENSMUSG00000030161	0.917267	0.00174703	0.0306857	Gabarapl1	GAMMA AMINOBUTYRIC ACID RECEPTOR ASSOCIATED 1 PRECURSOR GABA A RECEPTOR ASSOCIATED 1
ENSMUSG00000021684	0.917162	0.00280262	0.0443189	Pde8b	HIGH AFFINITY CAMP SPECIFIC AND IBMX INSENSITIVE 3' 5' CYCLIC PHOSPHODIESTERASE 8B EC_3.1.4.17 CELL PROLIFERATION INDUCING GENE 22
ENSMUSG00000009535	0.915741	0.00182245	0.0316682	Rnmt	CAP GUANINE N7 METHYLTRANSFERASE EC_2.1.1.56 RG7MT1 GUANINE N 7 METHYLTRANSFERASE CAP METHYLTRANSFERASE
ENSMUSG00000020389	0.914046	0.00776087	0.0933638	Cdkl3	CYCLIN DEPENDENT KINASE EC_2.7.11.22
ENSMUSG00000046562	0.913534	0.00353324	0.0524901	Unc119b	UNC 119
ENSMUSG00000027540	0.913284	0.00460428	0.0635054	Ptpn1	TYROSINE PHOSPHATASE NON RECEPTOR TYPE 1 EC_3.1.3.48 TYROSINE PHOSPHATASE 1B PTP 1B
ENSMUSG00000039483	0.913153	0.00329605	0.0501071	Asb6	ANKYRIN REPEAT AND SOCS BOX 6 ASB 6
ENSMUSG00000024150	0.912959	0.00279416	0.0442388	Mcfd2	MULTIPLE COAGULATION FACTOR DEFICIENCY 2 PRECURSOR NEURAL STEM CELL DERIVED NEURONAL SURVIVAL
ENSMUSG00000035093	0.912401	0.00397098	0.0573602	Secisbp2l	SELENOCYSTEINE INSERTION SEQUENCE BINDING 2 SECIS BINDING 2
ENSMUSG00000025521	0.912292	0.00146686	0.0268904	Tmem192	TRANSMEMBRANE 192
ENSMUSG00000027300	0.911843	0.0039899	0.057501	Ubox5	RING FINGER 37 U BOX DOMAIN CONTAINING 5 UBIQUITIN CONJUGATING ENZYME 7 INTERACTING 5
ENSMUSG00000038936	0.910975	0.00378727	0.0552317	Sccpdh	SACCHAROPINE DEHYDROGENASE OXIDOREDUCTASE EC 1
ENSMUSG00000056429	0.910317	0.00341517	0.0512927	Tgoln1	TRANS GOLGI NETWORK INTEGRAL MEMBRANE PRECURSOR
ENSMUSG00000035824	0.909555	0.00494819	0.0670402	Tk2	THYMIDINE KINASE 2 MITOCHONDRIAL PRECURSOR EC_2.7.1.21 MT TK
ENSMUSG00000026048	0.909077	0.0050769	0.0682861	Ercc5	DNA REPAIR COMPLEMENTING XP G CELLS EC_3.1.-.- XERODERMA PIGMENTOSUM GROUP G COMPLEMENTING
ENSMUSG00000059810	0.908779	0.00792271	0.0946251	Rgs3	REGULATOR OF G SIGNALING 3 RGS3
ENSMUSG00000031666	0.908536	0.00467255	0.0642591	Rbl2	RETINOBLASTOMA 2.130 KDA RETINOBLASTOMA ASSOCIATED P130 RETINOBLASTOMA RELATED 2 RBR 2 PRB2
ENSMUSG00000083219	0.90786	0.00590618	0.0762469	Gm11410
ENSMUSG00000029416	0.906985	0.00400172	0.0575756	Slc15a4	SOLUTE CARRIER FAMILY 15 MEMBER PEPTIDE TRANSPORTER PEPTIDE/HISTIDINE TRANSPORTER
ENSMUSG00000025982	0.906859	0.00254832	0.0412349	Sf3b1	SPLICING FACTOR 3B SUBUNIT PRE SPLICING FACTOR SF3B 155 KDA SUBUNIT S SPLICEOSOME ASSOCIATED 155 SAP 155
ENSMUSG00000032515	0.906118	0.00277334	0.0440433	Csrnp1	CYSTEINE/SERINE RICH NUCLEAR CSRNP TGF BETA INDUCED APOPTOSIS TAIP
ENSMUSG00000078584	0.90494	0.00262772	0.0421943	AU022252	UNCHARACTERIZED
ENSMUSG00000064339	0.9049	0.00584798	0.0759099	mt-Rnr2
ENSMUSG00000030201	0.904402	0.00196632	0.0336697	Lrp6	LOW DENSITY LIPOPROTEIN RECEPTOR RELATED PRECURSOR LRP
ENSMUSG00000030002	0.904155	0.00277654	0.0440672	Dusp11	RNA/RNP COMPLEX 1 INTERACTING PHOSPHATASE EC_3.1.3.- DUAL SPECIFICITY PHOSPHATASE 11 PHOSPHATASE THAT INTERACTS WITH RNA/RNP COMPLEX 1
ENSMUSG00000033386	0.904022	0.00267121	0.0428134	Frrs1	FERRIC CHELATE REDUCTASE 1 EC 1 STROMAL CELL DERIVED RECEPTOR 2 SDR 2
ENSMUSG00000046603	0.903062	0.0050377	0.067829	Tcaim	T CELL ACTIVATION INHIBITOR MITOCHONDRIAL TOLERANCE ASSOCIATED GENE 1 TOAG 1
ENSMUSG00000024098	0.901843	0.00333705	0.0505867	Twsg1	TWISTED GASTRULATION HOMOLOG 1 PRECURSOR
ENSMUSG00000049878	0.899726	0.00338146	0.0509546	Rlf	ZINC FINGER
ENSMUSG00000038170	0.89942	0.00269883	0.0430968	Pde4dip	MYOMEGALIN PHOSPHODIESTERASE 4D INTERACTING
ENSMUSG00000041483	0.898439	0.00339277	0.0510446	Zfp281	ZINC FINGER 148 TRANSCRIPTION FACTOR ZBP 89 ZINC FINGER DNA BINDING 89
ENSMUSG00000024642	0.898274	0.0032488	0.0495666	Tle4	TRANSDUCIN ENHANCER
ENSMUSG00000053470	0.897712	0.00271295	0.0432161	Kdm3a	LYSINE SPECIFIC DEMETHYLASE 3A EC_1.14.11.- JMJC DOMAIN CONTAINING HISTONE DEMETHYLATION 2A JUMONJI DOMAIN CONTAINING 1A
ENSMUSG00000041702	0.896922	0.00287168	0.0449195	Btbd7	BTB/POZ DOMAIN CONTAINING 7
ENSMUSG00000031278	0.896024	0.00279243	0.0442384	Acsl4	LONG CHAIN FATTY ACID COA LIGASE EC_6.2.1.3 LONG CHAIN ACYL COA SYNTHETASE LACS
ENSMUSG00000049323	0.89553	0.00379468	0.0552594	Smcr8	SMITH MAGENIS SYNDROME CHROMOSOMAL REGION CANDIDATE GENE 8
ENSMUSG00000063316	0.894035	0.00555383	0.0729288	Rpl27	60S RIBOSOMAL L27
ENSMUSG00000029313	0.893999	0.00442753	0.0619211	Aff1	AF4/FMR2 FAMILY MEMBER 2 FRAGILE X MENTAL RETARDATION 2 FMR 2
ENSMUSG00000033769	0.89188	0.00344899	0.051592	Exoc6b	EXOCYST COMPLEX COMPONENT 6 EXOCYST COMPLEX COMPONENT SEC15A SEC15 1
ENSMUSG00000038780	0.891145	0.0060373	0.0774517	Smurf1	E3 UBIQUITIN LIGASE SMURF2 EC_6.3.2.- SMAD UBIQUITINATION REGULATORY FACTOR 2 SMAD SPECIFIC E3 UBIQUITIN LIGASE 2
ENSMUSG00000026577	0.89051	0.00466746	0.0642591	Blzf1	GOLGIN 45 BASIC LEUCINE ZIPPER NUCLEAR FACTOR 1
ENSMUSG00000067787	0.888976	0.00585187	0.0759181	Blcap	BLADDER CANCER ASSOCIATED
ENSMUSG00000045671	0.886795	0.00732306	0.0895308	Spred2	SPROUTY RELATED EVH1 DOMAIN CONTAINING SPRED
ENSMUSG00000082791	0.885117	0.00849157	0.0993663	Gm4875
ENSMUSG00000037415	0.884544	0.0039949	0.0575407	Ranbp10	RAN BINDING
ENSMUSG00000039680	0.884531	0.00342066	0.0513159	Mrps6	28S RIBOSOMAL S6 MITOCHONDRIAL MRP S6 S6MT
ENSMUSG00000020716	0.883889	0.00603027	0.0774262	Nf1	NEUROFIBROMIN NEUROFIBROMATOSIS RELATED NF 1
ENSMUSG00000028703	0.88329	0.00489785	0.0666707	Lrrc41	LEUCINE RICH REPEAT CONTAINING 41
ENSMUSG00000034487	0.882078	0.00444436	0.0620898	Kdelc2	KDEL MOTIF CONTAINING 1 PRECURSOR ENDOPLASMIC RETICULUM RESIDENT 58 ER 58 ERP58
ENSMUSG00000028980	0.88193	0.00352997	0.0524715	H6pd	GDH/6PGL ENDOPLASMIC BIFUNCTIONAL GLUCOSE 1 DEHYDROGENASE EC_1.1.1.47 HEXOSE 6 PHOSPHATE DEHYDROGENASE ; 6 PHOSPHOGLUCONOLACTONASE 6PGL EC_3.1.1.- 31 ]
ENSMUSG00000001542	0.881111	0.00293473	0.0457681	Ell2	RNA POLYMERASE II ELONGATION FACTOR ELL ELEVEN NINETEEN LYSINE RICH LEUKEMIA
ENSMUSG00000035877	0.880982	0.00457356	0.0632658	Zhx3	ZINC FINGERS AND HOMEOBOXES ZINC FINGER AND HOMEODOMAIN
ENSMUSG00000026031	0.879187	0.00517544	0.0692905	Cflar	CASP8 AND FADD APOPTOSIS REGULATOR PRECURSOR CASPASE HOMOLOG CASH CASPASE EIGHT RELATED CASPER CASPASE APOPTOSIS REGULATORY CLARP CELLULAR FLICE INHIBITORY C FLIP FADD ANTIAPOPTOTIC MOLECULE 1 FLAME 1 INHIBITOR OF FLICE I FLICE MACH RELATED INDUCER OF
ENSMUSG00000022184	0.878955	0.00744892	0.0905884	Fbxo4	F BOX ONLY 4
ENSMUSG00000075600	0.877996	0.00496386	0.0671316	Zc3h3	ZINC FINGER CCCH DOMAIN CONTAINING 3
ENSMUSG00000039943	0.87774	0.00359249	0.0530672	Plcb4	1 PHOSPHATIDYLINOSITOL 4 5 BISPHOSPHATE PHOSPHODIESTERASE BETA EC_3.1.4.11 PHOSPHOINOSITIDE PHOSPHOLIPASE C BETA PHOSPHOLIPASE C BETA PLC BETA
ENSMUSG00000039126	0.877275	0.00402773	0.05779	Prune2	AMBIGUOUS
ENSMUSG00000022108	0.874385	0.00422169	0.0597196	Itm2b	INTEGRAL MEMBRANE 2B IMMATURE BRI2 IMBRI2 TRANSMEMBRANE BRI BRI [CONTAINS BRI2 MEMBRANE FORM MATURE BRI2 MBRI2 ; BRI2 INTRACELLULAR DOMAIN BRI2 ICD ; BRI2C SOLUBLE FORM; BRI23 PEPTIDE BRI2 23 ABRI23 C TERMINAL PEPTIDE P23 PEPTIDE ]
ENSMUSG00000040339	0.873989	0.00854052	0.0998109	Fam102b	UNKNOWN
ENSMUSG00000004394	0.87333	0.00286848	0.0448964	Tmed4	TRANSMEMBRANE EMP24 DOMAIN CONTAINING PRECURSOR
ENSMUSG00000024423	0.872704	0.00436378	0.0612012	Impact	IMPACT IMPRINTED AND ANCIENT GENE HOMOLOG
ENSMUSG00000034135	0.872532	0.0026944	0.0430826	Sik3	SERINE/THREONINE KINASE EC_2.7.11.1 SALT INDUCIBLE KINASE SIK SERINE/THREONINE KINASE SNF1 KINASE
ENSMUSG00000038371	0.872283	0.00392514	0.0568195	Sbf2	MYOTUBULARIN RELATED SET BINDING FACTOR
ENSMUSG00000033478	0.870109	0.00412352	0.0588619	Fam160b1	UNKNOWN
ENSMUSG00000025898	0.870006	0.00397351	0.0573602	Cwf19l2	CWF19 2
ENSMUSG00000000253	0.869501	0.00437668	0.0613419	Gmpr	GMP REDUCTASE EC_1.7.1.7 GUANOSINE 5' MONOPHOSPHATE OXIDOREDUCTASE GUANOSINE MONOPHOSPHATE REDUCTASE
ENSMUSG00000036580	0.869449	0.00559526	0.0733616	Spg20	SPARTIN
ENSMUSG00000070420	0.86829	0.00807436	0.0958204	Zscan25	ZINC FINGER AND SCAN DOMAIN CONTAINING 25 ZINC FINGER 498
ENSMUSG00000044811	0.867933	0.00777842	0.0933895	AF251705	CMRF35 MOLECULE 6 PRECURSOR CLM 6 CD300 ANTIGEN FAMILY MEMBER C CD300C ANTIGEN
ENSMUSG00000097694	0.866451	0.00422216	0.0597196	AC154781.1
ENSMUSG00000019122	0.8663	0.00693001	0.0861302	Ccl9	C C MOTIF CHEMOKINE 9 PRECURSOR CCF18 MACROPHAGE INFLAMMATORY 1 GAMMA MIP 1 GAMMA MACROPHAGE INFLAMMATORY RELATED 2 MRP 2 SMALL INDUCIBLE CYTOKINE A9 [CONTAINS CCL9 29 101 ; CCL9 30 101 ; CCL9 31 101 ]
ENSMUSG00000041037	0.865406	0.00692146	0.086065	Irgq	IMMUNITY RELATED GTPASE FAMILY Q
ENSMUSG00000039191	0.863834	0.0028202	0.044381	Rbpj	RECOMBINING BINDING SUPPRESSOR OF HAIRLESS J KAPPA RECOMBINATION SIGNAL BINDING RBP J KAPPA
ENSMUSG00000005774	0.862205	0.00799205	0.0952346	Rfx5	DNA BINDING RFX5 REGULATORY FACTOR X 5
ENSMUSG00000037750	0.861288	0.00472838	0.0648388	Fam222b	UNKNOWN
ENSMUSG00000033684	0.860503	0.00352918	0.0524715	Qsox1	SULFHYDRYL OXIDASE PRECURSOR EC_1.8.3.2 QUIESCIN Q6
ENSMUSG00000021690	0.860122	0.00538206	0.0712849	Jmy	WASP HOMOLOG ASSOCIATED WITH ACTIN MEMBRANES AND MICROTUBULES WAS HOMOLOGY REGION 2 DOMAIN CONTAINING 1 WH2 DOMAIN CONTAINING 1
ENSMUSG00000024187	0.859353	0.00611465	0.0782008	Itfg3	ITFG3
ENSMUSG00000020170	0.859287	0.00731167	0.089463	Frs2	FIBROBLAST GROWTH FACTOR RECEPTOR SUBSTRATE 3 FGFR SUBSTRATE 3 FGFR SIGNALING ADAPTOR SNT2 SUC1 ASSOCIATED NEUROTROPHIC FACTOR TARGET 2 SNT 2
ENSMUSG00000040451	0.859174	0.00616611	0.0785925	Sgms1	PHOSPHATIDYLCHOLINE:CERAMIDE CHOLINEPHOSPHOTRANSFERASE EC_2.7.8.27 SPHINGOMYELIN SYNTHASE
ENSMUSG00000032998	0.858821	0.00419897	0.0595896	Foxj3	FORKHEAD BOX
ENSMUSG00000027340	0.858734	0.00376925	0.0551431	Slc23a2	SOLUTE CARRIER FAMILY 23 MEMBER NA + /L ASCORBIC ACID TRANSPORTER SODIUM DEPENDENT VITAMIN C TRANSPORTER YOLK SAC PERMEASE MOLECULE
ENSMUSG00000075040	0.858421	0.00685737	0.0855638	Zfp408	ZINC FINGER 408 PR DOMAIN ZINC FINGER 17
ENSMUSG00000024273	0.858164	0.0049902	0.0673638	2700062C07Rik	UNKNOWN
ENSMUSG00000008398	0.855845	0.00593625	0.0765212	Elk3	ETS DOMAIN CONTAINING ELK 4 SERUM RESPONSE FACTOR ACCESSORY 1 SAP 1 SRF ACCESSORY 1
ENSMUSG00000034168	0.854911	0.00566585	0.0741751	Irf2bpl	INTERFERON REGULATORY FACTOR 2 BINDING ENHANCED AT PUBERTY 1
ENSMUSG00000034931	0.854848	0.00599364	0.0770319	Dhx8	ATP DEPENDENT RNA HELICASE EC_3.6.4.13
ENSMUSG00000038806	0.85455	0.00457857	0.0632849	Sde2	SDE2 HOMOLOG
ENSMUSG00000028152	0.853738	0.0031747	0.0487233	Tspan5	TETRASPANIN TSPAN TRANSMEMBRANE 4 SUPERFAMILY MEMBER
ENSMUSG00000023348	0.852327	0.00417281	0.059348	Trip6	ZYXIN
ENSMUSG00000041264	0.852289	0.00632733	0.0803284	Uspl1	SUMO SPECIFIC ISOPEPTIDASE USPL1 EC_3.4.22.- UBIQUITIN SPECIFIC PEPTIDASE 1
ENSMUSG00000003360	0.852003	0.00586635	0.0759967	Ddx23	PRE SPLICING ATP DEPENDENT RNA HELICASE PRP28 EC_3.6.4.13
ENSMUSG00000019951	0.851027	0.00387227	0.0562106	Uhrf1bp1l	UHRF1 BINDING 1
ENSMUSG00000025484	0.850468	0.00814892	0.0963974	Bet1l	BET1 GOLGI SNARE WITH A SIZE OF 15 KDA GOS 15 GS15 VESICLE TRANSPORT GOS15
ENSMUSG00000025875	0.846353	0.00848676	0.0993547	Tspan17	TETRASPANIN TSPAN TRANSMEMBRANE 4 SUPERFAMILY MEMBER
ENSMUSG00000030199	0.846311	0.00491439	0.066826	Etv6	TRANSCRIPTION FACTOR ETV6 ETS TRANSLOCATION VARIANT 6 ETS RELATED TEL1 TEL
ENSMUSG00000038244	0.843806	0.00730943	0.089463	Mical2	METHIONINE SULFOXIDE OXIDASE EC_1.14.13.- MOLECULE INTERACTING WITH CASL MICAL
ENSMUSG00000027162	0.842561	0.00588303	0.0760991	Lin7c	LIN 7 HOMOLOG LIN MAMMALIAN LIN SEVEN MALS VERTEBRATE LIN 7 HOMOLOG VELI
ENSMUSG00000042787	0.84195	0.006902	0.0859462	Exog	NUCLEASE EXOG MITOCHONDRIAL PRECURSOR EC_3.1.30.- ENDONUCLEASE G 1 ENDO G 1
ENSMUSG00000035572	0.841568	0.00696841	0.0863598	Dcaf10	DDB1 AND CUL4 ASSOCIATED FACTOR 10 WD REPEAT CONTAINING 32
ENSMUSG00000036943	0.840513	0.00760958	0.0921117	Rab8b	RAS RELATED RAB
ENSMUSG00000031749	0.839593	0.00475876	0.0651182	St3gal2	CMP N ACETYLNEURAMINATE BETA GALACTOSAMIDE ALPHA 2 3 SIALYLTRANSFERASE 1 ALPHA 2 3 ST 1 BETA GALACTOSIDE ALPHA 2 3 SIALYLTRANSFERASE 1 EC_2.4.99.4 GAL NAC6S GAL BETA 1 3 GALNAC ALPHA 2 3 SIALYLTRANSFERASE ST3GAL I ST3GALI ST3GALA 1 ST3O SIALYLTRANSFERASE
ENSMUSG00000039062	0.839071	0.00402476	0.0577793	Anpep	AMINOPEPTIDASE
ENSMUSG00000031996	0.836243	0.00616473	0.0785925	Aplp2	AMYLOID BETA A4 PRECURSOR ABPP APP ALZHEIMER DISEASE AMYLOID A4 HOMOLOG [CONTAINS N APP; SOLUBLE APP ALPHA S APP ALPHA ; SOLUBLE APP BETA S APP BETA ; BETA AMYLOID 42 BETA APP42 ; BETA AMYLOID 40 BETA APP40 ; C83; P3 42 ; P3 40 ; C80; GAMMA SECRETASE C TE
ENSMUSG00000027620	0.835191	0.00806656	0.0958204	Rbm39	RNA BINDING 39 1 RNA BINDING MOTIF 39 RNA BINDING REGION CONTAINING 2
ENSMUSG00000024812	0.833651	0.00754513	0.0915019	Tjp2	TIGHT JUNCTION ZO TIGHT JUNCTION ZONA OCCLUDENS ZONULA OCCLUDENS
ENSMUSG00000017418	0.833109	0.00854108	0.0998109	Arl5b	ADP RIBOSYLATION FACTOR ADP RIBOSYLATION FACTOR
ENSMUSG00000028771	0.832263	0.00390148	0.0565714	Ptpn12	TYROSINE PHOSPHATASE NON RECEPTOR TYPE EC_3.1.3.48 PHOSPHATASE
ENSMUSG00000010290	0.83196	0.00768552	0.0927595	AI597479	ASHWIN
ENSMUSG00000014039	0.829452	0.00623867	0.0793189	Prdm15	PR DOMAIN ZINC FINGER 15 PR DOMAIN CONTAINING 15 ZINC FINGER 298
ENSMUSG00000026219	0.829418	0.00417566	0.0593502	Trip12	E3 UBIQUITIN LIGASE TRIP12 EC_6.3.2.- THYROID RECEPTOR INTERACTING 12 TR INTERACTING 12 TRIP 12
ENSMUSG00000062232	0.829171	0.00609106	0.0779374	Rapgef2	RAP GUANINE NUCLEOTIDE EXCHANGE FACTOR 2 NEURAL RAP GUANINE NUCLEOTIDE EXCHANGE NRAP GEP PDZ DOMAIN CONTAINING GUANINE NUCLEOTIDE EXCHANGE FACTOR 1 PDZ GEF1
ENSMUSG00000003873	0.829018	0.00536526	0.0711349	Bax	APOPTOSIS REGULATOR BAX
ENSMUSG00000028207	0.824347	0.00689207	0.0858637	Asph	ASPARTYL/ASPARAGINYL BETA HYDROXYLASE EC_1.14.11.16 ASPARTATE BETA HYDROXYLASE ASP BETA HYDROXYLASE PEPTIDE ASPARTATE BETA DIOXYGENASE
ENSMUSG00000030203	0.822076	0.00601163	0.077225	Dusp16	DUAL SPECIFICITY PHOSPHATASE EC_3.1.3.16 EC_3.1.3.- 48 PHOSPHATASE
ENSMUSG00000028466	0.817856	0.00646135	0.0817353	Creb3	CYCLIC AMP RESPONSIVE ELEMENT BINDING 3 CREB 3 CAMP RESPONSIVE ELEMENT BINDING 3 TRANSCRIPTION FACTOR LZIP [CONTAINS PROCESSED CYCLIC AMP RESPONSIVE ELEMENT BINDING
ENSMUSG00000007458	0.816575	0.00674667	0.0845142	M6pr	CATION DEPENDENT MANNOSE 6 PHOSPHATE RECEPTOR PRECURSOR CD MAN 6 P RECEPTOR CD MPR 46 KDA MANNOSE 6 PHOSPHATE RECEPTOR MPR 46
ENSMUSG00000075702	0.815092	0.00805114	0.0957195	Selm	SELENOPROTEIN M PRECURSOR SELM
ENSMUSG00000028850	0.814968	0.00829415	0.0977597	Gpatch3	G PATCH DOMAIN CONTAINING 3
ENSMUSG00000047731	0.814639	0.00615527	0.0785657	Wbp1l	WW DOMAIN BINDING 1 OUTCOME PREDICTOR IN ACUTE LEUKEMIA 1
ENSMUSG00000022280	0.813692	0.00604962	0.0775215	Rnf19a	E3 UBIQUITIN LIGASE RNF19A EC_6.3.2.- DOUBLE RING FINGER DORFIN RING FINGER 19A
ENSMUSG00000008475	0.813062	0.00788985	0.094493	Arpc5	UNKNOWN
ENSMUSG00000027194	0.810008	0.00766959	0.0926656	Ttc17	TETRATRICOPEPTIDE REPEAT 17 TPR REPEAT 17
ENSMUSG00000025340	0.80135	0.0064095	0.0812526	Rabgef1	BTB/POZ DOMAIN CONTAINING KCTD7
ENSMUSG00000034707	0.797713	0.00794012	0.094746	Gns	N ACETYLGLUCOSAMINE 6 SULFATASE PRECURSOR EC_3.1.6.14 GLUCOSAMINE 6 SULFATASE G6S
ENSMUSG00000005069	0.795805	0.00837846	0.0985748	Pex5	PEROXISOMAL TARGETING SIGNAL 1 RECEPTOR PTS1 RECEPTOR PTS1R PTS1 BP PEROXIN 5 PEROXISOMAL C TERMINAL TARGETING SIGNAL IMPORT RECEPTOR PEROXISOME RECEPTOR 1
ENSMUSG00000020859	0.795201	0.00603821	0.0774517	Spag9	C JUN AMINO TERMINAL KINASE INTERACTING JIP JNK INTERACTING JNK MITOGEN ACTIVATED KINASE 8 INTERACTING
ENSMUSG00000006519	0.792995	0.00449316	0.0626021	Cyba	CYTOCHROME B 245 LIGHT CHAIN CYTOCHROME B 558 ALPHA CHAIN CYTOCHROME B558 SUBUNIT ALPHA NEUTROPHIL CYTOCHROME B 22 KDA POLYPEPTIDE SUPEROXIDE GENERATING NADPH OXIDASE LIGHT CHAIN SUBUNIT P22 PHAGOCYTE B CYTOCHROME P22 PHOX P22PHOX
ENSMUSG00000064341	0.792698	0.00521941	0.06977	mt-Nd1	NADH UBIQUINONE OXIDOREDUCTASE CHAIN 1 EC_1.6.5.3 NADH DEHYDROGENASE SUBUNIT 1
ENSMUSG00000026335	0.789483	0.0065072	0.0821707	Pam	PEPTIDYL GLYCINE ALPHA AMIDATING MONOOXYGENASE PRECURSOR PAM [INCLUDES PEPTIDYLGLYCINE ALPHA HYDROXYLATING MONOOXYGENASE PHM EC_1.14.17.3 ; PEPTIDYL ALPHA HYDROXYGLYCINE ALPHA AMIDATING LYASE EC_4.3.2.- 5 PEPTIDYLAMIDOGLYCOLATE LYASE PAL ]
ENSMUSG00000026875	0.787307	0.00526773	0.0701727	Traf1	TNF RECEPTOR ASSOCIATED FACTOR
ENSMUSG00000070426	0.785884	0.00621506	0.0791348	Rnf121	RING FINGER
ENSMUSG00000025959	0.785271	0.00847006	0.0992932	Klf7	KRUEPPEL FACTOR 6 CORE PROMOTER ELEMENT BINDING TRANSCRIPTION FACTOR ZF9
ENSMUSG00000038615	0.783777	0.00847621	0.0993206	Nfe2l1	NUCLEAR FACTOR ERYTHROID 2 RELATED FACTOR 1 NF E2 RELATED FACTOR 1 NFE2 RELATED FACTOR 1 NUCLEAR FACTOR ERYTHROID DERIVED 2 1
ENSMUSG00000027351	0.783098	0.00540158	0.0714344	Spred1	SPROUTY RELATED EVH1 DOMAIN CONTAINING SPRED
ENSMUSG00000028645	0.781267	0.00695393	0.0862626	Slc2a1	SOLUTE CARRIER FAMILY 2 FACILITATED GLUCOSE TRANSPORTER MEMBER GLUCOSE TRANSPORTER TYPE GLUT
ENSMUSG00000004100	0.779302	0.00735938	0.0898575	Ppan	PETER PAN
ENSMUSG00000035212	0.775205	0.00746327	0.0907206	Leprot	LEPTIN RECEPTOR GENE RELATED OB R GENE RELATED OB RGRP
ENSMUSG00000025969	0.774893	0.00810748	0.0959508	Nrp2	NEUROPILIN PRECURSOR VASCULAR ENDOTHELIAL CELL GROWTH FACTOR 165 RECEPTOR
ENSMUSG00000029767	0.768997	0.00756335	0.0916379	Calu	PRECURSOR
ENSMUSG00000021508	0.764325	0.0065865	0.0828904	Cxcl14	C X C MOTIF CHEMOKINE 14 PRECURSOR CHEMOKINE BRAK MIP 2G SMALL INDUCIBLE CYTOKINE B14
ENSMUSG00000025647	0.755977	0.0073734	0.0899222	Shisa5	SHISA 5 SCOTIN
ENSMUSG00000083863	0.703523	0.00778335	0.0933895	Gm13341
ENSMUSG00000064317	-0.774779	0.00598572	0.0769682	Gm10146	U6 SNRNA ASSOCIATED SM LSM7
ENSMUSG00000031753	-0.796195	0.00842904	0.0989462	Cog4	CONSERVED OLIGOMERIC GOLGI COMPLEX SUBUNIT 4 COG COMPLEX SUBUNIT 4 COMPONENT OF OLIGOMERIC GOLGI COMPLEX 4
ENSMUSG00000063785	-0.808179	0.00778318	0.0933895	Utp14a	U3 SMALL NUCLEOLAR RNA ASSOCIATED 14 HOMOLOG
ENSMUSG00000020792	-0.81633	0.00825778	0.0974635	Exoc7	EXOCYST COMPLEX COMPONENT 7 EXOCYST COMPLEX COMPONENT EXO70
ENSMUSG00000004642	-0.81849	0.00709851	0.087472	Slbp	HISTONE RNA HAIRPIN BINDING HISTONE STEM LOOP BINDING
ENSMUSG00000024006	-0.819869	0.00846004	0.0992652	Stk38	SERINE/THREONINE KINASE EC_2.7.11.1
ENSMUSG00000026111	-0.822262	0.00773273	0.0931257	Unc50	UNC 50 HOMOLOG
ENSMUSG00000029290	-0.824733	0.00776327	0.0933638	Zfp326	DBIRD COMPLEX SUBUNIT ZNF326 ZINC FINGER 326 ZINC FINGER INTERACTING WITH MRNPS
ENSMUSG00000054091	-0.825232	0.0075634	0.0916379	1810037I17Rik	UNKNOWN
ENSMUSG00000025059	-0.826459	0.00768841	0.0927595	Gyk	GLYCEROL KINASE GK GLYCEROKINASE EC_2.7.1.30 ATP:GLYCEROL 3 PHOSPHOTRANSFERASE
ENSMUSG00000033166	-0.832576	0.0079131	0.0945972	Dis3	DIS3 EXONUCLEASE 1 EC_3.1.13.-
ENSMUSG00000056209	-0.832625	0.00809068	0.0958657	Npm3	NUCLEOPLASMIN 3
ENSMUSG00000035278	-0.832994	0.00693823	0.08615	Plekhj1	PLECKSTRIN HOMOLOGY DOMAIN CONTAINING FAMILY J MEMBER 1 PH DOMAIN CONTAINING FAMILY J MEMBER 1
ENSMUSG00000003038	-0.835922	0.00701217	0.0868194	Hmgn2	NON HISTONE CHROMOSOMAL HMG 17 HIGH MOBILITY GROUP NUCLEOSOME BINDING DOMAIN CONTAINING 2
ENSMUSG00000071715	-0.837694	0.00713309	0.0877735	Ncf4	NEUTROPHIL CYTOSOL FACTOR 4 NCF 4 NEUTROPHIL NADPH OXIDASE FACTOR 4 P40 PHOX P40PHOX
ENSMUSG00000037894	-0.839493	0.00768273	0.0927595	H2afz	HISTONE H2A
ENSMUSG00000025878	-0.839753	0.00539869	0.0714324	Uimc1	BRCA1 A COMPLEX SUBUNIT RAP80 RECEPTOR ASSOCIATED 80 UBIQUITIN INTERACTION MOTIF CONTAINING 1
ENSMUSG00000033233	-0.842856	0.00440612	0.0617071	Trim45	TRIPARTITE MOTIF CONTAINING 45
ENSMUSG00000018669	-0.843958	0.00736572	0.0898708	Cdk5rap3	CDK5 REGULATORY SUBUNIT ASSOCIATED 3
ENSMUSG00000040701	-0.844658	0.00742869	0.090427	Ap1g2	AP 1 COMPLEX SUBUNIT GAMMA 1 CLATHRIN ASSEMBLY COMPLEX 1 GAMMA 1 LARGE CHAIN GAMMA 1
ENSMUSG00000020706	-0.844662	0.00741293	0.0902774	Ftsj3	ADOMET DEPENDENT RRNA METHYLTRANSFERASE SPB1 EC_2.1.1.- 2' O RIBOSE RNA METHYLTRANSFERASE S ADENOSYL L METHIONINE DEPENDENT METHYLTRANSFERASE
ENSMUSG00000089715	-0.844852	0.0077293	0.0931257	Cbx6	NEURONAL PENTRAXIN PRECURSOR NEURONAL PENTRAXIN NP
ENSMUSG00000019809	-0.846232	0.00824438	0.0973496	Pex3	PEROXISOMAL BIOGENESIS FACTOR 3 PEROXIN 3 PEROXISOMAL ASSEMBLY PEX3
ENSMUSG00000030177	-0.850283	0.00792819	0.094647	Ccdc77	COILED COIL DOMAIN CONTAINING 77
ENSMUSG00000033904	-0.85075	0.00852733	0.0997399	Ccp110	HOMOLOG
ENSMUSG00000039826	-0.851335	0.00537957	0.0712849	Trub2	PROBABLE TRNA PSEUDOURIDINE SYNTHASE 2 EC_5.4.99.-
ENSMUSG00000028970	-0.85223	0.00680248	0.0849918	Abcb1b	MULTIDRUG RESISTANCE EC_3.6.3.44 ATP BINDING CASSETTE SUB FAMILY B MEMBER P GLYCOPROTEIN
ENSMUSG00000081578	-0.853518	0.00712386	0.0877014	Gm12611
ENSMUSG00000048261	-0.853784	0.0083853	0.0986107	Gm4879
ENSMUSG00000028093	-0.855254	0.00829051	0.0977597	Acp6	LYSOPHOSPHATIDIC ACID PHOSPHATASE TYPE 6 PRECURSOR EC_3.1.3.2 ACID PHOSPHATASE 6 LYSOPHOSPHATIDIC ACID PHOSPHATASE 1 PACPL1
ENSMUSG00000045092	-0.856306	0.00660117	0.0830349	S1pr1	SPHINGOSINE 1 PHOSPHATE RECEPTOR S1P RECEPTOR ENDOTHELIAL DIFFERENTIATION G COUPLED RECEPTOR SPHINGOSINE 1 PHOSPHATE RECEPTOR EDG S1P RECEPTOR EDG
ENSMUSG00000038005	-0.857634	0.00355651	0.0527154	2700029M09Rik	UNKNOWN
ENSMUSG00000024892	-0.858657	0.00705303	0.0870906	Pcx	PYRUVATE CARBOXYLASE EC_6.4.1.1 PYRUVIC CARBOXYLASE PCB
ENSMUSG00000015961	-0.85927	0.00751024	0.0911638	Adss	ADENYLOSUCCINATE SYNTHETASE AMPSASE ADSS EC_6.3.4.4 IMP ASPARTATE LIGASE
ENSMUSG00000030979	-0.859702	0.00587507	0.0760339	Uros	UROPORPHYRINOGEN III SYNTHASE UROIIIS UROS EC_4.2.1.75 HYDROXYMETHYLBILANE HYDROLYASE [CYCLIZING] UROPORPHYRINOGEN III COSYNTHASE
ENSMUSG00000090674	-0.861085	0.00696259	0.0863289	Gm17082
ENSMUSG00000021951	-0.861098	0.00551925	0.0725862	N6amt2	N 6 ADENINE SPECIFIC DNA METHYLTRANSFERASE 2 EC_2.1.1.-
ENSMUSG00000060261	-0.861482	0.00718849	0.0882049	Gtf2i	GENERAL TRANSCRIPTION FACTOR II I GTFII I TFII I BRUTON TYROSINE KINASE ASSOCIATED 135 BAP 135 BTK ASSOCIATED 135
ENSMUSG00000055850	-0.862261	0.00644493	0.081662	Rnf181	E3 UBIQUITIN LIGASE RNF181 EC_6.3.2.- RING FINGER 181
ENSMUSG00000028885	-0.862333	0.00541698	0.0714926	Smpdl3b	ACID SPHINGOMYELINASE PHOSPHODIESTERASE PRECURSOR ASM PHOSPHODIESTERASE EC_3.1.4.-
ENSMUSG00000019088	-0.864043	0.00687647	0.0857515	Dnase1l1	DEOXYRIBONUCLEASE PRECURSOR EC_3.1.21.- DNASE DEOXYRIBONUCLEASE I DNASE I
ENSMUSG00000045752	-0.864447	0.00595804	0.0767259	Tssc4	TSSC4
ENSMUSG00000028684	-0.86538	0.0080033	0.095325	Urod	UROPORPHYRINOGEN DECARBOXYLASE UPD URO D EC_4.1.1.37
ENSMUSG00000032883	-0.866861	0.00489391	0.0666684	Acsl3	LONG CHAIN FATTY ACID COA LIGASE EC_6.2.1.3 LONG CHAIN ACYL COA SYNTHETASE LACS
ENSMUSG00000040044	-0.867263	0.00569867	0.0743801	Orc3	ORIGIN RECOGNITION COMPLEX SUBUNIT 3 ORIGIN RECOGNITION COMPLEX SUBUNIT LATHEO
ENSMUSG00000074785	-0.867733	0.00256849	0.0414937	Plxnc1	PLEXIN C1 PRECURSOR VIRUS ENCODED SEMAPHORIN RECEPTOR CD232 ANTIGEN
ENSMUSG00000027778	-0.868948	0.00674229	0.0845142	Ift80	INTRAFLAGELLAR TRANSPORT 80 HOMOLOG WD REPEAT CONTAINING 56
ENSMUSG00000033059	-0.868961	0.00716973	0.0881159	Pygb	GLYCOGEN PHOSPHORYLASE FORM EC_2.4.1.1
ENSMUSG00000055067	-0.870917	0.00675126	0.0845142	Smyd3	HISTONE LYSINE N METHYLTRANSFERASE SMYD3 EC_2.1.1.43 SET AND MYND DOMAIN CONTAINING 3 ZINC FINGER MYND DOMAIN CONTAINING 1
ENSMUSG00000031378	-0.871197	0.0079214	0.0946251	Abcd1	ATP BINDING CASSETTE SUB FAMILY D MEMBER
ENSMUSG00000024507	-0.872306	0.00467251	0.0642591	Hsd17b4	PEROXISOMAL MULTIFUNCTIONAL ENZYME TYPE 2 MFE 2 17 BETA HYDROXYSTEROID DEHYDROGENASE 4 17 BETA HSD 4 D BIFUNCTIONAL DBP MULTIFUNCTIONAL 2 MPF 2 [CONTAINS 3R HYDROXYACYL COA DEHYDROGENASE EC_1.1.1.- N12 ; ENOYL COA HYDRATASE 2 EC_4.2.1.107 EC_4.2.-.- 1 119
ENSMUSG00000022439	-0.873523	0.00492398	0.0668865	Parvg	PARVIN
ENSMUSG00000028708	-0.87435	0.00475683	0.0651182	Mknk1	MAP KINASE INTERACTING SERINE/THREONINE KINASE 1 EC_2.7.11.1 MAP KINASE SIGNAL INTEGRATING KINASE 1 MAPK SIGNAL INTEGRATING KINASE 1 MNK1
ENSMUSG00000026421	-0.874758	0.00646328	0.0817353	Csrp1	CYSTEINE AND GLYCINE RICH CYSTEINE RICH
ENSMUSG00000027288	-0.876078	0.00711604	0.0876466	Zfp106	ZINC FINGER 106 ZFP 106 ZINC FINGER 474
ENSMUSG00000015016	-0.877542	0.00670023	0.0840777	Acsf3	ACYL COA SYNTHETASE FAMILY MEMBER 3 MITOCHONDRIAL PRECURSOR EC_6.2.1.-
ENSMUSG00000089958	-0.878034	0.00803584	0.0955813	Gm16165
ENSMUSG00000000441	-0.879808	0.00390936	0.0566541	Raf1	SERINE/THREONINE KINASE EC_2.7.11.1 PROTO ONCOGENE RAF
ENSMUSG00000030685	-0.880076	0.00655266	0.0826558	Kctd13	BTB/POZ DOMAIN CONTAINING ADAPTER CUL3 MEDIATED RHOA DEGRADATION BTB/POZ DOMAIN CONTAINING
ENSMUSG00000015968	-0.880523	0.00808845	0.0958657	Cacna1d	VOLTAGE DEPENDENT L TYPE CALCIUM CHANNEL SUBUNIT ALPHA CALCIUM CHANNEL L TYPE ALPHA 1 POLYPEPTIDE VOLTAGE GATED CALCIUM CHANNEL SUBUNIT ALPHA CAV1
ENSMUSG00000020477	-0.880858	0.00818208	0.0967017	Mrps24	28S RIBOSOMAL S24 MITOCHONDRIAL PRECURSOR MRP S24 S24MT
ENSMUSG00000028973	-0.882411	0.00725082	0.0888857	Abcb8	ATP BINDING CASSETTE SUB FAMILY B MEMBER MITOCHONDRIAL PRECURSOR
ENSMUSG00000032046	-0.883118	0.00306741	0.0474391	Abhd12	MONOACYLGLYCEROL LIPASE ABHD12 EC_3.1.1.23 2 ARACHIDONOYLGLYCEROL HYDROLASE ABHYDROLASE DOMAIN CONTAINING 12
ENSMUSG00000029617	-0.885466	0.00503676	0.067829	Ccz1	VACUOLAR FUSION CCZ1 HOMOLOG
ENSMUSG00000030839	-0.885613	0.00780525	0.093588	Sergef	SECRETION REGULATING GUANINE NUCLEOTIDE EXCHANGE FACTOR DEAFNESS LOCUS ASSOCIATED GUANINE NUCLEOTIDE EXCHANGE FACTOR DELGEF GUANINE NUCLEOTIDE EXCHANGE FACTOR RELATED
ENSMUSG00000061979	-0.885733	0.00529466	0.0704142	Wbscr16	WILLIAMS BEUREN SYNDROME CHROMOSOMAL REGION 16
ENSMUSG00000032407	-0.887306	0.00579336	0.0752761	U2surp	U2 SNRNP ASSOCIATED SURP MOTIF CONTAINING 140 KDA SER/ARG RICH DOMAIN U2 ASSOCIATED SR140
ENSMUSG00000047084	-0.888282	0.00398078	0.0574013	Ngrn	NEUGRIN PRECURSOR NEURITE OUTGROWTH ASSOCIATED
ENSMUSG00000018372	-0.888959	0.00841619	0.0988634	Cep95	CENTROSOMAL OF 95 KDA COILED COIL DOMAIN CONTAINING 45
ENSMUSG00000026037	-0.890039	0.00482236	0.0658845	Orc2	ORIGIN RECOGNITION COMPLEX SUBUNIT 2
ENSMUSG00000026275	-0.890311	0.00809292	0.0958657	Ppp1r7	PHOSPHATASE 1 REGULATORY SUBUNIT 7 PHOSPHATASE 1 REGULATORY SUBUNIT 22
ENSMUSG00000030282	-0.8914	0.00705763	0.0870906	Cmas	N ACYLNEURAMINATE CYTIDYLYLTRANSFERASE EC_2.7.7.43 CMP N ACETYLNEURAMINIC ACID SYNTHASE CMP NEUNAC SYNTHASE
ENSMUSG00000039804	-0.891629	0.00345809	0.051657	Ncoa5	NUCLEAR RECEPTOR COACTIVATOR 5 NCOA 5 COACTIVATOR INDEPENDENT OF AF 2 CIA
ENSMUSG00000008373	-0.892207	0.00578022	0.0751804	Prpf31	U4/U6 SMALL NUCLEAR RIBONUCLEOPROTEIN PRP31 PRE PROCESSING FACTOR 31
ENSMUSG00000017670	-0.892275	0.0030319	0.0470297	Elmo2	ENGULFMENT AND CELL MOTILITY
ENSMUSG00000031311	-0.892372	0.0058964	0.0762342	Nono	AMBIGUOUS
ENSMUSG00000024911	-0.892717	0.00692097	0.086065	Fibp	ACIDIC FIBROBLAST GROWTH FACTOR INTRACELLULAR BINDING AFGF INTRACELLULAR BINDING FGF 1 INTRACELLULAR BINDING
ENSMUSG00000023104	-0.892722	0.00568707	0.0743406	Rfc2	REPLICATION FACTOR C SUBUNIT 2 ACTIVATOR 1.40 KDA SUBUNIT A1.40 KDA SUBUNIT ACTIVATOR 1 SUBUNIT 2 REPLICATION FACTOR C 40 KDA SUBUNIT RF C 40 KDA SUBUNIT RFC40
ENSMUSG00000021686	-0.893867	0.00616642	0.0785925	Ap3b1	AP 3 COMPLEX SUBUNIT BETA 1 ADAPTER RELATED COMPLEX 3 SUBUNIT BETA 1 ADAPTOR COMPLEX AP 3 SUBUNIT BETA 1 BETA 3A ADAPTIN CLATHRIN ASSEMBLY COMPLEX 3 BETA 1 LARGE CHAIN
ENSMUSG00000020894	-0.894391	0.00658285	0.0828847	Vamp2	VESICLE ASSOCIATED MEMBRANE 2 VAMP 2 SYNAPTOBREVIN 2
ENSMUSG00000031985	-0.894629	0.00645968	0.0817353	Gnpat	DIHYDROXYACETONE PHOSPHATE ACYLTRANSFERASE DAP AT DHAP AT EC_2.3.1.42 ACYL COA:DIHYDROXYACETONEPHOSPHATEACYLTRANSFERASE GLYCERONE PHOSPHATE O ACYLTRANSFERASE
ENSMUSG00000025137	-0.894729	0.00393226	0.056891	Pcyt2	ETHANOLAMINE PHOSPHATE CYTIDYLYLTRANSFERASE EC_2.7.7.14 CTP:PHOSPHOETHANOLAMINE CYTIDYLYLTRANSFERASE PHOSPHORYLETHANOLAMINE TRANSFERASE
ENSMUSG00000000838	-0.895176	0.0039731	0.0573602	Fmr1	FRAGILE X MENTAL RETARDATION 1
ENSMUSG00000022710	-0.895611	0.00700224	0.0867377	Usp7	UBIQUITIN CARBOXYL TERMINAL HYDROLASE 7 EC_3.4.19.12 DEUBIQUITINATING ENZYME 7 UBIQUITIN THIOESTERASE 7 UBIQUITIN SPECIFIC PROCESSING PROTEASE 7
ENSMUSG00000020513	-0.895723	0.00660497	0.0830426	Tubd1	TUBULIN DELTA CHAIN DELTA TUBULIN
ENSMUSG00000059743	-0.898311	0.00422147	0.0597196	Fdps	FARNESYL PYROPHOSPHATE SYNTHASE FPP SYNTHASE FPS EC_2.5.1.10 2E 6E FARNESYL DIPHOSPHATE SYNTHASE DIMETHYLALLYLTRANSTRANSFERASE EC_2.5.1.- 1 FARNESYL DIPHOSPHATE SYNTHASE GERANYLTRANSTRANSFERASE
ENSMUSG00000064090	-0.899614	0.00597267	0.0768763	Vrk2	SERINE/THREONINE KINASE VRK1 EC_2.7.11.1 VACCINIA RELATED KINASE 1
ENSMUSG00000029208	-0.900077	0.00503334	0.067829	Guf1	TRANSLATION FACTOR GUF1 MITOCHONDRIAL PRECURSOR EC_3.6.5.- ELONGATION FACTOR 4 HOMOLOG EF 4 GTPASE GUF1 RIBOSOMAL BACK TRANSLOCASE
ENSMUSG00000022561	-0.901385	0.0062382	0.0793189	Gpaa1	GLYCOSYLPHOSPHATIDYLINOSITOL ANCHOR ATTACHMENT 1 GPI ANCHOR ATTACHMENT 1 GAA1 HOMOLOG
ENSMUSG00000018858	-0.902191	0.0057523	0.0749296	Ict1	PEPTIDYL TRNA HYDROLASE ICT1 MITOCHONDRIAL PRECURSOR EC_3.1.1.29 IMMATURE COLON CARCINOMA TRANSCRIPT 1
ENSMUSG00000028070	-0.902287	0.00496526	0.0671316	Apoa1bp	NAD P H HYDRATE EPIMERASE EC_5.1.99.6 NAD P HX EPIMERASE
ENSMUSG00000031887	-0.902418	0.00377118	0.0551431	Tradd	TUMOR NECROSIS FACTOR RECEPTOR TYPE 1 ASSOCIATED DEATH DOMAIN TNFR1 ASSOCIATED DEATH DOMAIN TNFRSF1A ASSOCIATED VIA DEATH DOMAIN
ENSMUSG00000025607	-0.903476	0.00523792	0.0699815	Copg2	COATOMER SUBUNIT GAMMA GAMMA COAT GAMMA COP
ENSMUSG00000053128	-0.904712	0.00454026	0.0629227	Rnf26	RING FINGER 26
ENSMUSG00000026427	-0.904751	0.00656916	0.0827925	Eif2d	EUKARYOTIC TRANSLATION INITIATION FACTOR 2D EIF2D LIGATIN
ENSMUSG00000068580	-0.904872	0.00310246	0.0477823	Zfyve19	ZINC FINGER FYVE DOMAIN CONTAINING 19
ENSMUSG00000062867	-0.905058	0.00524591	0.0700317	Impdh2	INOSINE 5' MONOPHOSPHATE DEHYDROGENASE IMP DEHYDROGENASE IMPD IMPDH EC_1.1.1.205
ENSMUSG00000025733	-0.905074	0.00362897	0.0534847	Rhot2	MITOCHONDRIAL RHO GTPASE 1 EC_3.6.5.- GTPASE EF HAND OF MITOCHONDRIA 1
ENSMUSG00000084957	-0.905077	0.00443025	0.0619258	Bbip1	UNKNOWN
ENSMUSG00000084331	-0.905835	0.00487865	0.0665486	Gm8163
ENSMUSG00000032010	-0.906161	0.00158449	0.028465	Usp2	UBIQUITIN CARBOXYL TERMINAL HYDROLASE 2 EC_3.4.19.12.41 KDA UBIQUITIN SPECIFIC PROTEASE DEUBIQUITINATING ENZYME 2 UBIQUITIN THIOESTERASE 2 UBIQUITIN SPECIFIC PROCESSING PROTEASE 2
ENSMUSG00000025036	-0.906724	0.00496104	0.0671316	Sfxn2	SIDEROFLEXIN
ENSMUSG00000090560	-0.907026	0.00674841	0.0845142	NA	NA
ENSMUSG00000042694	-0.908697	0.0029388	0.045787	Obfc1	CST COMPLEX SUBUNIT STN1 OLIGONUCLEOTIDE/OLIGOSACCHARIDE BINDING FOLD CONTAINING 1 SUPPRESSOR OF CDC THIRTEEN HOMOLOG
ENSMUSG00000000934	-0.910449	0.00372314	0.0545635	Top1mt	DNA TOPOISOMERASE 1 EC_5.99.1.2 DNA TOPOISOMERASE I
ENSMUSG00000046417	-0.910621	0.0044575	0.0622399	Fam211a	LEUCINE RICH REPEAT CONTAINING
ENSMUSG00000044224	-0.91121	0.00467375	0.0642591	Dnajc21	DNAJ HOMOLOG SUBFAMILY C MEMBER 21 DNAJ HOMOLOG SUBFAMILY A MEMBER 5
ENSMUSG00000036086	-0.911316	0.00413597	0.0589206	Zranb3	SWI/SNF RELATED MATRIX ASSOCIATED ACTIN DEPENDENT REGULATOR OF CHROMATIN SUBFAMILY A 1 EC_3.6.4.- HEPA RELATED SUCROSE NONFERMENTING 2 1
ENSMUSG00000083367	-0.911469	0.0028008	0.044317	Gm8806
ENSMUSG00000032112	-0.912477	0.00344351	0.0515682	Trappc4	TRAFFICKING PARTICLE COMPLEX SUBUNIT 4
ENSMUSG00000040818	-0.915476	0.00283882	0.0445394	Dennd6a	DENN DOMAIN CONTAINING
ENSMUSG00000072082	-0.916188	0.00790297	0.094563	Ccnf	CYCLIN F
ENSMUSG00000046380	-0.916435	0.00841819	0.0988634	Jrk	TIGGER TRANSPOSABLE ELEMENT DERIVED
ENSMUSG00000030801	-0.917079	0.00495159	0.0670513	Kat8	HISTONE ACETYLTRANSFERASE KAT8 EC_2.3.1.48 LYSINE ACETYLTRANSFERASE 8 MOZ YBF2/SAS3 SAS2 AND TIP60 1 MYST 1
ENSMUSG00000029686	-0.917224	0.00426397	0.0601185	Cul1	CULLIN
ENSMUSG00000056050	-0.917834	0.0031748	0.0487233	Mia3	MELANOMA INHIBITORY ACTIVITY 3 PRECURSOR TRANSPORT AND GOLGI ORGANIZATION 1 TANGO1
ENSMUSG00000058240	-0.918974	0.00493957	0.0669932	Cryzl1	QUINONE OXIDOREDUCTASE 1 QUINONE OXIDOREDUCTASE HOMOLOG 1 QOH 1 ZETA CRYSTALLIN HOMOLOG
ENSMUSG00000060216	-0.919339	0.00453424	0.0629062	Arrb2	ARRESTIN
ENSMUSG00000027641	-0.923571	0.00424264	0.0599153	Rbl1	RETINOBLASTOMA 2.130 KDA RETINOBLASTOMA ASSOCIATED P130 RETINOBLASTOMA RELATED 2 RBR 2 PRB2
ENSMUSG00000031171	-0.92403	0.00525166	0.0700317	Ftsj1	TRNA CYTIDINE 32 /GUANOSINE 34 2' O METHYLTRANSFERASE EC_2.1.1.205 2' O RIBOSE RNA METHYLTRANSFERASE TRM7
ENSMUSG00000041774	-0.925001	0.00364846	0.0537415	Ydjc	YDJC HOMOLOG
ENSMUSG00000024082	-0.925099	0.00327603	0.0498721	Ndufaf7	NADH DEHYDROGENASE [UBIQUINONE] COMPLEX I ASSEMBLY FACTOR 7 MIDA HOMOLOG MITOCHONDRIAL
ENSMUSG00000042410	-0.925524	0.00366489	0.0538614	Agps	ALKYLDIHYDROXYACETONEPHOSPHATE SYNTHASE ALKYL DHAP SYNTHASE EC_2.5.1.26 ALKYLGLYCERONE PHOSPHATE SYNTHASE
ENSMUSG00000047180	-0.925783	0.00208802	0.0351786	Neurl3	E3 UBIQUITIN LIGASE NEURL3 EC_6.3.2.- LUNG INDUCIBLE NEURALIZED RELATED C3CH4 RING DOMAIN NEURALIZED 3
ENSMUSG00000051506	-0.927277	0.004524	0.0628314	Wdfy4	WD REPEAT AND FYVE DOMAIN CONTAINING 3 FYVE
ENSMUSG00000026618	-0.927473	0.00337491	0.0508936	Iars2	ISOLEUCINE TRNA LIGASE MITOCHONDRIAL EC_6.1.1.5 ISOLEUCYL TRNA SYNTHETASE ILERS
ENSMUSG00000020621	-0.927898	0.00713839	0.0877971	Rdh14	RETINOL DEHYDROGENASE
ENSMUSG00000049439	-0.928064	0.00367617	0.0539967	Cyp20a1	CYTOCHROME P450 20A1 EC_1.14.-.-
ENSMUSG00000060214	-0.928178	0.0022864	0.0378588	Gm8203
ENSMUSG00000081744	-0.929039	0.00490482	0.0667306	Gm5721
ENSMUSG00000003762	-0.929487	0.00571185	0.0744774	Adck4	CHAPERONE ACTIVITY OF BC1 COMPLEX MITOCHONDRIAL PRECURSOR CHAPERONE ABC1 EC_2.7.11.- AARF DOMAIN CONTAINING KINASE 3
ENSMUSG00000020076	-0.92978	0.00552216	0.0725862	Ddx50	NUCLEOLAR RNA HELICASE 2 EC_3.6.4.13 DEAD BOX 21 GU ALPHA NUCLEOLAR RNA HELICASE GU NUCLEOLAR RNA HELICASE II RH II/GU
ENSMUSG00000024962	-0.931442	0.00591754	0.0763557	Vegfb	VASCULAR ENDOTHELIAL GROWTH FACTOR B PRECURSOR VEGF B VEGF RELATED FACTOR VRF
ENSMUSG00000057788	-0.931745	0.00339694	0.0510779	Ddx49	ATP DEPENDENT RNA HELICASE DBP8 EC_3.6.4.13
ENSMUSG00000038417	-0.932362	0.00341789	0.0513038	Fig4	POLYPHOSPHOINOSITIDE PHOSPHATASE EC_3.1.3.- PHOSPHATIDYLINOSITOL 3 5 BISPHOSPHATE 5 PHOSPHATASE SAC DOMAIN CONTAINING 3
ENSMUSG00000028127	-0.932893	0.00457475	0.0632658	Abcd3	ATP BINDING CASSETTE SUB FAMILY D MEMBER
ENSMUSG00000032512	-0.933373	0.00368656	0.0540882	Wdr48	WD REPEAT CONTAINING 48
ENSMUSG00000025050	-0.93427	0.00327387	0.0498721	Pcgf6	POLYCOMB GROUP RING FINGER 6 MEL18 AND BMI1 RING FINGER RING FINGER 134
ENSMUSG00000002963	-0.934378	0.00325643	0.0496539	Pnkp	BIFUNCTIONAL POLYNUCLEOTIDE PHOSPHATASE/KINASE DNA 5' KINASE/3' PHOSPHATASE POLYNUCLEOTIDE KINASE 3' PHOSPHATASE [INCLUDES POLYNUCLEOTIDE 3' PHOSPHATASE EC_3.1.3.32 2' 3' POLYNUCLEOTIDASE ; POLYNUCLEOTIDE 5' HYDROXYL KINASE EC_2.7.1.- 78 ]
ENSMUSG00000039686	-0.934988	0.00528515	0.0703236	Zer1	ZER 1 HOMOLOG ZYG 11 HOMOLOG B
ENSMUSG00000064037	-0.936046	0.00281077	0.044381	Gpn1	GPN LOOP GTPASE 1 XPA BINDING 1
ENSMUSG00000054626	-0.936812	0.00683918	0.0854093	Xlr	X LINKED LYMPHOCYTE REGULATED PM1
ENSMUSG00000019814	-0.937605	0.002406	0.0392396	Ltv1	LTV1 HOMOLOG
ENSMUSG00000014355	-0.938021	0.00379367	0.0552594	Anapc1	ANAPHASE PROMOTING COMPLEX SUBUNIT 1 APC1 CYCLOSOME SUBUNIT 1 MITOTIC CHECKPOINT REGULATOR TESTIS SPECIFIC GENE 24
ENSMUSG00000007570	-0.938705	0.00409719	0.0586573	Fance	FANCONI ANEMIA GROUP E PROTEIN FACE
ENSMUSG00000029446	-0.943003	0.00269629	0.0430826	Psph	PHOSPHOSERINE PHOSPHATASE PSP PSPASE EC_3.1.3.3 O PHOSPHOSERINE PHOSPHOHYDROLASE
ENSMUSG00000024665	-0.943308	0.00229695	0.0380093	Fads2	FATTY ACID DESATURASE 2 EC_1.14.19.- DELTA 6 FATTY ACID DESATURASE DESATURASE DELTA 6 DESATURASE
ENSMUSG00000090610	-0.943429	0.0060647	0.0776766	Gm3571
ENSMUSG00000047603	-0.943458	0.00554286	0.0728214	Zfp235	ZINC FINGER
ENSMUSG00000024663	-0.943991	0.00121141	0.023205	Rab3il1	GUANINE NUCLEOTIDE EXCHANGE FACTOR RAB 3A RAB 3A INTERACTING 1 RAB3A INTERACTING 1 RABIN3 1
ENSMUSG00000022023	-0.94484	0.00347181	0.0518142	Wbp4	WW DOMAIN BINDING 4 WBP 4 FORMIN BINDING 21 WW DOMAIN CONTAINING BINDING 4
ENSMUSG00000015790	-0.9455	0.00240571	0.0392396	Surf1	SURFEIT LOCUS
ENSMUSG00000004996	-0.946748	0.00257292	0.0414937	Mri1	METHYLTHIORIBOSE 1 PHOSPHATE ISOMERASE M1PI MTR 1 P ISOMERASE EC_5.3.1.23 S METHYL 5 THIORIBOSE 1 PHOSPHATE ISOMERASE TRANSLATION INITIATION FACTOR EIF 2B SUBUNIT ALPHA/BETA/DELTA
ENSMUSG00000024120	-0.947188	0.00356177	0.0527633	Lrpprc	LEUCINE RICH PPR MOTIF CONTAINING PROTEIN MITOCHONDRIAL PRECURSOR 130 KDA LEUCINE RICH LRP 130
ENSMUSG00000032047	-0.948587	0.00269322	0.0430826	Acat1	ACETYL COA ACETYLTRANSFERASE EC_2.3.1.9 ACETOACETYL COA THIOLASE
ENSMUSG00000018983	-0.948683	0.00168833	0.0298485	E2f2	TRANSCRIPTION FACTOR E2F
ENSMUSG00000032264	-0.949097	0.00265257	0.0425671	Zw10	CENTROMERE/KINETOCHORE ZW10 HOMOLOG
ENSMUSG00000038299	-0.949564	0.00310241	0.0477823	Wdr36	WD REPEAT CONTAINING
ENSMUSG00000037134	-0.950533	0.00366194	0.0538506	Prmt10	ARGININE N METHYLTRANSFERASE 10 EC_2.1.1.-
ENSMUSG00000020743	-0.950953	0.00301503	0.0467999	Mif4gd	MIF4G DOMAIN CONTAINING
ENSMUSG00000015289	-0.952753	0.00433324	0.060996	Lage3	L ANTIGEN FAMILY MEMBER 3 ITBA2 HOMOLOG
ENSMUSG00000024169	-0.952965	0.00193383	0.0331852	Ift140	INTRAFLAGELLAR TRANSPORT 140 HOMOLOG WD AND TETRATRICOPEPTIDE REPEATS 2
ENSMUSG00000033970	-0.954389	0.00354388	0.0525581	Rfc3	REPLICATION FACTOR C SUBUNIT 3 ACTIVATOR 1.38 KDA SUBUNIT A1.38 KDA SUBUNIT ACTIVATOR 1 SUBUNIT 3 REPLICATION FACTOR C 38 KDA SUBUNIT RF C 38 KDA SUBUNIT RFC38
ENSMUSG00000079184	-0.954783	0.0023421	0.0385845	Mphosph8	M PHASE PHOSPHOPROTEIN 8
ENSMUSG00000036678	-0.955899	0.00176188	0.0309048	Aaas	ALADIN ADRACALIN
ENSMUSG00000082262	-0.95639	0.00319878	0.0489758	Gm14730
ENSMUSG00000029447	-0.958308	0.00281543	0.044381	Cct6a	T COMPLEX 1 SUBUNIT ZETA TCP 1 ZETA CCT ZETA
ENSMUSG00000017210	-0.958366	0.00207789	0.035076	Med24	MEDIATOR OF RNA POLYMERASE II TRANSCRIPTION SUBUNIT 24 MEDIATOR COMPLEX SUBUNIT 24 THYROID HORMONE RECEPTOR ASSOCIATED 4
ENSMUSG00000036278	-0.960533	0.00333693	0.0505867	Macrod1	O ACETYL ADP RIBOSE DEACETYLASE EC_3.2.2.- EC_3.5.-.- 1 MACRO DOMAIN CONTAINING [PROTEIN ADP RIBOSYLGLUTAMATE] HYDROLASE
ENSMUSG00000096727	-0.960571	0.00203645	0.0345247	Psmb9	PROTEASOME SUBUNIT BETA TYPE PRECURSOR EC_3.4.25.1 LOW MOLECULAR MASS MACROPAIN CHAIN MULTICATALYTIC ENDOPEPTIDASE COMPLEX CHAIN PROTEASOME CHAIN PROTEASOME SUBUNIT
ENSMUSG00000031072	-0.963704	0.00208347	0.0351474	Oraov1	ORAL CANCER OVEREXPRESSED 1
ENSMUSG00000027411	-0.964192	0.0022757	0.0377296	Vps16	VACUOLAR SORTING ASSOCIATED 16 HOMOLOG
ENSMUSG00000055681	-0.9645	0.00165493	0.0293453	Cope	COATOMER SUBUNIT EPSILON EPSILON COAT EPSILON COP
ENSMUSG00000001525	-0.964865	0.00388863	0.0564166	Tubb5	TUBULIN BETA CHAIN
ENSMUSG00000036825	-0.965778	0.00283585	0.0445196	Ssx2ip	AFADIN AND ALPHA ACTININ BINDING ADIP AFADIN DIL DOMAIN INTERACTING
ENSMUSG00000002870	-0.966537	0.0034869	0.0519797	Mcm2	DNA REPLICATION LICENSING FACTOR MCM2 EC_3.6.4.12 MINICHROMOSOME MAINTENANCE 2
ENSMUSG00000050812	-0.96683	0.00239046	0.0391088	AI314180	PROTEASOME ECM29
ENSMUSG00000082264	-0.967021	0.00219896	0.0366676	Gm12799
ENSMUSG00000031644	-0.967314	0.0017798	0.031156	Nek1	SERINE/THREONINE KINASE EC_2.7.11.1 NEVER IN MITOSIS A RELATED KINASE NIMA RELATED KINASE
ENSMUSG00000000902	-0.968887	0.00159526	0.0286388	Smarcb1	SWI/SNF RELATED MATRIX ASSOCIATED ACTIN DEPENDENT REGULATOR OF CHROMATIN SUBFAMILY B MEMBER 1
ENSMUSG00000056917	-0.970137	0.00829868	0.0977689	Sipa1	SIGNAL INDUCED PROLIFERATION ASSOCIATED 1 SIPA1
ENSMUSG00000033411	-0.97067	0.00277964	0.0440895	Ctdspl2	CTD SMALL PHOSPHATASE 2 CTDSP 2 EC_3.1.3.-
ENSMUSG00000043535	-0.970722	0.00337061	0.0508936	Setx	PROBABLE HELICASE SENATAXIN EC_3.6.4.- AMYOTROPHIC LATERAL SCLEROSIS 4 SEN1 HOMOLOG
ENSMUSG00000035351	-0.97088	0.00300401	0.0467084	Nup37	NUCLEOPORIN NUP37 NUP107 160 SUBCOMPLEX SUBUNIT NUP37
ENSMUSG00000034544	-0.972155	0.0023544	0.0387137	Rsrc1	SERINE/ARGININE RELATED 53 SRRP53 ARGININE/SERINE RICH COILED COIL 1
ENSMUSG00000004561	-0.972492	0.00197839	0.0338355	Mettl17	METHYLTRANSFERASE 17 MITOCHONDRIAL PRECURSOR EC_2.1.1.- METHYLTRANSFERASE 11 DOMAIN CONTAINING 1 RSM22 HOMOLOG MITOCHONDRIAL
ENSMUSG00000037458	-0.973178	0.00183288	0.0317859	Azin1	ORNITHINE DECARBOXYLASE ODC EC_4.1.1.17
ENSMUSG00000058444	-0.973241	0.0020772	0.035076	Map2k5	DUAL SPECIFICITY MITOGEN ACTIVATED KINASE KINASE 5 MAP KINASE KINASE 5 MAPKK 5 EC_2.7.12.2 MAPK/ERK KINASE 5 MEK 5
ENSMUSG00000020459	-0.974465	0.00102949	0.0204898	Mtif2	TRANSLATION INITIATION FACTOR IF 2 MITOCHONDRIAL PRECURSOR IF 2 MT IF 2MT IF2 MT
ENSMUSG00000033857	-0.975456	0.00247088	0.0401468	Engase	CYTOSOLIC ENDO BETA N ACETYLGLUCOSAMINIDASE ENGASE EC_3.2.1.96
ENSMUSG00000028344	-0.975761	0.0025101	0.0406824	Invs	INVERSIN INVERSION OF EMBRYO TURNING NEPHROCYSTIN 2
ENSMUSG00000050852	-0.977207	0.00442725	0.0619211	Gm12115
ENSMUSG00000029687	-0.977506	0.00374919	0.0548834	Ezh2	HISTONE LYSINE N METHYLTRANSFERASE EC_2.1.1.43 ENHANCER OF ZESTE HOMOLOG
ENSMUSG00000022570	-0.979762	0.00258051	0.0415903	Tsta3	GDP L FUCOSE SYNTHASE EC_1.1.1.271 GDP 4 KETO 6 DEOXY D MANNOSE 3 5 EPIMERASE 4 REDUCTASE FX RED CELL NADP H BINDING
ENSMUSG00000040482	-0.980586	0.00499439	0.0673854	Dom3z	DECAPPING AND EXORIBONUCLEASE DXO EC_3.1.13.- EC_3.6.-.- 1 DOM 3 HOMOLOG Z
ENSMUSG00000051786	-0.980834	0.00342479	0.0513482	Tubgcp6	GAMMA TUBULIN COMPLEX COMPONENT 6 GCP 6
ENSMUSG00000034653	-0.980848	0.00228602	0.0378588	Ythdc2	PROBABLE ATP DEPENDENT RNA HELICASE YTHDC2 EC_3.6.4.13
ENSMUSG00000030263	-0.980893	0.00143873	0.0264933	Lrmp	LYMPHOID RESTRICTED MEMBRANE PROTEIN JAW1 [CONTAINS PROCESSED LYMPHOID RESTRICTED MEMBRANE PROTEIN]
ENSMUSG00000000204	-0.981	0.00141254	0.0260846	Slfn4	SCHLAFEN FAMILY MEMBER
ENSMUSG00000006456	-0.981438	0.00400679	0.0576166	Rbm14	RNA BINDING RNA BINDING MOTIF RNA BINDING MOTIF
ENSMUSG00000020895	-0.981912	0.00816028	0.0964879	Tmem107	TRANSMEMBRANE 107
ENSMUSG00000006398	-0.981937	0.00374765	0.0548834	Cdc20	CELL DIVISION CYCLE 20 HOMOLOG P55CDC
ENSMUSG00000001376	-0.98238	0.00203727	0.0345247	Ccdc132	COILED COIL DOMAIN CONTAINING 132
ENSMUSG00000015776	-0.982698	0.00105191	0.0208312	Med22	MEDIATOR OF RNA POLYMERASE II TRANSCRIPTION SUBUNIT 22 MEDIATOR COMPLEX SUBUNIT 22 SURFEIT LOCUS 5
ENSMUSG00000028567	-0.983077	0.00226854	0.0376349	Txndc12	THIOREDOXIN DOMAIN CONTAINING 12 PRECURSOR EC_1.8.4.2 ENDOPLASMIC RETICULUM RESIDENT 19 ER 19 ERP19 THIOREDOXIN P19
ENSMUSG00000021235	-0.986552	0.00271273	0.0432161	Coq6	UBIQUINONE BIOSYNTHESIS MONOOXYGENASE COQ6 EC_1.14.13.- COENZYME Q10 MONOOXYGENASE 6
ENSMUSG00000024369	-0.986725	0.00119719	0.0230003	Nelfe	NEGATIVE ELONGATION FACTOR E NELF E RNA BINDING RD
ENSMUSG00000024151	-0.989251	0.00139372	0.0258594	Msh2	DNA MISMATCH REPAIR MSH2 MUTS HOMOLOG 2
ENSMUSG00000058298	-0.991254	0.00165153	0.029345	Mcm9	DNA HELICASE MCM9 EC_3.6.4.12 MINICHROMOSOME MAINTENANCE 9
ENSMUSG00000063052	-0.991465	0.00211679	0.035594	Lrrc40	LEUCINE RICH REPEAT CONTAINING 40
ENSMUSG00000020635	-0.992494	0.00739362	0.0901266	Fkbp1b	PEPTIDYL PROLYL CIS TRANS ISOMERASE FKBP1B PPIASE FKBP1B EC_5.2.1.8 12.6 KDA FK506 BINDING 12.6 KDA FKBP FKBP 12 6 FK506 BINDING 1B FKBP 1B IMMUNOPHILIN FKBP12 6 ROTAMASE
ENSMUSG00000029404	-0.992795	0.00224722	0.0373051	Arl6ip4	ADP RIBOSYLATION FACTOR 6 INTERACTING 4 ARL 6 INTERACTING 4 AIP 4
ENSMUSG00000039615	-0.994023	0.00205734	0.0348422	Stub1	STIP1 HOMOLOGY AND U BOX CONTAINING 1
ENSMUSG00000030189	-0.994344	0.00201694	0.0342471	Ybx3	NUCLEASE SENSITIVE ELEMENT BINDING 1 CCAAT BINDING TRANSCRIPTION FACTOR I SUBUNIT A CBF A ENHANCER FACTOR I SUBUNIT A EFI A Y BOX TRANSCRIPTION FACTOR Y BOX BINDING 1 YB 1
ENSMUSG00000083844	-0.995045	0.00119518	0.0229788	2210015D19Rik
ENSMUSG00000041360	-0.995172	0.00184933	0.0319858	D19Bwg1357e	PUMILIO DOMAIN CONTAINING
ENSMUSG00000059179	-0.997563	0.00338287	0.0509546	Gm8991	HETEROGENEOUS NUCLEAR RIBONUCLEOPROTEIN
ENSMUSG00000082686	-0.997869	0.00290496	0.0453854	Gm12961
ENSMUSG00000004789	-0.998167	0.00235259	0.0387083	Dlst	DIHYDROLIPOYLLYSINE RESIDUE SUCCINYLTRANSFERASE COMPONENT OF 2 OXOGLUTARATE DEHYDROGENASE COMPLEX MITOCHONDRIAL PRECURSOR EC_2.3.1.61 2 OXOGLUTARATE DEHYDROGENASE COMPLEX COMPONENT E2 OGDC E2 DIHYDROLIPOAMIDE SUCCINYLTRANSFERASE COMPONENT OF 2 OXOGLUTARAT
ENSMUSG00000030714	-0.999566	0.00151193	0.0274966	Ccdc101	SAGA ASSOCIATED FACTOR 29 HOMOLOG COILED COIL DOMAIN CONTAINING 101
ENSMUSG00000071041	-1.00083	0.00132195	0.024793	Gm15210
ENSMUSG00000097080	-1.00155	0.00527528	0.0702282	AC133646.1
ENSMUSG00000038623	-1.00176	0.0016493	0.0293255	Tm6sf1	TRANSMEMBRANE 6 SUPERFAMILY MEMBER
ENSMUSG00000029428	-1.00187	0.00125943	0.0238866	Stx2	SYNTAXIN
ENSMUSG00000040675	-1.00241	0.00161574	0.0288477	Mthfd1l	C 1 TETRAHYDROFOLATE SYNTHASE C1 THF SYNTHASE [INCLUDES METHYLENETETRAHYDROFOLATE DEHYDROGENASE EC_1.5.1.5 ; METHENYLTETRAHYDROFOLATE CYCLOHYDROLASE EC_3.5.4.- 9 ; FORMYLTETRAHYDROFOLATE SYNTHETASE EC_6.3.-.- 4 3 ]
ENSMUSG00000001998	-1.00269	0.0034138	0.0512927	Ap4e1	AP 4 COMPLEX SUBUNIT EPSILON 1 AP 4 ADAPTER COMPLEX SUBUNIT EPSILON ADAPTER RELATED COMPLEX 4 SUBUNIT EPSILON 1 EPSILON SUBUNIT OF AP 4 EPSILON ADAPTIN
ENSMUSG00000044702	-1.00291	0.00335285	0.050767	Palb2	PARTNER AND LOCALIZER OF BRCA2
ENSMUSG00000028018	-1.00465	0.00215126	0.0360072	Gstcd	GLUTATHIONE S TRANSFERASE C TERMINAL DOMAIN CONTAINING
ENSMUSG00000017858	-1.00479	0.00153925	0.0278445	Ift52	INTRAFLAGELLAR TRANSPORT 52 HOMOLOG NGD5
ENSMUSG00000034729	-1.00526	0.00160275	0.0287267	Mrps10	28S RIBOSOMAL S10 MITOCHONDRIAL MRP S10 S10MT
ENSMUSG00000089817	-1.00534	0.00556015	0.0729748	Gm7162
ENSMUSG00000035049	-1.00579	0.00216232	0.0361494	Rrp12	RRP12
ENSMUSG00000039623	-1.0058	0.00155071	0.0279935	Ap5z1	AP 5 COMPLEX SUBUNIT ZETA 1 ADAPTER RELATED COMPLEX 5 ZETA SUBUNIT ZETA5
ENSMUSG00000030591	-1.0071	0.0013865	0.0257807	Psmd8	26S PROTEASOME NON ATPASE REGULATORY SUBUNIT 8 26S PROTEASOME REGULATORY SUBUNIT RPN12 26S PROTEASOME REGULATORY SUBUNIT S14
ENSMUSG00000028896	-1.00731	0.001565	0.0281733	Rcc1	REGULATOR OF CHROMOSOME CONDENSATION CHROMOSOME CONDENSATION 1
ENSMUSG00000046111	-1.00755	0.00147395	0.0269443	5830418K08Rik	CENTROSOMAL
ENSMUSG00000039242	-1.00774	0.000477609	0.0112474	B3galnt2	UDP GALNAC:BETA 1 3 N ACETYLGALACTOSAMINYLTRANSFERASE 2 BETA 1 3 GALNAC T2 EC_2.4.1.- BETA 1 3 N ACETYLGALACTOSAMINYLTRANSFERASE II
ENSMUSG00000039357	-1.00854	0.00551081	0.0725862	Fut11	ALPHA 1 3 FUCOSYLTRANSFERASE 10 EC_2.4.1.- FUCOSYLTRANSFERASE X FUC TX FUCT X GALACTOSIDE 3 L FUCOSYLTRANSFERASE 10 FUCOSYLTRANSFERASE 10
ENSMUSG00000060121	-1.00927	0.00274598	0.0436888	Gemin2	GEM ASSOCIATED 2 GEMIN 2 COMPONENT OF GEMS 2 SURVIVAL OF MOTOR NEURON INTERACTING 1 SMN INTERACTING 1
ENSMUSG00000027160	-1.01051	0.0023316	0.0384359	Ccdc34	COILED COIL DOMAIN CONTAINING 34
ENSMUSG00000039842	-1.01206	0.00296371	0.0461095	Mcph1	MICROCEPHALIN
ENSMUSG00000021843	-1.0126	0.00173878	0.0305821	Ktn1	KINECTIN
ENSMUSG00000027184	-1.01378	0.00121982	0.0233317	Caprin1	CAPRIN 1 CYTOPLASMIC ACTIVATION AND PROLIFERATION ASSOCIATED 1 GPI ANCHORED MEMBRANE 1 GPI ANCHORED P137 GPI P137 P137GPI MEMBRANE COMPONENT CHROMOSOME 11 SURFACE MARKER 1 RNA GRANULE 105
ENSMUSG00000030271	-1.01403	0.0031003	0.0477823	Ogg1	N GLYCOSYLASE/DNA 8 OXOGUANINE DNA GLYCOSYLASE EC_3.2.2.- ; DNA APURINIC OR APYRIMIDINIC SITE LYASE AP LYASE EC_4.2.99.18 ]
ENSMUSG00000001774	-1.01428	0.00103846	0.0206209	Chordc1	CYSTEINE AND HISTIDINE RICH DOMAIN CONTAINING 1 CHORD DOMAIN CONTAINING 1 CHP 1 MORGANA
ENSMUSG00000038718	-1.0153	0.0023068	0.0380754	Pbx3	PRE B CELL LEUKEMIA TRANSCRIPTION FACTOR HOMEOBOX
ENSMUSG00000020546	-1.01722	0.00385288	0.0559603	Stxbp4	SYNTAXIN BINDING 4 SYNTAXIN 4 INTERACTING STX4 INTERACTING SYNIP
ENSMUSG00000063849	-1.01774	0.000758489	0.0161066	Ppcdc	PHOSPHOPANTOTHENOYLCYSTEINE DECARBOXYLASE PPC DC EC_4.1.1.36 COAC
ENSMUSG00000053553	-1.01809	0.000470234	0.0111202	3110082I17Rik	UNCHARACTERIZED
ENSMUSG00000073423	-1.01816	0.00211507	0.0355881	Zfp414	ZINC FINGER 414
ENSMUSG00000015950	-1.01912	0.000935356	0.0190984	Ncf1	NEUTROPHIL CYTOSOL FACTOR 1 NCF 1.47 KDA NEUTROPHIL OXIDASE FACTOR NCF 47K NEUTROPHIL NADPH OXIDASE FACTOR 1 P47 PHOX
ENSMUSG00000025026	-1.01972	0.00187762	0.032389	Add3	ADDUCIN
ENSMUSG00000024968	-1.02004	0.0056735	0.0742378	Rcor2	REST COREPRESSOR
ENSMUSG00000028312	-1.02031	0.00187006	0.0323014	Smc2	STRUCTURAL MAINTENANCE OF CHROMOSOMES 2 SMC 2 SMC 2 CHROMOSOME XCAP E
ENSMUSG00000029833	-1.02057	0.00415444	0.0591513	Trim24	E3 UBIQUITIN LIGASE TRIM33 EC_6.3.2.- ECTODERMIN TRANSCRIPTION INTERMEDIARY FACTOR 1 GAMMA TIF1 GAMMA TRIPARTITE MOTIF CONTAINING 33
ENSMUSG00000003423	-1.02108	0.00212793	0.0357583	Pih1d1	PIH1 DOMAIN CONTAINING 1
ENSMUSG00000021193	-1.02152	0.000722249	0.01554	Pitrm1	PRESEQUENCE PROTEASE EC_3.4.24.-
ENSMUSG00000028560	-1.02405	0.0011621	0.0225259	Usp1	UBIQUITIN CARBOXYL TERMINAL HYDROLASE 1 EC_3.4.19.12 DEUBIQUITINATING ENZYME 1 UBIQUITIN THIOESTERASE 1 UBIQUITIN SPECIFIC PROCESSING PROTEASE 1
ENSMUSG00000034848	-1.02417	0.00153599	0.027805	Ttc21b	TETRATRICOPEPTIDE REPEAT TPR REPEAT
ENSMUSG00000032590	-1.02475	0.00161019	0.0287876	Apeh	ACYLAMINO ACID RELEASING ENZYME AARE EC_3.4.19.1 ACYL PEPTIDE HYDROLASE APH ACYLAMINOACYL PEPTIDASE
ENSMUSG00000028431	-1.02573	0.00120357	0.0230888	Ikbkap	ELONGATOR COMPLEX 1 ELP1 IKAPPAB KINASE COMPLEX ASSOCIATED IKK COMPLEX ASSOCIATED
ENSMUSG00000026319	-1.0258	0.000958581	0.0194505	2310035C23Rik	LISH DOMAIN AND HEAT REPEAT CONTAINING
ENSMUSG00000000753	-1.02737	0.00447436	0.0624418	Serpinf1	PIGMENT EPITHELIUM DERIVED FACTOR PRECURSOR PEDF SERPIN F1
ENSMUSG00000036752	-1.03014	0.00155627	0.0280744	Tubb4b	TUBULIN BETA CHAIN
ENSMUSG00000027167	-1.03035	0.0015993	0.0286915	Elp4	ELONGATOR COMPLEX 4
ENSMUSG00000003809	-1.03127	0.00147377	0.0269443	Gcdh	GLUTARYL COA DEHYDROGENASE MITOCHONDRIAL PRECURSOR GCD EC_1.3.8.6
ENSMUSG00000053063	-1.03171	0.0040108	0.0576425	Clec12a	C TYPE LECTIN DOMAIN FAMILY 12 MEMBER A C TYPE LECTIN MOLECULE 1 CLL 1 MYELOID INHIBITORY C TYPE LECTIN RECEPTOR MICL
ENSMUSG00000089824	-1.03173	0.000995115	0.0200355	Rbm12	RNA BINDING 12 RNA BINDING MOTIF 12 SH3/WW DOMAIN ANCHOR IN THE NUCLEUS SWAN
ENSMUSG00000029014	-1.03209	0.00114958	0.0223332	Dnajc2	DNAJ HOMOLOG SUBFAMILY C MEMBER 2 ZUOTIN RELATED FACTOR 1
ENSMUSG00000020952	-1.03213	0.00143909	0.0264933	Scfd1	SLY1
ENSMUSG00000045435	-1.03472	0.00140394	0.0259934	Tmem60	TRANSMEMBRANE 60
ENSMUSG00000009079	-1.03596	0.00101648	0.0202929	Ewsr1	RNA BINDING EWS
ENSMUSG00000036202	-1.03673	0.00157253	0.0282892	Rif1	TELOMERE ASSOCIATED RIF1 RAP1 INTERACTING FACTOR 1 HOMOLOG
ENSMUSG00000039470	-1.03681	0.00413312	0.0589122	Zdhhc2	PALMITOYLTRANSFERASE EC_2.3.1.- ZINC FINGER DHHC DOMAIN CONTAINING DHHC
ENSMUSG00000052821	-1.03693	0.00237063	0.0388781	Cysltr1	CYSTEINYL LEUKOTRIENE RECEPTOR
ENSMUSG00000087107	-1.0374	0.000721487	0.0155382	AI662270
ENSMUSG00000027074	-1.03814	0.00199015	0.0339251	Slc43a3	SOLUTE CARRIER FAMILY 43 MEMBER 3
ENSMUSG00000030269	-1.03834	0.00135103	0.0252111	Mtmr14	MYOTUBULARIN RELATED 14 EC_3.1.3.-
ENSMUSG00000001105	-1.03869	0.00104194	0.0206743	Ift20	INTRAFLAGELLAR TRANSPORT 20 HOMOLOG
ENSMUSG00000022295	-1.03895	0.00148175	0.0270489	Atp6v1c1	V TYPE PROTON ATPASE SUBUNIT C V ATPASE SUBUNIT C VACUOLAR PROTON PUMP SUBUNIT C
ENSMUSG00000022471	-1.03989	0.00111325	0.0217786	Xrcc6	X RAY REPAIR CROSS COMPLEMENTING 6 EC_3.6.4.- EC_4.2.-.- 99 5' DEOXYRIBOSE 5 PHOSPHATE LYASE KU70 5' LYASE KU70 ATP DEPENDENT DNA HELICASE 2 SUBUNIT 1 ATP DEPENDENT DNA HELICASE II 70 KDA SUBUNIT CTC BOX BINDING FACTOR 75 KDA SUBUNIT CTC75 CTCBF DNA REPAI
ENSMUSG00000038838	-1.04082	0.000632766	0.0141168	Vars2	VALINE TRNA LIGASE EC_6.1.1.9 VALYL TRNA SYNTHETASE VALRS
ENSMUSG00000037355	-1.04177	0.00658068	0.0828847	Uvssa	UV STIMULATED SCAFFOLD A
ENSMUSG00000002326	-1.04263	0.000625819	0.0139858	Gmpr2	GMP REDUCTASE EC_1.7.1.7 GUANOSINE 5' MONOPHOSPHATE OXIDOREDUCTASE GUANOSINE MONOPHOSPHATE REDUCTASE
ENSMUSG00000035293	-1.04358	0.00494469	0.0670277	G2e3	G2/M PHASE SPECIFIC E3 UBIQUITIN LIGASE EC_6.3.2.-
ENSMUSG00000041126	-1.04445	0.00449451	0.0626021	H2afv	HISTONE H2A
ENSMUSG00000039997	-1.04463	0.00336013	0.0508477	Ifi203	MYELOID CELL NUCLEAR DIFFERENTIATION ANTIGEN
ENSMUSG00000057411	-1.04483	0.00169412	0.0298976	Fam173a	UNKNOWN
ENSMUSG00000030729	-1.0451	0.00216631	0.0361929	Pgm2l1	PHOSPHOGLUCOMUTASE 2 PGM 2 EC_5.4.2.2 GLUCOSE PHOSPHOMUTASE 2
ENSMUSG00000024960	-1.04895	0.000656894	0.0145181	Plcb3	1 PHOSPHATIDYLINOSITOL 4 5 BISPHOSPHATE PHOSPHODIESTERASE BETA EC_3.1.4.11 PHOSPHOINOSITIDE PHOSPHOLIPASE C BETA PHOSPHOLIPASE C BETA PLC BETA
ENSMUSG00000052533	-1.04942	0.00132376	0.0247975	Nup188	NUCLEOPORIN NUP188 HOMOLOG
ENSMUSG00000010721	-1.04962	0.0011164	0.0217916	Lmbr1	LIMB REGION 1 HOMOLOG
ENSMUSG00000041491	-1.04991	0.00062337	0.013955	Cep78	CENTROSOMAL OF 78 KDA CEP78
ENSMUSG00000026172	-1.05177	0.000869315	0.017985	Bcs1l	MITOCHONDRIAL CHAPERONE BCS1 BCS1
ENSMUSG00000033192	-1.05209	0.000343958	0.00861982	Lpcat2	LYSOPHOSPHATIDYLCHOLINE ACYLTRANSFERASE LPC ACYLTRANSFERASE LPCAT LYSOPC ACYLTRANSFERASE EC_2.3.1.- 1 ACYLGLYCEROPHOSPHOCHOLINE O ACYLTRANSFERASE EC_2.3.1.23 1 ALKYLGLYCEROPHOSPHOCHOLINE O ACETYLTRANSFERASE EC_2.3.-.- 1 67 ACETYL COA:LYSO PLATELET ACTIVAT
ENSMUSG00000009575	-1.05213	0.00111433	0.0217786	Cbx5	CHROMOBOX HOMOLOG HETEROCHROMATIN 1 HOMOLOG HP1
ENSMUSG00000027496	-1.0528	0.000869762	0.017985	Aurka	AURORA KINASE EC_2.7.11.1 AURORA/IPL1 RELATED KINASE ARK AURORA RELATED KINASE 1 SERINE/THREONINE KINASE SERINE/THREONINE KINASE AURORA
ENSMUSG00000038047	-1.05512	0.00123606	0.0235557	Haus6	HAUS AUGMIN COMPLEX SUBUNIT 6
ENSMUSG00000032580	-1.05701	0.000716118	0.0154721	Rbm5	RNA BINDING RNA BINDING MOTIF
ENSMUSG00000002068	-1.05733	0.00128752	0.0242874	Ccne1	G1/S SPECIFIC CYCLIN E
ENSMUSG00000024660	-1.05763	0.00082057	0.0172419	Incenp	INNER CENTROMERE
ENSMUSG00000038122	-1.05779	0.00369415	0.0541691	D630037F22Rik	BROAD MINDED
ENSMUSG00000019952	-1.05957	0.0012371	0.0235583	Poc1b	POC1 CENTRIOLAR HOMOLOG WD REPEAT
ENSMUSG00000037149	-1.05999	0.000955857	0.0194104	Ddx1	ATP DEPENDENT RNA HELICASE DDX1 EC_3.6.4.13 DEAD BOX 1
ENSMUSG00000068923	-1.06021	0.00176453	0.0309303	Syt11	SYNAPTOTAGMIN SYNAPTOTAGMIN
ENSMUSG00000035086	-1.06141	0.00066204	0.0145946	Becn1	BECLIN 1
ENSMUSG00000022544	-1.06396	0.000998772	0.0200471	Fam86	UNKNOWN
ENSMUSG00000057497	-1.06545	0.000855938	0.0178124	Fam136a	UNKNOWN
ENSMUSG00000006289	-1.0665	0.00131293	0.0246594	Osgep	PROBABLE TRNA THREONYLCARBAMOYLADENOSINE BIOSYNTHESIS T 6 A37 THREONYLCARBAMOYLADENOSINE BIOSYNTHESIS
ENSMUSG00000037787	-1.06731	0.000674714	0.0148238	Apopt1	APOPTOGENIC 1 MITOCHONDRIAL PRECURSOR APOP 1
ENSMUSG00000083893	-1.06823	0.00526841	0.0701727	Gm13347
ENSMUSG00000056216	-1.06859	0.000790099	0.0166961	Cebpg	CCAAT/ENHANCER BINDING GAMMA C/EBP GAMMA
ENSMUSG00000036323	-1.06947	0.000756506	0.0160776	Srp72	SIGNAL RECOGNITION PARTICLE SUBUNIT SRP72 SRP72 SIGNAL RECOGNITION PARTICLE 72 KDA
ENSMUSG00000016503	-1.06964	0.000399281	0.0096889	Gtf3a	TRANSCRIPTION FACTOR IIIA TFIIIA
ENSMUSG00000031575	-1.0704	0.000531902	0.0122881	Ash2l	SET1/ASH2 HISTONE METHYLTRANSFERASE COMPLEX SUBUNIT ASH2 ASH2
ENSMUSG00000031711	-1.07078	0.00065057	0.0144273	Zfp330	ZINC FINGER 330 NUCLEOLAR AUTOANTIGEN 36
ENSMUSG00000021548	-1.07103	0.00154692	0.0279607	Ccnh	CYCLIN H
ENSMUSG00000006494	-1.07109	0.000604149	0.013654	Pdk1	[PYRUVATE DEHYDROGENASE [LIPOAMIDE]] KINASE ISOZYME MITOCHONDRIAL PRECURSOR EC_2.7.11.2 PYRUVATE DEHYDROGENASE KINASE
ENSMUSG00000031536	-1.07158	0.00104323	0.0206841	Polb	DNA POLYMERASE BETA EC_2.7.7.7 EC_4.2.99.-
ENSMUSG00000030279	-1.07214	0.0015046	0.0273891	C2cd5	C2 DOMAIN CONTAINING 5.138 KDA C2 DOMAIN CONTAINING PHOSPHOPROTEIN
ENSMUSG00000037851	-1.07229	0.00124546	0.0236828	Iars	ISOLEUCINE TRNA LIGASE CYTOPLASMIC EC_6.1.1.5 ISOLEUCYL TRNA SYNTHETASE ILERS
ENSMUSG00000062075	-1.07239	0.000598084	0.0135416	Lmnb2	LAMIN
ENSMUSG00000062031	-1.07502	0.0017143	0.0301718	Athl1	ACID TREHALASE 1 EC_3.2.1.-
ENSMUSG00000056888	-1.07523	0.00704903	0.0870906	Glipr1	GLIOMA PATHOGENESIS RELATED 1 PRECURSOR GLIPR 1
ENSMUSG00000062093	-1.0753	0.000556747	0.0127713	Gm10110	POLYADENYLATE BINDING PROTEIN CYTOPLASMIC AND NUCLEAR PABP POLY A BINDING POLYADENYLATE TAIL BINDING
ENSMUSG00000036860	-1.07567	0.000878882	0.0181303	Mrpl55	39S RIBOSOMAL L55 MITOCHONDRIAL PRECURSOR L55MT MRP L55
ENSMUSG00000030726	-1.07633	0.000734651	0.0157288	Pold3	DNA POLYMERASE DELTA SUBUNIT 3 DNA POLYMERASE DELTA SUBUNIT P66
ENSMUSG00000071647	-1.07647	0.00108209	0.0212923	Eml3	ECHINODERM MICROTUBULE ASSOCIATED EMAP
ENSMUSG00000071040	-1.07714	0.00775161	0.0933099	Gm9386
ENSMUSG00000032783	-1.07732	0.00147168	0.0269443	Troap	TASTIN TROPHININ ASSISTING TROPHININ ASSOCIATED
ENSMUSG00000020865	-1.07804	0.000570522	0.0130298	Abcc3	MULTIDRUG RESISTANCE ASSOCIATED ATP BINDING CASSETTE SUB FAMILY C MEMBER
ENSMUSG00000030329	-1.07815	0.000834423	0.0174344	Pianp	PILR ALPHA ASSOCIATED NEURAL PRECURSOR PILR ASSOCIATING NEURAL PAIRED IMMUNOGLOBIN TYPE 2 RECEPTOR ASSOCIATING NEURAL
ENSMUSG00000035234	-1.07842	0.00087859	0.0181303	Fam175a	BRCA1 A COMPLEX SUBUNIT ABRAXAS COILED COIL DOMAIN CONTAINING 98 FAM175A
ENSMUSG00000006378	-1.07911	0.00129203	0.0243548	Gcat	GALANIN RECEPTOR TYPE R GALR
ENSMUSG00000015478	-1.08068	0.00111157	0.0217736	Rnf5	E3 UBIQUITIN LIGASE EC_6.3.2.- RING FINGER
ENSMUSG00000014850	-1.08077	0.00452402	0.0628314	Msh3	DNA MISMATCH REPAIR MSH3 MUTS HOMOLOG 3
ENSMUSG00000029863	-1.08126	0.000979415	0.0197807	Casp2	CASPASE 2 PRECURSOR CASP 2 EC_3.4.22.55 NEURAL PRECURSOR CELL EXPRESSED DEVELOPMENTALLY DOWN REGULATED 2 NEDD 2 PROTEASE ICH 1 [CONTAINS CASPASE 2 SUBUNIT P18; CASPASE 2 SUBUNIT P13; CASPASE 2 SUBUNIT P12]
ENSMUSG00000030091	-1.08242	0.00337312	0.0508936	Nup210	NUCLEAR PORE MEMBRANE GLYCOPROTEIN 210 PRECURSOR NUCLEAR PORE GP210 NUCLEAR ENVELOPE PORE MEMBRANE POM 210 POM210 NUCLEOPORIN NUP210 PORE MEMBRANE OF 210 KDA
ENSMUSG00000078570	-1.08541	0.000815803	0.0171695	1110065P20Rik	UNCHARACTERIZED
ENSMUSG00000021377	-1.08562	0.000747474	0.0159508	Dek	DEK
ENSMUSG00000081258	-1.08805	0.0012952	0.0243968	Gm14013
ENSMUSG00000047767	-1.0882	0.000661949	0.0145946	Atg16l2	AUTOPHAGY RELATED 16 APG16
ENSMUSG00000026456	-1.08997	0.0010783	0.0212338	Cyb5r1	NADH CYTOCHROME B5 REDUCTASE B5R EC_1.6.2.2
ENSMUSG00000048534	-1.0906	0.00280888	0.044381	Amica1	JUNCTIONAL ADHESION MOLECULE PRECURSOR DENDRITIC CELL SPECIFIC CREA7
ENSMUSG00000039230	-1.09118	0.000607253	0.0136885	Tbcd	TUBULIN SPECIFIC CHAPERONE D BETA TUBULIN COFACTOR D TUBULIN FOLDING COFACTOR D
ENSMUSG00000027346	-1.0926	0.00254894	0.0412349	Gpcpd1	GLYCEROPHOSPHOCHOLINE PHOSPHODIESTERASE GPCPD1 EC_3.1.4.2 GLYCEROPHOSPHODIESTER PHOSPHODIESTERASE 5
ENSMUSG00000041720	-1.09273	0.000823353	0.0172725	Pi4ka	PHOSPHATIDYLINOSITOL 4 KINASE PI4 KINASE PTDINS 4 KINASE EC_2.7.1.67
ENSMUSG00000022747	-1.09375	0.00311138	0.0478913	St3gal6	CMP N ACETYLNEURAMINATE BETA GALACTOSAMIDE ALPHA 2 3 SIALYLTRANSFERASE 4 ALPHA 2 3 ST 4 BETA GALACTOSIDE ALPHA 2 3 SIALYLTRANSFERASE 4 EC_2.4.99.- ALPHA 2 3 SIALYLTRANSFERASE IV GAL BETA 1 4 GALNAC ALPHA 2 3 SIALYLTRANSFERASE ST3GAL IV ST3GALIV SIALYLTRAN
ENSMUSG00000028718	-1.0944	0.00241635	0.0393592	Stil	SCL INTERRUPTING LOCUS
ENSMUSG00000019432	-1.09445	0.000559211	0.0128165	Ddx39b	ATP DEPENDENT RNA HELICASE SUB2 EC_3.6.4.13
ENSMUSG00000043445	-1.09585	0.000420567	0.0101392	Pgp	PYRIDOXAL PHOSPHATE PHOSPHATASE PLP PHOSPHATASE EC_3.1.3.3 EC_3.1.3.- 74 CHRONOPHIN
ENSMUSG00000037337	-1.09707	0.000710411	0.0153871	Map4k1	MITOGEN ACTIVATED KINASE KINASE KINASE KINASE EC_2.7.11.1 KINASE MAPK/ERK KINASE KINASE KINASE MEK KINASE KINASE MEKKK
ENSMUSG00000019813	-1.09747	0.00193215	0.0331852	Cep57l1	CENTROSOMAL CE CENTROSOMAL 57KDA 1 CENTROSOMAL OF 57 KDA RELATED CEP57R CEP57 RELATED
ENSMUSG00000025872	-1.0981	0.000391389	0.00952404	Thoc3	THO COMPLEX SUBUNIT 3 THO3
ENSMUSG00000035704	-1.0984	0.000996776	0.020038	Alg8	DOLICHYL PYROPHOSPHATE GLC1MAN9GLCNAC2 ALPHA 1 3 GLUCOSYLTRANSFERASE EC_2.4.1.265 ASPARAGINE LINKED GLYCOSYLATION 8 DOL P GLC:GLC 1 MAN 9 GLCNAC 2 PP DOLICHYL ALPHA 1 3 GLUCOSYLTRANSFERASE DOLICHYL P GLC:GLC1MAN9GLCNAC2 PP DOLICHYL GLUCOSYLTRANSFERASE
ENSMUSG00000031864	-1.09859	0.000647703	0.014376	Ints10	INTEGRATOR COMPLEX SUBUNIT 10 INT10
ENSMUSG00000034793	-1.09963	0.000818028	0.0172024	G6pc3	GLUCOSE 6 PHOSPHATASE G 6 PASE G6PASE EC_3.1.3.9
ENSMUSG00000070003	-1.10039	0.00103778	0.0206209	Ssbp4	SINGLE STRANDED DNA BINDING SEQUENCE SPECIFIC SINGLE STRANDED DNA BINDING
ENSMUSG00000029033	-1.10049	0.0057192	0.0745358	Acap3	ARF GAP WITH COILED COIL ANK REPEAT AND PH DOMAIN CONTAINING CENTAURIN BETA CNT
ENSMUSG00000083220	-1.10287	0.000969179	0.0196196	Gm12919
ENSMUSG00000024818	-1.10345	0.00345465	0.051647	Slc25a45	SOLUTE CARRIER FAMILY 25 MEMBER 47 HEPATOCELLULAR CARCINOMA DOWN REGULATED MITOCHONDRIAL CARRIER
ENSMUSG00000055900	-1.10388	0.000993976	0.0200281	Tmem69	TRANSMEMBRANE 69
ENSMUSG00000083928	-1.10639	0.00492246	0.0668865	Gm4991
ENSMUSG00000084325	-1.10714	0.00276544	0.0439446	Gm15550
ENSMUSG00000019080	-1.10776	0.00309159	0.0476997	Mfsd3	MAJOR FACILITATOR SUPERFAMILY DOMAIN CONTAINING 3
ENSMUSG00000022519	-1.10852	0.00293427	0.0457681	Srl	SARCALUMENIN PRECURSOR
ENSMUSG00000023883	-1.10892	0.000467918	0.0110856	Phf10	PHD FINGER 10 BRG1 ASSOCIATED FACTOR 45A BAF45A
ENSMUSG00000030722	-1.10917	0.000679818	0.0148981	Nfatc2ip	NFATC2 INTERACTING 45 KDA NF AT INTERACTING 45 KDA NFAT INTERACTING NUCLEAR FACTOR OF ACTIVATED T CELLS CYTOPLASMIC 2 INTERACTING
ENSMUSG00000025135	-1.10921	0.000546604	0.0125719	Anapc11	ANAPHASE PROMOTING COMPLEX SUBUNIT 11 APC11 CYCLOSOME SUBUNIT 11
ENSMUSG00000036854	-1.10921	0.0032224	0.0492504	Hspb6	HEAT SHOCK BETA 6 HSPB6 HEAT SHOCK 20 KDA P20
ENSMUSG00000044252	-1.11191	0.000712618	0.0154093	Osbpl1a	OXYSTEROL BINDING RELATED 1 ORP 1 OSBP RELATED 1
ENSMUSG00000020576	-1.11209	0.000607213	0.0136885	Nbas	NEUROBLASTOMA AMPLIFIED SEQUENCE NEUROBLASTOMA AMPLIFIED GENE
ENSMUSG00000012126	-1.11218	0.00193399	0.0331852	Ubxn11	UBX DOMAIN CONTAINING 11 SOCIUS UBX DOMAIN CONTAINING 5
ENSMUSG00000031546	-1.11458	0.00078335	0.0165669	Gins4	DNA REPLICATION COMPLEX GINS SLD5 GINS COMPLEX SUBUNIT 4 [CONTAINS DNA REPLICATION COMPLEX GINS SLD5 N TERMINALLY PROCESSED]
ENSMUSG00000052917	-1.11887	0.000467652	0.0110856	Senp7	SENTRIN SPECIFIC PROTEASE 7 SUMO 1 SPECIFIC PROTEASE 2 SENTRIN/SUMO SPECIFIC PROTEASE SENP7
ENSMUSG00000074797	-1.11974	0.000454404	0.0108146	Itpa	INOSINE TRIPHOSPHATE PYROPHOSPHATASE ITPASE INOSINE TRIPHOSPHATASE EC_3.6.1.19 NON CANONICAL PURINE NTP PYROPHOSPHATASE NON STANDARD PURINE NTP PYROPHOSPHATASE NUCLEOSIDE TRIPHOSPHATE DIPHOSPHATASE NUCLEOSIDE TRIPHOSPHATE PYROPHOSPHATASE NTPASE
ENSMUSG00000057110	-1.12031	0.000688079	0.0150412	Cep110	UNKNOWN
ENSMUSG00000015217	-1.12076	0.0013241	0.0247975	Hmgb3	HIGH MOBILITY GROUP B1 HIGH MOBILITY GROUP 1 HMG 1
ENSMUSG00000048895	-1.12145	0.00790766	0.0945757	Cdk5r1	CYCLIN DEPENDENT KINASE 5 ACTIVATOR 1 PRECURSOR CDK5 ACTIVATOR 1 CYCLIN DEPENDENT KINASE 5 REGULATORY SUBUNIT 1 TPKII REGULATORY SUBUNIT [CONTAINS CYCLIN DEPENDENT KINASE 5 ACTIVATOR 1 P35 P35 ; CYCLIN DEPENDENT KINASE 5 ACTIVATOR 1 P25 P25 TAU KINASE II
ENSMUSG00000084301	-1.12222	0.00270067	0.0430998	Gm7856
ENSMUSG00000044783	-1.12294	0.000493227	0.0115693	Hjurp	HOLLIDAY JUNCTION RECOGNITION FETAL LIVER EXPRESSING GENE 1
ENSMUSG00000038618	-1.12322	0.00145902	0.0268209	Rassf7	RAS ASSOCIATION DOMAIN CONTAINING 8 CARCINOMA ASSOCIATED HOJ 1
ENSMUSG00000039233	-1.1234	0.000621845	0.0139329	Tbce	TUBULIN SPECIFIC CHAPERONE E TUBULIN FOLDING COFACTOR E
ENSMUSG00000007036	-1.12386	0.000255384	0.00685584	Abhd16a	ABHYDROLASE DOMAIN CONTAINING 16A EC 3 HLA B ASSOCIATED TRANSCRIPT 5
ENSMUSG00000061458	-1.12397	0.000323715	0.00820741	Nol10	NUCLEOLAR 10
ENSMUSG00000038323	-1.12497	0.00282294	0.0443973	1700066M21Rik	PRECURSOR
ENSMUSG00000033111	-1.12505	0.00246107	0.0400123	3830406C13Rik	UNCHARACTERIZED
ENSMUSG00000036561	-1.12533	0.000858011	0.017827	Ppp6r2	SERINE/THREONINE PHOSPHATASE 6 REGULATORY SUBUNIT SAPS DOMAIN FAMILY MEMBER
ENSMUSG00000034108	-1.12657	0.000443543	0.0106242	Ccs	COPPER CHAPERONE SUPEROXIDE DISMUTASE SUPEROXIDE DISMUTASE COPPER CHAPERONE
ENSMUSG00000027018	-1.12671	0.000702229	0.0152468	Hat1	HISTONE ACETYLTRANSFERASE TYPE B CATALYTIC SUBUNIT EC_2.3.1.48 HISTONE ACETYLTRANSFERASE 1
ENSMUSG00000026791	-1.12737	0.000920048	0.0188302	Slc2a8	FACILITATED TREHALOSE TRANSPORTER TRET1
ENSMUSG00000022359	-1.1276	0.00101874	0.0203225	Wdyhv1	N TERMINAL GLUTAMINE AMIDOHYDROLASE EC_3.5.1.- NH2 TERMINAL GLUTAMINE DEAMIDASE N TERMINAL GLN AMIDASE NT Q AMIDASE
ENSMUSG00000025747	-1.12776	0.00447791	0.0624579	Tyms	THYMIDYLATE SYNTHASE TS TSASE EC_2.1.1.45
ENSMUSG00000095159	-1.12936	0.00198348	0.0338559	Tubb4b-ps1	TUBULIN BETA CHAIN
ENSMUSG00000027469	-1.1294	0.000448207	0.0106965	Tpx2	TARGETING XKLP2
ENSMUSG00000024983	-1.12971	0.00035267	0.00877056	Vti1a	VESICLE TRANSPORT THROUGH INTERACTION WITH T SNARES HOMOLOG 1A VESICLE TRANSPORT V SNARE VTI1 2 VTI1 RP2
ENSMUSG00000022685	-1.1302	0.000477012	0.0112474	Parn	POLY A SPECIFIC RIBONUCLEASE PARN EC_3.1.13.4 DEADENYLATING NUCLEASE DEADENYLATION NUCLEASE POLYADENYLATE SPECIFIC RIBONUCLEASE
ENSMUSG00000029366	-1.13025	0.000350286	0.00873634	Dck	DEOXYCYTIDINE KINASE DCK EC_2.7.1.74
ENSMUSG00000018362	-1.1332	0.000334483	0.0084148	Kpna2	IMPORTIN SUBUNIT ALPHA KARYOPHERIN SUBUNIT ALPHA
ENSMUSG00000027272	-1.13371	0.000349024	0.00872157	Ubr1	E3 UBIQUITIN LIGASE UBR2 EC_6.3.2.- N RECOGNIN 2 UBIQUITIN LIGASE E3 ALPHA 2 UBIQUITIN LIGASE E3 ALPHA II
ENSMUSG00000048796	-1.13372	0.000388251	0.00948318	Cyb561d1	CYTOCHROME B561 DOMAIN CONTAINING
ENSMUSG00000037426	-1.13382	0.000433312	0.0104272	Depdc5	DEP DOMAIN CONTAINING 5
ENSMUSG00000029554	-1.13398	0.000445471	0.0106606	Mad1l1	MITOTIC SPINDLE ASSEMBLY CHECKPOINT MAD1 MITOTIC ARREST DEFICIENT 1 1 MAD1 1
ENSMUSG00000055760	-1.13479	0.00551469	0.0725862	Gemin6	GEM ASSOCIATED 6 GEMIN 6
ENSMUSG00000020092	-1.13483	0.00022587	0.00619785	Pald1	PALADIN
ENSMUSG00000038831	-1.13511	0.00707181	0.0871844	Ralgps1	RAS SPECIFIC GUANINE NUCLEOTIDE RELEASING FACTOR RAL GEF WITH PH DOMAIN AND SH3 BINDING MOTIF RALA EXCHANGE FACTOR
ENSMUSG00000059830	-1.13605	0.00429627	0.0605412	Gm16380	APOPTOSIS REGULATORY SIVA CD27 BINDING CD27BP
ENSMUSG00000001755	-1.13656	0.000250219	0.00676414	Coasy	BIFUNCTIONAL COENZYME A SYNTHASE COA SYNTHASE NBP POV 2 [INCLUDES PHOSPHOPANTETHEINE ADENYLYLTRANSFERASE EC_2.7.7.3 DEPHOSPHO COA PYROPHOSPHORYLASE PANTETHEINE PHOSPHATE ADENYLYLTRANSFERASE PPAT ; DEPHOSPHO COA KINASE DPCK EC_2.7.1.- 24 DEPHOSPHOCOENZYME
ENSMUSG00000024054	-1.13658	0.00054753	0.0125821	Smchd1	STRUCTURAL MAINTENANCE OF CHROMOSOMES FLEXIBLE HINGE DOMAIN CONTAINING 1
ENSMUSG00000052446	-1.13715	0.000495195	0.011605	Zfp961	ZINC FINGER
ENSMUSG00000036061	-1.13987	0.000826847	0.0173318	Smug1	SINGLE STRAND SELECTIVE MONOFUNCTIONAL URACIL DNA GLYCOSYLASE EC_3.2.2.-
ENSMUSG00000024525	-1.14164	0.000949415	0.0192946	Impa2	INOSITOL MONOPHOSPHATASE 1 IMP 1 IMPASE 1 EC_3.1.3.25 INOSITOL 1 OR 4 MONOPHOSPHATASE 1 LITHIUM SENSITIVE MYO INOSITOL MONOPHOSPHATASE A1
ENSMUSG00000024301	-1.14221	0.000918625	0.0188159	Kifc5b	KINESIN
ENSMUSG00000041939	-1.1472	0.000387096	0.00946384	Mvk	MEVALONATE KINASE MK EC_2.7.1.36
ENSMUSG00000020330	-1.14782	0.000351579	0.00875179	Hmmr	HYALURONAN MEDIATED MOTILITY RECEPTOR INTRACELLULAR HYALURONIC ACID BINDING RECEPTOR HYALURONAN MEDIATED MOTILITY CD168 ANTIGEN
ENSMUSG00000028614	-1.14837	0.00075027	0.0159842	Tmem48	NUCLEOPORIN NDC1 TRANSMEMBRANE 48
ENSMUSG00000041642	-1.14869	0.000209446	0.00583956	Kif21b	KINESIN
ENSMUSG00000049588	-1.14879	0.00304155	0.0471232	Ccdc69	COILED COIL DOMAIN CONTAINING 69
ENSMUSG00000054894	-1.14928	0.00258322	0.0416082	Atp5s	ATP SYNTHASE SUBUNIT S MITOCHONDRIAL PRECURSOR ATP SYNTHASE COUPLING FACTOR B MITOCHONDRIAL ATP SYNTHASE REGULATORY COMPONENT FACTOR B
ENSMUSG00000029575	-1.14963	0.000568999	0.0130065	Mmab	COB I YRINIC ACID A C DIAMIDE ADENOSYLTRANSFERASE MITOCHONDRIAL PRECURSOR EC_2.5.1.17 COB I ALAMIN ADENOSYLTRANSFERASE METHYLMALONIC ACIDURIA TYPE B
ENSMUSG00000050174	-1.151	0.000700024	0.0152247	Nudt6	NUCLEOSIDE DIPHOSPHATE LINKED MOIETY X MOTIF 6 NUDIX MOTIF 6 EC_3.6.1.- ANTISENSE BASIC FIBROBLAST GROWTH FACTOR
ENSMUSG00000078762	-1.15127	0.00198248	0.0338559	Haus5	HAUS AUGMIN COMPLEX SUBUNIT 5
ENSMUSG00000033632	-1.15342	0.00128166	0.0241944	AW554918	UNCHARACTERIZED
ENSMUSG00000019961	-1.15351	0.000378636	0.00928319	Tmpo	LAMINA ASSOCIATED POLYPEPTIDE 2 THYMOPOIETIN TP THYMOPOIETIN RELATED PEPTIDE TPRP [CONTAINS THYMOPOIETIN TP SPLENIN ; THYMOPENTIN TP5 ]
ENSMUSG00000063286	-1.15351	0.00199331	0.0339567	Gm8995
ENSMUSG00000031077	-1.15441	0.000711753	0.0154034	Fadd	FADD FAS ASSOCIATED DEATH DOMAIN FAS ASSOCIATING DEATH DOMAIN CONTAINING MEDIATOR OF RECEPTOR INDUCED TOXICITY
ENSMUSG00000085058	-1.15453	0.000229789	0.0062921	8030453O22Rik
ENSMUSG00000083338	-1.15503	0.00206054	0.0348737	Gm12475
ENSMUSG00000022092	-1.15555	0.00146507	0.0268873	Ppp3cc	SERINE/THREONINE PHOSPHATASE 2B CATALYTIC SUBUNIT EC_3.1.3.16 CAM PRP CATALYTIC SUBUNIT CALMODULIN DEPENDENT CALCINEURIN A SUBUNIT
ENSMUSG00000020898	-1.15584	0.00029134	0.00759823	Ctc1	CST COMPLEX SUBUNIT CTC1 CONSERVED TELOMERE MAINTENANCE COMPONENT 1
ENSMUSG00000040688	-1.15643	0.000282936	0.00745694	Tbl3	TRANSDUCIN BETA 3
ENSMUSG00000001829	-1.15686	0.000320502	0.00815775	Clpb	CASEINOLYTIC PEPTIDASE B HOMOLOG SUPPRESSOR OF POTASSIUM TRANSPORT DEFECT 3
ENSMUSG00000000168	-1.15957	0.000344777	0.00863202	Dlat	DIHYDROLIPOYLLYSINE RESIDUE ACETYLTRANSFERASE COMPONENT OF PYRUVATE DEHYDROGENASE COMPLEX MITOCHONDRIAL PRECURSOR EC_2.3.1.12.70 KDA MITOCHONDRIAL AUTOANTIGEN OF PRIMARY BILIARY CIRRHOSIS PBC DIHYDROLIPOAMIDE ACETYLTRANSFERASE COMPONENT OF PYRUVATE DEHYDR
ENSMUSG00000066878	-1.16168	0.000304648	0.00782434	Gm10184	IMPORTIN SUBUNIT ALPHA KARYOPHERIN SUBUNIT ALPHA
ENSMUSG00000041966	-1.16205	0.0006779	0.0148812	Dcaf17	DDB1 AND CUL4 ASSOCIATED FACTOR 17
ENSMUSG00000022833	-1.16424	0.000858008	0.017827	Ccdc14	COILED COIL DOMAIN CONTAINING 14
ENSMUSG00000030498	-1.16464	0.00162711	0.0290294	Gas2	GAS2 3 GROWTH ARREST SPECIFIC 2 3
ENSMUSG00000087249	-1.16498	0.00725568	0.0889034	Gm16062
ENSMUSG00000062753	-1.16597	0.000472106	0.0111543	AI413582	UNCHARACTERIZED
ENSMUSG00000083064	-1.16661	0.00122154	0.0233475	Gm7785
ENSMUSG00000024590	-1.16711	0.000221978	0.00612204	Lmnb1	LAMIN
ENSMUSG00000020253	-1.16751	0.000298042	0.0077144	Ppm1m	PHOSPHATASE EC_3.1.3.16
ENSMUSG00000013155	-1.16827	0.000393019	0.00955477	Enkd1	ENKURIN DOMAIN CONTAINING 1
ENSMUSG00000026049	-1.16876	0.000373636	0.00917791	Tex30	TESTIS EXPRESSED SEQUENCE 30
ENSMUSG00000028743	-1.16896	0.000281366	0.00743063	Akr7a5	AFLATOXIN B1 ALDEHYDE REDUCTASE MEMBER 2 EC_1.1.1.- N11 SUCCINIC SEMIALDEHYDE REDUCTASE SSA REDUCTASE
ENSMUSG00000029676	-1.17195	0.000221738	0.00612204	Pot1a	PROTECTION OF TELOMERES 1 POT1 TELOMERE END BINDING
ENSMUSG00000027478	-1.17198	0.00149391	0.0272327	Dnmt3b	DNA CYTOSINE 5 METHYLTRANSFERASE EC_2.1.1.37 DNA METHYLTRANSFERASE DNA MTASE M
ENSMUSG00000083672	-1.17216	0.000581718	0.0132596	Gm9183
ENSMUSG00000022466	-1.1732	0.000129222	0.0040065	Rpap3	RNA POLYMERASE II ASSOCIATED 3
ENSMUSG00000043832	-1.17321	0.00833094	0.0981044	Clec4a3	C TYPE LECTIN DOMAIN FAMILY 4 MEMBER A C TYPE LECTIN SUPERFAMILY MEMBER 6 DENDRITIC CELL
ENSMUSG00000029629	-1.17342	0.00018507	0.00529733	Phf14	PHD FINGER 14
ENSMUSG00000066538	-1.17393	0.00200106	0.0340664	Gm6254
ENSMUSG00000020644	-1.1748	0.000464676	0.0110389	Id2	DNA BINDING INHIBITOR ID 2 INHIBITOR OF DNA BINDING 2
ENSMUSG00000027433	-1.17589	0.000192032	0.00544747	Xrn2	5' 3' EXORIBONUCLEASE 2 EC_3.1.13.-
ENSMUSG00000079084	-1.178	0.00301024	0.0467774	Ccdc82	COILED COIL DOMAIN CONTAINING 82
ENSMUSG00000034917	-1.17804	0.00221311	0.0368563	Tjp3	TIGHT JUNCTION ZO TIGHT JUNCTION ZONA OCCLUDENS ZONULA OCCLUDENS
ENSMUSG00000045948	-1.17808	0.000240301	0.0065455	Mrps12	28S RIBOSOMAL S12 MITOCHONDRIAL PRECURSOR MRP S12 S12MT MT RPS12
ENSMUSG00000019942	-1.1785	0.000412528	0.00996388	Cdk1	CYCLIN DEPENDENT KINASE 1 CDK1 EC_2.7.11.22 EC_2.7.11.- 23 CELL DIVISION CONTROL 2 HOMOLOG CELL DIVISION KINASE 1 P34 KINASE
ENSMUSG00000079252	-1.17945	0.000156317	0.00462076	NA	NA
ENSMUSG00000026754	-1.18108	0.000192477	0.00545416	Golga1	GOLGIN SUBFAMILY A MEMBER 1 GOLGIN 97
ENSMUSG00000036672	-1.18242	0.000366869	0.00903728	Cenpt	CENTROMERE T CENP T
ENSMUSG00000030337	-1.18249	0.000349779	0.00873206	Vamp1	VESICLE ASSOCIATED MEMBRANE 2 VAMP 2 SYNAPTOBREVIN 2
ENSMUSG00000038126	-1.18333	0.000276047	0.00733407	Mphosph9	M PHASE PHOSPHOPROTEIN 9
ENSMUSG00000038416	-1.18369	0.000180389	0.00521384	Cdc16	CELL DIVISION CYCLE 16 HOMOLOG ANAPHASE PROMOTING COMPLEX SUBUNIT 6 APC6 CYCLOSOME SUBUNIT 6
ENSMUSG00000078773	-1.18446	0.00107023	0.0211068	Rad54b	DNA REPAIR AND RECOMBINATION RDH54 RAD HOMOLOG 54 RECOMBINATION FACTOR TID1 TWO HYBRID INTERACTION WITH DMC1 1 [INCLUDES DNA TOPOISOMERASE EC_5.99.1.- ; HELICASE EC_3.6.4.12 ]
ENSMUSG00000028542	-1.18501	0.000687732	0.0150412	Slc6a9	SODIUM AND CHLORIDE DEPENDENT GLYCINE TRANSPORTER GLYT SOLUTE CARRIER FAMILY 6 MEMBER
ENSMUSG00000023235	-1.18668	0.00846465	0.0992746	Ccl25	C C MOTIF CHEMOKINE 25 PRECURSOR CHEMOKINE TECK SMALL INDUCIBLE CYTOKINE A25 THYMUS EXPRESSED CHEMOKINE
ENSMUSG00000030649	-1.1872	0.000294313	0.00764586	Anapc15	ANAPHASE PROMOTING COMPLEX SUBUNIT 15 APC15
ENSMUSG00000041625	-1.18843	8.17167e-05	0.00278597	Ggact	GAMMA GLUTAMYLAMINECYCLOTRANSFERASE GGACT EC_2.3.2.4 AIG2 DOMAIN CONTAINING 1 GAMMA GLUTAMYLAMINE CYCLOTRANSFERASE
ENSMUSG00000003531	-1.18855	0.00056138	0.0128549	Dgcr6	DIGEORGE SYNDROME CRITICAL REGION 6
ENSMUSG00000064326	-1.18877	0.000251441	0.006785	Siva1	APOPTOSIS REGULATORY SIVA CD27 BINDING CD27BP
ENSMUSG00000082332	-1.18878	0.00593974	0.0765281	Gm13384
ENSMUSG00000082872	-1.18903	0.000342452	0.00859037	Gm15773
ENSMUSG00000026605	-1.18915	0.00693537	0.08615	Cenpf	CENTROMERE F PRECURSOR CENP F AH ANTIGEN KINETOCHORE CENPF MITOSIN
ENSMUSG00000062785	-1.18969	0.00073837	0.0157954	Kcnc3	POTASSIUM VOLTAGE GATED CHANNEL SUBFAMILY C MEMBER VOLTAGE GATED POTASSIUM CHANNEL KV3
ENSMUSG00000031660	-1.18987	8.83733e-05	0.0029701	Brd7	BROMODOMAIN CONTAINING 7
ENSMUSG00000021965	-1.19176	0.000280193	0.00742226	Ska3	SPINDLE AND KINETOCHORE ASSOCIATED 3
ENSMUSG00000060098	-1.19196	0.000210813	0.00585885	Prmt7	ARGININE N METHYLTRANSFERASE 7 EC_2.1.1.-
ENSMUSG00000071369	-1.19302	0.000117286	0.00369813	Map3k5	MITOGEN ACTIVATED KINASE KINASE KINASE EC_2.7.11.25 APOPTOSIS SIGNAL REGULATING KINASE MAPK/ERK KINASE KINASE MEK KINASE MEKK
ENSMUSG00000028859	-1.1932	0.00506655	0.0681821	Csf3r	GRANULOCYTE COLONY STIMULATING FACTOR RECEPTOR PRECURSOR G CSF RECEPTOR G CSF R CD114 ANTIGEN
ENSMUSG00000036879	-1.19409	0.000129629	0.00401434	Phkb	PHOSPHORYLASE B KINASE REGULATORY SUBUNIT BETA PHOSPHORYLASE KINASE SUBUNIT BETA
ENSMUSG00000040331	-1.19449	0.000134324	0.00413511	Nsmce4a	EP300 INTERACTING INHIBITOR OF DIFFERENTIATION 3 EID 3 EID 1 INHIBITOR OF DIFFERENTIATION 3 NON STRUCTURAL MAINTENANCE OF CHROMOSOMES ELEMENT 4 HOMOLOG B NS4EB NON SMC ELEMENT 4 HOMOLOG B
ENSMUSG00000059323	-1.19511	0.00807386	0.0958204	Tonsl	TONSOKU INHIBITOR OF KAPPA B RELATED I KAPPA B RELATED IKAPPABR NF KAPPA B INHIBITOR 2 NUCLEAR FACTOR OF KAPPA LIGHT POLYPEPTIDE GENE ENHANCER IN B CELLS INHIBITOR 2
ENSMUSG00000030243	-1.19637	0.000217977	0.00603218	Recql	ATP DEPENDENT DNA HELICASE Q1 EC_3.6.4.12
ENSMUSG00000002345	-1.19645	0.000241759	0.00657833	2310045N01Rik	MYOCYTE SPECIFIC ENHANCER FACTOR 2B
ENSMUSG00000042333	-1.19655	0.00453149	0.0629017	Tnfrsf14	TUMOR NECROSIS FACTOR RECEPTOR SUPERFAMILY MEMBER 14 PRECURSOR HERPES VIRUS ENTRY MEDIATOR A HERPESVIRUS ENTRY MEDIATOR A HVEA TUMOR NECROSIS FACTOR RECEPTOR 2 TR2 CD270 ANTIGEN
ENSMUSG00000040195	-1.19657	0.000261916	0.00700228	Tmem194	TRANSMEMBRANE
ENSMUSG00000038070	-1.19676	0.0011515	0.0223537	Cntln	CENTLEIN CENTROSOMAL
ENSMUSG00000076437	-1.19725	0.00840577	0.0988067	2700094K13Rik	SELENOPROTEIN H SELH
ENSMUSG00000040591	-1.19748	0.00070276	0.0152468	1110051M20Rik	UNKNOWN
ENSMUSG00000025968	-1.19749	0.00012418	0.00387326	Ndufs1	NADH UBIQUINONE OXIDOREDUCTASE 75 KDA SUBUNIT MITOCHONDRIAL PRECURSOR EC_1.6.5.3 EC_1.6.99.- 3 COMPLEX I 75KD CI 75KD
ENSMUSG00000006021	-1.19766	0.000301512	0.00777327	Kptn	KAPTIN
ENSMUSG00000029551	-1.19839	9.4209e-05	0.00311789	Psmg3	PROTEASOME ASSEMBLY CHAPERONE 3
ENSMUSG00000002109	-1.19899	0.000480055	0.0112908	Ddb2	DNA DAMAGE BINDING 2 DAMAGE SPECIFIC DNA BINDING 2
ENSMUSG00000004880	-1.19964	0.0055184	0.0725862	Lbr	DELTA 14 STEROL REDUCTASE EC_1.3.1.70 C 14 STEROL REDUCTASE STEROL C14 REDUCTASE
ENSMUSG00000059939	-1.20163	0.000481503	0.0113147	9430015G10Rik	UNCHARACTERIZED PRECURSOR
ENSMUSG00000020280	-1.20207	0.000190548	0.00541128	Pus10	TRNA PSEUDOURIDINE SYNTHASE PUS10 EC_5.4.99.- COILED COIL DOMAIN CONTAINING 139 TRNA PSEUDOURIDINE 55 SYNTHASE PSI55 SYNTHASE TRNA PSEUDOURIDYLATE SYNTHASE TRNA URIDINE ISOMERASE
ENSMUSG00000020680	-1.2024	0.000132086	0.00407585	Taf15	RNA BINDING
ENSMUSG00000092240	-1.20287	0.00223385	0.0371779	Gm4246
ENSMUSG00000028669	-1.203	0.000206164	0.00579151	Pithd1	PITH DOMAIN CONTAINING
ENSMUSG00000030541	-1.20424	8.93816e-05	0.00299624	Idh2	ISOCITRATE DEHYDROGENASE [NADP] IDH EC_1.1.1.42 IDP NADP + SPECIFIC ICDH OXALOSUCCINATE DECARBOXYLASE
ENSMUSG00000031969	-1.20534	0.000154101	0.00457607	Acad8	ISOBUTYRYL COA DEHYDROGENASE MITOCHONDRIAL PRECURSOR EC_1.3.99.- ACYL COA DEHYDROGENASE FAMILY MEMBER 8 ACAD 8
ENSMUSG00000039231	-1.20571	0.000182294	0.0052499	Suv39h1	HISTONE LYSINE N METHYLTRANSFERASE SU EC_2.1.1.43 SUPPRESSOR OF VARIEGATION 3 9 HOMOLOG SU VAR 3 9 HOMOLOG
ENSMUSG00000031295	-1.20672	0.000116194	0.00367204	Phka2	PHOSPHORYLASE B KINASE REGULATORY SUBUNIT ALPHA PHOSPHORYLASE KINASE SUBUNIT
ENSMUSG00000031700	-1.20674	0.000357093	0.00884673	Gpt2	ALANINE AMINOTRANSFERASE 2 ALT2 EC_2.6.1.2 GLUTAMATE PYRUVATE TRANSAMINASE 2 GPT 2 GLUTAMIC ALANINE TRANSAMINASE 2 GLUTAMIC PYRUVIC TRANSAMINASE 2
ENSMUSG00000055923	-1.20768	0.00027155	0.00723012	Aasdh	ACYL COA SYNTHETASE FAMILY MEMBER 4 EC_6.2.1.-
ENSMUSG00000060038	-1.20814	0.000153206	0.00455468	Dhps	DEOXYHYPUSINE SYNTHASE DHS EC_2.5.1.46
ENSMUSG00000061559	-1.20863	0.000141059	0.0043169	Wdr61	WD REPEAT CONTAINING 61
ENSMUSG00000020526	-1.20904	0.00576273	0.0749905	Znhit3	ZINC FINGER HIT DOMAIN CONTAINING 3 THYROID HORMONE RECEPTOR INTERACTOR 3 THYROID RECEPTOR INTERACTING 3 TR INTERACTING 3 TRIP 3
ENSMUSG00000018651	-1.20923	0.000276981	0.00734467	Tada2a	TRANSCRIPTIONAL ADAPTER 2 ALPHA TRANSCRIPTIONAL ADAPTER 2 ADA2
ENSMUSG00000091811	-1.2117	0.000671098	0.0147568	Prr24	UNKNOWN
ENSMUSG00000041594	-1.2121	0.000968979	0.0196196	Tmtc4	TRANSMEMBRANE AND TPR REPEAT CONTAINING
ENSMUSG00000097061	-1.21259	0.000510554	0.0119006	AC099934.1	UNCHARACTERIZED FRAGMENT
ENSMUSG00000022559	-1.21346	8.56306e-05	0.00289287	Fbxl6	F BOX/LRR REPEAT 6 F BOX AND LEUCINE RICH REPEAT 6 F BOX FBL6
ENSMUSG00000020263	-1.21566	0.000141564	0.00431839	Appl2	DCC INTERACTING 13 DIP13 ADAPTER CONTAINING PH DOMAIN PTB DOMAIN AND LEUCINE ZIPPER MOTIF
ENSMUSG00000023072	-1.21568	0.000149098	0.0044529	Cep89	CENTROSOMAL OF 89 KDA COILED COIL DOMAIN CONTAINING 123
ENSMUSG00000024677	-1.21699	0.000268061	0.00714454	Ms4a6b	MEMBRANE SPANNING 4 DOMAINS SUBFAMILY A MEMBER
ENSMUSG00000053012	-1.21802	0.000298933	0.00772975	Krcc1	LYSINE RICH COILED COIL 1
ENSMUSG00000022160	-1.21809	0.00020019	0.00563586	Mettl3	N6 ADENOSINE METHYLTRANSFERASE 70 KDA SUBUNIT MT A70 EC_2.1.1.62 METHYLTRANSFERASE 3
ENSMUSG00000022391	-1.22072	0.000167453	0.00492198	Rangap1	RAN GTPASE ACTIVATING 1 RANGAP1
ENSMUSG00000081881	-1.22184	0.000926977	0.0189422	Gm14752
ENSMUSG00000058392	-1.2227	5.80864e-05	0.00211922	Rrp1b	RIBOSOMAL RNA PROCESSING 1 HOMOLOG A NUCLEAR 1 NNP 1 NUCLEOLAR NOP52 RRP1
ENSMUSG00000031730	-1.22287	0.000133228	0.00410625	Dhodh	DIHYDROOROTATE DEHYDROGENASE QUINONE MITOCHONDRIAL PRECURSOR DHODEHASE EC_1.3.5.2 DIHYDROOROTATE OXIDASE
ENSMUSG00000037313	-1.2234	0.000178588	0.00517512	Tacc3	TRANSFORMING ACIDIC COILED COIL CONTAINING 3
ENSMUSG00000005501	-1.22373	0.000198488	0.00559399	Usp40	UBIQUITIN CARBOXYL TERMINAL HYDROLASE 40 EC_3.4.19.12 DEUBIQUITINATING ENZYME 40 UBIQUITIN THIOESTERASE 40 UBIQUITIN SPECIFIC PROCESSING PROTEASE 40
ENSMUSG00000081476	-1.22375	0.00486197	0.0663559	Itpa-ps1
ENSMUSG00000025505	-1.22657	0.000293716	0.00764586	Tmem80	UNKNOWN
ENSMUSG00000020834	-1.22725	0.000299628	0.00774005	Dhrs13	RETINOL DEHYDROGENASE
ENSMUSG00000022768	-1.22758	0.000285734	0.00750787	Ccdc116	COILED COIL DOMAIN CONTAINING 116
ENSMUSG00000022663	-1.2291	0.00101624	0.0202929	Atg3	UBIQUITIN CONJUGATING ENZYME ATG3 EC_6.3.2.- AUTOPHAGY RELATED 3 APG3
ENSMUSG00000029536	-1.23051	7.81557e-05	0.00268569	Gatc	GLUTAMYL TRNA GLN AMIDOTRANSFERASE SUBUNIT C MITOCHONDRIAL PRECURSOR GLU ADT SUBUNIT C
ENSMUSG00000041995	-1.23275	6.90986e-05	0.00243559	Zbed3	ZINC FINGER BED DOMAIN CONTAINING 3 AXIN INTERACTING
ENSMUSG00000037544	-1.23307	0.000194772	0.00551316	Dlgap5	DISKS LARGE ASSOCIATED 5 DAP 5 DISCS LARGE HOMOLOG 7 DISKS LARGE ASSOCIATED DLG7 HEPATOMA UP REGULATED HURP
ENSMUSG00000059119	-1.23315	6.52557e-05	0.00232534	Nap1l4	NUCLEOSOME ASSEMBLY 1
ENSMUSG00000024764	-1.2335	9.44678e-05	0.00312248	Naa40	N ALPHA ACETYLTRANSFERASE 40 EC_2.3.1.- N ACETYLTRANSFERASE 11 NATD CATALYTIC SUBUNIT
ENSMUSG00000028797	-1.23385	0.000189207	0.00539084	Tmem234	TRANSMEMBRANE 234
ENSMUSG00000025792	-1.23399	0.000273333	0.00727015	Slc25a10	39S RIBOSOMAL L12 MITOCHONDRIAL PRECURSOR L12MT MRP L12
ENSMUSG00000028923	-1.2342	0.000107359	0.00344781	Necap2	ADAPTIN EAR BINDING COAT ASSOCIATED 1 NECAP ENDOCYTOSIS ASSOCIATED 1 NECAP 1
ENSMUSG00000052566	-1.23472	0.000238347	0.00649908	Hook2	HOOK
ENSMUSG00000067928	-1.23489	0.000592959	0.0134595	Zfp760	ZINC FINGER
ENSMUSG00000059772	-1.23524	0.000336082	0.00844685	Slx1b	STRUCTURE SPECIFIC ENDONUCLEASE SUBUNIT SLX1 EC_3.6.1.-
ENSMUSG00000035941	-1.23532	9.75228e-05	0.00319516	Ibtk	INHIBITOR OF BRUTON TYROSINE KINASE IBTK
ENSMUSG00000007827	-1.23642	0.00025728	0.00689251	Ankrd26	ANKYRIN REPEAT DOMAIN CONTAINING
ENSMUSG00000021693	-1.23835	0.000144397	0.00438297	Kif2a	KINESIN
ENSMUSG00000022711	-1.23947	7.75982e-05	0.00267005	Pmm2	PHOSPHOMANNOMUTASE PMM EC_5.4.2.8
ENSMUSG00000040760	-1.24041	0.000158055	0.00466684	Appl1	DCC INTERACTING 13 DIP13 ADAPTER CONTAINING PH DOMAIN PTB DOMAIN AND LEUCINE ZIPPER MOTIF
ENSMUSG00000020464	-1.24109	6.58506e-05	0.00233526	Pnpt1	POLYRIBONUCLEOTIDE NUCLEOTIDYLTRANSFERASE 1 MITOCHONDRIAL PRECURSOR EC_2.7.7.8 3' 5' RNA EXONUCLEASE OLD35 PNPASE OLD 35 POLYNUCLEOTIDE PHOSPHORYLASE 1 PNPASE 1 POLYNUCLEOTIDE PHOSPHORYLASE
ENSMUSG00000033033	-1.24188	0.000140971	0.0043169	Calhm2	CALCIUM HOMEOSTASIS MODULATOR 2 FAM26B
ENSMUSG00000029730	-1.24288	0.000205365	0.0057753	Mcm7	DNA REPLICATION LICENSING FACTOR MCM7 EC_3.6.4.12 MINICHROMOSOME MAINTENANCE 7
ENSMUSG00000035024	-1.24296	0.000245381	0.00666293	Ncapd3	CONDENSIN 2 COMPLEX SUBUNIT D3 NON SMC CONDENSIN II COMPLEX SUBUNIT D3
ENSMUSG00000028820	-1.24354	5.84054e-05	0.00212787	Sfpq	AMBIGUOUS
ENSMUSG00000082855	-1.24396	0.00230615	0.0380754	Gm14537
ENSMUSG00000031371	-1.24482	0.000146718	0.0044161	Haus7	HAUS AUGMIN COMPLEX SUBUNIT 7 26S PROTEASOME ASSOCIATED UCH37 INTERACTING 1 UCHL5 INTERACTING
ENSMUSG00000028484	-1.24535	9.75266e-05	0.00319516	Psip1	PC4 AND SFRS1 INTERACTING LENS EPITHELIUM DERIVED GROWTH FACTOR
ENSMUSG00000027329	-1.24736	0.00109958	0.0215911	Spef1	SPERM FLAGELLAR 1
ENSMUSG00000019139	-1.249	0.000363086	0.00896956	Isyna1	INOSITOL 3 PHOSPHATE SYNTHASE 1 IPS 1 EC_5.5.1.4 MYO INOSITOL 1 PHOSPHATE SYNTHASE MI 1 P SYNTHASE MIP SYNTHASE
ENSMUSG00000035310	-1.24991	0.000280899	0.00742604	Lin54	LIN 54 HOMOLOG
ENSMUSG00000022369	-1.25036	0.00012483	0.00388421	Mtbp	MDM2 BINDING
ENSMUSG00000028587	-1.25038	0.000299975	0.00774132	Orc1	ORIGIN RECOGNITION COMPLEX SUBUNIT 1
ENSMUSG00000025157	-1.25146	0.000173363	0.00505081	Zdhhc16	PROBABLE PALMITOYLTRANSFERASE ZDHHC16 EC_2.3.1.- ZINC FINGER DHHC DOMAIN CONTAINING 16 DHHC 16
ENSMUSG00000028463	-1.2526	0.00134003	0.0250418	Car9	CARBONIC ANHYDRASE PRECURSOR EC_4.2.1.1 CARBONATE DEHYDRATASE CARBONIC ANHYDRASE CA
ENSMUSG00000050891	-1.25603	0.00314716	0.0483562	Tatdn1	DEOXYRIBONUCLEASE EC_3.1.21.-
ENSMUSG00000039461	-1.258	0.000284484	0.0074893	Tcta	T CELL LEUKEMIA TRANSLOCATION ALTERED GENE
ENSMUSG00000046806	-1.25944	0.000145532	0.00441225	3110062M04Rik	MODULATOR OF RETROVIRUS INFECTION HOMOLOG
ENSMUSG00000038180	-1.26114	0.00607552	0.0777768	Spag4	SPERM ASSOCIATED ANTIGEN 4 OUTER DENSE FIBER ASSOCIATED SPAG4 SUN DOMAIN CONTAINING 4
ENSMUSG00000039781	-1.26122	0.0002243	0.00616127	Azi1	5 AZACYTIDINE INDUCED 1 PRE ACROSOME LOCALIZATION 1
ENSMUSG00000064307	-1.2616	0.0075281	0.0913379	Lrrc51	LEUCINE RICH REPEAT CONTAINING 51
ENSMUSG00000017550	-1.26534	0.000196129	0.00553352	Atad5	ATPASE FAMILY AAA DOMAIN CONTAINING 5 CHROMOSOME FRAGILITY ASSOCIATED GENE 1
ENSMUSG00000082202	-1.26599	0.0042515	0.0599752	Gm4910
ENSMUSG00000026307	-1.26856	0.000230598	0.00630761	Scly	SELENOCYSTEINE LYASE EC_4.4.1.16
ENSMUSG00000052926	-1.27013	7.21832e-05	0.00252025	Rnaseh2a	RIBONUCLEASE H2 SUBUNIT A RNASE H2 SUBUNIT A EC_3.1.26.4 RIBONUCLEASE HI LARGE SUBUNIT RNASE HI LARGE SUBUNIT RIBONUCLEASE HI SUBUNIT A
ENSMUSG00000054405	-1.27032	4.87857e-05	0.00184725	Dnajc8	DNAJ HOMOLOG SUBFAMILY C MEMBER 8
ENSMUSG00000029591	-1.27214	0.000259334	0.00694039	Ung	URACIL DNA GLYCOSYLASE UDG EC_3.2.2.27
ENSMUSG00000020752	-1.27362	6.10251e-05	0.00220173	Recql5	ATP DEPENDENT DNA HELICASE Q5 EC_3.6.4.12 DNA HELICASE RECQ TYPE 5 RECQ5 RECQ 5
ENSMUSG00000030802	-1.2766	5.77724e-05	0.00211369	Bckdk	[3 METHYL 2 OXOBUTANOATE DEHYDROGENASE [LIPOAMIDE]] KINASE MITOCHONDRIAL PRECURSOR EC_2.7.11.4 BRANCHED CHAIN ALPHA KETOACID DEHYDROGENASE KINASE BCKD KINASE BCKDHKIN
ENSMUSG00000033589	-1.27814	0.000142449	0.00433396	Reep4	RECEPTOR EXPRESSION ENHANCING
ENSMUSG00000017548	-1.27919	6.99405e-05	0.00245622	Suz12	POLYCOMB SUZ12 SUPPRESSOR OF ZESTE 12 HOMOLOG
ENSMUSG00000028252	-1.27921	0.000141606	0.00431839	Ccnc	CYCLIN C
ENSMUSG00000043800	-1.27942	0.000645831	0.0143467	Kifc5c-ps
ENSMUSG00000027811	-1.28098	0.000189712	0.00539341	4930579G24Rik	UNCHARACTERIZED
ENSMUSG00000004865	-1.28374	1.99762e-05	0.00089593	Srpk1	SRSF KINASE EC_2.7.11.1 KINASE SERINE/ARGININE RICH SPECIFIC KINASE SR SPECIFIC KINASE
ENSMUSG00000042524	-1.28402	0.00382346	0.0555951	Sun2	SUN DOMAIN CONTAINING 3 SAD1/UNC 84 DOMAIN CONTAINING 1
ENSMUSG00000074813	-1.2848	0.000742065	0.0158614	Gm14005
ENSMUSG00000002332	-1.2851	0.00015451	0.00458298	Dhrs1	DEHYDROGENASE/REDUCTASE SDR FAMILY MEMBER 1 EC_1.1.-.-
ENSMUSG00000048445	-1.28578	0.000189495	0.00539314	Ccdc57	COILED COIL DOMAIN CONTAINING 57
ENSMUSG00000058290	-1.28586	6.47697e-05	0.00231436	Espl1	SEPARIN EC_3.4.22.49 CASPASE ESPL1 EXTRA SPINDLE POLES 1 SEPARASE
ENSMUSG00000007029	-1.28619	6.67466e-05	0.00235908	Vars	VALINE TRNA LIGASE EC_6.1.1.9 VALYL TRNA SYNTHETASE VALRS
ENSMUSG00000081933	-1.2868	0.000304106	0.00782434	Gm14767
ENSMUSG00000005687	-1.28733	3.76805e-05	0.00147396	Bcas2	PRE SPLICING FACTOR SPF27 BREAST CARCINOMA AMPLIFIED SEQUENCE 2 DNA AMPLIFIED IN MAMMARY CARCINOMA 1
ENSMUSG00000029022	-1.28876	6.33369e-05	0.00227567	Miip	MIGRATION AND INVASION INHIBITORY INVASION INHIBITORY 45 IIP45
ENSMUSG00000005667	-1.28939	0.00010807	0.00345784	Mthfd2	PROBABLE BIFUNCTIONAL METHYLENETETRAHYDROFOLATE DEHYDROGENASE/CYCLOHYDROLASE 2 NADP DEPENDENT METHYLENETETRAHYDROFOLATE DEHYDROGENASE 2 MTHFD2 [INCLUDES NAD DEPENDENT METHYLENETETRAHYDROFOLATE DEHYDROGENASE EC_1.5.1.15 ; METHENYLTETRAHYDROFOLATE CYCLOHY
ENSMUSG00000075704	-1.28981	6.18293e-05	0.00222765	Txnrd2	THIOREDOXIN REDUCTASE EC_1.8.1.9 THIOREDOXIN REDUCTASE
ENSMUSG00000032409	-1.29087	9.15475e-05	0.0030492	Atr	SERINE/THREONINE KINASE MEC1 EC_2.7.11.1 ATR HOMOLOG DNA DAMAGE CHECKPOINT KINASE MEC1 MITOSIS ENTRY CHECKPOINT 1
ENSMUSG00000020212	-1.29216	6.99671e-05	0.00245622	Mdm1	NUCLEAR MDM1
ENSMUSG00000030515	-1.29257	0.000183827	0.0052722	Tarsl2	THREONINE TRNA LIGASE EC_6.1.1.3 THREONYL TRNA SYNTHETASE THRRS
ENSMUSG00000030323	-1.29297	0.000172892	0.00504764	Ift122	INTRAFLAGELLAR TRANSPORT 122 HOMOLOG WD REPEAT CONTAINING 10
ENSMUSG00000040010	-1.29317	5.23433e-05	0.00196197	Slc7a5	AMINO ACID TRANSPORTER SOLUTE CARRIER FAMILY 7 MEMBER
ENSMUSG00000021079	-1.29523	0.0058131	0.0754949	Timm9	MITOCHONDRIAL IMPORT INNER MEMBRANE TRANSLOCASE SUBUNIT TIM9
ENSMUSG00000082674	-1.29559	0.00238366	0.0390221	Gm11914
ENSMUSG00000021594	-1.29572	0.00138675	0.0257807	Srd5a1	3 OXO 5 ALPHA STEROID 4 DEHYDROGENASE 2 EC_1.3.1.22 5 ALPHA SR2 SR TYPE 2 STEROID 5 ALPHA REDUCTASE 2 S5AR 2
ENSMUSG00000018548	-1.29616	7.26326e-05	0.00252592	Trim37	E3 UBIQUITIN LIGASE TRIM37 EC_6.3.2.- TRIPARTITE MOTIF CONTAINING 37
ENSMUSG00000012076	-1.29654	0.000146573	0.0044161	Brms1l	BREAST CANCER METASTASIS SUPPRESSOR 1
ENSMUSG00000005410	-1.29657	7.07567e-05	0.00247725	Mcm5	DNA REPLICATION LICENSING FACTOR MCM5 EC_3.6.4.12
ENSMUSG00000062510	-1.29676	0.000107804	0.00345359	Nsl1	KINETOCHORE ASSOCIATED NSL1 HOMOLOG
ENSMUSG00000042213	-1.29701	0.000502245	0.0117385	Zfand4	AN1 TYPE ZINC FINGER 4 AN1 TYPE ZINC FINGER AND UBIQUITIN DOMAIN CONTAINING 1
ENSMUSG00000069083	-1.29751	0.00145998	0.0268209	Gm10259	IMPORTIN SUBUNIT ALPHA KARYOPHERIN SUBUNIT ALPHA
ENSMUSG00000020493	-1.29789	0.00210225	0.0353954	Prr11	PROLINE RICH 11
ENSMUSG00000010048	-1.29798	7.33888e-05	0.00254542	Ifrd2	INTERFERON RELATED DEVELOPMENTAL REGULATOR 1 NERVE GROWTH FACTOR INDUCIBLE PC4
ENSMUSG00000029725	-1.29964	0.000182444	0.0052499	Ppp1r35	PHOSPHATASE 1 REGULATORY SUBUNIT 35
ENSMUSG00000096156	-1.30066	0.00790113	0.094563	Gm9242	HETEROGENEOUS NUCLEAR RIBONUCLEOPROTEIN
ENSMUSG00000069678	-1.30077	0.000462819	0.0110049	Pcgf1	POLYCOMB GROUP RING FINGER 1 NERVOUS SYSTEM POLYCOMB 1 NSPC1
ENSMUSG00000017176	-1.30551	8.90558e-05	0.00298917	Nt5c3b	7 METHYLGUANOSINE PHOSPHATE SPECIFIC 5' NUCLEOTIDASE EC_3.1.3.- CYTOSOLIC 5' NUCLEOTIDASE 3B CYTOSOLIC 5' NUCLEOTIDASE III CN III EC_3.1.3.5
ENSMUSG00000026404	-1.30777	0.000226631	0.00621218	Ddx59	PROBABLE ATP DEPENDENT RNA HELICASE DDX59 EC_3.6.4.13 DEAD BOX 59
ENSMUSG00000028104	-1.30811	5.27823e-05	0.00196991	Polr3gl	DNA DIRECTED RNA POLYMERASE III SUBUNIT RPC7 RNA POLYMERASE III SUBUNIT C7 DNA DIRECTED RNA POLYMERASE III SUBUNIT G
ENSMUSG00000025545	-1.3085	0.00100826	0.0201752	Clybl	CITRATE LYASE SUBUNIT BETA PROTEIN MITOCHONDRIAL PRECURSOR CITRATE LYASE BETA EC_4.1.-.-
ENSMUSG00000056130	-1.30896	5.71076e-05	0.00210027	Ticam2	TRANSMEMBRANE EMP24 DOMAIN CONTAINING PRECURSOR P24 FAMILY GAMMA
ENSMUSG00000031813	-1.31035	3.67935e-05	0.00145237	Mvb12a	MULTIVESICULAR BODY SUBUNIT 12A ESCRT I COMPLEX SUBUNIT MVB12A FAM125A
ENSMUSG00000039063	-1.31045	0.00703644	0.0870371	Echdc3	ENOYL COA HYDRATASE DOMAIN CONTAINING 3 MITOCHONDRIAL PRECURSOR
ENSMUSG00000013878	-1.31147	0.0011006	0.0215911	Rnf170	E3 UBIQUITIN LIGASE RNF170 EC_6.3.2.- RING FINGER 170
ENSMUSG00000051705	-1.31232	0.000329738	0.00831957	Senp8	SENTRIN SPECIFIC PROTEASE 8 EC_3.4.22.68 DENEDDYLASE 1 NEDD8 SPECIFIC PROTEASE 1 SENTRIN/SUMO SPECIFIC PROTEASE SENP8
ENSMUSG00000032198	-1.31255	0.000206694	0.00579579	Dock6	DEDICATOR OF CYTOKINESIS
ENSMUSG00000027959	-1.31445	0.000174556	0.00507912	Sass6	SPINDLE ASSEMBLY ABNORMAL 6 HOMOLOG
ENSMUSG00000033653	-1.31454	4.5683e-05	0.00174758	Vps8	VACUOLAR SORTING ASSOCIATED 8 HOMOLOG
ENSMUSG00000032555	-1.31599	2.79581e-05	0.00117299	Topbp1	DNA TOPOISOMERASE 2 BINDING 1 DNA TOPOISOMERASE II BETA BINDING 1 TOPBP1 DNA TOPOISOMERASE II BINDING 1
ENSMUSG00000034321	-1.31731	4.98845e-05	0.00188337	Exosc1	EXOSOME COMPLEX COMPONENT CSL4 EXOSOME COMPONENT 1
ENSMUSG00000081633	-1.31733	0.000168443	0.00493992	Gm8522
ENSMUSG00000002835	-1.3177	4.13469e-05	0.00159815	Chaf1a	CHROMATIN ASSEMBLY FACTOR 1 SUBUNIT A CAF 1 SUBUNIT A CHROMATIN ASSEMBLY FACTOR I P150 SUBUNIT CAF I 150 KDA SUBUNIT CAF I P150
ENSMUSG00000018449	-1.31906	0.000209806	0.00584334	Rpain	RPA INTERACTING
ENSMUSG00000038644	-1.3196	0.00239493	0.0391328	Pold1	DNA POLYMERASE DELTA CATALYTIC SUBUNIT EC_2.7.7.7
ENSMUSG00000020131	-1.32113	8.52884e-05	0.00288506	Pcsk4	CONVERTASE PRECURSOR PROHORMONE CONVERTASE PROPROTEIN CONVERTASE
ENSMUSG00000029363	-1.32128	4.60491e-05	0.00175759	Rfc5	REPLICATION FACTOR C SUBUNIT 5 ACTIVATOR 1 SUBUNIT 5
ENSMUSG00000026039	-1.32243	7.23726e-05	0.00252025	Sgol2	SHUGOSHIN 2 SHUGOSHIN 2 SGO2
ENSMUSG00000052125	-1.32302	0.00012054	0.00378468	F730043M19Rik
ENSMUSG00000089828	-1.32514	0.00611862	0.0782131	Gm16300
ENSMUSG00000030008	-1.32538	5.3659e-05	0.0019912	Pradc1	PROTEASE ASSOCIATED DOMAIN CONTAINING 1 PRECURSOR PROTEASE ASSOCIATED DOMAIN CONTAINING OF 21 KDA
ENSMUSG00000029433	-1.32571	4.61475e-05	0.00175759	Diablo	DIABLO HOMOLOG MITOCHONDRIAL PRECURSOR DIRECT IAP BINDING WITH LOW PI SECOND MITOCHONDRIA DERIVED ACTIVATOR OF CASPASE SMAC
ENSMUSG00000039748	-1.32618	0.000101431	0.00328582	Exo1	1 EC_3.1.-.- EXONUCLEASE I
ENSMUSG00000047635	-1.32699	0.000162948	0.004795	2810006K23Rik	PROBABLE PEPTIDE CHAIN RELEASE FACTOR MITOCHONDRIAL PRECURSOR
ENSMUSG00000030924	-1.32795	0.000709303	0.0153759	2610020H08Rik	RNA EXONUCLEASE NEF SP EC_3.1.-.-
ENSMUSG00000015337	-1.32824	7.12912e-05	0.00249261	Endog	ENDONUCLEASE G MITOCHONDRIAL PRECURSOR ENDO G EC_3.1.30.-
ENSMUSG00000051378	-1.32984	7.22906e-05	0.00252025	Kif18b	KINESIN
ENSMUSG00000034449	-1.32984	0.000414559	0.0100036	Dhrs11	DEHYDROGENASE/REDUCTASE SDR FAMILY MEMBER 11 PRECURSOR EC 1
ENSMUSG00000041515	-1.33063	0.00532112	0.0706937	Irf8	INTERFERON REGULATORY FACTOR 8 IRF 8 INTERFERON CONSENSUS SEQUENCE BINDING ICSBP
ENSMUSG00000003824	-1.33466	0.00420371	0.0596243	Syce2	SYNAPTONEMAL COMPLEX CENTRAL ELEMENT 2
ENSMUSG00000089640	-1.33542	0.00590518	0.0762469	Gm6397
ENSMUSG00000028979	-1.33576	0.000355581	0.0088345	Masp2	COMPLEMENT SUBCOMPONENT PRECURSOR COMPLEMENT COMPONENT 1 SUBCOMPONENT [CONTAINS COMPLEMENT SUBCOMPONENT HEAVY CHAIN; COMPLEMENT SUBCOMPONENT LIGHT CHAIN]
ENSMUSG00000030978	-1.33703	3.05085e-05	0.00125528	Rrm1	RIBONUCLEOSIDE DIPHOSPHATE REDUCTASE LARGE SUBUNIT EC_1.17.4.1 RIBONUCLEOSIDE DIPHOSPHATE REDUCTASE SUBUNIT M1 RIBONUCLEOTIDE REDUCTASE LARGE SUBUNIT
ENSMUSG00000035365	-1.33861	0.00126214	0.0238866	Parpbp	PCNA INTERACTING PARTNER PARI PARP 1 BINDING PARP1 BINDING PARPBP
ENSMUSG00000017697	-1.33918	2.80025e-05	0.00117299	Ada	ADENOSINE DEAMINASE EC_3.5.4.4 ADENOSINE AMINOHYDROLASE
ENSMUSG00000052336	-1.34097	3.43652e-06	0.000223486	Cx3cr1	C C CHEMOKINE RECEPTOR TYPE 5 C C CKR 5 CC CKR 5 CCR 5 CCR5 CD195 ANTIGEN
ENSMUSG00000026096	-1.34179	9.85297e-05	0.00321588	Osgepl1	PROBABLE TRNA THREONYLCARBAMOYLADENOSINE BIOSYNTHESIS OSGEPL1 T 6 A37 THREONYLCARBAMOYLADENOSINE BIOSYNTHESIS OSGEPL1
ENSMUSG00000016624	-1.34393	0.00348037	0.0519121	Phf21b	PHD FINGER 21B
ENSMUSG00000046027	-1.34467	0.000114873	0.00364859	Stard5	STAR RELATED LIPID TRANSFER 5 START DOMAIN CONTAINING 5 STARD5
ENSMUSG00000021287	-1.34513	0.000219766	0.00607522	Xrcc3	DNA REPAIR XRCC3 X RAY REPAIR CROSS COMPLEMENTING 3
ENSMUSG00000084221	-1.34534	0.00379613	0.0552594	Hmgb1-ps4
ENSMUSG00000030423	-1.34569	2.71925e-05	0.00115393	Pop4	RIBONUCLEASE P SUBUNIT P29 EC_3.1.26.5
ENSMUSG00000032113	-1.34585	6.10048e-05	0.00220173	Chek1	SERINE/THREONINE KINASE CHK1 EC_2.7.11.1 CHK1 CHECKPOINT HOMOLOG CHECKPOINT KINASE 1
ENSMUSG00000047205	-1.3459	5.47569e-05	0.00202616	Dusp18	DUAL SPECIFICITY PHOSPHATASE EC_3.1.3.16 EC_3.1.3.- 48
ENSMUSG00000046591	-1.34668	6.50852e-05	0.00232244	Ticrr	TRESLIN TOPBP1 INTERACTING CHECKPOINT AND REPLICATION REGULATOR TOPBP1 INTERACTING REPLICATION STIMULATING
ENSMUSG00000022070	-1.34681	3.46708e-05	0.00138965	Bora	AURORA BOREALIS
ENSMUSG00000028832	-1.34884	2.481e-05	0.00107564	Stmn1	STATHMIN
ENSMUSG00000026622	-1.34884	3.47465e-05	0.00138965	Nek2	KINASE EC_2.7.11.1
ENSMUSG00000057531	-1.34914	1.61538e-05	0.000766698	Dtnbp1	DYSBINDIN BIOGENESIS OF LYSOSOME RELATED ORGANELLES COMPLEX 1 SUBUNIT 8 BLOC 1 SUBUNIT 8 DYSBINDIN 1 DYSTROBREVIN BINDING 1
ENSMUSG00000001166	-1.35341	0.000988866	0.0199406	Oas1c	2' 5' OLIGOADENYLATE SYNTHASE 2 5' OLIGO A SYNTHASE 2 5A SYNTHASE EC_2.7.7.84
ENSMUSG00000038943	-1.35404	0.000289626	0.00758535	Prc1	REGULATOR OF CYTOKINESIS 1
ENSMUSG00000056228	-1.35529	2.61073e-05	0.00111883	Cars2	CYSTEINE TRNA LIGASE MITOCHONDRIAL PRECURSOR EC_6.1.1.16 CYSTEINYL TRNA SYNTHETASE CYSRS
ENSMUSG00000081373	-1.35551	0.00022317	0.00613692	Gm16436
ENSMUSG00000050714	-1.35637	0.000183178	0.00526521	Zbtb26	ZINC FINGER AND BTB DOMAIN CONTAINING 6 ZINC FINGER 482
ENSMUSG00000073705	-1.35706	0.00184149	0.031883	Apitd1	CENTROMERE S CENP S APOPTOSIS INDUCING TAF9 DOMAIN CONTAINING 1 FANCM INTERACTING HISTONE FOLD 1
ENSMUSG00000051730	-1.35936	0.00499004	0.0673638	Mettl5	METHYLTRANSFERASE 5 EC_2.1.1.-
ENSMUSG00000060288	-1.36074	3.35092e-05	0.00135437	Ppih	PEPTIDYL PROLYL CIS TRANS ISOMERASE H PPIASE H EC_5.2.1.8 ROTAMASE H
ENSMUSG00000022540	-1.36087	2.34488e-05	0.00102862	Rogdi	ROGDI HOMOLOG
ENSMUSG00000009995	-1.36109	1.84033e-05	0.000845805	Taz	TAFAZZIN
ENSMUSG00000092486	-1.3614	0.000840388	0.017545	2610524H06Rik	AMBIGUOUS
ENSMUSG00000022142	-1.36355	3.70711e-05	0.00145669	Nup155	NUCLEAR PORE COMPLEX NUP155.155 KDA NUCLEOPORIN NUCLEOPORIN NUP155
ENSMUSG00000031657	-1.36556	1.97616e-05	0.000887837	Heatr3	HEAT REPEAT CONTAINING 3
ENSMUSG00000048416	-1.36666	0.000766384	0.0162477	Mlf1	MYELOID LEUKEMIA FACTOR 1 MYELODYSPLASIA MYELOID LEUKEMIA FACTOR 1
ENSMUSG00000056267	-1.36673	0.000104976	0.00338798	Cep70	UNKNOWN
ENSMUSG00000035198	-1.36735	2.90135e-05	0.00120756	Tubg1	TUBULIN GAMMA CHAIN GAMMA TUBULIN
ENSMUSG00000046341	-1.36807	4.17079e-05	0.00160971	Gm11223
ENSMUSG00000084021	-1.36936	0.00021604	0.00598493	Gm5832
ENSMUSG00000028944	-1.37022	2.83871e-05	0.00118529	Prkag2	5' AMP ACTIVATED KINASE SUBUNIT GAMMA AMPK AMPK SUBUNIT GAMMA
ENSMUSG00000027242	-1.37034	9.94623e-05	0.00323819	Wdr76	WD REPEAT CONTAINING 76
ENSMUSG00000093594	-1.3713	0.00717833	0.0881351	Gm20707
ENSMUSG00000024855	-1.37159	3.70017e-05	0.00145617	Pacs1	PHOSPHOFURIN ACIDIC CLUSTER SORTING PACS
ENSMUSG00000029176	-1.37195	2.98683e-05	0.00123328	Anapc4	ANAPHASE PROMOTING COMPLEX SUBUNIT 4 APC4 CYCLOSOME SUBUNIT 4
ENSMUSG00000022668	-1.37221	0.00119459	0.0229788	Gtpbp8	GTP BINDING 8
ENSMUSG00000063884	-1.37231	1.85242e-05	0.000846872	Ptcd3	PENTATRICOPEPTIDE REPEAT DOMAIN CONTAINING 3 MITOCHONDRIAL PRECURSOR
ENSMUSG00000027883	-1.37266	2.39462e-05	0.00104516	Gpsm2	G SIGNALING MODULATOR 1 ACTIVATOR OF G SIGNALING 3
ENSMUSG00000025366	-1.37357	0.000347497	0.00869177	Esyt1	EXTENDED SYNAPTOTAGMIN 1 E SYT1 MEMBRANE BOUND C2 DOMAIN CONTAINING
ENSMUSG00000027654	-1.37634	5.01049e-05	0.00188896	Fam83d	FAM83D
ENSMUSG00000073371	-1.37658	0.00313692	0.048253	Gm6594	UNKNOWN
ENSMUSG00000081943	-1.37665	0.00706085	0.0870906	Gm9078
ENSMUSG00000028549	-1.37713	0.000803681	0.0169555	Itgb3bp	CENTROMERE R CENP R NUCLEAR RECEPTOR INTERACTING FACTOR 3
ENSMUSG00000038685	-1.37732	1.75192e-05	0.00080946	Rtel1	REGULATOR OF TELOMERE ELONGATION HELICASE 1 EC_3.6.4.12
ENSMUSG00000029559	-1.37739	7.89904e-06	0.000432585	2210016L21Rik	UNCHARACTERIZED
ENSMUSG00000036023	-1.37771	1.51751e-05	0.000726982	Parp2	POLY [ADP RIBOSE] POLYMERASE 1 PARP 1 EC_2.4.2.30 ADP RIBOSYLTRANSFERASE DIPHTHERIA TOXIN 1 ARTD1 NAD + ADP RIBOSYLTRANSFERASE 1 ADPRT 1 POLY[ADP RIBOSE] SYNTHASE 1
ENSMUSG00000034601	-1.37771	6.58932e-05	0.00233526	2700049A03Rik	TALPID3
ENSMUSG00000039254	-1.37866	7.55168e-05	0.00261226	Pomt1	O 1 EC_2.4.1.109 DOLICHYL PHOSPHATE MANNOSE MANNOSYLTRANSFERASE 1
ENSMUSG00000071456	-1.3793	3.61118e-05	0.0014298	1110002L01Rik	UNCHARACTERIZED FRAGMENT
ENSMUSG00000033222	-1.38028	1.72734e-05	0.000801242	Ttf2	TRANSCRIPTION TERMINATION FACTOR 2 EC_3.6.4.- RNA POLYMERASE II TERMINATION FACTOR TRANSCRIPTION RELEASE FACTOR 2
ENSMUSG00000030505	-1.3804	1.19736e-05	0.000601292	Prmt3	ARGININE N METHYLTRANSFERASE 3 EC_2.1.1.- HETEROGENEOUS NUCLEAR RIBONUCLEOPROTEIN METHYLTRANSFERASE 3
ENSMUSG00000059834	-1.38168	0.0013875	0.0257807	Sclt1	SODIUM CHANNEL AND CLATHRIN LINKER 1 SODIUM CHANNEL ASSOCIATED 1
ENSMUSG00000025925	-1.38249	3.87156e-05	0.00150765	Terf1	TELOMERIC REPEAT BINDING FACTOR 1 TTAGGG REPEAT BINDING FACTOR 1
ENSMUSG00000080801	-1.38273	2.89091e-05	0.00120515	Gm13310
ENSMUSG00000029165	-1.38354	7.06431e-05	0.0024766	Agbl5	CYTOSOLIC CARBOXYPEPTIDASE 5 EC_3.4.17.- ATP/GTP BINDING 5
ENSMUSG00000026274	-1.3851	0.000148228	0.00444737	Pask	PAS DOMAIN CONTAINING SERINE/THREONINE KINASE PAS KINASE PASKIN EC_2.7.11.1
ENSMUSG00000071547	-1.38703	2.10485e-05	0.000939166	Nt5dc2	5' NUCLEOTIDASE DOMAIN CONTAINING EC_3.1.3.-
ENSMUSG00000041238	-1.39251	1.36129e-05	0.000664375	Rbbp8	DNA ENDONUCLEASE RBBP8 EC_3.1.-.- CTBP INTERACTING CTIP RETINOBLASTOMA BINDING 8 RBBP 8 RETINOBLASTOMA INTERACTING AND MYOSIN RIM SPORULATION IN THE ABSENCE OF SPO11 2 HOMOLOG SAE2
ENSMUSG00000021572	-1.39318	0.000123851	0.00386764	Cep72	CENTROSOMAL OF 72 KDA CEP72
ENSMUSG00000024556	-1.39346	1.14477e-05	0.000577109	Me2	NADP DEPENDENT MALIC ENZYME NADP ME EC_1.1.1.40 MALIC ENZYME
ENSMUSG00000046688	-1.39405	3.21817e-05	0.00130599	Tifa	TRAF INTERACTING WITH FHA DOMAIN CONTAINING A BINDING
ENSMUSG00000079659	-1.39411	3.59329e-05	0.00142488	Tmem243	TRANSMEMBRANE 243
ENSMUSG00000029561	-1.39439	0.00240973	0.0392759	Oasl2	2' 5' OLIGOADENYLATE SYNTHASE 2 5' OLIGO A SYNTHASE 2 5A SYNTHASE EC_2.7.7.84
ENSMUSG00000050555	-1.39488	0.000130596	0.00403947	Hyls1	HYDROLETHALUS SYNDROME 1
ENSMUSG00000069910	-1.39506	2.26798e-05	0.000999948	Spdl1	SPINDLY COILED COIL DOMAIN CONTAINING 99 SPINDLE APPARATUS COILED COIL DOMAIN CONTAINING 1
ENSMUSG00000029034	-1.3954	1.11426e-05	0.00056834	Cpsf3l	INTEGRATOR COMPLEX SUBUNIT 11 INT11 EC_3.1.27.- CLEAVAGE AND POLYADENYLATION SPECIFIC FACTOR 3 CPSF3
ENSMUSG00000054715	-1.40228	1.93909e-05	0.000875721	Zscan22	ZINC FINGER AND SCAN DOMAIN CONTAINING ZINC FINGER
ENSMUSG00000031861	-1.4023	0.00631988	0.0802729	Lpar2	LYSOPHOSPHATIDIC ACID RECEPTOR 1 LPA RECEPTOR 1 LPA 1 LYSOPHOSPHATIDIC ACID RECEPTOR 2
ENSMUSG00000061286	-1.40298	9.55828e-06	0.000501289	Exosc5	EXOSOME COMPLEX COMPONENT RRP46 EXOSOME COMPONENT 5 RIBOSOMAL RNA PROCESSING 46
ENSMUSG00000005481	-1.40337	1.27851e-05	0.000634693	Ddx39	ATP DEPENDENT RNA HELICASE SUB2 EC_3.6.4.13
ENSMUSG00000024132	-1.40932	6.63073e-06	0.000376605	Eci1	ENOYL COA DELTA ISOMERASE 1 MITOCHONDRIAL PRECURSOR EC_5.3.3.8 3 2 TRANS ENOYL COA ISOMERASE DELTA 3 DELTA 2 ENOYL COA ISOMERASE D3 D2 ENOYL COA ISOMERASE DODECENOYL COA ISOMERASE
ENSMUSG00000021311	-1.40999	5.69291e-06	0.000333222	Mtr	METHIONINE SYNTHASE EC_2.1.1.13 5 METHYLTETRAHYDROFOLATE HOMOCYSTEINE METHYLTRANSFERASE VITAMIN B12 DEPENDENT METHIONINE SYNTHASE MS
ENSMUSG00000086877	-1.41073	0.00510666	0.068529	A230072C01Rik
ENSMUSG00000030780	-1.41136	7.34746e-06	0.000408396	BC017158	UNKNOWN
ENSMUSG00000083207	-1.41196	3.0546e-05	0.00125528	Gm14780
ENSMUSG00000027423	-1.41566	6.3525e-06	0.000365592	Snx5	SORTING NEXIN
ENSMUSG00000011658	-1.4184	3.14957e-05	0.00128417	Fuz	FUZZY HOMOLOG
ENSMUSG00000029177	-1.41873	8.07157e-06	0.000441104	Cenpa	HISTONE H3 CENTROMERIC A CENTROMERE A CENP A
ENSMUSG00000028114	-1.41957	9.59544e-06	0.000502226	Mettl14	METHYLTRANSFERASE 14 EC_2.1.1.-
ENSMUSG00000070730	-1.4218	6.17834e-06	0.000357149	Rmdn3	REGULATOR OF MICROTUBULE DYNAMICS RMD FA
ENSMUSG00000024989	-1.42212	6.08684e-05	0.00220173	Cep55	CENTROSOMAL OF 55 KDA CEP55
ENSMUSG00000025474	-1.42291	1.00976e-05	0.00052429	Tubgcp2	GAMMA TUBULIN COMPLEX COMPONENT 2 GAMMA RING COMPLEX KDA
ENSMUSG00000006715	-1.42601	8.95268e-06	0.00047625	Gmnn	GEMININ
ENSMUSG00000032673	-1.42601	0.00585445	0.0759181	Prorsd1	PROLYL TRNA SYNTHETASE ASSOCIATED DOMAIN CONTAINING 1 PRDX DEACYLASE DOMAIN CONTAINING 1 PROLYL TRNA SYNTHETASE ASSOCIATED DOMAIN CONTAINING 1 PSEUDOGENE
ENSMUSG00000024906	-1.42606	6.9402e-06	0.000389085	Mus81	CROSSOVER JUNCTION ENDONUCLEASE MUS81 EC_3.1.22.-
ENSMUSG00000024542	-1.42623	1.09881e-05	0.000563774	Cep192	UNKNOWN
ENSMUSG00000026708	-1.42839	1.21073e-05	0.000606836	Cenpl	CENTROMERE L CENP L
ENSMUSG00000032103	-1.42872	2.79448e-05	0.00117299	Pus3	TRNA PSEUDOURIDINE 38/39 SYNTHASE EC_5.4.99.45 TRNA PSEUDOURIDINE SYNTHASE 3 TRNA PSEUDOURIDYLATE SYNTHASE 3 TRNA URIDINE ISOMERASE 3
ENSMUSG00000078861	-1.4301	0.00705255	0.0870906	Zfp931	ZINC FINGER
ENSMUSG00000023940	-1.43239	1.85071e-05	0.000846872	Sgol1	SHUGOSHIN 1
ENSMUSG00000042029	-1.43315	1.7705e-05	0.000815151	Ncapg2	CONDENSIN 2 COMPLEX SUBUNIT G2 CHROMOSOME ASSOCIATED G2 CAP G2 LEUCINE ZIPPER 5 NON SMC CONDENSIN II COMPLEX SUBUNIT G2
ENSMUSG00000020705	-1.43335	3.85488e-06	0.000245176	Ddx42	PRE PROCESSING ATP DEPENDENT RNA HELICASE PRP5 EC_3.6.4.13
ENSMUSG00000082930	-1.43503	0.000287971	0.00755139	Gm13462
ENSMUSG00000020156	-1.43601	6.52116e-06	0.000372006	Mum1	PWWP DOMAIN CONTAINING MUTATED MELANOMA ASSOCIATED ANTIGEN 1 1
ENSMUSG00000031613	-1.43609	2.29978e-05	0.00101226	Hpgd	15 HYDROXYPROSTAGLANDIN DEHYDROGENASE [NAD + ] 15 PGDH EC_1.1.1.141 PROSTAGLANDIN DEHYDROGENASE 1
ENSMUSG00000027953	-1.43623	1.39146e-05	0.000674042	Slc50a1	SUGAR TRANSPORTER SWEET1 SOLUTE CARRIER FAMILY 50 MEMBER 1
ENSMUSG00000031109	-1.43628	3.38538e-05	0.0013616	Enox2	ECTO NOX DISULFIDE THIOL EXCHANGER 2 APK1 ANTIGEN CYTOSOLIC OVARIAN CARCINOMA ANTIGEN 1 TUMOR ASSOCIATED HYDROQUINONE OXIDASE TNOX [INCLUDES HYDROQUINONE [NADH] OXIDASE EC 1 ; DISULFIDE THIOL OXIDOREDUCTASE EC 1 ]
ENSMUSG00000051517	-1.43742	1.67978e-05	0.000786095	Arhgef39	RHO GUANINE NUCLEOTIDE EXCHANGE FACTOR 39
ENSMUSG00000097882	-1.43772	0.0011322	0.022078	AC109139.1
ENSMUSG00000005378	-1.43792	4.50719e-06	0.000279156	Wbscr22	UNCHARACTERIZED METHYLTRANSFERASE WBSCR22 EC_2.1.1.- WILLIAMS BEUREN SYNDROME CHROMOSOMAL REGION 22
ENSMUSG00000034773	-1.44258	1.91887e-05	0.000871125	BC030867	UNCHARACTERIZED
ENSMUSG00000006678	-1.44311	2.1464e-05	0.00095118	Pola1	DNA POLYMERASE ALPHA CATALYTIC SUBUNIT EC_2.7.7.7 DNA POLYMERASE ALPHA CATALYTIC SUBUNIT P180
ENSMUSG00000026779	-1.44541	0.000126068	0.00391804	Mastl	SERINE/THREONINE KINASE GREATWALL GW GWL EC_2.7.11.1 MICROTUBULE ASSOCIATED SERINE/THREONINE KINASE MAST L
ENSMUSG00000014633	-1.44568	0.00433814	0.0610319	Cmc2	UNKNOWN
ENSMUSG00000004018	-1.44587	6.46253e-06	0.000370286	Fancl	E3 UBIQUITIN LIGASE FANCL EC_6.3.2.- FANCONI ANEMIA GROUP L OF
ENSMUSG00000032398	-1.44659	0.0041801	0.0593543	Snapc5	SNRNA ACTIVATING COMPLEX SUBUNIT 5 SNAPC SUBUNIT 5 SMALL NUCLEAR RNA ACTIVATING COMPLEX POLYPEPTIDE 5 SNRNA ACTIVATING COMPLEX 19 KDA SUBUNIT SNAPC 19 KDA SUBUNIT
ENSMUSG00000083907	-1.44666	7.89199e-05	0.00269769	Plk-ps1
ENSMUSG00000049511	-1.44758	0.00780709	0.093588	Htr1b	5 HYDROXYTRYPTAMINE RECEPTOR 5 HT 5 SEROTONIN RECEPTOR
ENSMUSG00000027635	-1.45014	1.44833e-05	0.000696403	Dsn1	KINETOCHORE ASSOCIATED DSN1 HOMOLOG
ENSMUSG00000001285	-1.45024	3.47535e-06	0.000225447	Myg1	MYG1 MITOCHONDRIAL PRECURSOR
ENSMUSG00000021816	-1.45105	4.35518e-06	0.000271032	Ppp3cb	SERINE/THREONINE PHOSPHATASE 2B CATALYTIC SUBUNIT EC_3.1.3.16 CAM PRP CATALYTIC SUBUNIT CALMODULIN DEPENDENT CALCINEURIN A SUBUNIT
ENSMUSG00000037466	-1.45162	8.42406e-05	0.00285704	4930427A07Rik	UNCHARACTERIZED
ENSMUSG00000028933	-1.45185	1.66737e-05	0.000784327	Xrcc2	DNA REPAIR XRCC2 X RAY REPAIR CROSS COMPLEMENTING 2
ENSMUSG00000042854	-1.45287	0.000116135	0.00367204	Trp53rk	TP53 REGULATING KINASE EC_2.7.11.1 NORI 2 P53 RELATED KINASE
ENSMUSG00000030051	-1.45298	2.49157e-05	0.00107842	Aplf	APRATAXIN AND PNK FACTOR EC_4.2.99.18 APURINIC APYRIMIDINIC ENDONUCLEASE APLF
ENSMUSG00000082279	-1.45331	6.41028e-05	0.00229684	Gm12870
ENSMUSG00000000708	-1.45345	2.55277e-05	0.00109943	Kat2b	HISTONE ACETYLTRANSFERASE KAT2A EC_2.3.1.48 GENERAL CONTROL OF AMINO ACID SYNTHESIS 5 2 HISTONE ACETYLTRANSFERASE GCN5 LYSINE ACETYLTRANSFERASE 2A
ENSMUSG00000046152	-1.45353	2.53291e-05	0.0010945	Fut10	ALPHA 1 3 FUCOSYLTRANSFERASE 10 EC_2.4.1.- FUCOSYLTRANSFERASE X FUC TX FUCT X GALACTOSIDE 3 L FUCOSYLTRANSFERASE 10 FUCOSYLTRANSFERASE 10
ENSMUSG00000032589	-1.45363	0.00035628	0.00884342	Bsn	PICCOLO ACZONIN
ENSMUSG00000041431	-1.45531	1.12676e-05	0.000571354	Ccnb1	G2/MITOTIC SPECIFIC CYCLIN B
ENSMUSG00000042389	-1.45542	4.03678e-06	0.000253644	Tsen2	TRNA SPLICING ENDONUCLEASE SUBUNIT SEN2 EC_3.1.27.9 TRNA INTRON ENDONUCLEASE SEN2
ENSMUSG00000091931	-1.45614	0.000598134	0.0135416	AK010878	UNKNOWN
ENSMUSG00000010911	-1.45795	2.69206e-05	0.00114426	Apip	METHYLTHIORIBULOSE 1 PHOSPHATE DEHYDRATASE MTRU 1 P DEHYDRATASE EC_4.2.1.109
ENSMUSG00000002297	-1.45885	6.43255e-06	0.000369382	Dbf4	DBF4 HOMOLOG A
ENSMUSG00000015943	-1.45896	2.38697e-06	0.000165139	Bola1	BOLA 1
ENSMUSG00000021115	-1.46012	0.000321318	0.00817052	Vrk1	SERINE/THREONINE KINASE VRK1 EC_2.7.11.1 VACCINIA RELATED KINASE 1
ENSMUSG00000083640	-1.46092	0.000584125	0.0132892	Gm8876
ENSMUSG00000068854	-1.46352	0.000290506	0.00759491	Hist2h2be	HISTONE H2B
ENSMUSG00000037583	-1.46504	0.000443204	0.0106242	Nr0b2	NUCLEAR RECEPTOR SUBFAMILY 0 GROUP B MEMBER 2 ORPHAN NUCLEAR RECEPTOR SHP SMALL HETERODIMER PARTNER
ENSMUSG00000029283	-1.46599	1.28286e-05	0.00063564	Cdc7	CELL DIVISION CYCLE 7 RELATED KINASE CDC7 RELATED KINASE EC_2.7.11.1
ENSMUSG00000038930	-1.46729	5.09779e-05	0.00191631	Rccd1	RCC1 DOMAIN CONTAINING 1
ENSMUSG00000024018	-1.46856	1.11286e-05	0.00056834	Ccdc167	COILED COIL DOMAIN CONTAINING 167
ENSMUSG00000010362	-1.47121	0.00538719	0.0713166	Rdm1	RAD52 MOTIF CONTAINING 1
ENSMUSG00000029516	-1.4764	0.000127945	0.00397163	Cit	CITRON RHO INTERACTING KINASE EC_2.7.11.1 SERINE/THREONINE KINASE 21
ENSMUSG00000041319	-1.47751	5.48168e-06	0.000326304	Thoc6	THO COMPLEX SUBUNIT 6 HOMOLOG WD REPEAT CONTAINING 58
ENSMUSG00000041231	-1.47796	3.1964e-05	0.00130107	Ublcp1	UBIQUITIN DOMAIN CONTAINING CTD PHOSPHATASE 1 EC_3.1.3.16 NUCLEAR PROTEASOME INHIBITOR UBLCP1
ENSMUSG00000036775	-1.48032	1.27165e-05	0.000632492	Decr2	PEROXISOMAL 2 4 DIENOYL COA REDUCTASE EC_1.3.1.34 2 4 DIENOYL COA REDUCTASE 2
ENSMUSG00000087138	-1.48039	0.00139927	0.0259253	Gm15545
ENSMUSG00000050270	-1.48181	0.00318543	0.0488371	Tmem220	TRANSMEMBRANE 220
ENSMUSG00000021932	-1.48182	0.00039059	0.0095135	Rnaseh2b	RIBONUCLEASE H2 SUBUNIT B RNASE H2 SUBUNIT B RIBONUCLEASE HI SUBUNIT B
ENSMUSG00000035245	-1.482	8.85474e-06	0.000474555	Eogt	EGF DOMAIN SPECIFIC O LINKED N ACETYLGLUCOSAMINE TRANSFERASE PRECURSOR EC_2.4.1.255 EXTRACELLULAR O LINKED N ACETYLGLUCOSAMINE TRANSFERASE
ENSMUSG00000031016	-1.48331	1.28544e-05	0.000635706	Wee1	WEE1 KINASE 2 EC_2.7.10.2 WEE1 KINASE 1B WEE1B KINASE
ENSMUSG00000091570	-1.48362	0.00575881	0.074977	Gm7707
ENSMUSG00000006930	-1.48367	6.92302e-06	0.00038896	Hap1	HUNTINGTIN ASSOCIATED 1 HAP 1
ENSMUSG00000021707	-1.4842	9.04274e-06	0.000479081	Dhfr	DIHYDROFOLATE REDUCTASE EC_1.5.1.3
ENSMUSG00000068735	-1.48522	2.61792e-05	0.00111953	Trp53i11	TUMOR P53 INDUCIBLE 11 P53 INDUCED GENE 11
ENSMUSG00000097194	-1.48526	0.00182564	0.0316814	AC128663.1
ENSMUSG00000083660	-1.48558	0.00470072	0.0645617	Gm11853
ENSMUSG00000032586	-1.48633	1.13381e-05	0.000573807	Traip	TRAF INTERACTING
ENSMUSG00000028862	-1.48689	0.00101972	0.0203265	Map3k6	MITOGEN ACTIVATED KINASE KINASE KINASE EC_2.7.11.25 APOPTOSIS SIGNAL REGULATING KINASE MAPK/ERK KINASE KINASE MEK KINASE MEKK
ENSMUSG00000012609	-1.487	5.68611e-06	0.000333222	Ttll5	TUBULIN POLYGLUTAMYLASE EC 6 TUBULIN TYROSINE LIGASE
ENSMUSG00000031583	-1.48748	8.89617e-06	0.000475187	Wrn	WERNER SYNDROME ATP DEPENDENT HELICASE EC_3.6.4.12 EXONUCLEASE WRN EC_3.1.-.-
ENSMUSG00000031671	-1.48787	4.0555e-06	0.000254207	Setd6	N LYSINE METHYLTRANSFERASE SETD6 EC_2.1.1.- SET DOMAIN CONTAINING 6
ENSMUSG00000025193	-1.4887	0.000310445	0.0079328	Cutc	COPPER HOMEOSTASIS CUTC HOMOLOG
ENSMUSG00000078667	-1.49034	0.000305392	0.00782677	1700094D03Rik	UNCHARACTERIZED HOMOLOG
ENSMUSG00000027605	-1.49056	5.28062e-06	0.000316671	Acss2	ACETYL COENZYME A SYNTHETASE EC_6.2.1.1 ACETATE COA LIGASE ACYL ACTIVATING ENZYME
ENSMUSG00000037071	-1.49132	6.97786e-05	0.00245622	Scd1	ACYL COA DESATURASE EC_1.14.19.1 DELTA 9 DESATURASE DELTA 9 DESATURASE FATTY ACID DESATURASE STEAROYL COA DESATURASE
ENSMUSG00000022210	-1.49396	9.09409e-05	0.00303677	Dhrs4	DEHYDROGENASE/REDUCTASE SDR FAMILY MEMBER 4 EC_1.1.1.184 NADPH DEPENDENT CARBONYL REDUCTASE/NADP RETINOL DEHYDROGENASE CR PHCR NADPH DEPENDENT RETINOL DEHYDROGENASE/REDUCTASE NDRD PEROXISOMAL SHORT CHAIN ALCOHOL DEHYDROGENASE PSCD
ENSMUSG00000026458	-1.49463	7.38691e-06	0.000408992	Ppfia4	LIPRIN ALPHA TYROSINE PHOSPHATASE RECEPTOR TYPE F POLYPEPTIDE INTERACTING ALPHA PTPRF INTERACTING ALPHA
ENSMUSG00000019303	-1.49472	0.00417156	0.059348	Psmc3ip	HOMOLOGOUS PAIRING 2 HOMOLOG PSMC3 INTERACTING PROTEASOME 26S ATPASE SUBUNIT 3 INTERACTING TAT BINDING 1 INTERACTING TBP 1 INTERACTING
ENSMUSG00000037773	-1.49679	2.26474e-06	0.00015752	Pced1a	PC ESTERASE DOMAIN CONTAINING
ENSMUSG00000052798	-1.4969	3.63855e-06	0.000233702	Nup107	NUCLEAR PORE COMPLEX NUP107.107 KDA NUCLEOPORIN NUCLEOPORIN NUP107
ENSMUSG00000053208	-1.49748	0.000897377	0.0184388	Kat2b-ps
ENSMUSG00000055884	-1.49804	2.97979e-05	0.00123233	Fancm	ATP DEPENDENT DNA HELICASE MPH1 EC_3.6.4.12
ENSMUSG00000032478	-1.50148	3.96388e-06	0.000250273	Nme6	NUCLEOSIDE DIPHOSPHATE KINASE 6 NDK 6 NDP KINASE 6 EC_2.7.4.6
ENSMUSG00000008496	-1.50216	0.000803567	0.0169555	Pou2f2	POU DOMAIN CLASS 2 TRANSCRIPTION FACTOR OCTAMER BINDING OCT OCTAMER BINDING TRANSCRIPTION FACTOR OTF
ENSMUSG00000024537	-1.50318	0.00146566	0.0268873	Psmg2	PROTEASOME ASSEMBLY CHAPERONE 2 TUMOR NECROSIS FACTOR SUPERFAMILY MEMBER 5 INDUCED 1
ENSMUSG00000030867	-1.50368	6.51224e-06	0.000372006	Plk1	SERINE/THREONINE KINASE EC_2.7.11.21 POLO KINASE PLK
ENSMUSG00000001627	-1.50536	3.14116e-06	0.000207916	Ifrd1	INTERFERON RELATED DEVELOPMENTAL REGULATOR 1 NERVE GROWTH FACTOR INDUCIBLE PC4
ENSMUSG00000027330	-1.50663	6.62279e-06	0.000376605	Cdc25b	M PHASE INDUCER PHOSPHATASE EC_3.1.3.48 DUAL SPECIFICITY PHOSPHATASE
ENSMUSG00000022940	-1.50746	0.0013928	0.0258594	Pigp	PHOSPHATIDYLINOSITOL N ACETYLGLUCOSAMINYLTRANSFERASE SUBUNIT P EC_2.4.1.198 DOWN SYNDROME CRITICAL REGION 5 PHOSPHATIDYLINOSITOL GLYCAN BIOSYNTHESIS CLASS P PIG P
ENSMUSG00000047067	-1.50853	0.00459757	0.06348	Dusp28	DUAL SPECIFICITY PHOSPHATASE 28 EC_3.1.3.16 EC_3.1.3.- 48
ENSMUSG00000035455	-1.50871	6.69259e-06	0.000379291	Fignl1	SPASTIN EC_3.6.4.3
ENSMUSG00000039994	-1.5099	6.779e-06	0.000382521	Timeless	TIMELESS HOMOLOG
ENSMUSG00000041143	-1.51074	5.64084e-06	0.000332733	Tmco4	TRANSMEMBRANE AND COILED COIL DOMAIN CONTAINING 4
ENSMUSG00000094017	-1.5121	2.14401e-05	0.00095118	Gm13160
ENSMUSG00000031821	-1.5132	7.38961e-06	0.000408992	Gins2	DNA REPLICATION COMPLEX GINS PSF2 GINS COMPLEX SUBUNIT 2
ENSMUSG00000020534	-1.51433	3.93835e-06	0.000249874	Shmt1	SERINE HYDROXYMETHYLTRANSFERASE SHMT EC_2.1.2.1 GLYCINE HYDROXYMETHYLTRANSFERASE SERINE METHYLASE
ENSMUSG00000001403	-1.51508	4.62745e-06	0.000285246	Ube2c	UBIQUITIN CONJUGATING ENZYME E2 C EC_6.3.2.19 UBIQUITIN CARRIER C UBIQUITIN LIGASE C
ENSMUSG00000003813	-1.51689	3.23102e-06	0.000212244	Rad23a	UV EXCISION REPAIR RAD23 HOMOLOG
ENSMUSG00000081664	-1.51785	0.00145706	0.0268052	Gm15544
ENSMUSG00000023832	-1.51975	0.00141288	0.0260846	Acat2	3 KETOACYL COA THIOLASE MITOCHONDRIAL EC_2.3.1.16 ACETYL COA ACYLTRANSFERASE BETA KETOTHIOLASE MITOCHONDRIAL 3 OXOACYL COA THIOLASE
ENSMUSG00000087177	-1.52054	0.000496947	0.0116251	E130307A14Rik
ENSMUSG00000048149	-1.52236	4.85073e-05	0.00183939	Gm12663
ENSMUSG00000070953	-1.5229	2.43192e-06	0.000167359	Rabepk	RAB9 EFFECTOR WITH KELCH MOTIFS
ENSMUSG00000063235	-1.52319	8.65614e-05	0.00291674	Ptpmt1
ENSMUSG00000049916	-1.52344	8.12322e-06	0.000442996	2610318N02Rik	UNCHARACTERIZED
ENSMUSG00000028678	-1.52539	1.14058e-05	0.000576115	Kif2c	KINESIN
ENSMUSG00000027752	-1.53071	0.000208988	0.00583306	Exosc8	EXOSOME COMPLEX COMPONENT RRP43 EXOSOME COMPONENT 8 RIBOSOMAL RNA PROCESSING 43
ENSMUSG00000017861	-1.53345	0.00719354	0.0882252	Mybl2	MYB RELATED MYB MYB
ENSMUSG00000020185	-1.53356	0.0026124	0.0420002	E2f7	TRANSCRIPTION FACTOR E2F
ENSMUSG00000034329	-1.53612	7.712e-06	0.000424127	Brip1	FANCONI ANEMIA GROUP J FACJ EC_3.6.4.13 ATP DEPENDENT RNA HELICASE BRIP1 BRCA1 ASSOCIATED C TERMINAL HELICASE 1 BRCA1 INTERACTING C TERMINAL HELICASE 1 BRCA1 INTERACTING 1
ENSMUSG00000037731	-1.53669	1.00385e-06	7.86544e-05	Themis2	THYMOCYTE EXPRESSED MOLECULE INVOLVED IN SELECTION
ENSMUSG00000023015	-1.53983	1.48802e-06	0.00011155	Racgap1	RAC GTPASE ACTIVATING 1 MALE GERM CELL RACGAP MGCRACGAP
ENSMUSG00000097635	-1.53995	0.00732409	0.0895308	AC163108.1
ENSMUSG00000017146	-1.54051	2.67818e-06	0.000180486	Brca1	BREAST CANCER TYPE 1 SUSCEPTIBILITY HOMOLOG EC_6.3.2.-
ENSMUSG00000021902	-1.54103	5.09474e-06	0.000308208	Phf7	G2/M PHASE SPECIFIC E3 UBIQUITIN LIGASE EC_6.3.2.-
ENSMUSG00000032415	-1.5424	0.000654829	0.0144847	Ube2cbp	E3 UBIQUITIN LIGASE E3D EC_6.3.2.- UBCH10 BINDING WITH A HECT DOMAIN UBIQUITIN CONJUGATING ENZYME E2C BINDING
ENSMUSG00000083407	-1.54424	0.00114621	0.022301	Gm13176
ENSMUSG00000043419	-1.54507	9.59634e-05	0.00316789	A030009H04Rik
ENSMUSG00000022337	-1.54632	0.00127706	0.024125	Emc2	ER MEMBRANE COMPLEX SUBUNIT 2 TETRATRICOPEPTIDE REPEAT 35 TPR REPEAT 35
ENSMUSG00000043154	-1.54716	7.867e-05	0.00269769	Ppp2r3a	SERINE/THREONINE PHOSPHATASE 2A REGULATORY SUBUNIT B'' SUBUNIT PP2A B'' PP2A SUBUNIT B SERINE/THREONINE PHOSPHATASE 2A REGULATORY SUBUNIT
ENSMUSG00000020319	-1.54817	1.66403e-05	0.000784176	Wdpcp	WD REPEAT CONTAINING AND PLANAR CELL POLARITY EFFECTOR FRITZ HOMOLOG WD REPEAT CONTAINING AND PLANAR CELL POLARITY EFFECTOR
ENSMUSG00000059791	-1.54934	1.56866e-06	0.000116255	Nrm	NURIM NUCLEAR ENVELOPE MEMBRANE NUCLEAR RIM
ENSMUSG00000028689	-1.54991	1.07451e-06	8.3686e-05	Ccdc163	UNCHARACTERIZED
ENSMUSG00000066637	-1.54991	4.26809e-06	0.000266249	Ttc32	TETRATRICOPEPTIDE REPEAT 32 TPR REPEAT 32
ENSMUSG00000020739	-1.55353	2.10848e-06	0.000148964	Nup85	NUCLEAR PORE COMPLEX NUP85.85 KDA NUCLEOPORIN NUCLEOPORIN NUP85
ENSMUSG00000074826	-1.5537	0.0080783	0.0958234	Gm10767	RNMT ACTIVATING MINI RAM FA
ENSMUSG00000020492	-1.55495	0.000155182	0.00459767	Ska2	SPINDLE AND KINETOCHORE ASSOCIATED 2 FAM33A
ENSMUSG00000072594	-1.5562	0.000658264	0.014536	Gm16439
ENSMUSG00000039055	-1.55826	4.99743e-06	0.000303026	Eme1	CROSSOVER JUNCTION ENDONUCLEASE EME1 EC_3.1.22.-
ENSMUSG00000007867	-1.55948	2.15606e-06	0.000151174	Ift43	INTRAFLAGELLAR TRANSPORT 43 HOMOLOG
ENSMUSG00000003779	-1.56013	2.05366e-06	0.000145563	Kif20a	KINESIN KIF20B KINESIN RELATED MOTOR INTERACTING WITH PIN1 M PHASE PHOSPHOPROTEIN 1 MPP1
ENSMUSG00000057103	-1.56032	0.00453952	0.0629227	Cml1	N ACETYLTRANSFERASE EC_2.3.1.- CAMELLO
ENSMUSG00000028066	-1.56145	7.41275e-07	6.19518e-05	Pmf1	POLYAMINE MODULATED FACTOR 1 PMF 1
ENSMUSG00000061607	-1.56184	9.1914e-07	7.3568e-05	Mdc1	MEDIATOR OF DNA DAMAGE CHECKPOINT 1
ENSMUSG00000015880	-1.56231	1.59242e-06	0.000117681	Ncapg	CONDENSIN COMPLEX SUBUNIT 3 CHROMOSOME ASSOCIATED G CONDENSIN SUBUNIT CAP G NON SMC CONDENSIN I COMPLEX SUBUNIT G
ENSMUSG00000054716	-1.56346	7.22828e-06	0.000402632	Zfp771	ZINC FINGER 771
ENSMUSG00000025403	-1.56495	9.70738e-07	7.69457e-05	Shmt2	SERINE HYDROXYMETHYLTRANSFERASE SHMT EC_2.1.2.1 GLYCINE HYDROXYMETHYLTRANSFERASE SERINE METHYLASE
ENSMUSG00000064061	-1.56707	0.000523997	0.0121812	Dzip3	E3 UBIQUITIN LIGASE DZIP3 EC_6.3.2.- DAZ INTERACTING 3
ENSMUSG00000037020	-1.57155	1.93263e-05	0.000874321	Wdr62	MITOGEN ACTIVATED KINASE BINDING 1
ENSMUSG00000023170	-1.57331	6.98488e-07	5.89927e-05	Gps2	G PATHWAY SUPPRESSOR 2 GPS 2
ENSMUSG00000097277	-1.57478	0.00281508	0.044381	mmu-mir-1839
ENSMUSG00000066233	-1.57507	1.49138e-05	0.000715781	Tmem42	TRANSMEMBRANE 42
ENSMUSG00000034175	-1.57514	2.85426e-06	0.000191361	Rhbdd3	RHOMBOID DOMAIN CONTAINING 3
ENSMUSG00000051220	-1.57526	2.18851e-06	0.000152627	Ercc6l	DNA EXCISION REPAIR ERCC 6 EC_3.6.4.12 ATP DEPENDENT HELICASE ERCC6
ENSMUSG00000022978	-1.57666	1.30882e-06	9.9551e-05	Mis18a	MIS18 ALPHA
ENSMUSG00000017499	-1.57693	0.00401873	0.0577246	Cdc6	CELL DIVISION CONTROL 6 HOMOLOG CDC6 RELATED P62 CDC6
ENSMUSG00000025464	-1.57719	0.00685813	0.0855638	Paox	PEROXISOMAL N 1 ACETYL SPERMINE/SPERMIDINE OXIDASE EC_1.5.3.13 POLYAMINE OXIDASE
ENSMUSG00000030089	-1.5772	7.61142e-05	0.00262594	Slc41a3	SOLUTE CARRIER FAMILY 41 MEMBER
ENSMUSG00000008822	-1.57832	0.00152475	0.02764	Acyp1	ACYLPHOSPHATASE 1 EC_3.6.1.7 ACYLPHOSPHATASE ORGAN COMMON TYPE ISOZYME ACYLPHOSPHATE PHOSPHOHYDROLASE 1
ENSMUSG00000007080	-1.5794	3.3405e-06	0.000218883	Pole	DNA POLYMERASE EPSILON CATALYTIC SUBUNIT A EC_2.7.7.7 DNA POLYMERASE II SUBUNIT A
ENSMUSG00000046057	-1.58119	3.1207e-05	0.00127439	Gm15428
ENSMUSG00000054237	-1.58657	9.62171e-05	0.00317224	Fra10ac1	FRA10AC1
ENSMUSG00000025758	-1.58712	1.7812e-06	0.000129788	Plk4	SERINE/THREONINE KINASE PLK4 EC_2.7.11.21 POLO KINASE 4 PLK 4 SERINE/THREONINE KINASE SAK
ENSMUSG00000041064	-1.58837	0.000146847	0.0044161	Pif1	ATP DEPENDENT HELICASE PIF1
ENSMUSG00000048574	-1.58867	1.02633e-05	0.000531508	Gm5593
ENSMUSG00000035439	-1.59036	2.96737e-06	0.000197417	Haus8	HAUS AUGMIN COMPLEX SUBUNIT 8 HEC1/NDC80 INTERACTING CENTROSOME ASSOCIATED 1 SARCOMA ANTIGEN NY SAR 48
ENSMUSG00000024493	-1.59154	5.86792e-07	5.17431e-05	Lars	LEUCINE TRNA LIGASE EC_6.1.1.4 LEUCYL TRNA SYNTHETASE LEURS
ENSMUSG00000040204	-1.59222	3.42348e-05	0.00137431	2810417H13Rik	PCNA ASSOCIATED FACTOR HCV NS5A TRANSACTIVATED 9 PCNA ASSOCIATED FACTOR OF 15 KDA PAF15 P15PAF
ENSMUSG00000018459	-1.59297	0.00532905	0.0707629	Slc13a3	SOLUTE CARRIER FAMILY 13 MEMBER NA + COTRANSPORTER
ENSMUSG00000014195	-1.59928	3.22627e-07	3.16698e-05	Dnajc7	DNAJ HOMOLOG SUBFAMILY C MEMBER 7 TETRATRICOPEPTIDE REPEAT 2 TPR REPEAT 2
ENSMUSG00000024791	-1.59989	1.21634e-06	9.36112e-05	Cdca5	SORORIN CELL DIVISION CYCLE ASSOCIATED 5
ENSMUSG00000022960	-1.60424	2.1699e-06	0.000151736	Donson	DOWNSTREAM NEIGHBOR OF SON
ENSMUSG00000029499	-1.60844	0.00404558	0.0580141	Pxmp2	PEROXISOMAL MEMBRANE 2.22 KDA PEROXISOMAL MEMBRANE
ENSMUSG00000043290	-1.60863	0.00101376	0.0202697	Zfp784	ZINC FINGER 784
ENSMUSG00000034959	-1.6088	2.11309e-06	0.000148964	5031414D18Rik	RUN DOMAIN BECLIN 1 INTERACTING AND CYSTEINE RICH CONTAINING RUBICON
ENSMUSG00000036526	-1.61126	0.0011723	0.0226729	Card11	CASPASE RECRUITMENT DOMAIN CONTAINING
ENSMUSG00000086564	-1.61289	3.3636e-06	0.000219843	Cd101	IMMUNOGLOBULIN SUPERFAMILY MEMBER 2 PRECURSOR IGSF2 GLU TRP ILE EWI MOTIF CONTAINING 101 EWI 101 CD101 ANTIGEN
ENSMUSG00000025323	-1.61308	1.22887e-05	0.000614743	Sp4	TRANSCRIPTION FACTOR
ENSMUSG00000003585	-1.61449	0.00655514	0.0826558	Sec14l2	SEC14 2 ALPHA TOCOPHEROL ASSOCIATED TAP
ENSMUSG00000056602	-1.61495	0.00252616	0.0409172	Fry	FURRY
ENSMUSG00000022881	-1.61959	8.04129e-05	0.00274512	Rfc4	REPLICATION FACTOR C SUBUNIT 4 ACTIVATOR 1 SUBUNIT 4
ENSMUSG00000043346	-1.62383	0.003942	0.0570001	Gm6741	N ACYLNEURAMINATE 9 PHOSPHATASE EC_3.1.3.29 HALOACID DEHALOGENASE HYDROLASE DOMAIN CONTAINING 4 NEU5AC 9 PASE
ENSMUSG00000034055	-1.6263	4.95457e-07	4.5064e-05	Phka1	PHOSPHORYLASE B KINASE REGULATORY SUBUNIT ALPHA PHOSPHORYLASE KINASE SUBUNIT
ENSMUSG00000033720	-1.62699	0.00493016	0.0669354	Sfxn5	SIDEROFLEXIN
ENSMUSG00000029910	-1.62799	2.38177e-05	0.00104129	Mad2l1	MITOTIC SPINDLE ASSEMBLY CHECKPOINT MAD2A MITOTIC ARREST DEFICIENT 2 1 MAD2 1
ENSMUSG00000084133	-1.6328	6.64356e-05	0.00235128	Gm12856
ENSMUSG00000048327	-1.63388	0.00106634	0.021046	Ckap2l	CYTOSKELETON ASSOCIATED 2
ENSMUSG00000036181	-1.63406	5.69425e-06	0.000333222	Hist1h1c	HISTONE H1 2 H1 VAR 1 H1C
ENSMUSG00000034371	-1.63472	3.69054e-06	0.000236458	Dak	BIFUNCTIONAL ATP DEPENDENT DIHYDROXYACETONE KINASE/FAD AMP LYASE CYCLIZING [INCLUDES ATP DEPENDENT DIHYDROXYACETONE KINASE DHA KINASE EC_2.7.1.28 EC_2.7.1.- 29 GLYCERONE KINASE TRIOKINASE TRIOSE KINASE ; FAD AMP LYASE CYCLIZING EC_4.6.-.- 1 15 FAD AMP LYA
ENSMUSG00000021557	-1.63547	7.4305e-07	6.19518e-05	Agtpbp1	CYTOSOLIC CARBOXYPEPTIDASE EC_3.4.17.- ATP/GTP BINDING
ENSMUSG00000020649	-1.63591	0.00118917	0.0228971	Rrm2	RIBONUCLEOSIDE DIPHOSPHATE REDUCTASE SUBUNIT M2 EC_1.17.4.1 RIBONUCLEOTIDE REDUCTASE RIBONUCLEOTIDE REDUCTASE SMALL SUBUNIT
ENSMUSG00000033862	-1.63695	6.90104e-07	5.84745e-05	Cdk10	CYCLIN DEPENDENT KINASE CELL DIVISION KINASE SERINE/THREONINE KINASE
ENSMUSG00000045751	-1.63792	9.00628e-07	7.29845e-05	Mms22l	MMS22 METHYL METHANESULFONATE SENSITIVITY 22
ENSMUSG00000027115	-1.63922	2.47095e-06	0.000169596	Kif18a	KINESIN
ENSMUSG00000047534	-1.63944	6.72565e-07	5.79319e-05	Mis18bp1	MIS18 BINDING 1 KINETOCHORE ASSOCIATED KNL 2 HOMOLOG
ENSMUSG00000024925	-1.64269	2.87232e-07	2.88728e-05	Rnaseh2c	RIBONUCLEASE H2 SUBUNIT C RNASE H2 SUBUNIT C RIBONUCLEASE HI SUBUNIT C
ENSMUSG00000032579	-1.64586	4.74867e-06	0.000291338	Hemk1	HEMK METHYLTRANSFERASE FAMILY MEMBER 1 EC_2.1.1.-
ENSMUSG00000028212	-1.64612	1.17797e-06	9.11977e-05	Ccne2	G1/S SPECIFIC CYCLIN E
ENSMUSG00000027893	-1.64993	1.91684e-07	2.13477e-05	Ahcyl1	ADENOSYLHOMOCYSTEINASE 3 ADOHCYASE 3 EC_3.3.1.1 S ADENOSYL L HOMOCYSTEINE HYDROLASE 3 S ADENOSYLHOMOCYSTEINE HYDROLASE 2
ENSMUSG00000082566	-1.65072	8.35227e-05	0.00283639	Gm11485
ENSMUSG00000033355	-1.65197	6.00686e-06	0.000349567	Rtp4	RECEPTOR TRANSPORTING 4.28 KDA INTERFERON RESPONSIVE
ENSMUSG00000031878	-1.65389	4.86091e-07	4.45235e-05	Nae1	NEDD8 ACTIVATING ENZYME E1 REGULATORY SUBUNIT AMYLOID BETA PRECURSOR BINDING 1.59 KDA APP BP1 AMYLOID BINDING 1
ENSMUSG00000039577	-1.65412	2.96028e-05	0.00122762	Nphp4	NEPHROCYSTIN 4 NEPHRORETININ
ENSMUSG00000073434	-1.65549	1.06275e-05	0.000547433	Wdr90	WD REPEAT CONTAINING 90
ENSMUSG00000028884	-1.65573	4.21281e-07	3.94201e-05	Rpa2	REPLICATION A 32 KDA SUBUNIT RP A P32 REPLICATION FACTOR A 2 RF A 2 REPLICATION A 34 KDA SUBUNIT RP A P34
ENSMUSG00000035868	-1.65929	0.000358473	0.00887246	3110052M02Rik	ZINC FINGER
ENSMUSG00000051444	-1.66193	0.000146115	0.0044161	Bbs12	BARDET BIEDL SYNDROME 12
ENSMUSG00000048922	-1.66235	3.76138e-07	3.59723e-05	Cdca2	CELL DIVISION CYCLE ASSOCIATED 2
ENSMUSG00000032397	-1.6626	4.62326e-07	4.24964e-05	Tipin	TIMELESS INTERACTING
ENSMUSG00000096210	-1.66332	7.97279e-08	9.78284e-06	H1f0	HISTONE H1 0 HISTONE H1 0
ENSMUSG00000018819	-1.66393	4.16778e-08	5.65065e-06	Lsp1	LYMPHOCYTE SPECIFIC KDA PHOSPHOPROTEIN PP52 LYMPHOCYTE SPECIFIC ANTIGEN WP34
ENSMUSG00000078521	-1.6647	3.7408e-06	0.00023909	Aunip	AURORA KINASE A AND NINEIN INTERACTING
ENSMUSG00000021461	-1.6685	5.33554e-07	4.78718e-05	Fancc	FANCONI ANEMIA GROUP C FACC
ENSMUSG00000025001	-1.66877	2.88146e-07	2.88728e-05	Hells	SPECIFIC HELICASE EC_3.6.4.- PROLIFERATION ASSOCIATED SNF2
ENSMUSG00000020974	-1.67105	1.80852e-06	0.000131045	Pole2	DNA POLYMERASE EPSILON SUBUNIT 2 EC_2.7.7.7 DNA POLYMERASE II SUBUNIT 2 DNA POLYMERASE EPSILON SUBUNIT B
ENSMUSG00000051977	-1.67262	6.35881e-05	0.00228154	Prdm9	ZINC FINGER
ENSMUSG00000040586	-1.67359	1.03478e-06	8.0834e-05	Ofd1	ORAL FACIAL DIGITAL SYNDROME 1
ENSMUSG00000063445	-1.67365	2.44449e-07	2.5334e-05	Nmral1	NMRA FAMILY DOMAIN CONTAINING 1
ENSMUSG00000001029	-1.67417	3.28767e-05	0.00133212	Icam2	INTERCELLULAR ADHESION MOLECULE 2 PRECURSOR ICAM 2 CD102 ANTIGEN
ENSMUSG00000020142	-1.67677	0.00206597	0.03492	Slc1a4	EXCITATORY AMINO ACID TRANSPORTER SODIUM DEPENDENT GLUTAMATE/ASPARTATE TRANSPORTER SOLUTE CARRIER FAMILY 1 MEMBER
ENSMUSG00000058706	-1.67727	1.05408e-07	1.24635e-05	0610030E20Rik	UNKNOWN
ENSMUSG00000033762	-1.67832	9.13398e-07	7.35611e-05	Recql4	ATP DEPENDENT DNA HELICASE Q4 EC_3.6.4.12 DNA HELICASE RECQ TYPE 4 RECQ4 RECQ 4
ENSMUSG00000026000	-1.67964	4.88124e-07	4.45529e-05	Lancl1	LANC
ENSMUSG00000010755	-1.68309	2.7054e-07	2.77069e-05	Cars	CYSTEINE TRNA LIGASE EC_6.1.1.16 CYSTEINYL TRNA SYNTHETASE CYSRS
ENSMUSG00000036661	-1.68325	9.83186e-05	0.00321302	Dennd3	DENN DOMAIN CONTAINING 3
ENSMUSG00000030309	-1.68426	0.000424839	0.0102327	Caprin2	CAPRIN 2 C1Q DOMAIN CONTAINING 1 CYTOPLASMIC ACTIVATION/PROLIFERATION ASSOCIATED 2 RNA GRANULE 140
ENSMUSG00000030528	-1.68484	5.39209e-07	4.78718e-05	Blm	ATP DEPENDENT DNA HELICASE Q1 EC_3.6.4.12
ENSMUSG00000036067	-1.68598	7.43841e-06	0.000410818	Slc2a6	FACILITATED TREHALOSE TRANSPORTER TRET1
ENSMUSG00000031756	-1.68626	7.13521e-07	5.98736e-05	Cenpn	CENTROMERE N CENP N
ENSMUSG00000050944	-1.68749	0.00586045	0.0759581	Efcab5	EF HAND CALCIUM BINDING DOMAIN CONTAINING 5
ENSMUSG00000042489	-1.69105	8.85807e-07	7.20078e-05	Clspn	CLASPIN
ENSMUSG00000073678	-1.69316	3.90581e-07	3.70809e-05	Pgap1	GPI INOSITOL DEACYLASE EC_3.1.-.- POST GPI ATTACHMENT TO PROTEINS FACTOR 1
ENSMUSG00000035126	-1.6963	0.00288107	0.0450392	Wdr78	WD REPEAT CONTAINING 78
ENSMUSG00000002032	-1.69669	0.00345929	0.051657	Tmem25	TRANSMEMBRANE 25 PRECURSOR
ENSMUSG00000022199	-1.69715	1.75853e-05	0.000811073	Slc22a17	SOLUTE CARRIER FAMILY 22 MEMBER 17 24P3 RECEPTOR 24P3R LIPOCALIN 2 RECEPTOR
ENSMUSG00000031004	-1.69795	2.50081e-07	2.58149e-05	Mki67	ANTIGEN KI 67
ENSMUSG00000030677	-1.69976	1.98677e-07	2.18991e-05	Kif22	KINESIN KIF22
ENSMUSG00000081605	-1.69985	0.00377889	0.0552248	Gm15953
ENSMUSG00000032782	-1.70012	5.07628e-07	4.60102e-05	Cntrob	CENTROBIN CENTROSOMAL BRCA2 INTERACTING LYST INTERACTING 8
ENSMUSG00000016637	-1.70253	6.77119e-07	5.80655e-05	Ift27	INTRAFLAGELLAR TRANSPORT 27 HOMOLOG GTP BINDING RAY RAB 4
ENSMUSG00000033031	-1.70506	1.96434e-07	2.1744e-05	C330027C09Rik	CIP2A CANCEROUS INHIBITOR OF PP2A P90 AUTOANTIGEN
ENSMUSG00000041406	-1.71102	1.92033e-07	2.13477e-05	BC055324	UNCHARACTERIZED
ENSMUSG00000002458	-1.71189	1.18832e-07	1.39242e-05	Rgs19	REGULATOR OF G SIGNALING
ENSMUSG00000020069	-1.71683	1.24858e-05	0.000623403	Hnrnph3	HETEROGENEOUS NUCLEAR RIBONUCLEOPROTEIN H3 HNRNP H3 HETEROGENEOUS NUCLEAR RIBONUCLEOPROTEIN 2H9 HNRNP 2H9
ENSMUSG00000079419	-1.71923	0.0002763	0.00733407	Ms4a6c	MEMBRANE SPANNING 4 DOMAINS SUBFAMILY A MEMBER
ENSMUSG00000034311	-1.71955	1.64736e-07	1.85509e-05	Kif4	CHROMOSOME ASSOCIATED KINESIN CHROMOKINESIN
ENSMUSG00000061533	-1.7221	3.38207e-07	3.28276e-05	Cep128	UNKNOWN
ENSMUSG00000027306	-1.72606	9.36379e-08	1.12761e-05	Nusap1	NUCLEOLAR AND SPINDLE ASSOCIATED 1 NUSAP
ENSMUSG00000022360	-1.73278	7.08721e-08	8.82104e-06	Atad2	ATPASE FAMILY AAA DOMAIN CONTAINING
ENSMUSG00000055416	-1.73385	0.00127306	0.024067	Fam136b-ps	UNKNOWN
ENSMUSG00000036572	-1.73614	3.41497e-07	3.30237e-05	Upf3b	REGULATOR OF NONSENSE TRANSCRIPTS NONSENSE REDUCING FACTOR UP FRAMESHIFT SUPPRESSOR 3 HOMOLOG
ENSMUSG00000032089	-1.73705	2.93914e-08	4.13274e-06	Il10ra	INTERLEUKIN 10 RECEPTOR SUBUNIT ALPHA PRECURSOR IL 10 RECEPTOR SUBUNIT ALPHA IL 10R SUBUNIT ALPHA IL 10RA CDW210A INTERLEUKIN 10 RECEPTOR SUBUNIT 1 IL 10R SUBUNIT 1 IL 10R1 CD210 ANTIGEN
ENSMUSG00000042606	-1.73729	5.22068e-08	6.75649e-06	Hirip3	HIRA INTERACTING 3
ENSMUSG00000041346	-1.73776	1.33204e-07	1.54689e-05	Wrap53	TELOMERASE CAJAL BODY 1 WD REPEAT CONTAINING 79 WD40 REPEAT CONTAINING ENCODED BY RNA ANTISENSE TO P53
ENSMUSG00000023045	-1.74127	0.000620201	0.013908	Soat2	STEROL O ACYLTRANSFERASE 1 EC_2.3.1.26 ACYL COENZYME A:CHOLESTEROL ACYLTRANSFERASE 1 ACAT 1 CHOLESTEROL ACYLTRANSFERASE 1
ENSMUSG00000058351	-1.74174	0.00676627	0.0845989	Smim4	UNKNOWN
ENSMUSG00000041498	-1.74291	0.000280907	0.00742604	Kif14	KINESIN KIF14
ENSMUSG00000031901	-1.74344	2.29688e-07	2.4588e-05	Dus2l	TRNA DIHYDROURIDINE 20 SYNTHASE [NAD P +] EC_1.3.1.- TRNA DIHYDROURIDINE SYNTHASE 2
ENSMUSG00000056185	-1.7451	0.000304853	0.00782434	Snx32	SORTING NEXIN
ENSMUSG00000079109	-1.74512	8.58607e-08	1.04369e-05	Pms2	DNA MISMATCH REPAIR PMS1
ENSMUSG00000037628	-1.74582	9.65797e-05	0.00317614	Cdkn3	CYCLIN DEPENDENT KINASE INHIBITOR 3 EC_3.1.3.16 EC_3.1.3.- 48 CDK2 ASSOCIATED DUAL SPECIFICITY PHOSPHATASE KINASE ASSOCIATED PHOSPHATASE
ENSMUSG00000021811	-1.74619	1.08243e-07	1.27409e-05	Dnajc9	DNAJ HOMOLOG SUBFAMILY C MEMBER 9
ENSMUSG00000042616	-1.75053	0.00332908	0.0505248	Oscp1	OSCP1
ENSMUSG00000058586	-1.75249	0.000122746	0.00383772	Serhl	SERINE HYDROLASE EC_3.1.-.-
ENSMUSG00000056531	-1.75618	0.000178651	0.00517512	Ccdc18	COILED COIL DOMAIN CONTAINING 18
ENSMUSG00000035109	-1.75636	0.00162818	0.0290294	Shc4	SHC TRANSFORMING SRC HOMOLOGY 2 DOMAIN CONTAINING TRANSFORMING SH2 DOMAIN
ENSMUSG00000096472	-1.75746	9.16787e-07	7.3568e-05	Cdkn2d	CYCLIN DEPENDENT KINASE 4 INHIBITOR D P19 INK4D
ENSMUSG00000051278	-1.76326	1.38677e-07	1.60329e-05	4930422G04Rik	UNCHARACTERIZED
ENSMUSG00000026709	-1.76401	2.24399e-08	3.31664e-06	Dars2	ASPARTATE TRNA LIGASE MITOCHONDRIAL EC_6.1.1.12 ASPARTYL TRNA SYNTHETASE ASPRS
ENSMUSG00000000732	-1.7641	0.00359192	0.0530672	Icosl	ICOS LIGAND PRECURSOR B7 HOMOLOG 2 B7 H2 B7 GL50 B7 RELATED 1 B7RP 1 CD275 ANTIGEN
ENSMUSG00000024295	-1.76465	0.00274566	0.0436888	Cyp4f41-ps
ENSMUSG00000040860	-1.76637	3.14143e-07	3.09538e-05	Crocc	CILIARY ROOTLET COILED COIL
ENSMUSG00000023066	-1.76909	3.21577e-06	0.000211777	Rttn	ROTATIN
ENSMUSG00000039670	-1.77252	4.24624e-07	3.95905e-05	Oxld1	OXIDOREDUCTASE DOMAIN CONTAINING 1
ENSMUSG00000089639	-1.77757	0.00468303	0.0643527	Gm2862
ENSMUSG00000025257	-1.77917	0.00275024	0.0437299	Ribc1	RIB43A WITH COILED COILS 1
ENSMUSG00000034883	-1.7834	8.70649e-06	0.000468907	Lrr1	LEUCINE RICH REPEAT 1 4 1BB MEDIATED SIGNALING MOLECULE 4 1BBLRR LRR REPEAT 1 LRR 1 PEPTIDYLPROLYL ISOMERASE 5
ENSMUSG00000055862	-1.78631	0.000827535	0.0173323	Izumo4	IZUMO SPERM EGG FUSION 4 PRECURSOR
ENSMUSG00000026669	-1.78769	5.13834e-08	6.68319e-06	Mcm10	MCM10 HOMOLOG
ENSMUSG00000097589	-1.78927	9.97689e-05	0.00324411	Dleu2
ENSMUSG00000086502	-1.78932	4.31252e-05	0.00165704	B130055M24Rik
ENSMUSG00000091747	-1.79038	2.56729e-06	0.000174825	D17H6S56E-5	ENV POLYPROTEIN SURFACE SU ; TRANSMEMBRANE TM ]
ENSMUSG00000091183	-1.79101	0.00140764	0.0260433	Gm5141	ZINC FINGER
ENSMUSG00000055633	-1.79537	2.19203e-05	0.000968103	Zfp580	ZINC FINGER 580
ENSMUSG00000031816	-1.79627	5.68845e-08	7.32543e-06	Mthfsd	METHENYLTETRAHYDROFOLATE SYNTHASE DOMAIN CONTAINING
ENSMUSG00000049037	-1.80176	0.00834613	0.0982389	Clec4a1	C TYPE LECTIN DOMAIN FAMILY 4 MEMBER A C TYPE LECTIN SUPERFAMILY MEMBER 6 DENDRITIC CELL
ENSMUSG00000026196	-1.80575	9.96592e-06	0.000519526	Bard1	BRCA1 ASSOCIATED RING DOMAIN 1 BARD 1 EC_6.3.2.-
ENSMUSG00000021569	-1.80966	9.97196e-07	7.83687e-05	Trip13	PACHYTENE CHECKPOINT 2 HOMOLOG THYROID HORMONE RECEPTOR INTERACTOR 13 THYROID RECEPTOR INTERACTING 13 TR INTERACTING 13 TRIP 13
ENSMUSG00000051235	-1.811	1.59812e-05	0.000760813	Gen1	FLAP ENDONUCLEASE GEN EC_3.1.-.- FLAP STRUCTURE SPECIFIC ENDONUCLEASE GEN XPG ENDONUCLEASE
ENSMUSG00000007646	-1.8111	6.286e-07	5.48717e-05	Rad51c	DNA REPAIR RAD51 HOMOLOG 3 RAD51 HOMOLOG C RAD51 2
ENSMUSG00000019320	-1.8186	0.000829723	0.0173501	Noxo1	NADPH OXIDASE ORGANIZER 1 NOX ORGANIZER 1
ENSMUSG00000036918	-1.82093	1.51648e-08	2.42014e-06	Ttc7	TETRATRICOPEPTIDE REPEAT TPR REPEAT
ENSMUSG00000093726	-1.82448	0.00131266	0.0246594	Gm20667
ENSMUSG00000032218	-1.82736	1.15152e-08	2.03772e-06	Ccnb2	G2/MITOTIC SPECIFIC CYCLIN B
ENSMUSG00000051184	-1.82843	1.25221e-07	1.46071e-05	Zfp524	ZINC FINGER 524
ENSMUSG00000005233	-1.82908	0.000215211	0.00596831	Spc25	KINETOCHORE SPC25
ENSMUSG00000040084	-1.82936	2.30058e-08	3.38107e-06	Bub1b	MITOTIC CHECKPOINT SERINE/THREONINE KINASE BUB1 BETA EC_2.7.11.1 MAD3/BUB1 RELATED KINASE MITOTIC CHECKPOINT KINASE MAD3L
ENSMUSG00000025766	-1.82969	5.50146e-05	0.00203281	D3Ertd751e	UNKNOWN
ENSMUSG00000027428	-1.83201	5.38936e-07	4.78718e-05	Rbbp9	HYDROLASE RBBP9 EC 3 B5T OVEREXPRESSED GENE PROTEIN BOG RETINOBLASTOMA BINDING 9 RBBP 9
ENSMUSG00000022945	-1.8328	4.23335e-08	5.6764e-06	Chaf1b	CHROMATIN ASSEMBLY FACTOR 1 SUBUNIT B CAF 1 SUBUNIT B CHROMATIN ASSEMBLY FACTOR I P60 SUBUNIT CAF I 60 KDA SUBUNIT CAF I P60
ENSMUSG00000035842	-1.83371	2.17299e-08	3.2674e-06	Ddx11	ATP DEPENDENT RNA HELICASE CHL1 EC_3.6.4.13 CHROMOSOME LOSS 1
ENSMUSG00000027326	-1.83432	1.33598e-06	0.00010132	Casc5	CASC5 CANCER SUSCEPTIBILITY CANDIDATE GENE 5 KINETOCHORE NULL 1
ENSMUSG00000035683	-1.83738	2.41837e-08	3.53421e-06	Melk	MATERNAL EMBRYONIC LEUCINE ZIPPER KINASE EC_2.7.11.1 KINASE PK38 TYROSINE KINASE MELK EC_2.7.10.- 2
ENSMUSG00000083718	-1.8391	0.00213223	0.0357843	Ccnb2-ps
ENSMUSG00000033126	-1.83964	6.20692e-06	0.000358006	Ybey	RIBONUCLEASE
ENSMUSG00000027699	-1.84136	2.75827e-08	3.98615e-06	Ect2	ECT2 EPITHELIAL CELL TRANSFORMING SEQUENCE 2 ONCOGENE
ENSMUSG00000025154	-1.84187	9.69594e-05	0.0031846	Arhgap19	RHO GTPASE ACTIVATING 19 RHO TYPE GTPASE ACTIVATING 19
ENSMUSG00000034906	-1.84222	1.54142e-08	2.43011e-06	Ncaph	CONDENSIN COMPLEX SUBUNIT 2 BARREN HOMOLOG 1 CHROMOSOME ASSOCIATED H H NON SMC CONDENSIN I COMPLEX SUBUNIT H XCAP H HOMOLOG
ENSMUSG00000039958	-1.84277	3.04942e-05	0.00125528	Mettl20	METHYLTRANSFERASE 20 EC_2.1.1.-
ENSMUSG00000026723	-1.84283	2.00132e-07	2.19663e-05	Trdmt1	TRNA CYTOSINE 38 C 5 METHYLTRANSFERASE EC_2.1.1.204 DNA CYTOSINE 5 METHYLTRANSFERASE 2 DNMT2 DNA METHYLTRANSFERASE HOMOLOG DNA MTASE HOMOLOG M
ENSMUSG00000025731	-1.84356	4.48616e-08	5.98453e-06	0610011F06Rik	HOMOLOG
ENSMUSG00000028229	-1.84627	3.49759e-07	3.36973e-05	Rmdn1	REGULATOR OF MICROTUBULE DYNAMICS 1 RMD 1 FAM82B
ENSMUSG00000047757	-1.8469	3.59531e-06	0.000232071	Fancb	FANCONI ANEMIA GROUP B FACB
ENSMUSG00000038252	-1.84828	1.16812e-08	2.04508e-06	Ncapd2	CONDENSIN COMPLEX SUBUNIT 1 CHROMOSOME CONDENSATION RELATED SMC ASSOCIATED 1 CHROMOSOME ASSOCIATED D2 D2 NON SMC CONDENSIN I COMPLEX SUBUNIT D2 XCAP D2 HOMOLOG
ENSMUSG00000045273	-1.85038	3.05813e-07	3.02476e-05	Cenph	CENTROMERE H CENP H
ENSMUSG00000048424	-1.85194	4.54799e-06	0.000281014	Ranbp3l	RAN BINDING 3
ENSMUSG00000074476	-1.85234	1.67544e-06	0.000123117	Spc24	KINETOCHORE SPC24
ENSMUSG00000083890	-1.85382	2.39608e-06	0.00016533	Gm15703
ENSMUSG00000032565	-1.85398	1.40159e-07	1.61325e-05	Nudt16	U8 SNORNA DECAPPING ENZYME EC_3.6.1.62 IDP PHOSPHATASE IDPASE EC_3.6.1.- INOSINE DIPHOSPHATE PHOSPHATASE NUCLEOSIDE DIPHOSPHATE LINKED MOIETY X MOTIF 16 NUDIX MOTIF 16 M7GPPPN HYDROLASE
ENSMUSG00000055184	-1.85892	0.000158302	0.00466882	Fam72a	FAM72A
ENSMUSG00000027715	-1.86128	8.82644e-07	7.19756e-05	Ccna2	CYCLIN A
ENSMUSG00000021177	-1.86345	1.53237e-08	2.43011e-06	Tdp1	TYROSYL DNA PHOSPHODIESTERASE TYR DNA PHOSPHODIESTERASE EC_3.1.4.-
ENSMUSG00000026683	-1.8638	1.6181e-05	0.000766698	Nuf2	KINETOCHORE NUF2 CELL DIVISION CYCLE ASSOCIATED 1
ENSMUSG00000022033	-1.86602	0.000115377	0.00366011	Pbk	LYMPHOKINE ACTIVATED KILLER T CELL ORIGINATED KINASE EC_2.7.12.2 PDZ BINDING KINASE T LAK CELL ORIGINATED KINASE
ENSMUSG00000001228	-1.86881	2.564e-05	0.00110244	Uhrf1	E3 UBIQUITIN LIGASE UHRF1 EC_6.3.2.- UBIQUITIN PHD AND RING FINGER DOMAIN CONTAINING 1 UBIQUITIN CONTAINING PHD AND RING FINGER DOMAINS 1
ENSMUSG00000001053	-1.87237	0.000670983	0.0147568	N4bp3	NEDD4 BINDING 3 N4BP3
ENSMUSG00000028693	-1.87342	5.65135e-09	1.08895e-06	Nasp	NUCLEAR AUTOANTIGENIC SPERM NASP
ENSMUSG00000017718	-1.87451	6.0624e-05	0.00219715	Afmid	KYNURENINE FORMAMIDASE KFA KFASE EC_3.5.1.9 ARYLFORMAMIDASE N FORMYLKYNURENINE FORMAMIDASE FKF
ENSMUSG00000034206	-1.8767	2.03774e-06	0.00014483	Polq	HELICASE POLQ EC_3.6.4.12 MUS308 HELICASE POLQ HELICASE
ENSMUSG00000032850	-1.87741	0.00061503	0.0138159	Rnft2	RING FINGER AND TRANSMEMBRANE DOMAIN CONTAINING
ENSMUSG00000043243	-1.87851	1.38918e-05	0.000674042	Fam129c	NIBAN 2 B CELL 1 FAM129C
ENSMUSG00000024013	-1.87928	0.00059652	0.0135286	Fgd2	FYVE RHOGEF AND PH DOMAIN CONTAINING ZINC FINGER FYVE DOMAIN CONTAINING
ENSMUSG00000036223	-1.88195	2.77897e-08	3.99388e-06	Ska1	SPINDLE AND KINETOCHORE ASSOCIATED 1
ENSMUSG00000026134	-1.88213	1.10062e-08	1.96098e-06	Prim2	DNA PRIMASE LARGE SUBUNIT EC_2.7.7.- DNA PRIMASE 58 KDA SUBUNIT
ENSMUSG00000006463	-1.88994	8.46002e-08	1.03319e-05	Zdhhc24	PROBABLE PALMITOYLTRANSFERASE ZDHHC24 EC_2.3.1.- ZINC FINGER DHHC DOMAIN CONTAINING 24 DHHC 24
ENSMUSG00000028068	-1.89337	9.91444e-09	1.791e-06	Iqgap3	RAS GTPASE ACTIVATING
ENSMUSG00000036777	-1.89501	9.58947e-09	1.7567e-06	Anln	ACTIN BINDING ANILLIN
ENSMUSG00000042708	-1.90264	1.47366e-06	0.000110793	Shcbp1l	SHC SH2 DOMAIN BINDING 1
ENSMUSG00000022322	-1.90431	1.71861e-08	2.67701e-06	Shcbp1	SHC SH2 DOMAIN BINDING 1
ENSMUSG00000020415	-1.905	7.49258e-08	9.24315e-06	Pttg1	PITUITARY TUMOR TRANSFORMING GENE
ENSMUSG00000084220	-1.90594	0.000389475	0.00950414	Gm12387
ENSMUSG00000097353	-1.91141	5.72068e-05	0.00210027	AC170752.1
ENSMUSG00000037474	-1.91451	5.14653e-09	9.99079e-07	Dtl	DENTICLELESS HOMOLOG
ENSMUSG00000022364	-1.91701	6.2612e-09	1.19759e-06	Wdr67	WD REPEAT CONTAINING 67
ENSMUSG00000022769	-1.91967	3.61347e-06	0.000232667	Sdf2l1	STROMAL CELL DERIVED FACTOR 2 1 PRECURSOR SDF2 1
ENSMUSG00000024795	-1.92754	3.47774e-05	0.00138965	Kif20b	KINESIN KIF20B KINESIN RELATED MOTOR INTERACTING WITH PIN1 M PHASE PHOSPHOPROTEIN 1 MPP1
ENSMUSG00000021120	-1.92857	3.12043e-08	4.36407e-06	Pigh	PHOSPHATIDYLINOSITOL N ACETYLGLUCOSAMINYLTRANSFERASE SUBUNIT H EC_2.4.1.198 PHOSPHATIDYLINOSITOL GLYCAN BIOSYNTHESIS CLASS H PIG H
ENSMUSG00000082865	-1.92883	0.00139677	0.0258974	Gm14745
ENSMUSG00000039814	-1.9342	0.00351002	0.0522645	Xkr5	XK RELATED 5
ENSMUSG00000097908	-1.93493	3.11972e-09	6.39002e-07	AC147987.1
ENSMUSG00000052565	-1.93508	0.00114416	0.0222778	Hist1h1d	HISTONE H1
ENSMUSG00000061615	-1.93806	0.000356922	0.00884673	Hist1h2ab	HISTONE H2A
[truncated: 232 more rows]
