# Supplementary material for: Regulation of Toll-like Receptor Signaling by the SF3a mRNA Splicing Complex
Source: PLoS Genet. 2015 Feb 6;11(2):e1004932. doi: 10.1371/journal.pgen.1004932 (PMC4450051; doi:10.1371/journal.pgen.1004932)
Supplement: S9 Table — DEXSeq – CT siRNA no LPS vs CT siRNA with LPS. (XLSX) [file pgen.1004932.s011.xlsx]

## Sheet: Sheet2
Table S9. DEXSeq, CT siRNA no LPS vs CT siRNA with LPS
Genes with significantly differentially expressed exons at FDR 0.1; (partial) exons may belong to more than one gene, in which case they are treated as a unit.
Ensembl ID	Gene	Chromosome	Start	End	total_exons	exon_changes	Description
ENSMUSG00000016495	5033414D02Rik	chr19	29348599	29367390	29	1	PLASMINOGEN RECEPTOR KT PLG R KT
ENSMUSG00000021185	9030617O03Rik	chr12	100779057	100896981	32	3	MITOCHONDRIAL PRECURSOR
ENSMUSG00000089844	A530032D15Rik	chr1	85083069	85109853	13	3	UNCHARACTERIZED
ENSMUSG00000096917	AC130841.1	chr8	57488054	57508877	3	1
ENSMUSG00000027951	Adar	chr3	89715022	89753446	24	1	DOUBLE STRANDED RNA SPECIFIC EDITASE EC_3.5.-.- RNA EDITING DEAMINASE RNA EDITING ENZYME DSRNA ADENOSINE DEAMINASE
ENSMUSG00000037860	Aim2	chr1	173350879	173466040	23	1	INTERFERON INDUCIBLE AIM2
ENSMUSG00000066406	Akap13	chr7	75455534	75754609	60	2	RHO GUANINE NUCLEOTIDE EXCHANGE FACTOR 2 GUANINE NUCLEOTIDE EXCHANGE FACTOR H1 GEF H1
ENSMUSG00000030695	Aldoa	chr7	126795234	126800751	31	1	FRUCTOSE BISPHOSPHATE ALDOLASE EC_4.1.2.13 TYPE ALDOLASE
ENSMUSG00000052477	C130026I21Rik	chr1	84992690	85270566	22	2	UNCHARACTERIZED
ENSMUSG00000014592	Camta1	chr4	150917322	151861876	52	1	CALMODULIN BINDING TRANSCRIPTION ACTIVATOR
ENSMUSG00000056737	Capg	chr6	72544391	72562983	31	1	MACROPHAGE CAPPING ACTIN REGULATORY CAP G
ENSMUSG00000026029	Casp8	chr1	58795374	58847503	10	2	CASPASE PRECURSOR CASP APOPTOTIC PROTEASE MCH ICE APOPTOTIC PROTEASE [CONTAINS CASPASE SUBUNIT CASPASE SUBUNIT
ENSMUSG00000061882 ENSMUSG00000023106	Ccdc62 / Denr	chr5	123907175	123969895	40	1	COILED COIL DOMAIN CONTAINING 62 / DENSITY REGULATED DRP
ENSMUSG00000047798	Cd300lf	chr11	115116214	115133992	18	1	CMRF35 MOLECULE 1 PRECURSOR CLM 1 CD300 ANTIGEN FAMILY MEMBER F RECEPTOR MYELOID IMMUNOGLOBULIN RECEPTOR CD300F ANTIGEN
ENSMUSG00000000682	Cd52	chr4	134082448	134095082	6	1	UNKNOWN
ENSMUSG00000038241	Cep250	chr2	155956458	155998900	55	1	CENTROSOME ASSOCIATED CEP250.250 KDA CENTROSOMAL CEP250 CENTROSOMAL NEK2 ASSOCIATED 1 C NAP1 CENTROSOMAL 2
ENSMUSG00000005442	Cic	chr7	25267704	25294159	51	1	CAPICUA HOMOLOG
ENSMUSG00000032578	Cish	chr9	107296026	107302784	16	1	CYTOKINE INDUCIBLE SH2 CONTAINING CIS CIS 1 SUPPRESSOR OF CYTOKINE SIGNALING SOCS
ENSMUSG00000002307	Daxx	chr17	33909414	33915589	28	2	DEATH DOMAIN ASSOCIATED 6 DAXX
ENSMUSG00000036461	Elf1	chr14	79481194	79582476	11	1	ETS RELATED TRANSCRIPTION FACTOR ELF E74 FACTOR
ENSMUSG00000040811 ENSMUSG00000065543	Eml2 / Mir330	chr7	19176421	19206482	42	2	ECHINODERM MICROTUBULE ASSOCIATED EMAP /
ENSMUSG00000093938 ENSMUSG00000070354 ENSMUSG00000078771	EVI2B / Evi2b / Evi2a	chr11	79513385	79530609	19	1	EVI2B PRECURSOR ECOTROPIC VIRAL INTEGRATION SITE 2B EVI 2B CD361 ANTIGEN / UNKNOWN / EVI2A PRECURSOR ECOTROPIC VIRAL INTEGRATION SITE 2A EVI 2A
ENSMUSG00000028128	F3	chr3	121723537	121735052	6	1	TISSUE FACTOR PRECURSOR TF COAGULATION FACTOR III CD142 ANTIGEN
ENSMUSG00000030530	Furin	chr7	80388585	80405436	36	2	PRECURSOR
ENSMUSG00000028270	Gbp2	chr3	142620602	142638008	14	1	GUANYLATE BINDING GTP BINDING GBP GUANINE NUCLEOTIDE BINDING
ENSMUSG00000026103	Gls	chr1	52163448	52233232	53	1	GLUTAMINASE ISOFORM MITOCHONDRIAL PRECURSOR GLS EC_3.5.1.2 GLUTAMINASE L GLUTAMINE AMIDOHYDROLASE
ENSMUSG00000080772 ENSMUSG00000028385	Gm12543 / Snx30	chr4	59805840	59904737	17	1	/ SORTING NEXIN
ENSMUSG00000092511 ENSMUSG00000024371 ENSMUSG00000090231	Gm20547 / C2 / Cfb	chr17	34856374	34898265	71	6	COMPLEMENT FACTOR B PRECURSOR EC_3.4.21.47 C3/C5 CONVERTASE [CONTAINS COMPLEMENT FACTOR B BA FRAGMENT; COMPLEMENT FACTOR B BB FRAGMENT] / COMPLEMENT FACTOR B PRECURSOR EC_3.4.21.47 C3/C5 CONVERTASE [CONTAINS COMPLEMENT FACTOR B BA FRAGMENT; COMPLEMENT FACTOR B BB FRAGMENT] / COMPLEMENT FACTOR B PRECURSOR EC_3.4.21.47 C3/C5 CONVERTASE [CONTAINS COMPLEMENT FACTOR B BA FRAGMENT; COMPLEMENT FACTOR B …
ENSMUSG00000067547 ENSMUSG00000022148	Gm7666 / Fyb	chr15	6579871	6663313	33	1	/ FYN BINDING ADHESION AND DEGRANULATION PROMOTING ADAPTOR ADAP FYB 120/130 P120/P130 FYN T BINDING SLAP 130 SLP 76 ASSOCIATED PHOSPHOPROTEIN
ENSMUSG00000067212	H2-T23	chr17	36029773	36032855	21	1	HLA CLASS I HISTOCOMPATIBILITY ANTIGEN ALPHA CHAIN PRECURSOR MHC CLASS I ANTIGEN
ENSMUSG00000016559	H3f3b	chr11	116021912	116027962	14	4	HISTONE H3
ENSMUSG00000078582 ENSMUSG00000028634	Hivep3 / Hivep3	chr4	119733784	120138045	26	2	UNCHARACTERIZED FRAGMENT / TRANSCRIPTION FACTOR HIVEP3 HUMAN IMMUNODEFICIENCY VIRUS TYPE I ENHANCER BINDING 3 KAPPA B AND V D J RECOMBINATION SIGNAL SEQUENCES BINDING KAPPA BINDING 1 KBP 1 ZINC FINGER ZAS3
ENSMUSG00000036091 ENSMUSG00000079334 ENSMUSG00000010051	Hyal3 / Nat6 / Hyal1	chr9	107576927	107587359	27	1	HYALURONIDASE PRECURSOR EC_3.2.1.35 HYALURONOGLUCOSAMINIDASE / N ACETYLTRANSFERASE 6 EC_2.3.1.- FUSION 2 FUS 2 / HYALURONIDASE PRECURSOR EC_3.2.1.35 HYALURONOGLUCOSAMINIDASE
ENSMUSG00000073489	Ifi204	chr1	173747293	173766876	9	1	INTERFERON ACTIVABLE IFI INTERFERON INDUCIBLE
ENSMUSG00000045932	Ifit2	chr19	34550694	34576419	6	3	INTERFERON INDUCED WITH TETRATRICOPEPTIDE REPEATS IFIT INTERFERON INDUCED KDA IFI
ENSMUSG00000023206	Il15ra	chr2	11705287	11733986	37	2	INTERLEUKIN 15 RECEPTOR SUBUNIT ALPHA PRECURSOR IL 15 RECEPTOR SUBUNIT ALPHA IL 15R ALPHA IL 15RA CD215 ANTIGEN [CONTAINS SOLUBLE INTERLEUKIN 15 RECEPTOR SUBUNIT ALPHA SIL 15 RECEPTOR SUBUNIT ALPHA SIL 15R ALPHA SIL 15RA ]
ENSMUSG00000026981	Il1rn	chr2	24336853	24351494	16	2	INTERLEUKIN 1 RECEPTOR ANTAGONIST PRECURSOR IL 1RN IL 1RA IRAP IL1 INHIBITOR
ENSMUSG00000021998	Lcp1	chr14	75131101	75230842	39	1	PLASTIN
ENSMUSG00000078933 ENSMUSG00000042590	Lrrc70 / Ipo11	chr13	106794439	106936915	33	1	LEUCINE RICH REPEAT CONTAINING 70 PRECURSOR SYNLEURIN / IMPORTIN 11 IMP11 RAN BINDING 11 RANBP11
ENSMUSG00000022587	Ly6e	chr15	74955051	74959905	7	1	LYMPHOCYTE ANTIGEN 6E PRECURSOR LY 6E STEM CELL ANTIGEN 2 THYMIC SHARED ANTIGEN 1 TSA 1
ENSMUSG00000004561 ENSMUSG00000072572	Mettl17 / Slc39a2	chr14	51884842	51896745	60	1	METHYLTRANSFERASE 17 MITOCHONDRIAL PRECURSOR EC_2.1.1.- METHYLTRANSFERASE 11 DOMAIN CONTAINING 1 RSM22 HOMOLOG MITOCHONDRIAL / ZINC TRANSPORTER ZIP2 6A1 ETI 1 SOLUTE CARRIER FAMILY 39 MEMBER 2 ZRT AND IRT 2 ZIP 2 HZIP2
ENSMUSG00000065455 ENSMUSG00000018171	Mir21 / Vmp1	chr11	86583865	86683836	28	1	/ VACUOLE MEMBRANE 1 TRANSMEMBRANE 49
ENSMUSG00000003948	Mmd	chr11	90187684	90278589	16	1	MONOCYTE TO MACROPHAGE DIFFERENTIATION FACTOR PROGESTIN AND ADIPOQ RECEPTOR FAMILY MEMBER PROGESTIN AND ADIPOQ RECEPTOR FAMILY MEMBER
ENSMUSG00000026536	Mnda	chr1	173896355	173912922	7	2	MYELOID CELL NUCLEAR DIFFERENTIATION ANTIGEN
ENSMUSG00000090272 ENSMUSG00000039997	Mndal / Ifi203	chr1	173857221	173942672	31	2	MYELOID CELL NUCLEAR DIFFERENTIATION ANTIGEN / MYELOID CELL NUCLEAR DIFFERENTIATION ANTIGEN
ENSMUSG00000030037 ENSMUSG00000079511	Mrpl53 / Ccdc142	chr6	83101617	83109939	18	1	39S RIBOSOMAL L53 MITOCHONDRIAL PRECURSOR L53MT MRP L53 / COILED COIL DOMAIN CONTAINING 142
ENSMUSG00000039680 ENSMUSG00000079514 ENSMUSG00000089774	Mrps6 / Gm16309 / Slc5a3	chr16	92058270	92112227	12	3	28S RIBOSOMAL S6 MITOCHONDRIAL MRP S6 S6MT / / COTRANSPORTER NA + COTRANSPORTER SOLUTE CARRIER FAMILY 5 MEMBER
ENSMUSG00000066442 ENSMUSG00000089929	Mthfs / Bcl2a1b	chr9	89199209	89240226	25	1	5 FORMYLTETRAHYDROFOLATE CYCLO LIGASE EC_6.3.3.2 5 10 METHENYL TETRAHYDROFOLATE SYNTHETASE MTHFS METHENYL THF SYNTHETASE / BCL 2 RELATED A1 HEMOPOIETIC SPECIFIC EARLY RESPONSE PROTEIN BFL 1
ENSMUSG00000037235	Mxd4	chr5	34173887	34187720	8	1	MAX DIMERIZATION 4 MAX DIMERIZER 4 MAX ASSOCIATED 4 MAX INTERACTING TRANSCRIPTIONAL REPRESSOR MAD4
ENSMUSG00000009073	Nf2	chr11	4765845	4849536	37	1	MOESIN
ENSMUSG00000043858 ENSMUSG00000074141	Nup62 / Il4i1	chr7	44816088	44840809	28	8	NUCLEAR PORE GLYCOPROTEIN P62.62 KDA NUCLEOPORIN NUCLEOPORIN NUP62 / L AMINO ACID OXIDASE PRECURSOR LAAO LAO EC_1.4.3.2
ENSMUSG00000037997	Parp11	chr6	127446840	127494241	26	2	POLY [ADP RIBOSE] POLYMERASE 11 PARP 11 EC_2.4.2.30 ADP RIBOSYLTRANSFERASE DIPHTHERIA TOXIN 11 ARTD11
ENSMUSG00000009030	Pdcl	chr2	37350074	37359332	13	1	PHOSDUCIN PHLP
ENSMUSG00000030990	Pgap2	chr7	102210208	102238567	65	2	POST GPI ATTACHMENT TO PROTEINS FACTOR 2 FGF RECEPTOR ACTIVATING 1
ENSMUSG00000048537	Phldb1	chr9	44686304	44735198	54	1	PLECKSTRIN HOMOLOGY DOMAIN FAMILY B MEMBER LL5
ENSMUSG00000046245	Pilra	chr5	137821952	137836268	12	1	PAIRED IMMUNOGLOBULIN TYPE 2 RECEPTOR BETA PRECURSOR ACTIVATING RECEPTOR PILR BETA
ENSMUSG00000022565 ENSMUSG00000063268	Plec / Parp10	chr15	76170974	76243441	79	33	AMBIGUOUS / POLY [ADP RIBOSE] POLYMERASE 10 PARP 10 EC_2.4.2.30 ADP RIBOSYLTRANSFERASE DIPHTHERIA TOXIN 10 ARTD10
ENSMUSG00000073557	Ppp1r12b	chr1	134754658	134955942	46	1	PHOSPHATASE 1 REGULATORY SUBUNIT 12A MYOSIN PHOSPHATASE TARGETING SUBUNIT 1 MYOSIN PHOSPHATASE TARGET SUBUNIT 1 PHOSPHATASE MYOSIN BINDING SUBUNIT
ENSMUSG00000045114 ENSMUSG00000092534 ENSMUSG00000030681 ENSMUSG00000030680	Prrt2 / Gm20418 / Mvp / 2900092E17Rik	chr7	126986860	127021211	41	4	PROLINE RICH TRANSMEMBRANE 2 DISPANIN SUBFAMILY B MEMBER 3 DSPB3 / PAXIP1 ASSOCIATED GLUTAMATE RICH 1 PAXIP1 ASSOCIATED 1 PTIP ASSOCIATED 1 / MAJOR VAULT MVP / PAXIP1 ASSOCIATED GLUTAMATE RICH 1 PAXIP1 ASSOCIATED 1 PTIP ASSOCIATED 1
ENSMUSG00000021024	Psma6	chr12	55384222	55418454	13	1	PROTEASOME SUBUNIT ALPHA TYPE EC_3.4.25.1 MACROPAIN MULTICATALYTIC ENDOPEPTIDASE COMPLEX PROTEASOME
ENSMUSG00000029333	Rasgef1b	chr5	99217426	99252927	19	1	RAS GEF DOMAIN CONTAINING FAMILY MEMBER
ENSMUSG00000028936	Rpl22	chr4	152325742	152334071	20	1	60S RIBOSOMAL L22
ENSMUSG00000059248	Sept9	chr11	117199661	117362325	30	1	SEPTIN
ENSMUSG00000042308 ENSMUSG00000042289	Setd1a / Hsd3b7	chr7	127776670	127803802	60	2	HISTONE LYSINE N METHYLTRANSFERASE H3 LYSINE 4 SPECIFIC EC_2.1.1.43 COMPASS COMPONENT SET1 SET DOMAIN CONTAINING 1 / 3 BETA HYDROXYSTEROID DEHYDROGENASE/DELTA 5 >4 ISOMERASE TYPE 3 BETA HYDROXYSTEROID DEHYDROGENASE/DELTA 5 >4 ISOMERASE TYPE 3 BETA HSD [INCLUDES 3 BETA HYDROXY DELTA 5 STEROID DEHYDROGENASE EC_1.1.1.145 3 BETA HYDROXY 5 ENE STEROID DEHYDROGENASE PROGESTER
ENSMUSG00000031246 ENSMUSG00000048621	Sh3bgrl / Gm6377	chrX	109095365	109200439	15	2	SH3 DOMAIN BINDING GLUTAMIC ACID RICH / AMBIGUOUS
ENSMUSG00000010095	Slc3a2	chr19	8706882	8723369	11	1	4F2 CELL SURFACE ANTIGEN HEAVY CHAIN 4F2HC CD98 ANTIGEN
ENSMUSG00000069793	Slfn9	chr11	82979629	82991830	10	1	SCHLAFEN FAMILY MEMBER
ENSMUSG00000038301	Snx10	chr6	51523901	51590679	22	1	SORTING NEXIN
ENSMUSG00000042331	Specc1	chr11	61956779	62223013	21	1	CYTOSPIN A SPECC1 SPERM ANTIGEN WITH CALPONIN HOMOLOGY AND COILED COIL DOMAINS 1
ENSMUSG00000043079	Synpo	chr18	60593973	60660142	31	2	SYNAPTOPODIN
ENSMUSG00000037321	Tap1	chr17	34187553	34197225	28	1	ATP BINDING CASSETTE SUB FAMILY B MEMBER
ENSMUSG00000029174	Tbc1d1	chr5	64159451	64351486	40	1	TBC1 DOMAIN FAMILY MEMBER 4 AKT SUBSTRATE OF 160 KDA AS160
ENSMUSG00000001750	Tcirg1	chr19	3896050	3907133	44	1	V TYPE PROTON ATPASE 116 KDA SUBUNIT A 1 V ATPASE 116 KDA A1 VACUOLAR PROTON TRANSLOCATING ATPASE 116 KDA SUBUNIT A 1
ENSMUSG00000068040	Tm9sf4	chr2	153161303	153210466	38	1	TRANSMEMBRANE 9 SUPERFAMILY MEMBER PRECURSOR
ENSMUSG00000025227	Tmem180	chr19	46341121	46375252	14	1	TRANSMEMBRANE 180
ENSMUSG00000049734 ENSMUSG00000025646	Trex1 / Atrip	chr9	109057933	109074124	37	3	THREE PRIME REPAIR EXONUCLEASE 1 EC_3.1.11.2 3' 5' EXONUCLEASE TREX1 / ATR INTERACTING ATM AND RAD3 RELATED INTERACTING
ENSMUSG00000022010	Tsc22d1	chr14	76414961	76507765	43	1	TSC22 DOMAIN FAMILY 1 REGULATORY TSC 22 TGFB STIMULATED 22 HOMOLOG TRANSFORMING GROWTH FACTOR BETA 1 INDUCED TRANSCRIPT 4
ENSMUSG00000073131	Vma21	chrX	71815924	71839757	12	1	UNKNOWN
ENSMUSG00000062381 ENSMUSG00000059323	Vps28 / Tonsl	chr15	76622088	76639958	53	3	VACUOLAR SORTING ASSOCIATED 28 HOMOLOG ESCRT I COMPLEX SUBUNIT VPS28 / TONSOKU INHIBITOR OF KAPPA B RELATED I KAPPA B RELATED IKAPPABR NF KAPPA B INHIBITOR 2 NUCLEAR FACTOR OF KAPPA LIGHT POLYPEPTIDE GENE ENHANCER IN B CELLS INHIBITOR 2
ENSMUSG00000051390 ENSMUSG00000024308	Zbtb22 / Tapbp	chr17	33915899	33929288	23	2	ZINC FINGER AND BTB DOMAIN CONTAINING 22 ZINC FINGER 297 / TAPASIN PRECURSOR TPN TPSN TAP BINDING
ENSMUSG00000041961	Znrf3	chr11	5276324	5444847	14	1	E3 UBIQUITIN LIGASE ZNRF3 PRECURSOR EC_6.3.2.- ZINC/RING FINGER 3
