# Supplementary material for: Regulation of Toll-like Receptor Signaling by the SF3a mRNA Splicing Complex
Source: PLoS Genet. 2015 Feb 6;11(2):e1004932. doi: 10.1371/journal.pgen.1004932 (PMC4450051; doi:10.1371/journal.pgen.1004932)
Supplement: S10 Table — DEXSeq – CT siRNA no LPS vs SF3a1 siRNA no LPS. (XLSX) [file pgen.1004932.s012.xlsx]

## Sheet: Sheet2
Table S10. DEXSeq, CT siRNA no LPS vs SF3A1 siRNA no LPS
Genes with significantly differentially expressed exons at FDR 0.1; (partial) exons may belong to more than one gene, in which case they are treated as a unit.
Ensembl ID	Gene	Chromosome	Start	End	total_exons	exon_changes	Description
ENSMUSG00000021470	0610007P08Rik	chr13	63815240	63900302	36	1	DNA EXCISION REPAIR ERCC 6 2
ENSMUSG00000028608	0610037L13Rik	chr4	107889813	107899384	37	2	UNKNOWN
ENSMUSG00000040720	1110037F02Rik	chr4	11485958	11550684	27	1	VIRILIZER HOMOLOG
ENSMUSG00000027569	1600027N09Rik	chr2	180581304	180586304	17	1	MRG/MORF4L BINDING MRG BINDING
ENSMUSG00000019797	1700021F05Rik	chr10	43525121	43540994	11	1	UNCHARACTERIZED
ENSMUSG00000061759	1700052N19Rik	chr10	4432467	4455141	18	1	HOMOLOG
ENSMUSG00000078667 ENSMUSG00000027942	1700094D03Rik / 4933434E20Rik	chr3	90051636	90068347	32	1	UNCHARACTERIZED HOMOLOG / UNCHARACTERIZED
ENSMUSG00000061461	1810013D10Rik	chr5	53267106	53283510	12	1	UNKNOWN
ENSMUSG00000022507	1810013L24Rik	chr16	8830100	8858916	4	1	UNKNOWN
ENSMUSG00000021458	2010111I01Rik	chr13	63014934	63326096	22	1	AMINOPEPTIDASE O AP O EC_3.4.11.-
ENSMUSG00000029559	2210016L21Rik	chr5	114942158	114949783	15	2	UNCHARACTERIZED
ENSMUSG00000087380	2210408F21Rik	chr6	31220351	31337404	31	1
ENSMUSG00000027245 ENSMUSG00000074884	2310003F16Rik / Serf2	chr2	121449195	121458672	35	1	HUNTINGTIN INTERACTING K HUNTINGTIN YEAST PARTNER K / SMALL EDRK RICH FACTOR 2
ENSMUSG00000021711 ENSMUSG00000078936	2410002O22Rik / 2410002O22Rik	chr13	104142149	104178469	26	1	HOMOLOG / UNCHARACTERIZED
ENSMUSG00000086841	2410006H16Rik	chr11	62602877	62604807	5	1
ENSMUSG00000031226	2610029G23Rik	chrX	105079756	105117090	14	1	CXORF26
ENSMUSG00000010277	2610507B11Rik	chr11	78261752	78290623	56	1	PRECURSOR
ENSMUSG00000058833	2810428I15Rik	chr8	70504292	70506752	21	1	UNCHARACTERIZED
ENSMUSG00000048910 ENSMUSG00000083012	2810453I06Rik / 2810453I06Rik	chr5	143548706	143564531	8	3	FAM220A STAT3 INTERACTING AS A REPRESSOR / UNKNOWN
ENSMUSG00000024410	3110002H16Rik	chr18	12168717	12189997	40	1	UNCHARACTERIZED COLON CANCER ASSOCIATED MIC1 MIC 1
ENSMUSG00000026388	3110009E18Rik	chr1	120121187	120188189	13	1	UNKNOWN
ENSMUSG00000030649	3200002M19Rik	chr7	101881325	101901845	36	1	ANAPHASE PROMOTING COMPLEX SUBUNIT 15 APC15
ENSMUSG00000093571 ENSMUSG00000042831	7SK / Alkbh6	chr7	30308717	30314304	33	1	/ ALPHA KETOGLUTARATE DEPENDENT DIOXYGENASE ALKB HOMOLOG 6 EC_1.14.11.- ALKYLATED DNA REPAIR ALKB HOMOLOG 6
ENSMUSG00000093734 ENSMUSG00000020385	7SK / Clk4	chr11	51261730	51281766	45	1	/ DUAL SPECIFICITY KINASE EC_2.7.12.1 CDC KINASE
ENSMUSG00000085399	9130206I24Rik	chr4	114909257	114921967	8	1
ENSMUSG00000028973	Abcb8	chr5	24393663	24410054	34	1	ATP BINDING CASSETTE SUB FAMILY B MEMBER
ENSMUSG00000038762	Abcf1	chr17	35956819	35969761	39	1	ATP BINDING CASSETTE SUB FAMILY F MEMBER
ENSMUSG00000007036	Abhd16a	chr17	35089263	35102987	35	1	ABHYDROLASE DOMAIN CONTAINING 16A EC 3 HLA B ASSOCIATED TRANSCRIPT 5
ENSMUSG00000058835	Abi1	chr2	22940073	23040241	36	1	ABL INTERACTOR 1 ABELSON INTERACTOR 1 ABI 1 EPS8 SH3 DOMAIN BINDING EPS8 BINDING SPECTRIN SH3 DOMAIN BINDING 1
ENSMUSG00000018381	Abi3	chr11	95830074	95842476	17	1	ABI GENE FAMILY MEMBER 3 NEW MOLECULE INCLUDING SH3 NESH
ENSMUSG00000080473 ENSMUSG00000002748	AC024607.1 / Baz1b	chr5	135187264	135246129	28	1	/ TYROSINE KINASE BAZ1B EC_2.7.10.2 BROMODOMAIN ADJACENT TO ZINC FINGER DOMAIN 1B WILLIAMS SYNDROME TRANSCRIPTION FACTOR WILLIAMS BEUREN SYNDROME CHROMOSOMAL REGION 9
ENSMUSG00000092686 ENSMUSG00000020048 ENSMUSG00000084899	AC152453.1 / Hsp90b1 / Gm15344	chr10	86690209	86705509	32	1	/ HEAT SHOCK /
ENSMUSG00000036138	Acaa1a	chr9	119339676	119350299	33	2	3 KETOACYL COA THIOLASE PEROXISOMAL PRECURSOR EC_2.3.1.16 ACETYL COA ACYLTRANSFERASE BETA KETOTHIOLASE PEROXISOMAL 3 OXOACYL COA THIOLASE
ENSMUSG00000031969	Acad8	chr9	26974135	26999566	27	1	MEDIUM CHAIN SPECIFIC ACYL COA DEHYDROGENASE MITOCHONDRIAL PRECURSOR MCAD EC_1.3.8.7
ENSMUSG00000028937	Acot7	chr4	152178134	152271855	19	1	CYTOSOLIC ACYL COENZYME A THIOESTER HYDROLASE EC_3.1.2.2 ACYL COA THIOESTERASE 7 BRAIN ACYL COA HYDROLASE BACH CTE IIA CTE II LONG CHAIN ACYL COA THIOESTER HYDROLASE
ENSMUSG00000026836	Acvr1	chr2	58388644	58567157	23	1	RECEPTOR TYPE PRECURSOR EC_2.7.11.30 ACTIVIN RECEPTOR KINASE ALK
ENSMUSG00000025473	Adam8	chr7	139978932	139992562	39	1	DISINTEGRIN AND METALLOPROTEINASE DOMAIN CONTAINING PRECURSOR ADAM EC_3.4.24.-
ENSMUSG00000020262	Adarb1	chr10	77290726	77418270	34	1	DOUBLE STRANDED RNA SPECIFIC EDITASE EC_3.5.-.- RNA EDITING DEAMINASE RNA EDITING ENZYME DSRNA ADENOSINE DEAMINASE
ENSMUSG00000026457	Adipor1	chr1	134415378	134433351	17	1	RECEPTOR
ENSMUSG00000042558	Adprhl2	chr4	126316047	126321703	14	1	POLY ADP RIBOSE GLYCOHYDROLASE ARH3 EC_3.2.1.143 ADP RIBOSYLHYDROLASE 3 [PROTEIN ADP RIBOSYLARGININE] HYDROLASE 2
ENSMUSG00000024858	Adrbk1	chr19	4286001	4306222	46	3	G COUPLED RECEPTOR KINASE G COUPLED RECEPTOR KINASE
ENSMUSG00000039041	Adrm1	chr2	180171485	180176286	30	1	PROTEASOMAL UBIQUITIN RECEPTOR ADHESION REGULATING MOLECULE 1 ARM 1
ENSMUSG00000030232	Aebp2	chr6	140622449	140678472	29	2	ZINC FINGER AEBP2 ADIPOCYTE ENHANCER BINDING 2 AE BINDING 2
ENSMUSG00000017718 ENSMUSG00000093485 ENSMUSG00000048277	Afmid / Gm20708 / Syngr2	chr11	117809668	117839908	40	2	KYNURENINE FORMAMIDASE KFA KFASE EC_3.5.1.9 ARYLFORMAMIDASE N FORMYLKYNURENINE FORMAMIDASE FKF / UNKNOWN / SYNAPTOGYRIN
ENSMUSG00000026159 ENSMUSG00000093782	Agfg1 / AC138214.1	chr1	82839446	82896275	16	1	ARF GAP DOMAIN AND FG REPEAT CONTAINING 1 HIV 1 REV BINDING NUCLEOPORIN RIP /
ENSMUSG00000021557	Agtpbp1	chr13	59449537	59585227	72	1	CYTOSOLIC CARBOXYPEPTIDASE EC_3.4.17.- ATP/GTP BINDING
ENSMUSG00000020359	Agxt2l2	chr11	51584757	51604489	31	1	ALANINE GLYOXYLATE AMINOTRANSFERASE 2
ENSMUSG00000069833	Ahnak	chr19	8989284	9076919	7	1	NEUROBLAST DIFFERENTIATION ASSOCIATED AHNAK DESMOYOKIN
ENSMUSG00000087107	AI662270	chr11	83223576	83226604	7	1
ENSMUSG00000001729	Akt1	chr12	112653821	112674884	32	1	SERINE/THREONINE KINASE EC_2.7.11.1 KINASE
ENSMUSG00000097052 ENSMUSG00000077192 ENSMUSG00000064858	AL732311.1 / Snora17 / Snora43	chr2	26637177	26640244	13	3	/ /
ENSMUSG00000022636	Alcam	chr16	52248996	52454074	27	1	CD166 ANTIGEN ACTIVATED LEUKOCYTE CELL ADHESION MOLECULE CD166 ANTIGEN
ENSMUSG00000007833	Aldh16a1	chr7	45140684	45154584	38	1	ALDEHYDE DEHYDROGENASE FAMILY 16 MEMBER A1
ENSMUSG00000027889	Ampd2	chr3	108074062	108086651	40	2	AMP DEAMINASE EC_3.5.4.6 DEAMINASE
ENSMUSG00000014355	Anapc1	chr2	128610104	128687391	70	1	ANAPHASE PROMOTING COMPLEX SUBUNIT 1 APC1 CYCLOSOME SUBUNIT 1 MITOTIC CHECKPOINT REGULATOR TESTIS SPECIFIC GENE 24
ENSMUSG00000031508	Ankrd10	chr8	11611583	11635754	7	2	ANKYRIN REPEAT DOMAIN CONTAINING 10
ENSMUSG00000035569	Ankrd11	chr8	122883337	122974793	22	1	ANKYRIN REPEAT DOMAIN CONTAINING ANKYRIN REPEAT CONTAINING COFACTOR 1
ENSMUSG00000040701	Ap1g2	chr14	55098578	55106593	48	1	AP 1 COMPLEX SUBUNIT GAMMA 1 CLATHRIN ASSEMBLY COMPLEX 1 GAMMA 1 LARGE CHAIN GAMMA 1
ENSMUSG00000004849	Ap1s1	chr5	137034993	137046135	13	1	AP 1 COMPLEX SUBUNIT SIGMA ADAPTER RELATED COMPLEX 1 SIGMA SUBUNIT ADAPTOR COMPLEX AP 1 SIGMA SUBUNIT CLATHRIN ASSEMBLY COMPLEX 1 SIGMA SMALL CHAIN GOLGI ADAPTOR HA1/AP1 ADAPTIN SIGMA SUBUNIT SIGMA SUBUNIT OF AP 1 CLATHRIN SIGMA ADAPTIN ADAPTIN
ENSMUSG00000035960	Apex1	chr14	50924968	50927139	13	1	DNA APURINIC OR APYRIMIDINIC SITE LYASE EC_3.1.-.- EC_4.2.99.18 APEX NUCLEASE APEN APURINIC APYRIMIDINIC ENDONUCLEASE 1 AP ENDONUCLEASE 1 REF 1 REDOX FACTOR 1 [CONTAINS DNA APURINIC OR APYRIMIDINIC SITE LYASE MITOCHONDRIAL]
ENSMUSG00000009585	Apobec3	chr15	79891659	79915906	42	1	DNA DC >DU EDITING ENZYME EC_3.5.4.-
ENSMUSG00000022892	App	chr16	84954440	85173707	16	1	AMYLOID BETA A4 PRECURSOR ABPP APP ALZHEIMER DISEASE AMYLOID A4 HOMOLOG [CONTAINS N APP; SOLUBLE APP ALPHA S APP ALPHA ; SOLUBLE APP BETA S APP BETA ; BETA AMYLOID 42 BETA APP42 ; BETA AMYLOID 40 BETA APP40 ; C83; P3 42 ; P3 40 ; C80; GAMMA SECRETASE C TE
ENSMUSG00000001127	Araf	chrX	20797814	20860519	41	3	SERINE/THREONINE KINASE EC_2.7.11.1 PROTO ONCOGENE RAF
ENSMUSG00000027575	Arfgap1	chr2	180967225	180982526	47	1	ADP RIBOSYLATION FACTOR GTPASE ACTIVATING 1 ARF GAP 1 ADP RIBOSYLATION FACTOR 1 GTPASE ACTIVATING ARF1 GAP ARF1 DIRECTED GTPASE ACTIVATING
ENSMUSG00000027255	Arfgap2	chr2	91264974	91276931	28	1	ADP RIBOSYLATION FACTOR GTPASE ACTIVATING 2 ARF GAP 2 GTPASE ACTIVATING ZNF289 ZINC FINGER 289
ENSMUSG00000030881	Arfip2	chr7	105634203	105640416	38	1	ARFAPTIN ADP RIBOSYLATION FACTOR INTERACTING
ENSMUSG00000027247	Arhgap1	chr2	91649860	91672326	30	1	RHO GTPASE ACTIVATING RHO TYPE GTPASE ACTIVATING
ENSMUSG00000041225	Arhgap12	chr18	6024448	6136098	20	1	RHO GTPASE ACTIVATING RHO TYPE GTPASE ACTIVATING
ENSMUSG00000033697	Arhgap39	chr15	76723985	76818170	32	1	RHO GTPASE ACTIVATING 39
ENSMUSG00000071176	Arhgef10	chr8	14911663	15001085	41	1	RHO GUANINE NUCLEOTIDE EXCHANGE FACTOR 10
ENSMUSG00000031133	Arhgef6	chrX	57231485	57338729	36	2	RHO GUANINE NUCLEOTIDE EXCHANGE FACTOR 6 RAC/CDC42 GUANINE NUCLEOTIDE EXCHANGE FACTOR 6
ENSMUSG00000027122	Arl14ep	chr2	106962527	106974424	11	1	ARL14 EFFECTOR ARF7 EFFECTOR
ENSMUSG00000024944	Arl2	chr19	6134374	6141406	10	1	ADP RIBOSYLATION FACTOR
ENSMUSG00000029622	Arpc1b	chr5	145114215	145130705	30	3	ACTIN RELATED 2/3 COMPLEX SUBUNIT ARP2/3 COMPLEX 41 KDA SUBUNIT P41 ARC
ENSMUSG00000060216	Arrb2	chr11	70432635	70440828	42	3	ARRESTIN
ENSMUSG00000039483	Asb6	chr2	30823097	30830333	17	1	ANKYRIN REPEAT AND SOCS BOX 6 ASB 6
ENSMUSG00000028207	Asph	chr4	9448069	9669344	45	2	ASPARTYL/ASPARAGINYL BETA HYDROXYLASE EC_1.14.11.16 ASPARTATE BETA HYDROXYLASE ASP BETA HYDROXYLASE PEPTIDE ASPARTATE BETA DIOXYGENASE
ENSMUSG00000033952	Aspm	chr1	139454773	139494090	35	1	ABNORMAL SPINDLE MICROCEPHALY ASSOCIATED HOMOLOG
ENSMUSG00000025142	Aspscr1	chr11	120672973	120709447	65	2	TETHER CONTAINING UBX DOMAIN GLUT4 ALVEOLAR SOFT PART SARCOMA CHROMOSOMAL REGION CANDIDATE GENE 1
ENSMUSG00000029036	Atad3a	chr4	155740641	155761093	37	3	ATPASE FAMILY AAA DOMAIN CONTAINING 3
ENSMUSG00000047767	Atg16l2	chr7	101289392	101302251	47	1	AUTOPHAGY RELATED 16 APG16
ENSMUSG00000038295	Atg9b	chr5	24384181	24392143	19	2	AUTOPHAGY RELATED 9
ENSMUSG00000036622	Atp13a2	chr4	140986873	141007330	46	2	PROBABLE CATION TRANSPORTING ATPASE EC_3.6.3.-
ENSMUSG00000025781	Atp5c1	chr2	10056016	10080510	25	2	ATP SYNTHASE SUBUNIT GAMMA MITOCHONDRIAL PRECURSOR F ATPASE GAMMA SUBUNIT
ENSMUSG00000018770	Atp5g3	chr2	73908447	73911326	14	1	ATP SYNTHASE LIPID BINDING PROTEIN MITOCHONDRIAL PRECURSOR ATP SYNTHASE PROTEOLIPID ATPASE 9 ATPASE SUBUNIT C
ENSMUSG00000033379	Atp6v0b	chr4	117884326	117887333	29	4	V TYPE PROTON ATPASE 21 KDA PROTEOLIPID SUBUNIT V ATPASE 21 KDA PROTEOLIPID SUBUNIT VACUOLAR PROTON PUMP 21 KDA PROTEOLIPID SUBUNIT
ENSMUSG00000042709	Atpaf2	chr11	60400626	60418457	20	1	ATP SYNTHASE MITOCHONDRIAL F1 COMPLEX ASSEMBLY FACTOR 2 PRECURSOR
ENSMUSG00000057147	Atpbd4	chr2	114516416	114654964	19	1	ATP BINDING DOMAIN CONTAINING 4
ENSMUSG00000031229	Atrx	chrX	105797615	105929397	76	1	TRANSCRIPTIONAL REGULATOR ATRX EC_3.6.4.12 ATP DEPENDENT HELICASE X LINKED NUCLEAR
ENSMUSG00000020564	Atxn7l1	chr12	33147693	33375659	39	1	UNKNOWN
ENSMUSG00000021460	Auh	chr13	52835119	52929681	35	1	METHYLGLUTACONYL COA HYDRATASE MITOCHONDRIAL PRECURSOR EC_4.2.1.18 AU SPECIFIC RNA BINDING ENOYL COA HYDRATASE AU BINDING COA HYDRATASE
ENSMUSG00000065990	Aurkaip1	chr4	155831272	155833130	19	2	AURORA KINASE A INTERACTING AURKA INTERACTING
ENSMUSG00000020897	Aurkb	chr11	69045647	69051664	29	6	AURORA KINASE EC_2.7.11.1 AURORA/IPL1 RELATED KINASE ARK AURORA RELATED KINASE SERINE/THREONINE KINASE SERINE/THREONINE KINASE AURORA
ENSMUSG00000039285	Azi2	chr9	118040499	118069794	30	4	5 AZACYTIDINE INDUCED 2
ENSMUSG00000037458	Azin1	chr15	38487430	38519266	31	1	ORNITHINE DECARBOXYLASE ODC EC_4.1.1.17
ENSMUSG00000021504	B4galt7	chr13	55599896	55610443	10	1	BETA 1 4 GALACTOSYLTRANSFERASE 7 BETA 1 4 GALTASE 7 BETA4GAL T7 B4GAL T7 EC_2.4.1.- UDP GAL:BETA GLCNAC BETA 1 4 GALACTOSYLTRANSFERASE 7 UDP GALACTOSE:BETA N ACETYLGLUCOSAMINE BETA 1 4 GALACTOSYLTRANSFERASE 7 [INCLUDES XYLOSYLPROTEIN 4 BETA GALACTOSYLTRAN
ENSMUSG00000059355	BC056474	chr8	85080740	85082339	9	1	ASTERIX WDR83OS HOMOLOG
ENSMUSG00000005687	Bcas2	chr3	103171655	103179166	21	1	PRE SPLICING FACTOR SPF27 BREAST CARCINOMA AMPLIFIED SEQUENCE 2 DNA AMPLIFIED IN MAMMARY CARCINOMA 1
ENSMUSG00000035086	Becn1	chr11	101285952	101302286	50	5	BECLIN 1
ENSMUSG00000004446	Bid	chr6	120891930	120916853	17	3	BH3 INTERACTING DOMAIN DEATH AGONIST P22 BID BID [CONTAINS BH3 INTERACTING DOMAIN DEATH AGONIST P15 P15 BID ; BH3 INTERACTING DOMAIN DEATH AGONIST P13 P13 BID ; BH3 INTERACTING DOMAIN DEATH AGONIST P11 P11 BID ]
ENSMUSG00000041684	Bivm	chr1	44118957	44144770	22	1	DNA REPAIR COMPLEMENTING XP G CELLS EC_3.1.-.- XERODERMA PIGMENTOSUM GROUP G COMPLEMENTING
ENSMUSG00000067787	Blcap	chr2	157556362	157571274	12	1	BLADDER CANCER ASSOCIATED
ENSMUSG00000047721	Bola2	chr7	126695401	126697058	12	1	BOLA 2
ENSMUSG00000040481	Bptf	chr11	107033081	107132127	43	1	NUCLEOSOME REMODELING FACTOR SUBUNIT BPTF BROMODOMAIN AND PHD FINGER CONTAINING TRANSCRIPTION FACTOR FETAL ALZ 50 1 FETAL ALZHEIMER ANTIGEN
ENSMUSG00000024335	Brd2	chr17	34112023	34122634	44	3	BROMODOMAIN
ENSMUSG00000024002	Brd4	chr17	32196274	32284722	33	1	BROMODOMAIN
ENSMUSG00000023175	Bsg	chr10	79704491	79711969	21	1	BASIGIN PRECURSOR CD147 ANTIGEN
ENSMUSG00000044092	C130050O18Rik	chr5	139405280	139415623	8	1	UNCHARACTERIZED
ENSMUSG00000053819	Camk2d	chr3	126596302	126844913	65	1	CALCIUM/CALMODULIN DEPENDENT KINASE TYPE II SUBUNIT CAM KINASE II SUBUNIT CAMK II SUBUNIT EC_2.7.11.17
ENSMUSG00000040712	Camta2	chr11	70669463	70688105	35	1	CALMODULIN BINDING TRANSCRIPTION ACTIVATOR
ENSMUSG00000056737	Capg	chr6	72544391	72562983	31	2	MACROPHAGE CAPPING ACTIN REGULATORY CAP G
ENSMUSG00000027184	Caprin1	chr2	103762941	103797649	52	2	CAPRIN 1 CYTOPLASMIC ACTIVATION AND PROLIFERATION ASSOCIATED 1 GPI ANCHORED MEMBRANE 1 GPI ANCHORED P137 GPI P137 P137GPI MEMBRANE COMPONENT CHROMOSOME 11 SURFACE MARKER 1 RNA GRANULE 105
ENSMUSG00000028745	Capzb	chr4	139192899	139291818	33	1	F ACTIN CAPPING SUBUNIT BETA
ENSMUSG00000026928	Card9	chr2	26352176	26360918	16	2	CASPASE RECRUITMENT DOMAIN CONTAINING
ENSMUSG00000031505	Carkd	chr8	11497506	11514960	22	1	ATP DEPENDENT S NAD P H HYDRATE DEHYDRATASE EC_4.2.1.93 ATP DEPENDENT NAD P HX DEHYDRATASE
ENSMUSG00000010755	Cars	chr7	143557230	143600090	39	1	CYSTEINE TRNA LIGASE EC_6.1.1.16 CYSTEINYL TRNA SYNTHETASE CYSRS
ENSMUSG00000029863	Casp2	chr6	42264985	42282508	32	1	CASPASE 2 PRECURSOR CASP 2 EC_3.4.22.55 NEURAL PRECURSOR CELL EXPRESSED DEVELOPMENTALLY DOWN REGULATED 2 NEDD 2 PROTEASE ICH 1 [CONTAINS CASPASE 2 SUBUNIT P18; CASPASE 2 SUBUNIT P13; CASPASE 2 SUBUNIT P12]
ENSMUSG00000089715 ENSMUSG00000089837 ENSMUSG00000022421	Cbx6 / Npcd / Nptxr	chr15	79786352	79834688	31	1	NEURONAL PENTRAXIN PRECURSOR NEURONAL PENTRAXIN NP / NEURONAL PENTRAXIN PRECURSOR NEURONAL PENTRAXIN NP / NEURONAL PENTRAXIN PRECURSOR NEURONAL PENTRAXIN NP
ENSMUSG00000053411	Cbx7	chr15	79915807	79971119	28	1	CHROMOBOX HOMOLOG 7
ENSMUSG00000036686	Cc2d1a	chr8	84132828	84147936	37	1	COILED COIL AND C2 DOMAIN CONTAINING 1
ENSMUSG00000028582	Cc2d1b	chr4	108619940	108634123	49	1	COILED COIL AND C2 DOMAIN CONTAINING 1
ENSMUSG00000035228	Ccdc106	chr7	5056152	5060785	18	1	COILED COIL DOMAIN CONTAINING 106
ENSMUSG00000001376	Ccdc132	chr6	3498382	3603319	49	1	COILED COIL DOMAIN CONTAINING 132
ENSMUSG00000041375	Ccdc9	chr7	16274042	16286795	49	2	COILED COIL DOMAIN CONTAINING 9
ENSMUSG00000002608	Ccdc97	chr7	25711106	25719088	25	1	COILED COIL DOMAIN CONTAINING 97
ENSMUSG00000026349	Ccnt2	chr1	127774164	127808061	19	2	CYCLIN T
ENSMUSG00000029617	Ccz1	chr5	143987916	144014853	15	1	VACUOLAR FUSION CCZ1 HOMOLOG
ENSMUSG00000002944	Cd36	chr5	17781690	17888959	19	1	SCAVENGER RECEPTOR CLASS B MEMBER 1 SRB1 SR BI
ENSMUSG00000028459	Cd72	chr4	43446462	43454628	29	2	B CELL DIFFERENTIATION ANTIGEN CD72 LYB 2 CD72 ANTIGEN
ENSMUSG00000039128	Cdc123	chr2	5794294	5845164	28	1	CELL DIVISION CYCLE 123 HOMOLOG
ENSMUSG00000023067	Cdkn1a	chr17	29090979	29100722	7	1	CYCLIN DEPENDENT KINASE INHIBITOR 1 CDK INTERACTING 1 MELANOMA DIFFERENTIATION ASSOCIATED P21
ENSMUSG00000026708	Cenpl	chr1	161070767	161086724	11	1	CENTROMERE L CENP L
ENSMUSG00000021391	Cenpp	chr13	49464027	49652746	8	1	CENTROMERE P CENP P
ENSMUSG00000038241	Cep250	chr2	155956458	155998900	55	1	CENTROSOME ASSOCIATED CEP250.250 KDA CENTROSOMAL CEP250 CENTROSOMAL NEK2 ASSOCIATED 1 C NAP1 CENTROSOMAL 2
ENSMUSG00000022945	Chaf1b	chr16	93883901	93906115	33	1	CHROMATIN ASSEMBLY FACTOR 1 SUBUNIT B CAF 1 SUBUNIT B CHROMATIN ASSEMBLY FACTOR I P60 SUBUNIT CAF I 60 KDA SUBUNIT CAF I P60
ENSMUSG00000037938	Chchd5	chr2	129129700	129134134	10	1	COILED COIL HELIX COILED COIL HELIX DOMAIN CONTAINING 5
ENSMUSG00000063870	Chd4	chr6	125095981	125130591	54	2	CHROMODOMAIN HELICASE DNA BINDING CHD EC_3.6.4.12 ATP DEPENDENT HELICASE
ENSMUSG00000053754	Chd8	chr14	52198151	52237791	63	1	CHROMODOMAIN HELICASE DNA BINDING CHD EC_3.6.4.12 ATP DEPENDENT HELICASE
ENSMUSG00000022617 ENSMUSG00000078937	Chkb / Cpt1b	chr15	89416405	89429908	64	2	CHOLINE/ETHANOLAMINE KINASE CHOLINE KINASE BETA CK CKB EC_2.7.1.32 ETHANOLAMINE KINASE EK EC_2.7.1.- 82 CHOLINE/ETHANOLAMINE KINASE BETA CKEKB / CARNITINE O PALMITOYLTRANSFERASE 1 MUSCLE CPT1 M EC_2.3.1.21 CARNITINE O PALMITOYLTRANSFERASE I MUSCLE CPT I CPTI M CARNITINE PALMITOYLTRANSFERASE 1B
ENSMUSG00000004319	Clcn3	chr8	60910389	60983300	31	1	H + /CL EXCHANGE TRANSPORTER CHLORIDE CHANNEL CLC CHLORIDE TRANSPORTER CLC
ENSMUSG00000068663	Clec16a	chr16	10545339	10744878	42	1	CLEC16A
ENSMUSG00000029915	Clec5a	chr6	40574894	40585821	14	3	C TYPE LECTIN DOMAIN FAMILY 5 MEMBER A C TYPE LECTIN SUPERFAMILY MEMBER 5 MYELOID DAP12 ASSOCIATING LECTIN 1 MDL 1
ENSMUSG00000068917	Clk2	chr3	89164795	89176921	36	1	DUAL SPECIFICITY KINASE EC_2.7.12.1 CDC KINASE
ENSMUSG00000030720	Cln3	chr7	126571207	126585817	58	2	BATTENIN CLN3
ENSMUSG00000020166	Cnot2	chr10	116485161	116581511	44	2	CCR4 NOT TRANSCRIPTION COMPLEX SUBUNIT 2 CCR4 ASSOCIATED FACTOR 2
ENSMUSG00000020515	Cnot8	chr11	58104153	58118594	12	1	CCR4 NOT TRANSCRIPTION COMPLEX SUBUNIT 7 CCR4 ASSOCIATED FACTOR 1 CAF 1
ENSMUSG00000031979	Cog2	chr8	124520767	124552008	29	1	CONSERVED OLIGOMERIC GOLGI COMPLEX SUBUNIT 2 COG COMPLEX SUBUNIT 2 COMPONENT OF OLIGOMERIC GOLGI COMPLEX 2 LOW DENSITY LIPOPROTEIN RECEPTOR DEFECT C COMPLEMENTING
ENSMUSG00000001435	Col18a1	chr10	77052178	77166548	51	1	COLLAGEN ALPHA 1 XVIII CHAIN PRECURSOR[CONTAINS ENDOSTATIN]
ENSMUSG00000055681	Cope	chr8	70302518	70312993	24	1	COATOMER SUBUNIT EPSILON EPSILON COAT EPSILON COP
ENSMUSG00000030127	Cops7a	chr6	124958413	124965538	23	1	COP9 SIGNALOSOME COMPLEX SUBUNIT 7A SGN7A SIGNALOSOME SUBUNIT 7A JAB1 CONTAINING SIGNALOSOME SUBUNIT 7A
ENSMUSG00000065979	Cpped1	chr16	11803721	11909445	14	2	CALCINEURIN PHOSPHOESTERASE DOMAIN CONTAINING 1 EC_3.1.-.-
ENSMUSG00000029034	Cpsf3l	chr4	155869546	155889103	33	1	ENDORIBONUCLEASE YSH1 EC_3.1.27.3' END PROCESSING YSH1
ENSMUSG00000055531	Cpsf6	chr10	117344673	117380015	33	1	CLEAVAGE AND POLYADENYLATION SPECIFICITY FACTOR SUBUNIT 6
ENSMUSG00000003575	Crtc1	chr8	70382355	70439579	23	1	CREB REGULATED TRANSCRIPTION COACTIVATOR 1 MUCOEPIDERMOID CARCINOMA TRANSLOCATED 1 TRANSDUCER OF REGULATED CAMP RESPONSE ELEMENT BINDING 1 TORC 1 TRANSDUCER OF CREB 1
ENSMUSG00000027936	Crtc2	chr3	90254163	90264125	26	1	CREB REGULATED TRANSCRIPTION COACTIVATOR 2 TRANSDUCER OF REGULATED CAMP RESPONSE ELEMENT BINDING 2 TORC 2 TRANSDUCER OF CREB 2
ENSMUSG00000058240	Cryzl1	chr16	91689322	91728975	33	1	QUINONE OXIDOREDUCTASE 1 QUINONE OXIDOREDUCTASE HOMOLOG 1 QOH 1 ZETA CRYSTALLIN HOMOLOG
ENSMUSG00000024576	Csnk1a1	chr18	61555274	61590061	32	1	CASEIN KINASE I EC_2.7.11.1
ENSMUSG00000025162	Csnk1d	chr11	120961749	120991330	25	1	CASEIN KINASE I EC_2.7.11.1
ENSMUSG00000003345	Csnk1g2	chr10	80622780	80640771	14	1	CASEIN KINASE I GAMMA CKI GAMMA EC_2.7.11.1
ENSMUSG00000073563	Csnk1g3	chr18	53862113	53955684	13	1	CASEIN KINASE I GAMMA CKI GAMMA EC_2.7.11.1
ENSMUSG00000005698	Ctcf	chr8	105636568	105682922	22	1	TRANSCRIPTIONAL REPRESSOR CTCF 11 ZINC FINGER CCCTC BINDING FACTOR CTCFL PARALOG
ENSMUSG00000026176	Ctdsp1	chr1	74391509	74397285	12	1	CARBOXY TERMINAL DOMAIN RNA POLYMERASE II POLYPEPTIDE A SMALL PHOSPHATASE NUCLEAR LIM INTERACTOR INTERACTING FACTOR NLI INTERACTING FACTOR SMALL C TERMINAL DOMAIN PHOSPHATASE SMALL CTD PHOSPHATASE
ENSMUSG00000017760	Ctsa	chr2	164832873	164841032	50	2	UNCHARACTERIZED SERINE CARBOXYPEPTIDASE PRECURSOR EC_3.4.16.-
ENSMUSG00000029686	Cul1	chr6	47453398	47526139	45	1	CULLIN
ENSMUSG00000026456	Cyb5r1	chr1	134405781	134411740	29	1	NADH CYTOCHROME B5 REDUCTASE 1 EC_1.6.2.2 MICROSOMAL CYTOCHROME B REDUCTASE
ENSMUSG00000057858	D19Ertd737e	chr19	60198586	60226697	8	1	UNKNOWN
ENSMUSG00000039660	D2Wsu81e	chr2	30173447	30178459	32	1	UNCHARACTERIZED
ENSMUSG00000073437	D330041H03Rik	chr17	24404649	24414542	23	1
ENSMUSG00000037266	D4Wsu53e	chr4	134923592	134927671	26	8	UNKNOWN
ENSMUSG00000039206	Daglb	chr5	143464493	143504442	20	1	SN1 SPECIFIC DIACYLGLYCEROL LIPASE ALPHA DGL ALPHA EC_3.1.1.- NEURAL STEM CELL DERIVED DENDRITE REGULATOR
ENSMUSG00000032002	Dcun1d5	chr9	7184566	7207031	8	1	DCN1 5 DCUN1 DOMAIN CONTAINING 5 DEFECTIVE IN CULLIN NEDDYLATION 1 5
ENSMUSG00000025408	Ddit3	chr10	127290774	127296288	8	1	DNA DAMAGE INDUCIBLE TRANSCRIPT 3 DDIT 3 C/EBP ZETA C/EBP HOMOLOGOUS CHOP C/EBP HOMOLOGOUS 10 CHOP 10 CCAAT/ENHANCER BINDING HOMOLOGOUS GROWTH ARREST AND DNA DAMAGE INDUCIBLE GADD153
ENSMUSG00000027905	Ddx20	chr3	105678270	105687574	14	1	PROBABLE ATP DEPENDENT RNA HELICASE DDX20 EC_3.6.4.13 COMPONENT OF GEMS 3 DEAD BOX 20 DEAD BOX DP 103 GEMIN 3
ENSMUSG00000005481	Ddx39	chr8	83715177	83726892	22	3	ATP DEPENDENT RNA HELICASE SUB2 EC_3.6.4.13
ENSMUSG00000057788	Ddx49	chr8	70292866	70302489	22	1	ATP DEPENDENT HELICASE
ENSMUSG00000029389	Ddx55	chr5	124552864	124569660	27	1	ATP DEPENDENT RNA HELICASE EC_3.6.4.13
ENSMUSG00000004393	Ddx56	chr11	6258919	6267772	20	1	ATP DEPENDENT RNA HELICASE DBP9 EC_3.6.4.13
ENSMUSG00000035392	Dennd1a	chr2	37798991	38287390	40	1	DENN DOMAIN CONTAINING CONNECDENN
ENSMUSG00000021697	Depdc1b	chr13	108316332	108407782	22	1	DEP DOMAIN CONTAINING 1B
ENSMUSG00000040479	Dgkz	chr2	91932824	91975864	57	5	DIACYLGLYCEROL KINASE DAG KINASE EC_2.7.1.107 DIGLYCERIDE KINASE DGK
ENSMUSG00000060038	Dhps	chr8	85071757	85075162	22	1	DEOXYHYPUSINE SYNTHASE DHS EC_2.5.1.46
ENSMUSG00000066026	Dhrs3	chr4	144892827	144928209	19	1	SHORT CHAIN DEHYDROGENASE/REDUCTASE 3 EC_1.1.1.300 RETINAL SHORT CHAIN DEHYDROGENASE/REDUCTASE 1 RETSDR1
ENSMUSG00000032480	Dhx30	chr9	110084320	110117830	66	1	ATP DEPENDENT RNA HELICASE EC_3.6.4.13
ENSMUSG00000031403	Dkc1	chrX	75095854	75109777	41	2	H/ACA RIBONUCLEOPROTEIN COMPLEX SUBUNIT 4 EC_5.4.99.-
ENSMUSG00000061689	Dlgap4	chr2	156613705	156764363	44	2	DISKS LARGE ASSOCIATED DAP PSD 95/SAP90 BINDING SAP90/PSD 95 ASSOCIATED
ENSMUSG00000030409	Dmpk	chr7	19083849	19093821	53	2	RHO ASSOCIATED KINASE EC_2.7.11.1 RHO ASSOCIATED COILED COIL CONTAINING KINASE RHO ASSOCIATED COILED COIL CONTAINING KINASE ROCK ROCK
ENSMUSG00000039768	Dnajc11	chr4	151933691	151982137	45	3	DNAJ HOMOLOG SUBFAMILY C MEMBER 11
ENSMUSG00000000826	Dnajc5	chr2	181520485	181555133	20	1	DNAJ HOMOLOG SUBFAMILY C MEMBER 5B CYSTEINE STRING BETA CSP BETA
ENSMUSG00000033335	Dnm2	chr9	21424908	21507759	50	1	DYNAMIN EC_3.6.5.5
ENSMUSG00000020661	Dnmt3a	chr12	3806007	3914443	63	4	DNA CYTOSINE 5 METHYLTRANSFERASE EC_2.1.1.37 DNA METHYLTRANSFERASE DNA MTASE M
ENSMUSG00000068335	Dok1	chr6	83030934	83033471	9	1	DOCKING 1 DOWNSTREAM OF TYROSINE KINASE 1
ENSMUSG00000022960 ENSMUSG00000022956	Donson / Atp5o	chr16	91677268	91931687	39	3	DOWNSTREAM NEIGHBOR OF SON / ATP SYNTHASE SUBUNIT O MITOCHONDRIAL PRECURSOR OLIGOMYCIN SENSITIVITY CONFERRAL OSCP
ENSMUSG00000024826	Dpf2	chr19	5896516	5913010	28	1	ZINC FINGER D4 D4 ZINC AND DOUBLE PHD FINGERS FAMILY
ENSMUSG00000033554	Dph5	chr3	115888165	115934361	13	1	DIPHTHINE SYNTHASE EC_2.1.1.98 DIPHTHAMIDE BIOSYNTHESIS METHYLTRANSFERASE
ENSMUSG00000026281	Dtymk	chr1	93792576	93801934	11	2	THYMIDYLATE KINASE EC_2.7.4.9 DTMP KINASE
ENSMUSG00000025155	Dus1l	chr11	120789201	120796403	35	1	TRNA DIHYDROURIDINE 16/17 SYNTHASE [NAD P + ] EC_1.3.1.- TRNA DIHYDROURIDINE SYNTHASE 1
ENSMUSG00000029071	Dvl1	chr4	155847402	155859303	36	1	SEGMENT POLARITY DISHEVELLED HOMOLOG DVL DISHEVELLED DSH HOMOLOG
ENSMUSG00000039244	E130309D02Rik	chr5	143301195	143315360	13	1	UNCHARACTERIZED
ENSMUSG00000030871	Ears2	chr7	122037213	122067263	15	1	PROBABLE GLUTAMATE TRNA LIGASE MITOCHONDRIAL PRECURSOR EC_6.1.1.17 GLUTAMYL TRNA SYNTHETASE GLURS
ENSMUSG00000055762	Eef1d	chr15	75894796	75909556	40	4	ELONGATION FACTOR 1 EF 1
ENSMUSG00000020929	Eftud2	chr11	102838473	102880985	56	1	ELONGATION FACTOR 2 EF 2
ENSMUSG00000024937	Ehbp1l1	chr19	5707376	5726317	21	1	EH DOMAIN BINDING 1 1
ENSMUSG00000013787	Ehmt2	chr17	34898469	34914052	59	1	HISTONE LYSINE N METHYLTRANSFERASE EHMT2 EC_2.1.1.- EC_2.1.1.43 EUCHROMATIC HISTONE LYSINE N METHYLTRANSFERASE 2 HLA B ASSOCIATED TRANSCRIPT 8 HISTONE H3 K9 METHYLTRANSFERASE 3 H3 K9 HMTASE 3 G9A
ENSMUSG00000035530	Eif1	chr11	100319885	100322096	13	1	EUKARYOTIC TRANSLATION INITIATION FACTOR 1 EIF1 TRANSLATION FACTOR SUI1 HOMOLOG
ENSMUSG00000022884 ENSMUSG00000064382 ENSMUSG00000064880 ENSMUSG00000088524 ENSMUSG00000087935 ENSMUSG00000065208	Eif4a2 / SNORA63 / SNORA63 / Snord2 / Snora81 / SNORA4	chr16	23107444	23114136	70	1	ATP DEPENDENT RNA HELICASE EIF4A EUKARYOTIC INITIATION FACTOR 4A / / / / /
ENSMUSG00000045983	Eif4g1	chr16	20668313	20692884	75	1	EUKARYOTIC TRANSLATION INITIATION FACTOR 4 GAMMA 3 EIF 4 GAMMA 3 EIF 4G 3 EIF4G 3 EIF 4 GAMMA II EIF4GII
ENSMUSG00000078812	Eif5a	chr11	69916714	69921958	25	1	EUKARYOTIC TRANSLATION INITIATION FACTOR 5A EIF 5A EIF EUKARYOTIC INITIATION FACTOR 5A
ENSMUSG00000047260	Emc6	chr11	73175519	73177037	5	1	ER MEMBRANE COMPLEX SUBUNIT 6 TRANSMEMBRANE 93
ENSMUSG00000031819 ENSMUSG00000097919 ENSMUSG00000043687	Emc8 / RP24-414A22.6 / 1190005I06Rik	chr8	120608602	120668573	37	2	ER MEMBRANE COMPLEX SUBUNIT 8 NEIGHBOR OF COX4 / UNKNOWN / UNKNOWN
ENSMUSG00000004268	Emg1	chr6	124704381	124712178	14	1	RIBOSOMAL RNA SMALL SUBUNIT METHYLTRANSFERASE NEP1 18S RRNA PSEUDOURIDINE N1 METHYLTRANSFERASE NEP1 NUCLEOLAR
ENSMUSG00000040811 ENSMUSG00000065543	Eml2 / Mir330	chr7	19176421	19206482	42	1	ECHINODERM MICROTUBULE ASSOCIATED EMAP /
ENSMUSG00000026814 ENSMUSG00000026817	Eng / Ak1	chr2	32621758	32682669	47	8	ENDOGLIN PRECURSOR CD105 ANTIGEN / ADENYLATE KINASE ISOENZYME 1 AK 1 EC_2.7.4.3 ATP AMP TRANSPHOSPHORYLASE 1 MYOKINASE
ENSMUSG00000060600	Eno3	chr11	70657202	70662513	26	2	ENOLASE EC_4.2.1.11 2 PHOSPHO D GLYCERATE HYDRO LYASE 2 PHOSPHOGLYCERATE DEHYDRATASE
ENSMUSG00000038619	Ensa	chr3	95624980	95632102	5	1	ALPHA ENDOSULFINE
ENSMUSG00000028906	Epb4.1	chr4	131923413	132075321	46	3	BAND 4 1
ENSMUSG00000035203	Epn1	chr7	5080235	5098178	24	1	EPSIN EPS 15 INTERACTING
ENSMUSG00000020832	Eral1	chr11	78073376	78080383	13	1	GTPASE ERA MITOCHONDRIAL PRECURSOR ERA 1
ENSMUSG00000001576	Ergic1	chr17	26561489	26656931	24	2	ENDOPLASMIC RETICULUM GOLGI INTERMEDIATE COMPARTMENT 1 ER GOLGI INTERMEDIATE COMPARTMENT 32 KDA ERGIC 32
ENSMUSG00000021131	Erh	chr12	80634022	80644341	7	1	ENHANCER OF RUDIMENTARY
ENSMUSG00000030929	Eri2	chr7	119768679	119794058	25	1	ERI1 EXORIBONUCLEASE 2 EC_3.1.-.- EXONUCLEASE DOMAIN CONTAINING 1
ENSMUSG00000021996	Esd	chr14	74732297	74750765	29	1	S FORMYLGLUTATHIONE HYDROLASE FGH EC_3.1.2.12 ESTERASE D
ENSMUSG00000011832	Evi5l	chr8	4166567	4211257	49	1	ECOTROPIC VIRAL INTEGRATION SITE 5 EVI 5
ENSMUSG00000009079	Ewsr1	chr11	5069689	5099266	42	1	RNA BINDING EWS
ENSMUSG00000017264	Exosc10	chr4	148558429	148582401	42	3	EXOSOME COMPONENT 10 EC_3.1.13.- AUTOANTIGEN PM/SCL 2 POLYMYOSITIS/SCLERODERMA AUTOANTIGEN 2
ENSMUSG00000027752	Exosc8	chr3	54728678	54735393	34	2	EXOSOME COMPLEX COMPONENT RRP43 EXOSOME COMPONENT 8 RIBOSOMAL RNA PROCESSING 43
ENSMUSG00000038740	Fam125b	chr2	33729953	33887946	13	1	MULTIVESICULAR BODY SUBUNIT 12B ESCRT I COMPLEX SUBUNIT MVB12B FAM125B
ENSMUSG00000043243 ENSMUSG00000031807	Fam129c / Pgls	chr8	71592176	71607936	47	1	NIBAN 2 B CELL 1 FAM129C / 6 PHOSPHOGLUCONOLACTONASE 6PGL EC_3.1.1.31
ENSMUSG00000039599	Fam149b	chr14	20348162	20383489	16	1	UNKNOWN
ENSMUSG00000001962	Fam50a	chrX	74313033	74320149	19	1	FAM50 HOMOLOG
ENSMUSG00000069808 ENSMUSG00000096115	Fam57a / 4932415L08RIK	chr11	76179671	76214827	13	1	FAM57B / UNCHARACTERIZED
ENSMUSG00000024939 ENSMUSG00000079478	Fam89b / Sssca1	chr19	5728087	5731732	23	1	FAM89B / SJOEGREN SYNDROME/SCLERODERMA AUTOANTIGEN 1 AUTOANTIGEN P27
ENSMUSG00000032381	Fam96a	chr9	66126611	66138955	5	1	MIP18 FAMILY FAM96A
ENSMUSG00000026245	Farsb	chr1	78417958	78488859	20	1	PHENYLALANINE TRNA LIGASE BETA SUBUNIT EC_6.1.1.20 PHENYLALANYL TRNA SYNTHETASE BETA SUBUNIT PHERS
ENSMUSG00000038274	Fau	chr19	6057888	6059524	8	2	AMBIGUOUS
ENSMUSG00000024013	Fgd2	chr17	29360914	29379660	33	1	FYVE RHOGEF AND PH DOMAIN CONTAINING ZINC FINGER FYVE DOMAIN CONTAINING
ENSMUSG00000037225 ENSMUSG00000051444	Fgf2 / Bbs12	chr3	37312519	37405377	20	2	FIBROBLAST GROWTH FACTOR 2 FGF 2 BASIC FIBROBLAST GROWTH FACTOR BFGF HEPARIN BINDING GROWTH FACTOR 2 HBGF 2 / BARDET BIEDL SYNDROME 12
ENSMUSG00000029227	Fip1l1	chr5	74535449	74598790	36	1	PRE 3' END PROCESSING FACTOR FIP1 FIP1 1
ENSMUSG00000066151	Fkbp15	chr4	62300342	62360548	39	1	UNKNOWN
ENSMUSG00000019428	Fkbp8	chr8	70527724	70535328	32	2	PEPTIDYL PROLYL CIS TRANS ISOMERASE FKBP8 PPIASE FKBP8 EC_5.2.1.8.38 KDA FK506 BINDING 38 KDA FKBP FKBP 38 FK506 BINDING 8 FKBP 8 FKBPR38 ROTAMASE
ENSMUSG00000029648	Flt1	chr5	147561604	147726011	37	2	VASCULAR ENDOTHELIAL GROWTH FACTOR RECEPTOR PRECURSOR VEGFR EC_2.7.10.1 FMS TYROSINE KINASE FLT TYROSINE KINASE RECEPTOR
ENSMUSG00000089989 ENSMUSG00000065878 ENSMUSG00000065628 ENSMUSG00000065219 ENSMUSG00000074129	Flt3l / Snord34 / Snord33 / Snord32a / Rpl13a	chr7	45125558	45136432	66	5	FMS RELATED TYROSINE KINASE 3 LIGAND PRECURSOR FLT3 LIGAND FLT3L SL CYTOKINE / / / / 60S RIBOSOMAL
ENSMUSG00000044042	Fmn1	chr2	113327736	113716767	38	1	FORMIN
ENSMUSG00000075415	Fnbp1	chr2	31026206	31142008	41	2	FORMIN BINDING 1
ENSMUSG00000026843	Fubp3	chr2	31572651	31617526	42	1	FAR UPSTREAM ELEMENT BINDING 2 FUSE BINDING 2 KH TYPE SPLICING REGULATORY KSRP
ENSMUSG00000030795	Fus	chr7	127967457	127982368	45	1	RNA BINDING
ENSMUSG00000011658	Fuz	chr7	44896079	44902631	44	1	FUZZY HOMOLOG
ENSMUSG00000027680	Fxr1	chr3	34020079	34069342	19	3	FRAGILE X MENTAL RETARDATION 1
ENSMUSG00000018583	G3bp1	chr11	55469685	55504838	15	1	RAS GTPASE ACTIVATING BINDING 1 G3BP 1 EC_3.6.4.12 EC_3.6.4.- 13 ATP DEPENDENT HELICASE
ENSMUSG00000029405	G3bp2	chr5	92052146	92083735	16	1	RAS GTPASE ACTIVATING BINDING 1 G3BP 1 EC_3.6.4.12 EC_3.6.4.- 13 ATP DEPENDENT HELICASE
ENSMUSG00000020520	Galnt10	chr11	57645442	57787514	14	1	POLYPEPTIDE N ACETYLGALACTOSAMINYLTRANSFERASE EC_2.4.1.41 POLYPEPTIDE GALNAC TRANSFERASE GALNAC PP GANTASE UDP ACETYLGALACTOSAMINYLTRANSFERASE UDP GALNAC:POLYPEPTIDE N ACETYLGALACTOSAMINYLTRANSFERASE
ENSMUSG00000089704 ENSMUSG00000031826 ENSMUSG00000092329	Galnt2 / Usp10 / Gm20388	chr8	119910360	124345724	61	1	POLYPEPTIDE N ACETYLGALACTOSAMINYLTRANSFERASE EC_2.4.1.41 POLYPEPTIDE GALNAC TRANSFERASE GALNAC PP GANTASE UDP ACETYLGALACTOSAMINYLTRANSFERASE UDP GALNAC:POLYPEPTIDE N ACETYLGALACTOSAMINYLTRANSFERASE / UBIQUITIN CARBOXYL TERMINAL HYDROLASE 10 EC_3.4.19.12 DEUBIQUITINATING ENZYME 10 UBIQUITIN THIOESTERASE 10 UBIQUITIN SPECIFIC PROCESSING PROTEASE 10 / POLYPEPTIDE N ACETYLGALACTOSAMINYLTRANSFERASE …
ENSMUSG00000028010	Gar1	chr3	129824912	129831396	18	1	H/ACA RIBONUCLEOPROTEIN COMPLEX SUBUNIT 1 NUCLEOLAR FAMILY A MEMBER 1 SNORNP GAR1
ENSMUSG00000034201	Gas2l1	chr11	5054132	5065327	21	1	GAS2 GAS2 RELATED ON CHROMOSOME GROWTH ARREST SPECIFIC 2
ENSMUSG00000011877	Git1	chr11	77493562	77507786	32	1	ARF GTPASE ACTIVATING GIT1 ARF GAP GIT1 COOL ASSOCIATED AND TYROSINE PHOSPHORYLATED 1 CAT 1 CAT1 G COUPLED RECEPTOR KINASE INTERACTOR 1 GRK INTERACTING 1
ENSMUSG00000084896 ENSMUSG00000020883	Gm11632 / Fbxl20	chr11	98082556	98150403	32	1	/ F BOX/LRR REPEAT F BOX AND LEUCINE RICH REPEAT
ENSMUSG00000084941 ENSMUSG00000020453	Gm11944 / Patz1	chr11	3288874	3320722	32	4	/ MYC ASSOCIATED ZINC FINGER MAZI PUR 1 PURINE BINDING TRANSCRIPTION FACTOR
ENSMUSG00000087659	Gm12606	chr4	89235699	89273403	6	1
ENSMUSG00000085334 ENSMUSG00000028820	Gm12940 / Sfpq	chr4	127021324	127049398	30	1	/ AMBIGUOUS
ENSMUSG00000089662 ENSMUSG00000027309 ENSMUSG00000085566	Gm14057 / 4930402H24Rik / A730017L22Rik	chr2	130706200	130906406	80	3	/ UNCHARACTERIZED /
ENSMUSG00000024571 ENSMUSG00000057130	Gm16286 / Txnl4a	chr18	80206765	80223533	32	8	N ALPHA ACETYLTRANSFERASE EC_2.3.1.88 N TERMINAL ACETYLTRANSFERASE COMPLEX ARD1 SUBUNIT HOMOLOG NATA CATALYTIC SUBUNIT / SPLICEOSOMAL
ENSMUSG00000092367 ENSMUSG00000011751 ENSMUSG00000089832	Gm20479 / Spnb4 / Shkbp1	chr7	27342133	27447686	97	1	UNKNOWN / SPECTRIN BETA CHAIN ERYTHROCYTIC BETA SPECTRIN / SH3KBP1 BINDING 1
ENSMUSG00000021139 ENSMUSG00000090935 ENSMUSG00000091803	Gm20498 / Synj2bp / Cox16	chr12	81358860	81532911	46	1	SYNAPTOJANIN 2 BINDING ACTIVIN RECEPTOR INTERACTING 2 MITOCHONDRIAL OUTER MEMBRANE 25 / SYNAPTOJANIN 2 BINDING ACTIVIN RECEPTOR INTERACTING 2 MITOCHONDRIAL OUTER MEMBRANE 25 / CYTOCHROME C OXIDASE ASSEMBLY COX16 HOMOLOG MITOCHONDRIAL PRECURSOR
ENSMUSG00000092511 ENSMUSG00000024371 ENSMUSG00000090231	Gm20547 / C2 / Cfb	chr17	34856374	34898265	71	1	COMPLEMENT FACTOR B PRECURSOR EC_3.4.21.47 C3/C5 CONVERTASE [CONTAINS COMPLEMENT FACTOR B BA FRAGMENT; COMPLEMENT FACTOR B BB FRAGMENT] / COMPLEMENT FACTOR B PRECURSOR EC_3.4.21.47 C3/C5 CONVERTASE [CONTAINS COMPLEMENT FACTOR B BA FRAGMENT; COMPLEMENT FACTOR B BB FRAGMENT] / COMPLEMENT FACTOR B PRECURSOR EC_3.4.21.47 C3/C5 CONVERTASE [CONTAINS COMPLEMENT FACTOR B BA FRAGMENT; COMPLEMENT FACTOR B …
ENSMUSG00000093594 ENSMUSG00000078495	Gm20707 / Gm13157	chr4	147753974	147809840	12	1	/ ZINC FINGER
ENSMUSG00000093752 ENSMUSG00000078919 ENSMUSG00000051149	Gm20716 / Dpm1 / Adnp	chr2	168180986	168230591	40	3	/ DOLICHOL PHOSPHATE MANNOSYLTRANSFERASE EC_2.4.1.83 DOLICHOL PHOSPHATE MANNOSE SYNTHASE DPM SYNTHASE DOLICHYL PHOSPHATE BETA D MANNOSYLTRANSFERASE MANNOSE P DOLICHOL SYNTHASE MPD SYNTHASE / ACTIVITY DEPENDENT NEUROPROTECTOR HOMEOBOX ACTIVITY DEPENDENT NEUROPROTECTIVE
ENSMUSG00000067547 ENSMUSG00000022148	Gm7666 / Fyb	chr15	6579871	6663313	33	1	/ FYN BINDING ADHESION AND DEGRANULATION PROMOTING ADAPTOR ADAP FYB 120/130 P120/P130 FYN T BINDING SLAP 130 SLP 76 ASSOCIATED PHOSPHOPROTEIN
ENSMUSG00000040528	Gm885	chr11	106751203	106768794	13	1	ALLERGIN 1 PRECURSOR ALLERGY INHIBITORY RECEPTOR 1 MAST CELL ANTIGEN 32 MCA 32 MAST CELL AG 32 MAST CELL IMMUNOGLOBULIN RECEPTOR 1
ENSMUSG00000002546	Golga2	chr2	32287384	32307921	49	1	GOLGIN SUBFAMILY A MEMBER 2.130 KDA CIS GOLGI MATRIX GM130
ENSMUSG00000027346	Gpcpd1	chr2	132529082	132587729	38	1	GLYCEROPHOSPHOCHOLINE PHOSPHODIESTERASE GPCPD1 EC_3.1.4.2 GLYCEROPHOSPHODIESTER PHOSPHODIESTERASE 5
ENSMUSG00000047415	Gpr68	chr12	100876682	100908198	12	1	G COUPLED RECEPTOR
ENSMUSG00000043384 ENSMUSG00000072969	Gprasp1 / Armcx5	chrX	135742733	135803474	24	1	G COUPLED RECEPTOR ASSOCIATED SORTING 1 GASP 1 / ARMADILLO REPEAT CONTAINING X LINKED 5
ENSMUSG00000025156	Gps1	chr11	120784272	120789102	27	2	COP9 SIGNALOSOME COMPLEX SUBUNIT 1 SGN1 SIGNALOSOME SUBUNIT 1 G PATHWAY SUPPRESSOR 1 GPS 1 JAB1 CONTAINING SIGNALOSOME SUBUNIT 1
ENSMUSG00000031153	Gripap1	chrX	7789765	7820567	42	2	GRIP1 ASSOCIATED 1 GRASP 1
ENSMUSG00000033543	Gtf2a2	chr9	70012550	70022866	33	1	TRANSCRIPTION INITIATION FACTOR IIA SUBUNIT 2 GENERAL TRANSCRIPTION FACTOR IIA SUBUNIT 2 TRANSCRIPTION INITIATION FACTOR IIA GAMMA CHAIN TFIIA GAMMA
ENSMUSG00000073422 ENSMUSG00000024327 ENSMUSG00000092595	H2-Ke6 / Slc39a7 / Gm20427	chr17	34026033	34031690	50	1	ESTRADIOL 17 BETA DEHYDROGENASE 8 EC_1.1.1.62 17 BETA HYDROXYSTEROID DEHYDROGENASE 8 17 BETA HSD 8 3 OXOACYL [ACYL CARRIER PROTEIN] REDUCTASE EC_1.1.1.- TESTOSTERONE 17 BETA DEHYDROGENASE 8 EC_1.1.-.- 1 239 / ZINC TRANSPORTER SL HISTIDINE RICH MEMBRANE KE4 SOLUTE CARRIER FAMILY 39 MEMBER 7 /
ENSMUSG00000075297 ENSMUSG00000053219 ENSMUSG00000078452	H60b / Raet1e / Raet1d	chr10	22158569	22374139	29	2	HISTOCOMPATIBILITY / RETINOIC ACID EARLY INDUCIBLE 1 PRECURSOR RAE 1 / RETINOIC ACID EARLY INDUCIBLE 1 PRECURSOR RAE 1
ENSMUSG00000028980	H6pd	chr4	149979475	150009023	10	2	GLUCOSE 6 PHOSPHATE 1 DEHYDROGENASE G6PD EC_1.1.1.49
ENSMUSG00000078762 ENSMUSG00000094365 ENSMUSG00000036733	Haus5 / RP23-72M20.2 / Rbm42	chr7	30640994	30664994	52	6	HAUS AUGMIN COMPLEX SUBUNIT 5 / / RNA BINDING 42 RNA BINDING MOTIF 42
ENSMUSG00000002996	Hbp1	chr12	31926254	31950535	29	1	HMG BOX CONTAINING 1 HMG BOX TRANSCRIPTION FACTOR 1 HIGH MOBILITY GROUP BOX TRANSCRIPTION FACTOR 1
ENSMUSG00000008855	Hdac5	chr11	102194432	102230166	76	2	HISTONE DEACETYLASE EC_3.5.1.98
ENSMUSG00000000976	Heatr6	chr11	83753696	83783754	30	1	HEAT REPEAT CONTAINING 6
ENSMUSG00000025001	Hells	chr19	38930915	38971051	34	1	SPECIFIC HELICASE EC_3.6.4.- PROLIFERATION ASSOCIATED SNF2
ENSMUSG00000029804	Herc3	chr6	58831465	58920398	41	1	E3 LIGASE EC_6.3.2.- HECT DOMAIN AND RCC1 DOMAIN CONTAINING
ENSMUSG00000093769 ENSMUSG00000063954 ENSMUSG00000070392	Hist2h3c1 / Hist2h2aa1 / Gm20634	chr3	96245538	96248509	5	2	HISTONE H3 / HISTONE H2A /
ENSMUSG00000020232	Hmg20b	chr10	81346048	81350480	39	2	HIGH MOBILITY GROUP 20A HMG BOX CONTAINING 20A
ENSMUSG00000034518	Hmgxb4	chr8	74993356	75031978	24	1	HMG BOX CONTAINING 4 HIGH MOBILITY GROUP 2 1
ENSMUSG00000004980	Hnrnpa2b1	chr6	51460434	51469894	17	1	HETEROGENEOUS NUCLEAR RIBONUCLEOPROTEIN
ENSMUSG00000020358	Hnrnpab	chr11	51600100	51606847	11	1	HETEROGENEOUS NUCLEAR RIBONUCLEOPROTEIN D HNRNP D HNRNP DL
ENSMUSG00000060373	Hnrnpc	chr14	52073380	52104028	10	1	HETEROGENEOUS NUCLEAR RIBONUCLEOPROTEIN C HNRNP C
ENSMUSG00000000568	Hnrnpd	chr5	99958426	99978938	37	1	HETEROGENEOUS NUCLEAR RIBONUCLEOPROTEIN D HNRNP D HNRNP DL
ENSMUSG00000007850	Hnrnph1	chr11	50376990	50386528	48	2	HETEROGENEOUS NUCLEAR RIBONUCLEOPROTEIN HNRNP [CONTAINS HETEROGENEOUS NUCLEAR RIBONUCLEOPROTEIN N TERMINALLY PROCESSED]
ENSMUSG00000059208 ENSMUSG00000079557	Hnrnpm / March2	chr17	33646233	33718670	58	2	HETEROGENEOUS NUCLEAR RIBONUCLEOPROTEIN M HNRNP M / E3 UBIQUITIN LIGASE MARCH2 EC_6.3.2.- MEMBRANE ASSOCIATED RING FINGER 2 MEMBRANE ASSOCIATED RING CH II MARCH II
ENSMUSG00000029328	Hnrpdl	chr5	100033577	100039664	24	4	HETEROGENEOUS NUCLEAR RIBONUCLEOPROTEIN D HNRNP D HNRNP DL
ENSMUSG00000051396 ENSMUSG00000079615	Hspa14 / Hspa14	chr2	3488850	3512814	33	2	UNKNOWN / UNKNOWN
ENSMUSG00000026864	Hspa5	chr2	34771970	34776531	29	1	UNKNOWN
ENSMUSG00000036091 ENSMUSG00000079334 ENSMUSG00000010051	Hyal3 / Nat6 / Hyal1	chr9	107576927	107587359	27	1	HYALURONIDASE PRECURSOR EC_3.2.1.35 HYALURONOGLUCOSAMINIDASE / N ACETYLTRANSFERASE 6 EC_2.3.1.- FUSION 2 FUS 2 / HYALURONIDASE PRECURSOR EC_3.2.1.35 HYALURONOGLUCOSAMINIDASE
ENSMUSG00000064215	Ifi27l1	chr12	103434211	103440239	19	1	INTERFERON ALPHA INDUCIBLE 27
ENSMUSG00000038034	Igsf8	chr1	172261641	172319841	18	1	IMMUNOGLOBULIN SUPERFAMILY MEMBER 8 PRECURSOR IGSF8 CD81 PARTNER 3 GLU TRP ILE EWI MOTIF CONTAINING 2 EWI 2 ASSOCIATED TRANSMEMBRANE 4 KCT 4 PROSTAGLANDIN REGULATORY PGRL CD316 ANTIGEN
ENSMUSG00000031537	Ikbkb	chr8	22659212	22706589	52	2	INHIBITOR OF NUCLEAR FACTOR KAPPA B KINASE SUBUNIT ALPHA I KAPPA B KINASE ALPHA IKK A IKK ALPHA IKBKA IKAPPAB KINASE EC_2.7.11.10 CONSERVED HELIX LOOP HELIX UBIQUITOUS KINASE NUCLEAR FACTOR NF KAPPA B INHIBITOR KINASE ALPHA NFKBIKA
ENSMUSG00000022969 ENSMUSG00000022971 ENSMUSG00000093701	Il10rb / Ifnar2 / RP23-190G10.4	chr16	91372783	91425834	34	1	INTERLEUKIN 10 RECEPTOR SUBUNIT BETA PRECURSOR IL 10 RECEPTOR SUBUNIT BETA IL 10R SUBUNIT BETA IL 10RB CYTOKINE RECEPTOR CLASS II MEMBER 4 CYTOKINE RECEPTOR FAMILY 2 MEMBER 4 CRF2 4 INTERLEUKIN 10 RECEPTOR SUBUNIT 2 IL 10R SUBUNIT 2 IL 10R2 CDW210B ANTIGE / INTERFERON ALPHA/BETA RECEPTOR 2 PRECURSOR IFN R 2 IFN ALPHA/BETA RECEPTOR 2 TYPE I INTERFERON RECEPTOR 2 / INTERLEUKIN 10 RECEPTOR SUBUNIT B…
ENSMUSG00000032178	Ilf3	chr9	21368019	21405361	21	1	BINDING
ENSMUSG00000052337	Immt	chr6	71831331	71875257	32	1	MITOCHONDRIAL INNER MEMBRANE MITOFILIN
ENSMUSG00000035161	Ints6	chr14	62676330	62761112	19	1	INTEGRATOR COMPLEX SUBUNIT 6 INT6
ENSMUSG00000033365	Ipo13	chr4	117894486	117914999	31	2	IMPORTIN 13 IMP13
ENSMUSG00000036555	Iqce	chr5	140661827	140702378	50	2	IQ DOMAIN CONTAINING E
ENSMUSG00000031392 ENSMUSG00000076127 ENSMUSG00000092907	Irak1 / Mir718 / Mir5132	chrX	74013914	74023936	61	3	INTERLEUKIN 1 RECEPTOR ASSOCIATED KINASE 1 IRAK 1 EC_2.7.11.1 / /
ENSMUSG00000003184	Irf3	chr7	44997648	45002848	24	1	INTERFERON REGULATORY FACTOR 3 IRF 3
ENSMUSG00000029771	Irf5	chr6	29526625	29541869	19	1	INTERFERON REGULATORY FACTOR IRF
ENSMUSG00000027087	Itgav	chr2	83724397	83806916	46	1	INTEGRIN ALPHA PRECURSOR RECEPTOR SUBUNIT ALPHA [CONTAINS INTEGRIN ALPHA HEAVY CHAIN; INTEGRIN ALPHA LIGHT CHAIN]
ENSMUSG00000074797	Itpa	chr2	130667610	130681614	18	1	INOSINE TRIPHOSPHATE PYROPHOSPHATASE ITPASE INOSINE TRIPHOSPHATASE EC_3.6.1.19 NON CANONICAL PURINE NTP PYROPHOSPHATASE NON STANDARD PURINE NTP PYROPHOSPHATASE NUCLEOSIDE TRIPHOSPHATE DIPHOSPHATASE NUCLEOSIDE TRIPHOSPHATE PYROPHOSPHATASE NTPASE
ENSMUSG00000023150	Ivns1abp	chr1	151344498	151364445	17	2	INFLUENZA VIRUS NS1A BINDING HOMOLOG NS1 BP NS1 BINDING HOMOLOG
ENSMUSG00000056962	Jmjd6	chr11	116837432	116843449	22	1	BIFUNCTIONAL ARGININE DEMETHYLASE AND LYSYL HYDROXYLASE JMJD6 EC_1.14.11.- HISTONE ARGININE DEMETHYLASE JMJD6 JMJC DOMAIN CONTAINING 6 JUMONJI DOMAIN CONTAINING 6 LYSYL HYDROXYLASE JMJD6 PEPTIDE LYSINE 5 DIOXYGENASE JMJD6 PHOSPHATIDYLSERINE RECEPTOR PTDSR
ENSMUSG00000027937	Jtb	chr3	90231597	90235838	13	1	JTB PRECURSOR
ENSMUSG00000036940	Kdm1a	chr4	136550540	136602723	40	1	LYSINE SPECIFIC HISTONE DEMETHYLASE 1A EC 1 BRAF35 HDAC COMPLEX BHC110 FLAVIN CONTAINING AMINE OXIDASE DOMAIN CONTAINING 2
ENSMUSG00000003308	Keap1	chr9	21229730	21239332	7	1	KELCH
ENSMUSG00000036768	Kif15	chr9	122951081	123018725	35	1	KINESIN
ENSMUSG00000020821	Kif1c	chr11	70700548	70731964	32	1	KINESIN
ENSMUSG00000054920	Klhl5	chr5	65107568	65168188	20	2	KELCH
ENSMUSG00000035202	Lars2	chr9	123366940	123462664	21	1	LEUCINE TRNA LIGASE MITOCHONDRIAL PRECURSOR EC_6.1.1.4 LEUCYL TRNA SYNTHETASE LEURS
ENSMUSG00000015714	Lass2	chr3	95314792	95323588	36	2	CERAMIDE SYNTHASE LAG1 LONGEVITY ASSURANCE HOMOLOG
ENSMUSG00000021959 ENSMUSG00000021952	Lats2 / Xpo4	chr14	57581002	57758388	71	1	SERINE/THREONINE KINASE EC_2.7.11.1 / EXPORTIN 4
ENSMUSG00000025019	Lcor	chr19	41482645	41562246	10	1	LIGAND DEPENDENT COREPRESSOR LCOR MBLK1 RELATED 2
ENSMUSG00000021998	Lcp1	chr14	75131101	75230842	39	1	PLASTIN
ENSMUSG00000025223	Ldb1	chr19	46032593	46045214	25	2	LIM DOMAIN BINDING LDB CARBOXYL TERMINAL LIM DOMAIN BINDING CLIM LIM DOMAIN BINDING FACTOR
ENSMUSG00000063229	Ldha	chr7	46841475	46855627	22	3	L LACTATE DEHYDROGENASE CHAIN LDH EC_1.1.1.27
ENSMUSG00000035545	Leng8	chr7	4137039	4148173	38	1	LEUKOCYTE RECEPTOR CLUSTER MEMBER 8
ENSMUSG00000020224	Llph	chr10	120227070	120232071	5	1	LLP HOMOLOG LAPS18
ENSMUSG00000028063	Lmna	chr3	88481148	88509956	27	4	LAMIN
ENSMUSG00000030556	Lrrc28	chr7	67513411	67645236	12	3	LEUCINE RICH REPEAT CONTAINING 28
ENSMUSG00000052384	Lrrc33	chr16	32142785	32165594	22	1	LEUCINE RICH REPEAT CONTAINING PRECURSOR
ENSMUSG00000078933 ENSMUSG00000042590	Lrrc70 / Ipo11	chr13	106794439	106936915	33	1	LEUCINE RICH REPEAT CONTAINING 70 PRECURSOR SYNLEURIN / IMPORTIN 11 IMP11 RAN BINDING 11 RANBP11
ENSMUSG00000015133	Lrrk1	chr7	66226912	66388350	51	2	LEUCINE RICH REPEAT SERINE/THREONINE KINASE 1 EC_2.7.11.1
ENSMUSG00000029703	Lrwd1	chr5	136122772	136136074	34	1	LEUCINE RICH REPEAT AND WD REPEAT CONTAINING 1 ORC ASSOCIATED ORCA ORIGIN RECOGNITION COMPLEX ASSOCIATED
ENSMUSG00000066568	Lsm14a	chr7	34344646	34389540	15	1	LSM14 HOMOLOG RNA ASSOCIATED
ENSMUSG00000007050	Lsm2	chr17	34981862	34985891	26	1	U6 SNRNA ASSOCIATED SM LSM2 G7B SNRNP CORE SM SM X5
ENSMUSG00000030339	Ltbr	chr6	125306571	125313885	14	1	TUMOR NECROSIS FACTOR RECEPTOR SUPERFAMILY MEMBER 3 PRECURSOR LYMPHOTOXIN BETA RECEPTOR
ENSMUSG00000024188	Luc7l	chr17	26252910	26285504	31	2	RNA BINDING LUC7
ENSMUSG00000029823	Luc7l2	chr6	38551334	38609470	39	4	RNA BINDING LUC7
ENSMUSG00000020863	Luc7l3	chr11	94287890	94321988	33	1	LUC7 3 CISPLATIN RESISTANCE ASSOCIATED OVEREXPRESSED
ENSMUSG00000022761	Lztr1	chr16	17508688	17526333	47	1	LEUCINE ZIPPER TRANSCRIPTIONAL REGULATOR 1 LZTR 1
ENSMUSG00000022553	Maf1	chr15	76351294	76354380	40	1	REPRESSOR OF RNA POLYMERASE III TRANSCRIPTION MAF1 HOMOLOG
ENSMUSG00000053906 ENSMUSG00000025138 ENSMUSG00000051510	Mafg / Sirt7 / Mafg	chr11	120618372	120633600	60	1	/ NAD DEPENDENT DEACETYLASE SIRTUIN 7 EC_3.5.1.- REGULATORY SIR2 HOMOLOG 7 SIR2 7 / TRANSCRIPTION FACTOR V MAF MUSCULOAPONEUROTIC FIBROSARCOMA ONCOGENE HOMOLOG
ENSMUSG00000035027	Map2k2	chr10	81105915	81124697	26	1	DUAL SPECIFICITY MITOGEN ACTIVATED KINASE KINASE MAP KINASE KINASE MAPKK EC_2.7.12.2 ERK ACTIVATOR KINASE MAPK/ERK KINASE
ENSMUSG00000018932	Map2k3	chr11	60932033	60952811	20	1	DUAL SPECIFICITY MITOGEN ACTIVATED KINASE KINASE MAP KINASE KINASE MAPKK EC_2.7.12.2 MAPK/ERK KINASE MEK KINASE KINASE KINASE
ENSMUSG00000001034	Mapk7	chr11	61488812	61494406	33	1	MITOGEN ACTIVATED KINASE MAP KINASE MAPK EC_2.7.11.24 EXTRACELLULAR SIGNAL REGULATED KINASE ERK
ENSMUSG00000023307	March5	chr19	37207543	37222139	13	1	E3 UBIQUITIN LIGASE MARCH5 EC_6.3.2.- MEMBRANE ASSOCIATED RING FINGER 5 MEMBRANE ASSOCIATED RING CH V MARCH V
ENSMUSG00000024969	Mark2	chr19	7275396	7341860	69	1	KINASE EC_2.7.11.1
ENSMUSG00000042032	Mat2b	chr11	40679314	40695203	20	1	METHIONINE ADENOSYLTRANSFERASE 2 SUBUNIT BETA METHIONINE ADENOSYLTRANSFERASE II BETA MAT II BETA
ENSMUSG00000027763	Mbnl1	chr3	60501252	60629748	10	1	MUSCLEBLIND
ENSMUSG00000035596	Mboat7	chr7	3677790	3693523	25	2	LYSOPHOSPHOLIPID ACYLTRANSFERASE 7 LPLAT 7 EC_2.3.1.- BLADDER AND BREAST CARCINOMA OVEREXPRESSED GENE 1 LEUKOCYTE RECEPTOR CLUSTER MEMBER 4 MEMBRANE BOUND O ACYLTRANSFERASE DOMAIN CONTAINING 7 O ACYLTRANSFERASE DOMAIN CONTAINING 7 MBOA 7
ENSMUSG00000059474	Mbtd1	chr11	93885852	93946985	50	1	LETHAL 3 MALIGNANT BRAIN TUMOR 2 L 3 MBT 2
ENSMUSG00000048170	Mcmbp	chr7	128696441	128740495	28	1	MINI CHROMOSOME MAINTENANCE COMPLEX BINDING MCM BP MCM BINDING
ENSMUSG00000020184	Mdm2	chr10	117688888	117710758	30	3	E3 UBIQUITIN LIGASE MDM2 EC_6.3.2.- DOUBLE MINUTE 2 P53 BINDING MDM2
ENSMUSG00000054387	Mdm4	chr1	132989845	133025366	15	2	MDM4 DOUBLE MINUTE 4 MDM2 P53 BINDING MDMX P53 BINDING MDM4
ENSMUSG00000031393 ENSMUSG00000081118	Mecp2 / Gm6758	chrX	74026592	74136187	15	2	METHYL CPG BINDING 2 MECP 2 MECP2 /
ENSMUSG00000001419	Mef2d	chr3	88142372	88172086	25	1	MYOCYTE SPECIFIC ENHANCER FACTOR
ENSMUSG00000028114	Mettl14	chr3	123364645	123385990	20	1	METHYLTRANSFERASE 14 EC_2.1.1.-
ENSMUSG00000004561 ENSMUSG00000072572	Mettl17 / Slc39a2	chr14	51884842	51896745	60	1	METHYLTRANSFERASE 17 MITOCHONDRIAL PRECURSOR EC_2.1.1.- METHYLTRANSFERASE 11 DOMAIN CONTAINING 1 RSM22 HOMOLOG MITOCHONDRIAL / ZINC TRANSPORTER ZIP2 6A1 ETI 1 SOLUTE CARRIER FAMILY 39 MEMBER 2 ZRT AND IRT 2 ZIP 2 HZIP2
ENSMUSG00000020691	Mettl2	chr11	105126425	105140394	17	1	METHYLTRANSFERASE EC_2.1.1.-
ENSMUSG00000001082	Mfsd10	chr5	34633642	34637212	56	2	MAJOR FACILITATOR SUPERFAMILY DOMAIN CONTAINING 10 TETRACYCLINE TRANSPORTER
ENSMUSG00000074604	Mgst2	chr3	51660360	51682675	20	1	MICROSOMAL GLUTATHIONE S TRANSFERASE 2 MICROSOMAL GST 2 EC_2.5.1.18
ENSMUSG00000020111	Micu1	chr10	59702477	59864132	38	1	CALCIUM UPTAKE 1 MITOCHONDRIAL PRECURSOR CALCIUM BINDING ATOPY RELATED AUTOANTIGEN 1 HOMOLOG
ENSMUSG00000091854 ENSMUSG00000042570	Mier2 / Mier2	chr10	79540245	79555199	40	1	MESODERM INDUCTION EARLY RESPONSE 2 / MESODERM INDUCTION EARLY RESPONSE MI
ENSMUSG00000020827	Mink1	chr11	70562881	70614483	62	1	KINASE EC_2.7.11.1 KINASE MAPK/ERK KINASE KINASE KINASE MEK KINASE KINASE MEKKK KINASE
ENSMUSG00000093280 ENSMUSG00000009555 ENSMUSG00000092925	Mir2861 / Cdk9 / Mir3960	chr2	32705784	32713076	30	2	/ CYCLIN DEPENDENT KINASE EC_2.7.11.22 EC_2.7.11.- 23 CELL DIVISION KINASE /
ENSMUSG00000093215 ENSMUSG00000030780	Mir3103 / BC017158	chr7	128271379	128298170	31	1	/ UNKNOWN
ENSMUSG00000076315 ENSMUSG00000030400	Mir343 / Ercc2	chr7	19382010	19395694	47	1	/ TFIIH BASAL TRANSCRIPTION FACTOR COMPLEX HELICASE XPD SUBUNIT EC_3.6.4.12 CXPD DNA EXCISION REPAIR ERCC 2 DNA REPAIR COMPLEMENTING XP D CELLS XERODERMA PIGMENTOSUM GROUP D COMPLEMENTING
ENSMUSG00000076051 ENSMUSG00000011096	Mir707 / Akt1s1	chr7	44848991	44855421	31	1	/ PROLINE RICH AKT1 SUBSTRATE PROLINE RICH AKT SUBSTRATE
ENSMUSG00000076270 ENSMUSG00000063895	Mir719 / Nupl1	chr14	60219204	60251507	17	2	/ NUCLEOPORIN P58/P45 NUCLEOPORIN 1
ENSMUSG00000047534	Mis18bp1	chr12	65132734	65172604	25	1	MIS18 BINDING 1 KINETOCHORE ASSOCIATED KNL 2 HOMOLOG
ENSMUSG00000025609	Mkln1	chr6	31398735	31516811	43	2	MUSKELIN
ENSMUSG00000029922	Mkrn1	chr6	39397804	39420462	23	1	E3 UBIQUITIN LIGASE MAKORIN EC_6.3.2.-
ENSMUSG00000030120	Mlf2	chr6	124931388	124936138	10	1	MYELOID LEUKEMIA FACTOR 2 MYELODYSPLASIA MYELOID LEUKEMIA FACTOR 2
ENSMUSG00000061778	Mospd2	chrX	164936169	164980375	33	1	MOTILE SPERM DOMAIN CONTAINING 2
ENSMUSG00000005417	Mprip	chr11	59661305	59780860	38	2	TRIO AND F ACTIN BINDING PROTEIN TARA TRIO ASSOCIATED REPEAT ON ACTIN
ENSMUSG00000033845	Mrpl15	chr1	4773206	4785739	15	1	39S RIBOSOMAL L15 MITOCHONDRIAL PRECURSOR L15MT MRP L15
ENSMUSG00000032563	Mrpl3	chr9	105053239	105077466	19	1	39S RIBOSOMAL L3 MITOCHONDRIAL L3MT MRP L3
ENSMUSG00000028622	Mrpl37	chr4	107055874	107066868	15	1	39S RIBOSOMAL L37 MITOCHONDRIAL PRECURSOR L37MT MRP L37
ENSMUSG00000034729	Mrps10	chr17	47368887	47381417	33	4	28S RIBOSOMAL S10 MITOCHONDRIAL MRP S10 S10MT
ENSMUSG00000034211	Mrps17	chr5	129715497	129718875	30	1	28S RIBOSOMAL S17 MITOCHONDRIAL MRP S17 S17MT
ENSMUSG00000023967	Mrps18a	chr17	46110986	46128910	17	2	28S RIBOSOMAL S18A MITOCHONDRIAL PRECURSOR MRP S18 A MRPS18A S18MT A 28S RIBOSOMAL S18 3 MITOCHONDRIAL MRP S18 3
ENSMUSG00000035772	Mrps2	chr2	28468066	28471178	9	1	28S RIBOSOMAL S2 MITOCHONDRIAL MRP S2 S2MT
ENSMUSG00000020477 ENSMUSG00000049680	Mrps24 / Urgcp	chr11	5703983	5762376	33	2	28S RIBOSOMAL S24 MITOCHONDRIAL PRECURSOR MRP S24 S24MT / UP REGULATOR OF CELL PROLIFERATION HBV X UP REGULATED GENE 4 HOMOLOG HBXAG UP REGULATED GENE 4 HOMOLOG
ENSMUSG00000037740	Mrps26	chr2	130563742	130568695	6	1	28S RIBOSOMAL S26 MITOCHONDRIAL PRECURSOR MRP S26 S26MT
ENSMUSG00000038880 ENSMUSG00000073435	Mrps34 / Nme3	chr17	24895116	24897522	25	1	28S RIBOSOMAL S34 MITOCHONDRIAL MRP S34 S34MT / NUCLEOSIDE DIPHOSPHATE KINASE NDK NDP KINASE EC_2.7.4.6
ENSMUSG00000028741	Mrto4	chr4	139347435	139352576	22	1	TURNOVER 4 HOMOLOG
ENSMUSG00000024677	Ms4a6b	chr19	11516512	11531256	18	1	MEMBRANE SPANNING 4 DOMAINS SUBFAMILY A MEMBER
ENSMUSG00000079419	Ms4a6c	chr19	11469368	11482197	7	1	MEMBRANE SPANNING 4 DOMAINS SUBFAMILY A MEMBER
ENSMUSG00000007035	Msh5	chr17	35028605	35046745	50	1	MUTS HOMOLOG 5
ENSMUSG00000028890	Mtf1	chr4	124802104	124849800	20	1	METAL REGULATORY TRANSCRIPTION FACTOR 1 MRE BINDING TRANSCRIPTION FACTOR TRANSCRIPTION FACTOR MTF 1
ENSMUSG00000059183	Mtfmt	chr9	65435782	65453054	17	1	METHIONYL TRNA FORMYLTRANSFERASE MITOCHONDRIAL PRECURSOR MTFMT EC_2.1.2.9
ENSMUSG00000031918	Mtmr2	chr9	13748410	13806481	31	1	MYOTUBULARIN
ENSMUSG00000018401	Mtmr4	chr11	87592162	87616302	29	1	MYOTUBULARIN
ENSMUSG00000028991	Mtor	chr4	148448611	148557683	65	4	SERINE/THREONINE KINASE EC_2.7.11.1 RAPAMYCIN 1 TARGET OF RAPAMYCIN 1
ENSMUSG00000064068	Mtx1	chr3	89209081	89227088	45	2	METAXIN 1 MITOCHONDRIAL OUTER MEMBRANE IMPORT COMPLEX 1
ENSMUSG00000020156	Mum1	chr10	80226434	80243903	41	1	PWWP DOMAIN CONTAINING MUTATED MELANOMA ASSOCIATED ANTIGEN 1 1
ENSMUSG00000020527	Myo19	chr11	84880148	84911226	37	1	MYOSIN
ENSMUSG00000017774	Myo1c	chr11	75650504	75673910	51	2	MYOSIN 1 CLASS I UNCONVENTIONAL MYOSIN TYPE I MYOSIN
ENSMUSG00000020437	Myo1g	chr11	6506548	6520965	38	2	MYOSIN 1 CLASS I UNCONVENTIONAL MYOSIN TYPE I MYOSIN
ENSMUSG00000029655	N4bp2l2	chr5	150608007	150665612	17	1	NEDD4 BINDING 2 2 PHOSPHONOFORMATE IMMUNO ASSOCIATED 5
ENSMUSG00000025374	Nabp2	chr10	128401395	128411492	28	2	SOSS COMPLEX SUBUNIT B1 NUCLEIC ACID BINDING 2 OLIGONUCLEOTIDE/OLIGOSACCHARIDE BINDING FOLD CONTAINING 2B SENSOR OF SINGLE STRAND DNA COMPLEX SUBUNIT B1 SENSOR OF SSDNA SUBUNIT B1 SOSS B1 SINGLE STRANDED DNA BINDING 1
ENSMUSG00000034744	Nagk	chr6	83794982	83803420	30	1	N ACETYL D GLUCOSAMINE KINASE N ACETYLGLUCOSAMINE KINASE EC_2.7.1.59 GLCNAC KINASE
ENSMUSG00000023143	Nagpa	chr16	5195289	5204012	17	1	N ACETYLGLUCOSAMINE 1 PHOSPHODIESTER ALPHA N ACETYLGLUCOSAMINIDASE PRECURSOR EC_3.1.4.45 MANNOSE 6 PHOSPHATE UNCOVERING ENZYME PHOSPHODIESTER ALPHA GLCNACASE
ENSMUSG00000028334	Nans	chr4	46489248	46503632	13	1	SIALIC ACID SYNTHASE N ACETYLNEURAMINATE SYNTHASE EC_2.5.1.56 N ACETYLNEURAMINATE 9 PHOSPHATE SYNTHASE EC_2.5.1.- 57 N ACETYLNEURAMINIC ACID PHOSPHATE SYNTHASE N ACETYLNEURAMINIC ACID SYNTHASE
ENSMUSG00000006024	Napa	chr7	16098458	16117975	23	1	SOLUBLE NSF ATTACHMENT SNAP N ETHYLMALEIMIDE SENSITIVE FACTOR ATTACHMENT
ENSMUSG00000017119	Nbr1	chr11	101552149	101581951	59	1	NEXT TO BRCA1 GENE 1 MEMBRANE COMPONENT CHROMOSOME 17 SURFACE MARKER 2 NEIGHBOR OF BRCA1 GENE 1
ENSMUSG00000015950	Ncf1	chr5	134220053	134229625	18	1	NEUTROPHIL CYTOSOL FACTOR 1 NCF 1.47 KDA NEUTROPHIL OXIDASE FACTOR NCF 47K NEUTROPHIL NADPH OXIDASE FACTOR 1 P47 PHOX
ENSMUSG00000020238	Ncln	chr10	81486249	81496392	33	3	NICALIN PRECURSOR NICASTRIN
ENSMUSG00000080316 ENSMUSG00000065479	Ncrna00085 / Mir125a	chr17	17830719	17843009	41	1	UNCHARACTERIZED FRAGMENT /
ENSMUSG00000005125	Ndrg1	chr15	66929321	66969640	45	1	N MYC DOWNSTREAM REGULATED GENE
ENSMUSG00000004558	Ndrg2	chr14	51905271	51913488	16	1	N MYC DOWNSTREAM REGULATED GENE
ENSMUSG00000033938	Ndufb7	chr8	83566671	83571626	5	1	NADH DEHYDROGENASE [UBIQUINONE] 1 BETA SUBCOMPLEX SUBUNIT 7 COMPLEX I B18 CI B18 NADH UBIQUINONE OXIDOREDUCTASE B18 SUBUNIT
ENSMUSG00000005510	Ndufs3	chr2	90894634	90904827	18	1	NADH DEHYDROGENASE [UBIQUINONE] IRON SULFUR 3 MITOCHONDRIAL PRECURSOR EC_1.6.5.3 EC_1.6.99.- 3 COMPLEX I 30KD CI 30KD NADH UBIQUINONE OXIDOREDUCTASE 30 KDA SUBUNIT
ENSMUSG00000092274	Neat1	chr19	5824708	5845478	13	1
ENSMUSG00000021215	Net1	chr13	3882565	3918220	13	3	RHO GUANINE NUCLEOTIDE EXCHANGE FACTOR
ENSMUSG00000020716	Nf1	chr11	79339693	79581612	73	1	NEUROFIBROMIN NEUROFIBROMATOSIS RELATED NF 1
ENSMUSG00000033016	Nfatc1	chr18	80606205	80713071	13	4	NUCLEAR FACTOR OF ACTIVATED T CELLS CYTOPLASMIC 1 NF ATC1 NFATC1 NFAT TRANSCRIPTION COMPLEX CYTOSOLIC COMPONENT NF ATC NFATC
ENSMUSG00000001911	Nfix	chr8	84699876	84800344	29	1	NUCLEAR FACTOR 1 TYPE NF1 NUCLEAR FACTOR CCAAT BOX BINDING TRANSCRIPTION FACTOR CTF NUCLEAR FACTOR NF NFI TGGCA BINDING
ENSMUSG00000027618 ENSMUSG00000074643 ENSMUSG00000089824	Nfs1 / Cpne1 / Rbm12	chr2	156071845	156144186	76	8	CYSTEINE DESULFURASE MITOCHONDRIAL PRECURSOR EC_2.8.1.7 / COPINE COPINE / COPINE COPINE
ENSMUSG00000028423	Nfx1	chr4	40970906	41025993	36	5	TRANSCRIPTIONAL REPRESSOR NF X1 EC_6.3.2.- NUCLEAR TRANSCRIPTION FACTOR X BOX BINDING 1
ENSMUSG00000021785	Ngly1	chr14	16249280	16311926	17	1	PEPTIDE N 4 N ACETYL BETA GLUCOSAMINYL ASPARAGINE AMIDASE PNGASE EC_3.5.1.52 N GLYCANASE 1 PEPTIDE:N GLYCANASE
ENSMUSG00000090113 ENSMUSG00000025728	Nhlrc4 / Pigq	chr17	25926427	25944961	50	1	NHL REPEAT CONTAINING 4 / PHOSPHATIDYLINOSITOL N ACETYLGLUCOSAMINYLTRANSFERASE SUBUNIT Q EC_2.4.1.198 N ACETYLGLUCOSAMYL TRANSFERASE COMPONENT GPI1 PHOSPHATIDYLINOSITOL GLYCAN BIOSYNTHESIS CLASS Q PIG Q
ENSMUSG00000037966	Ninj1	chr13	49187485	49196244	12	1	NINJURIN 1 NERVE INJURY INDUCED 1
ENSMUSG00000020692	Nle1	chr11	82900768	82908411	29	1	NOTCHLESS HOMOLOG 1
ENSMUSG00000074151	Nlrc5	chr8	94472763	94527272	56	1
ENSMUSG00000027787	Nmd3	chr3	69721985	69749042	26	1	60S RIBOSOMAL EXPORT NMD3
ENSMUSG00000026643	Nmt2	chr2	3284212	3328877	22	2	GLYCYLPEPTIDE N TETRADECANOYLTRANSFERASE EC_2.3.1.97 MYRISTOYL COA:PROTEIN N MYRISTOYLTRANSFERASE NMT PEPTIDE N MYRISTOYLTRANSFERASE
ENSMUSG00000027405 ENSMUSG00000065289 ENSMUSG00000093645 ENSMUSG00000065287 ENSMUSG00000065272	Nop56 / SNORD56 / SNORD86 / SNORA51 / Snord57	chr2	130274430	130279313	68	6	NUCLEOLAR / / / /
ENSMUSG00000039577	Nphp4	chr4	152476706	152563183	43	1	NEPHROCYSTIN 4 NEPHRORETININ
ENSMUSG00000020289	Nprl3	chr11	32225628	32267707	43	1	NITROGEN PERMEASE REGULATOR 3 ALPHA GLOBIN REGULATORY ELEMENT CONTAINING GENE
ENSMUSG00000032336	Nptn	chr9	58582240	58657955	39	1	BASIGIN PRECURSOR CD147 ANTIGEN
ENSMUSG00000002393	Nr2f6	chr8	71374123	71381960	23	1	NUCLEAR RECEPTOR SUBFAMILY 2 GROUP MEMBER
ENSMUSG00000025969	Nrp2	chr1	62703285	62818695	21	1	NEUROPILIN PRECURSOR VASCULAR ENDOTHELIAL CELL GROWTH FACTOR 165 RECEPTOR
ENSMUSG00000034187	Nsf	chr11	103821782	103954056	38	1	VESICLE FUSING ATPASE EC_3.6.4.6 N ETHYLMALEIMIDE SENSITIVE FUSION NEM SENSITIVE FUSION VESICULAR FUSION NSF
ENSMUSG00000026707	Nsun6	chr2	14995131	15054884	18	1	METHYLTRANSFERASE NSUN6 EC_2.1.1.- NOL1/NOP2/SUN DOMAIN FAMILY MEMBER 6
ENSMUSG00000032615	Nt5m	chr11	59839447	59880968	9	1	5' 3' DEOXYRIBONUCLEOTIDASE CYTOSOLIC TYPE EC_3.1.3.- CYTOSOLIC 5' 3' PYRIMIDINE NUCLEOTIDASE DEOXY 5' NUCLEOTIDASE 1 DNT 1
ENSMUSG00000026857	Ntmt1	chr2	30807826	30823033	24	2	N TERMINAL XAA PRO LYS N METHYLTRANSFERASE 1 EC_2.1.1.244 ALPHA N TERMINAL METHYLTRANSFERASE 1A METHYLTRANSFERASE 11A X PRO LYS N TERMINAL METHYLTRANSFERASE 1A NTM1A
ENSMUSG00000009772	Nuak2	chr1	132316126	132333488	13	1	KINASE EC_2.7.11.1
ENSMUSG00000020739	Nup85	chr11	115564434	115583985	36	2	NUCLEAR PORE COMPLEX NUP85.85 KDA NUCLEOPORIN NUCLEOPORIN NUP85
ENSMUSG00000022562	Oplah	chr15	76296597	76328015	45	1	5 OXOPROLINASE EC_3.5.2.9 5 OXO L PROLINASE 5 OPASE PYROGLUTAMASE
ENSMUSG00000040044	Orc3	chr4	34570796	34614944	42	1	ORIGIN RECOGNITION COMPLEX SUBUNIT 3 ORIGIN RECOGNITION COMPLEX SUBUNIT LATHEO
ENSMUSG00000026761	Orc4	chr2	48902824	48950277	40	1	ORIGIN RECOGNITION COMPLEX SUBUNIT 4
ENSMUSG00000029012 ENSMUSG00000084235	Orc5 / Gm15421	chr5	22486485	22550429	26	1	ORIGIN RECOGNITION COMPLEX SUBUNIT 5 /
ENSMUSG00000013858	ORF61	chr10	79974948	79984330	21	1	MEMBRALIN
ENSMUSG00000011257	Pabpc4	chr4	123262351	123298925	29	1	POLYADENYLATE BINDING PROTEIN CYTOPLASMIC AND NUCLEAR PABP POLY A BINDING POLYADENYLATE TAIL BINDING
ENSMUSG00000005447	Pafah1b3	chr7	25295049	25297986	19	1	PLATELET ACTIVATING FACTOR ACETYLHYDROLASE IB SUBUNIT BETA EC_3.1.1.47 PAF ACETYLHYDROLASE 30 KDA SUBUNIT PAF AH 30 KDA SUBUNIT PAF AH SUBUNIT BETA PAFAH SUBUNIT BETA
ENSMUSG00000044702	Palb2	chr7	122107262	122132946	26	1	PARTNER AND LOCALIZER OF BRCA2
ENSMUSG00000026335	Pam	chr1	97795114	98095646	54	1	PEPTIDYL GLYCINE ALPHA AMIDATING MONOOXYGENASE PRECURSOR PAM [INCLUDES PEPTIDYLGLYCINE ALPHA HYDROXYLATING MONOOXYGENASE PHM EC_1.14.17.3 ; PEPTIDYL ALPHA HYDROXYGLYCINE ALPHA AMIDATING LYASE EC_4.3.2.- 5 PEPTIDYLAMIDOGLYCOLATE LYASE PAL ]
ENSMUSG00000021111	Papola	chr12	105784694	105838944	62	1	POLY A POLYMERASE EC_2.7.7.19 POLYNUCLEOTIDE ADENYLYLTRANSFERASE
ENSMUSG00000027168	Pax6	chr2	105668896	105703160	76	1	PAIRED BOX PAX
ENSMUSG00000056851	Pcbp2	chr15	102470632	102500059	15	1	POLY RC BINDING ALPHA HETEROGENEOUS NUCLEAR RIBONUCLEOPROTEIN HNRNP
ENSMUSG00000029108	Pcdh7	chr5	57718021	58129351	4	2	PROTOCADHERIN 11 X LINKED PRECURSOR PROTOCADHERIN 11 PROTOCADHERIN ON THE X CHROMOSOME PCDH X
ENSMUSG00000037773	Pced1a	chr2	130417247	130424701	24	1	PC ESTERASE DOMAIN CONTAINING
ENSMUSG00000044250	Pced1b	chr15	97247107	97385689	6	1	PC ESTERASE DOMAIN CONTAINING
ENSMUSG00000038542	Pcid2	chr8	13077189	13105459	25	1	PCI DOMAIN CONTAINING 2 CSN12
ENSMUSG00000025137	Pcyt2	chr11	120610087	120617936	41	1	ETHANOLAMINE PHOSPHATE CYTIDYLYLTRANSFERASE EC_2.7.7.14 CTP:PHOSPHOETHANOLAMINE CYTIDYLYLTRANSFERASE PHOSPHORYLETHANOLAMINE TRANSFERASE
ENSMUSG00000030417	Pdcd5	chr7	35641982	35647521	20	1	PROGRAMMED CELL DEATH 5 TF 1 CELL APOPTOSIS RELATED 19 TFAR19
ENSMUSG00000009030	Pdcl	chr2	37350074	37359332	13	1	PHOSDUCIN PHLP
ENSMUSG00000038170	Pde4dip	chr3	97689824	97888707	57	3	MYOMEGALIN PHOSPHODIESTERASE 4D INTERACTING
ENSMUSG00000021493	Pdlim7	chr13	55495795	55513676	37	2	PDZ AND LIM DOMAIN 7
ENSMUSG00000027472	Pdrg1	chr2	153008890	153015427	21	2	P53 AND DNA DAMAGE REGULATED 1
ENSMUSG00000005907	Pex1	chr5	3596066	3637232	38	1	PEROXISOMAL ATPASE PEX1 PEROXIN 1 PEROXISOME BIOGENESIS
ENSMUSG00000029047	Pex10	chr4	155067016	155072433	17	1	PEROXISOME BIOGENESIS FACTOR 10 PEROXIN 10 PEROXISOMAL BIOGENESIS FACTOR 10 PEROXISOME ASSEMBLY 10
ENSMUSG00000040374	Pex2	chr3	5560188	5576239	8	1	PEROXISOME BIOGENESIS FACTOR PEROXIN 2 PEROXISOMAL MEMBRANE 3 PEROXISOME ASSEMBLY FACTOR 1 PAF 1
ENSMUSG00000001289 ENSMUSG00000001285	Pfdn5 / Myg1	chr15	102326116	102338139	47	9	PREFOLDIN SUBUNIT 5 C MYC BINDING MM 1 MYC MODULATOR 1 / MYG1 MITOCHONDRIAL PRECURSOR
ENSMUSG00000030990	Pgap2	chr7	102210208	102238567	65	2	POST GPI ATTACHMENT TO PROTEINS FACTOR 2 FGF RECEPTOR ACTIVATING 1
ENSMUSG00000004264 ENSMUSG00000088835	Phb2 / snoU89	chr6	124712336	124716950	26	1	PROHIBITIN /
ENSMUSG00000023883	Phf10	chr17	14945009	14961273	19	1	PHD FINGER 10 BRG1 ASSOCIATED FACTOR 45A BAF45A
ENSMUSG00000037791	Phf12	chr11	77982754	78030539	34	1	PHD FINGER 12 PHD FACTOR 1 PF1
ENSMUSG00000072501	Phf20l1	chr15	66577572	66645255	21	1	PHD FINGER 20 1
ENSMUSG00000048874	Phf3	chr1	30802342	30863256	15	1	PHD FINGER 3
ENSMUSG00000030815	Phkg2	chr7	127573340	127583305	27	2	PHOSPHORYLASE B KINASE GAMMA CATALYTIC CHAIN SKELETAL MUSCLE/HEART EC_2.7.11.19 PHOSPHORYLASE KINASE SUBUNIT GAMMA 1 SERINE/THREONINE KINASE PHKG1 EC_2.7.11.- 1 EC_2.7.-.- 11 26
ENSMUSG00000025423	Pias2	chr18	77065208	77155708	16	1	E3 SUMO LIGASE EC_6.3.2.- INHIBITOR OF ACTIVATED STAT
ENSMUSG00000003423	Pih1d1	chr7	45154303	45160069	30	1	PIH1 DOMAIN CONTAINING 1
ENSMUSG00000032462	Pik3cb	chr9	99038402	99140621	29	1	PHOSPHATIDYLINOSITOL 4 5 BISPHOSPHATE 3 KINASE CATALYTIC SUBUNIT PI3 KINASE SUBUNIT PI3K PTDINS 3 KINASE SUBUNIT EC_2.7.1.153 PHOSPHATIDYLINOSITOL 4 5 BISPHOSPHATE 3 KINASE 110 KDA CATALYTIC SUBUNIT PTDINS 3 KINASE SUBUNIT P110
ENSMUSG00000020901	Pik3r5	chr11	68432121	68497849	28	1	PHOSPHOINOSITIDE 3 KINASE REGULATORY SUBUNIT 5 PI3 KINASE REGULATORY SUBUNIT 5 PI3 KINASE P101 SUBUNIT PHOSPHATIDYLINOSITOL 4 5 BISPHOSPHATE 3 KINASE REGULATORY SUBUNIT PTDINS 3 KINASE REGULATORY SUBUNIT PTDINS 3 KINASE P101 P101 PI3K
ENSMUSG00000034902	Pip5k1c	chr10	81292963	81319973	40	4	PHOSPHATIDYLINOSITOL 4 PHOSPHATE 5 KINASE TYPE 1 PI PTDINS 4 P 5 KINASE 1 EC_2.7.1.68 PHOSPHATIDYLINOSITOL 4 PHOSPHATE 5 KINASE TYPE I
ENSMUSG00000050017	Pitpnb	chr5	111330763	111388359	12	1	PHOSPHATIDYLINOSITOL TRANSFER ALPHA PI TP ALPHA PTDINS TRANSFER ALPHA PTDINSTP ALPHA
ENSMUSG00000035268	Pkig	chr2	163658386	163726158	21	1	UNKNOWN
ENSMUSG00000057672	Pkn1	chr8	83669762	83699179	40	1	SERINE/THREONINE KINASE EC_2.7.11.13 KINASE C KINASE C RELATED KINASE
ENSMUSG00000026785	Pkn3	chr2	30077684	30091022	39	2	SERINE/THREONINE KINASE EC_2.7.11.13 KINASE C KINASE C RELATED KINASE
ENSMUSG00000040061	Plcb2	chr2	118707517	118728438	46	1	1 PHOSPHATIDYLINOSITOL 4 5 BISPHOSPHATE PHOSPHODIESTERASE BETA EC_3.1.4.11 PHOSPHOINOSITIDE PHOSPHOLIPASE C BETA PHOSPHOLIPASE C BETA PLC BETA
ENSMUSG00000022565 ENSMUSG00000063268	Plec / Parp10	chr15	76170974	76243441	79	1	AMBIGUOUS / POLY [ADP RIBOSE] POLYMERASE 10 PARP 10 EC_2.4.2.30 ADP RIBOSYLTRANSFERASE DIPHTHERIA TOXIN 10 ARTD10
ENSMUSG00000025758	Plk4	chr3	40800019	40816883	33	1	SERINE/THREONINE KINASE PLK4 EC_2.7.11.21 POLO KINASE 4 PLK 4 SERINE/THREONINE KINASE SAK
ENSMUSG00000004846 ENSMUSG00000076240	Plod3 / Mir702	chr5	136987019	136996648	34	2	PROCOLLAGEN LYSINE 2 OXOGLUTARATE 5 DIOXYGENASE PRECURSOR EC_1.14.11.4 LYSYL HYDROXYLASE /
ENSMUSG00000036833	Pnpla7	chr2	24976033	25054057	69	1	LYSOPHOSPHOLIPASE NTE1 EC_3.1.1.5 INTRACELLULAR PHOSPHOLIPASE B NEUROPATHY TARGET ESTERASE HOMOLOG
ENSMUSG00000028394	Pole3	chr4	62522649	62525068	8	1	DNA POLYMERASE EPSILON SUBUNIT 3 EC_2.7.7.7 DNA POLYMERASE II SUBUNIT 3 DNA POLYMERASE EPSILON SUBUNIT P17
ENSMUSG00000027395	Polr1b	chr2	129100995	129126594	23	1	DNA DIRECTED RNA POLYMERASE I SUBUNIT EC_2.7.7.6 DNA DIRECTED RNA POLYMERASE I POLYPEPTIDE 2 RNA POLYMERASE I SUBUNIT 2
ENSMUSG00000029642	Polr1d	chr5	147077050	147111361	5	3	DNA DIRECTED RNA POLYMERASES I AND III SUBUNIT RPAC2 RNA POLYMERASES I AND III SUBUNIT AC2 AC19 DNA DIRECTED RNA POLYMERASE I SUBUNIT D RNA POLYMERASE I 16 KDA SUBUNIT RPA16
ENSMUSG00000024258	Polr2d	chr18	31789159	31796642	4	1	DNA DIRECTED RNA POLYMERASE II SUBUNIT RPB4 RNA POLYMERASE II SUBUNIT B4 DNA DIRECTED RNA POLYMERASE II SUBUNIT D
ENSMUSG00000071662	Polr2g	chr19	8793129	8798557	8	1	DNA DIRECTED RNA POLYMERASE II SUBUNIT RPB7 RNA POLYMERASE II SUBUNIT B7 DNA DIRECTED RNA POLYMERASE II SUBUNIT G
ENSMUSG00000019738	Polr2i	chr7	30231948	30233390	24	3	DNA DIRECTED RNA POLYMERASE II SUBUNIT RPB9 RNA POLYMERASE II SUBUNIT B9 DNA DIRECTED RNA POLYMERASE II SUBUNIT I RNA POLYMERASE II 14.5 KDA SUBUNIT RPB14 5
ENSMUSG00000028700	Pomgnt1	chr4	116123840	116159849	50	2	O LINKED MANNOSE BETA 1 2 N ACETYLGLUCOSAMINYLTRANSFERASE 1 POMGNT1 EC_2.4.1.-
ENSMUSG00000039254	Pomt1	chr2	32236590	32255005	39	1	DOLICHYL PHOSPHATE MANNOSE MANNOSYLTRANSFERASE
ENSMUSG00000060152	Pop5	chr5	115235836	115245351	21	1	RIBONUCLEASE P/MRP SUBUNIT POP5 EC_3.1.26.5
ENSMUSG00000005514	Por	chr5	135670033	135735326	31	1	NADPH CYTOCHROME P450 REDUCTASE CPR P450R EC_1.6.2.4
ENSMUSG00000027804	Ppid	chr3	79591342	79603650	23	4	PEPTIDYL PROLYL CIS TRANS ISOMERASE PPIASE EC_5.2.1.8 ROTAMASE
ENSMUSG00000022771	Ppil2	chr16	17086555	17111257	42	1	PEPTIDYL PROLYL CIS TRANS ISOMERASE 2 PPIASE EC_5.2.1.8 CYCLOPHILIN 60 CYCLOPHILIN CYP 60 ROTAMASE
ENSMUSG00000033526	Ppip5k1	chr2	121310561	121355396	71	1	INOSITOL HEXAKISPHOSPHATE AND DIPHOSPHOINOSITOL PENTAKISPHOSPHATE KINASE 1 EC_2.7.4.21 EC_2.7.4.- 24 DIPHOSPHOINOSITOL PENTAKISPHOSPHATE KINASE 1 HISTIDINE ACID PHOSPHATASE DOMAIN CONTAINING 2A INSP6 AND PP IP5 KINASE 1
ENSMUSG00000034613	Ppm1h	chr10	122678762	122945795	23	2	PHOSPHATASE EC_3.1.3.16
ENSMUSG00000019254	Ppp1r12c	chr7	4481520	4501680	50	3	PHOSPHATASE 1 REGULATORY SUBUNIT 12C PHOSPHATASE 1 MYOSIN BINDING SUBUNIT OF 85 KDA PHOSPHATASE 1 MYOSIN BINDING SUBUNIT P85
ENSMUSG00000039556 ENSMUSG00000031143	Ppp1r3f / Ccdc22	chrX	7557296	7605517	40	1	PHOSPHATASE 1 REGULATORY SUBUNIT 3F R3F / COILED COIL DOMAIN CONTAINING 22
ENSMUSG00000055491	Pprc1	chr19	46044886	46072915	43	2	PEROXISOME PROLIFERATOR ACTIVATED RECEPTOR GAMMA COACTIVATOR RELATED 1 PGC 1 RELATED COACTIVATOR PRC
ENSMUSG00000005161	Prdx2	chr8	84969587	84974834	19	1	THIOREDOXIN PEROXIDASE THIOREDOXIN DEPENDENT PEROXIDE REDUCTASE
ENSMUSG00000039621	Prex1	chr2	166566342	166713832	55	1	PHOSPHATIDYLINOSITOL 3 4 5 TRISPHOSPHATE DEPENDENT RAC EXCHANGER 2 P REX2 PTDINS 3 4 5 DEPENDENT RAC EXCHANGER 2 DEP DOMAIN CONTAINING 2
ENSMUSG00000025395	Prim1	chr10	128015168	128030037	24	1	DNA PRIMASE SMALL SUBUNIT EC_2.7.7.- DNA PRIMASE KDA SUBUNIT
ENSMUSG00000020612	Prkar1a	chr11	109649405	109669656	17	3	CAMP DEPENDENT KINASE REGULATORY SUBUNIT
ENSMUSG00000023110	Prmt5	chr14	54507187	54517525	33	1	ARGININE N METHYLTRANSFERASE 5 EC_2.1.1.- HISTONE ARGININE N METHYLTRANSFERASE PRMT5 EC_2.1.1.125 SHK1 KINASE BINDING 1 HOMOLOG SKB1 HOMOLOG
ENSMUSG00000049300	Prmt6	chr3	110246109	110250998	5	1	ARGININE N METHYLTRANSFERASE EC_2.1.1.- HISTONE ARGININE N METHYLTRANSFERASE EC_2.1.1.125
ENSMUSG00000061136	Prpf40a	chr2	53134704	53191284	35	1	PRE PROCESSING FACTOR 40 HOMOLOG B HUNTINGTIN YEAST PARTNER C HUNTINGTIN INTERACTING C
ENSMUSG00000023007	Prpf40b	chr15	99295087	99317018	59	1	PRE PROCESSING FACTOR 40 HOMOLOG B HUNTINGTIN YEAST PARTNER C HUNTINGTIN INTERACTING C
ENSMUSG00000038500	Prr3	chr17	35972541	35980236	24	1	PROLINE RICH 3 MHC CLASS I REGION PROLINE RICH CAT56
ENSMUSG00000024393	Prrc2a	chr17	35149076	35164897	46	1	PRRC2A HLA B ASSOCIATED TRANSCRIPT 2 PROLINE RICH AND COILED COIL CONTAINING 2A
ENSMUSG00000040225	Prrc2c	chr1	162673402	162740495	35	1	PRRC2C BAT2 DOMAIN CONTAINING 1 HLA B ASSOCIATED TRANSCRIPT 2 2 PROLINE RICH AND COILED COIL CONTAINING 2C
ENSMUSG00000045114 ENSMUSG00000092534 ENSMUSG00000030681 ENSMUSG00000030680	Prrt2 / Gm20418 / Mvp / 2900092E17Rik	chr7	126986860	127021211	41	1	PROLINE RICH TRANSMEMBRANE 2 DISPANIN SUBFAMILY B MEMBER 3 DSPB3 / PAXIP1 ASSOCIATED GLUTAMATE RICH 1 PAXIP1 ASSOCIATED 1 PTIP ASSOCIATED 1 / MAJOR VAULT MVP / PAXIP1 ASSOCIATED GLUTAMATE RICH 1 PAXIP1 ASSOCIATED 1 PTIP ASSOCIATED 1
ENSMUSG00000024640	Psat1	chr19	15904678	15947337	22	1	PHOSPHOSERINE AMINOTRANSFERASE EC_2.6.1.52 PHOSPHOHYDROXYTHREONINE AMINOTRANSFERASE
ENSMUSG00000028484	Psip1	chr4	83455680	83486459	28	1	PC4 AND SFRS1 INTERACTING LENS EPITHELIUM DERIVED GROWTH FACTOR
ENSMUSG00000017428	Psmd11	chr11	80428615	80473248	47	1	26S PROTEASOME NON ATPASE REGULATORY SUBUNIT 26S PROTEASOME REGULATORY SUBUNIT RPN6
ENSMUSG00000025487	Psmd13	chr7	140881968	140898643	40	1	26S PROTEASOME NON ATPASE REGULATORY SUBUNIT 13 26S PROTEASOME REGULATORY SUBUNIT RPN9 26S PROTEASOME REGULATORY SUBUNIT S11 26S PROTEASOME REGULATORY SUBUNIT P40 5
ENSMUSG00000006998	Psmd2	chr16	20651652	20663414	34	1	26S PROTEASOME REGULATORY SUBUNIT RPN1 REGULATORY 26S PROTEASOME SUBUNIT
ENSMUSG00000017221	Psmd3	chr11	98682554	98695979	23	1	26S PROTEASOME NON ATPASE REGULATORY SUBUNIT 3 26S PROTEASOME SUBUNIT 26S PROTEASOME REGULATORY SUBUNIT
ENSMUSG00000005625	Psmd4	chr3	95032694	95042614	30	1	PHOSPHATIDYLINOSITOL 4 PHOSPHATE 5 KINASE TYPE 1 PI PTDINS 4 P 5 KINASE 1 EC_2.7.1.68 PHOSPHATIDYLINOSITOL 4 PHOSPHATE 5 KINASE TYPE I
ENSMUSG00000022216	Psme1	chr14	55578123	55581529	43	1	PROTEASOME ACTIVATOR COMPLEX SUBUNIT 11S REGULATOR COMPLEX SUBUNIT REG ACTIVATOR OF MULTICATALYTIC PROTEASE SUBUNIT PROTEASOME ACTIVATOR 28 SUBUNIT
ENSMUSG00000078153 ENSMUSG00000069893	Psme2b-ps / 9930111J21Rik1	chr11	48945354	48979398	11	2	PROTEASOME ACTIVATOR COMPLEX SUBUNIT 11S REGULATOR COMPLEX SUBUNIT REG ACTIVATOR OF MULTICATALYTIC PROTEASE SUBUNIT PROTEASOME ACTIVATOR 28 SUBUNIT / INTERFERON INDUCIBLE GTPASE 5 EC_3.6.5.- IMMUNITY RELATED GTPASE CINEMA 1
ENSMUSG00000029446	Psph	chr5	129765558	129787252	18	2	PHOSPHOSERINE PHOSPHATASE PSP PSPASE EC_3.1.3.3 O PHOSPHOSERINE PHOSPHOHYDROLASE
ENSMUSG00000068744	Psrc1	chr3	108383839	108388231	30	3	PROLINE/SERINE RICH COILED COIL 1
ENSMUSG00000032322	Pstpip1	chr9	56089962	56128888	28	2	PROLINE SERINE THREONINE PHOSPHATASE INTERACTING PEST PHOSPHATASE INTERACTING
ENSMUSG00000006498	Ptbp1	chr10	79854427	79864771	49	3	POLYPYRIMIDINE TRACT BINDING
ENSMUSG00000063884	Ptcd3	chr6	71880648	71908762	24	1	PENTATRICOPEPTIDE REPEAT DOMAIN CONTAINING 3 MITOCHONDRIAL PRECURSOR
ENSMUSG00000025495	Ptdss2	chr7	141122382	141157021	29	1	PHOSPHATIDYLSERINE SYNTHASE 2 PSS 2 PTDSER SYNTHASE 2 EC_2.7.8.29 SERINE EXCHANGE ENZYME II
ENSMUSG00000059456	Ptk2b	chr14	66153257	66281052	44	1	FOCAL ADHESION KINASE 1 FADK 1 EC_2.7.10.2 FOCAL ADHESION KINASE RELATED NONKINASE FRNK TYROSINE KINASE 2 P125FAK PP125FAK
ENSMUSG00000038502	Ptov1	chr7	44863068	44869788	35	1	MEDIATOR OF RNA POLYMERASE II TRANSCRIPTION SUBUNIT 25 MEDIATOR COMPLEX SUBUNIT 25
ENSMUSG00000024539	Ptpn2	chr18	67665511	67724595	18	2	TYROSINE PHOSPHATASE NON RECEPTOR TYPE 1 EC_3.1.3.48 TYROSINE PHOSPHATASE 1B PTP 1B
ENSMUSG00000004266	Ptpn6	chr6	124720707	124738714	41	1	TYROSINE PHOSPHATASE NON RECEPTOR TYPE 11 EC_3.1.3.48 TYROSINE PHOSPHATASE SH PTP2 SHP 2 SHP2
ENSMUSG00000051557	Pusl1	chr4	155887879	155891781	23	1	TRNA PSEUDOURIDINE SYNTHASE 1 EC_5.4.99.- TRNA PSEUDOURIDYLATE SYNTHASE 1 TRNA URIDINE ISOMERASE 1
ENSMUSG00000032604	Qars	chr9	108508005	108515941	55	2	GLUTAMINE TRNA LIGASE EC_6.1.1.18 GLUTAMINYL TRNA SYNTHETASE GLNRS
ENSMUSG00000062078	Qk	chr17	10206471	10319361	10	3	QUAKING
ENSMUSG00000034194	R3hcc1	chr14	69697307	69707584	16	1	R3H AND COILED COIL DOMAIN CONTAINING 1
ENSMUSG00000040022	Rab11fip2	chr19	59902884	59943654	11	1	RAB11 FAMILY INTERACTING 2 RAB11 FIP2 NRIP11
ENSMUSG00000025340	Rabgef1	chr5	130171798	130214342	25	1	RAB5 GDP/GTP EXCHANGE FACTOR RABEX 5
ENSMUSG00000015087	Rabl6	chr2	25583018	25608521	35	3	RAB 6 GTP BINDING PARF RAB 1 RBEL1
ENSMUSG00000022248	Rad1	chr15	10486018	10499063	20	1	CELL CYCLE CHECKPOINT RAD1 EC_3.1.11.2 DNA REPAIR EXONUCLEASE RAD1 HOMOLOG RAD1 DNA DAMAGE CHECKPOINT
ENSMUSG00000030254	Rad18	chr6	112619850	112696686	29	1	E3 UBIQUITIN LIGASE RAD18 EC_6.3.2.- POSTREPLICATION REPAIR RAD18
ENSMUSG00000027593 ENSMUSG00000027596	Raly / a	chr2	154791096	155051012	45	1	HETEROGENEOUS NUCLEAR RIBONUCLEOPROTEIN C HNRNP C / AGOUTI SIGNALING PRECURSOR ASP AGOUTI SWITCH
ENSMUSG00000039844	Rapgef1	chr2	29619720	29740978	40	1	GUANINE NUCLEOTIDE FACTOR CRK SH3 BINDING GNRP
ENSMUSG00000037992	Rara	chr11	98927818	98974942	19	1	RETINOIC ACID RECEPTOR RAR NUCLEAR RECEPTOR SUBFAMILY 1 GROUP B MEMBER
ENSMUSG00000027466	Rbck1	chr2	152316334	152332653	28	1	RANBP TYPE AND C3HC4 TYPE ZINC FINGER CONTAINING 1 EC_6.3.2.- HEME OXIDIZED IRP2 UBIQUITIN LIGASE 1 HOMOLOG HOIL 1 INTERACTING UBIQUITIN CONJUGATING ENZYME 7 INTERACTING 3
ENSMUSG00000031167	Rbm3	chrX	8138975	8145880	31	2	RNA BINDING 3 RNA BINDING MOTIF 3
ENSMUSG00000027620	Rbm39	chr2	156147239	156180238	69	2	RNA BINDING 39 1 RNA BINDING MOTIF 39 RNA BINDING REGION CONTAINING 2
ENSMUSG00000022951	Rcan1	chr16	92391953	92466146	5	1	CALCIPRESSIN DOWN SYNDROME REGION 1 REGULATOR OF CALCINEURIN
ENSMUSG00000020752	Recql5	chr11	115892595	115933477	35	2	ATP DEPENDENT HELICASE EC_3.6.4.12
ENSMUSG00000031387	Renbp	chrX	73922121	73930850	34	1	N ACYLGLUCOSAMINE 2 EPIMERASE AGE EC_5.1.3.8 GLCNAC 2 EPIMERASE N ACETYL D GLUCOSAMINE 2 EPIMERASE RENIN BINDING RNBP
ENSMUSG00000052406	Rexo4	chr2	26953563	26964386	23	1	RNA EXONUCLEASE 4 EC_3.1.-.- EXONUCLEASE XPMC2 PREVENTS MITOTIC CATASTROPHE 2
ENSMUSG00000043190	Rfesd	chr13	76001535	76018712	7	1	RIESKE DOMAIN CONTAINING
ENSMUSG00000041354	Rgl2	chr17	33929543	33937687	45	1	RAL GUANINE NUCLEOTIDE DISSOCIATION STIMULATOR RALGDS
ENSMUSG00000002458	Rgs19	chr2	181688419	181693977	26	1	REGULATOR OF G SIGNALING
ENSMUSG00000059810	Rgs3	chr4	62559847	62703018	51	2	REGULATOR OF G SIGNALING 3 RGS3
ENSMUSG00000025485	Ric8	chr7	140856957	140863730	31	4	SYNEMBRYN RIC
ENSMUSG00000036202	Rif1	chr2	52072837	52122383	54	1	TELOMERE ASSOCIATED RIF1 RAP1 INTERACTING FACTOR 1 HOMOLOG
ENSMUSG00000024325	Ring1	chr17	34020792	34024680	13	1	E3 UBIQUITIN LIGASE RING2 EC_6.3.2.- RING FINGER 1B RING1B RING FINGER 2
ENSMUSG00000022221	Ripk3	chr14	55784996	55788857	12	1	RECEPTOR INTERACTING SERINE/THREONINE KINASE 3 EC_2.7.11.1 RIP KINASE 3 RECEPTOR INTERACTING 3 RIP 3
ENSMUSG00000093989 ENSMUSG00000040904 ENSMUSG00000020831	RNASEK / Rnasek / 0610010K14Rik	chr11	70235206	70239842	41	8	RIBONUCLEASE KAPPA RNASE K RNASE KAPPA EC_3.1.-.- / RIBONUCLEASE KAPPA RNASE K RNASE KAPPA EC_3.1.-.- / CHROMATIN COMPLEXES SUBUNIT BAP18 BPTF ASSOCIATED OF 18 KDA
ENSMUSG00000035890	Rnf126	chr10	79758515	79766952	9	1	RING FINGER
ENSMUSG00000040746	Rnf167	chr11	70647235	70651421	34	1	E3 UBIQUITIN LIGASE RNF13 PRECURSOR EC_6.3.2.- RING FINGER 13
ENSMUSG00000028677	Rnf220	chr4	117271463	117497052	35	1	E3 UBIQUITIN LIGASE RNF220 EC_6.3.2.- RING FINGER 220
ENSMUSG00000026171	Rnf25	chr1	74593748	74601397	31	2	E3 UBIQUITIN LIGASE RNF25 EC_6.3.2.- RING FINGER 25
ENSMUSG00000034928	Rnf44	chr13	54679399	54693907	51	1	RING FINGER
ENSMUSG00000009535	Rnmt	chr18	68300355	68324852	27	1	CAP GUANINE N7 METHYLTRANSFERASE EC_2.1.1.56 RG7MT1 GUANINE N 7 METHYLTRANSFERASE CAP METHYLTRANSFERASE
ENSMUSG00000026269	Rnpepl1	chr1	92910783	92924384	41	2	LEUKOTRIENE A 4 HYDROLASE LTA 4 HYDROLASE EC_3.3.2.6 LEUKOTRIENE A 4 HYDROLASE
ENSMUSG00000097565 ENSMUSG00000071291 ENSMUSG00000097333	RP23-206J9.3 / Zfp58 / Zfp87	chr13	67490167	67526177	26	2	UNKNOWN / ZINC FINGER / ZINC FINGER
ENSMUSG00000096965	RP23-251I6.1	chr17	5798657	5803240	10	1
ENSMUSG00000037805	Rpl10a	chr17	28328471	28331032	18	3	60S RIBOSOMAL L10A
ENSMUSG00000059291	Rpl11	chr4	136028265	136053428	27	1	60S RIBOSOMAL L11
ENSMUSG00000038900 ENSMUSG00000065124	Rpl12 / Snora65	chr2	32961559	32964496	23	4	60S RIBOSOMAL L12 /
ENSMUSG00000062328	Rpl17	chr18	75000477	75003381	7	2	60S RIBOSOMAL L17
ENSMUSG00000022601	Rpl24	chr16	55966275	56008913	25	3	60S RIBOSOMAL L24
ENSMUSG00000063316	Rpl27	chr11	101442298	101445529	12	1	60S RIBOSOMAL L27
ENSMUSG00000046364 ENSMUSG00000065016	Rpl27a / Snora3	chr7	109519147	109522367	21	3	60S RIBOSOMAL L27A /
ENSMUSG00000030432	Rpl28	chr7	4792874	4794562	11	2	60S RIBOSOMAL L28
ENSMUSG00000058600 ENSMUSG00000065899	Rpl30 / SNORA72	chr15	34440505	34443640	18	2	60S RIBOSOMAL L30 /
ENSMUSG00000079435	Rpl36a	chrX	134585654	134588062	16	2	60S RIBOSOMAL L36A
ENSMUSG00000093674	Rpl41	chr10	128548114	128549305	18	6	UNKNOWN
ENSMUSG00000047215	Rpl9	chr5	65388364	65391443	30	2	60S RIBOSOMAL L9
ENSMUSG00000052146	Rps10	chr17	27630422	27636629	19	1	40S RIBOSOMAL S10
ENSMUSG00000008668	Rps18	chr17	33951999	33956001	24	1	40S RIBOSOMAL S18
ENSMUSG00000040952	Rps19	chr7	24884371	24889806	28	1	40S RIBOSOMAL S19
ENSMUSG00000020460	Rps27a	chr11	29545846	29548109	15	4	UBIQUITIN 40S RIBOSOMAL S27A PRECURSOR UBIQUITIN CARBOXYL EXTENSION 80 [CONTAINS UBIQUITIN; 40S RIBOSOMAL S27A]
ENSMUSG00000020516	Rps6kb1	chr11	86498871	86544805	29	1	RIBOSOMAL S6 KINASE BETA 1 S6K BETA 1 EC_2.7.11.1.70 KDA RIBOSOMAL S6 KINASE 1 K1 P70 S6K 1 RIBOSOMAL S6 KINASE I P70 RIBOSOMAL S6 KINASE ALPHA P70 S6 KINASE ALPHA P70 S6K ALPHA P70 S6KA
ENSMUSG00000047675 ENSMUSG00000064751 ENSMUSG00000065680	Rps8 / SNORD46 / Snord38a	chr4	117153827	117156243	23	1	40S RIBOSOMAL S8 / /
ENSMUSG00000006333	Rps9	chr7	3703993	3706901	28	3	40S RIBOSOMAL S9
ENSMUSG00000058392	Rrp1b	chr17	32036100	32062865	39	1	RIBOSOMAL RNA PROCESSING 1 HOMOLOG A NUCLEAR 1 NNP 1 NUCLEOLAR NOP52 RRP1
ENSMUSG00000024758	Rtn3	chr19	7425901	7483289	12	1	RETICULON
ENSMUSG00000020458	Rtn4	chr11	29692947	29744331	24	1	RETICULON
ENSMUSG00000042625	Safb2	chr17	56560965	56584585	55	2	SCAFFOLD ATTACHMENT FACTOR SAF
ENSMUSG00000036529	Sbf1	chr15	89288236	89315311	73	1	MYOTUBULARIN RELATED SET BINDING FACTOR
ENSMUSG00000038406	Scaf1	chr7	45002948	45016363	26	1	SPLICING FACTOR ARGININE/SERINE RICH 19 SR RELATED AND CTD ASSOCIATED FACTOR 1
ENSMUSG00000028049	Scamp3	chr3	89177473	89182765	24	1	SECRETORY CARRIER ASSOCIATED MEMBRANE SECRETORY CARRIER MEMBRANE
ENSMUSG00000078441 ENSMUSG00000035370	Scamp4 / Adat3	chr10	80602880	80615783	13	2	SECRETORY CARRIER ASSOCIATED MEMBRANE SECRETORY CARRIER MEMBRANE / PROBABLE INACTIVE TRNA SPECIFIC ADENOSINE DEAMINASE 3 TRNA SPECIFIC ADENOSINE 34 DEAMINASE SUBUNIT ADAT3
ENSMUSG00000034007	Scaper	chr9	55549883	55919605	31	1	S PHASE CYCLIN A ASSOCIATED IN THE ENDOPLASMIC RETICULUM S PHASE CYCLIN A ASSOCIATED IN THE ER ZINC FINGER 291
ENSMUSG00000062110	Scfd2	chr5	74204816	74531747	23	1	SEC1 FAMILY DOMAIN CONTAINING 2 SYNTAXIN BINDING 1 1
ENSMUSG00000000085	Scmh1	chr4	120405281	120530186	45	4	SEX COMB ON MIDLEG
ENSMUSG00000008226	Scrn3	chr2	73312601	73337818	19	1	SECERNIN
ENSMUSG00000028249	Sdcbp	chr4	6365650	6408423	25	1	SYNTENIN SYNDECAN BINDING
ENSMUSG00000026927	Sdccag3	chr2	26382802	26389316	33	5	SEROLOGICALLY DEFINED COLON CANCER ANTIGEN 3
ENSMUSG00000053317	Sec61b	chr4	47474658	47483242	11	1	TRANSPORT SEC61 SUBUNIT BETA
ENSMUSG00000028064	Sema4a	chr3	88435959	88461182	51	1	SEMAPHORIN PRECURSOR
ENSMUSG00000052917	Senp7	chr16	56075409	56190011	25	1	SENTRIN SPECIFIC PROTEASE 7 SUMO 1 SPECIFIC PROTEASE 2 SENTRIN/SUMO SPECIFIC PROTEASE SENP7
ENSMUSG00000059248	Sept9	chr11	117199661	117362325	30	1	SEPTIN
ENSMUSG00000017707	Serinc3	chr2	163623272	163645131	13	1	SERINE INCORPORATOR
ENSMUSG00000042308 ENSMUSG00000042289	Setd1a / Hsd3b7	chr7	127776670	127803802	60	2	HISTONE LYSINE N METHYLTRANSFERASE H3 LYSINE 4 SPECIFIC EC_2.1.1.43 COMPASS COMPONENT SET1 SET DOMAIN CONTAINING 1 / 3 BETA HYDROXYSTEROID DEHYDROGENASE/DELTA 5 >4 ISOMERASE TYPE 3 BETA HYDROXYSTEROID DEHYDROGENASE/DELTA 5 >4 ISOMERASE TYPE 3 BETA HSD [INCLUDES 3 BETA HYDROXY DELTA 5 STEROID DEHYDROGENASE EC_1.1.1.145 3 BETA HYDROXY 5 ENE STEROID DEHYDROGENASE PROGESTER
ENSMUSG00000028902	Sf3a3	chr4	124714776	124732460	21	1	SPLICING FACTOR 3A SUBUNIT 3 S SPLICEOSOME ASSOCIATED 61 SAP 61
ENSMUSG00000002111	Sfpi1	chr2	91082390	91115756	12	1	TRANSCRIPTION FACTOR PU 1
ENSMUSG00000042303	Sgsm3	chr15	80977765	81012289	51	2	SMALL G SIGNALING MODULATOR 3 RUN AND TBC1 DOMAIN CONTAINING 3
ENSMUSG00000022552	Sharpin	chr15	76347040	76351111	34	1	SHARPIN SHANK ASSOCIATED RH DOMAIN INTERACTING SHANK INTERACTING 1
ENSMUSG00000034135	Sik3	chr9	46012820	46224194	34	1	KINASE EC_2.7.11.1
ENSMUSG00000017765	Slc12a4	chr8	105943590	105966115	31	1	SOLUTE CARRIER FAMILY 12 MEMBER ELECTRONEUTRAL POTASSIUM CHLORIDE COTRANSPORTER K CL COTRANSPORTER
ENSMUSG00000001918	Slc1a5	chr7	16781346	16798274	23	1	EXCITATORY AMINO ACID TRANSPORTER SODIUM DEPENDENT GLUTAMATE/ASPARTATE TRANSPORTER SOLUTE CARRIER FAMILY 1 MEMBER
ENSMUSG00000023942	Slc29a1	chr17	45585200	45599606	64	1	EQUILIBRATIVE NUCLEOSIDE TRANSPORTER EQUILIBRATIVE NITROBENZYLMERCAPTOPURINE RIBOSIDE NUCLEOSIDE TRANSPORTER EQUILIBRATIVE NBMPR NUCLEOSIDE TRANSPORTER NUCLEOSIDE TRANSPORTER TYPE SOLUTE CARRIER FAMILY 29 MEMBER
ENSMUSG00000031156	Slc35a2	chrX	7884041	7894492	17	1	SOLUTE CARRIER FAMILY 35 MEMBER
ENSMUSG00000023169	Slc38a1	chr15	96571418	96642913	18	1	SODIUM COUPLED NEUTRAL AMINO ACID TRANSPORTER AMINO ACID TRANSPORTER SOLUTE CARRIER FAMILY 38 MEMBER SYSTEM A AMINO ACID TRANSPORTER 1 SYSTEM N AMINO ACID TRANSPORTER
ENSMUSG00000036534	Slc38a7	chr8	95835920	95853539	16	1	SODIUM COUPLED NEUTRAL AMINO ACID TRANSPORTER
ENSMUSG00000002105	Slc39a13	chr2	91061791	91070417	33	1	ZINC TRANSPORTER ZIP13 SOLUTE CARRIER FAMILY 39 MEMBER 13 ZRT AND IRT 13 ZIP 13
ENSMUSG00000022094	Slc39a14	chr14	70303469	70351425	37	5	ZINC TRANSPORTER ZIP14 PRECURSOR SOLUTE CARRIER FAMILY 39 MEMBER 14 ZRT AND IRT 14 ZIP 14
ENSMUSG00000038178	Slc43a2	chr11	75531694	75577575	37	3	LARGE NEUTRAL AMINO ACIDS TRANSPORTER SMALL SUBUNIT 4 L TYPE AMINO ACID TRANSPORTER 4 SOLUTE CARRIER FAMILY 43 MEMBER 2
ENSMUSG00000030109	Slc6a12	chr6	121343076	121365775	27	1	SODIUM AND CHLORIDE DEPENDENT TRANSPORTER SOLUTE CARRIER FAMILY 6 MEMBER
ENSMUSG00000019558	Slc6a8	chrX	73673150	73682502	43	2	SODIUM AND CHLORIDE DEPENDENT TRANSPORTER SOLUTE CARRIER FAMILY 6 MEMBER
ENSMUSG00000000204	Slfn4	chr11	83175186	83190221	11	4	SCHLAFEN FAMILY MEMBER
ENSMUSG00000021040	Slirp	chr12	87443896	87452206	13	1	SRA STEM LOOP INTERACTING RNA BINDING PROTEIN MITOCHONDRIAL PRECURSOR
ENSMUSG00000021870	Slmap	chr14	26413168	26534931	55	1	SARCOLEMMAL MEMBRANE ASSOCIATED SARCOLEMMAL ASSOCIATED
ENSMUSG00000000902	Smarcb1	chr10	75896769	75921617	24	1	SWI/SNF RELATED MATRIX ASSOCIATED ACTIN DEPENDENT REGULATOR OF CHROMATIN SUBFAMILY B MEMBER 1
ENSMUSG00000084708 ENSMUSG00000065862 ENSMUSG00000059796	SNORA48 / SNORA67 / Eif4a1	chr11	69666936	69672423	42	6	/ / ATP DEPENDENT RNA HELICASE EIF4A EUKARYOTIC INITIATION FACTOR 4A
ENSMUSG00000077709 ENSMUSG00000044533	Snora64 / Rps2	chr17	24718116	24721929	25	2	/ 40S RIBOSOMAL S2
ENSMUSG00000064981 ENSMUSG00000008682	Snora70 / Rpl10	chrX	74270812	74273135	34	1	/ 60S RIBOSOMAL L10
ENSMUSG00000064405 ENSMUSG00000085385 ENSMUSG00000064995	SNORA71 / 9430008C03Rik / SNORA71	chr2	158355307	158361580	30	1	/ /
ENSMUSG00000077702 ENSMUSG00000004100	SNORD105 / Ppan	chr9	20888175	20892178	25	3	/ PETER PAN
ENSMUSG00000077515 ENSMUSG00000077698 ENSMUSG00000074578	SNORD12 / Snord12 / 1500012F01Rik	chr2	167062934	167065862	19	2	/ / UNKNOWN
ENSMUSG00000064966 ENSMUSG00000030744	Snord15b / Rps3	chr7	99477896	99483738	21	1	/ 40S RIBOSOMAL S3
ENSMUSG00000065146 ENSMUSG00000064829 ENSMUSG00000065295 ENSMUSG00000062647	SNORD36 / snR47 / SNORD36 / Rpl7a	chr2	26910764	26913318	25	3	/ / / 60S RIBOSOMAL L7A
ENSMUSG00000075770 ENSMUSG00000019432	SNORD83 / Ddx39b	chr17	35241746	35253707	26	5	/ ATP DEPENDENT RNA HELICASE SUB2 EC_3.6.4.13
ENSMUSG00000080683 ENSMUSG00000087376 ENSMUSG00000080352 ENSMUSG00000045411	SNORD88 / Gm15517 / SNORD88 / 2410002F23Rik	chr7	44246722	44262720	53	1	/ / / UNCHARACTERIZED
ENSMUSG00000064725 ENSMUSG00000020372 ENSMUSG00000064500 ENSMUSG00000064780	Snord96a / Gnb2l1 / SNORD95 / Snord95	chr11	48800332	48806434	29	1	/ GUANINE NUCLEOTIDE BINDING SUBUNIT BETA RECEPTOR ACTIVATED C KINASE RECEPTOR OF ACTIVATED KINASE C 1 RACK1 / /
ENSMUSG00000030512	Snrpa1	chr7	66060299	66074582	21	1	U2 SMALL NUCLEAR RIBONUCLEOPROTEIN A' U2 SNRNP A'
ENSMUSG00000032382	Snx1	chr9	66088133	66126587	28	1	SORTING
ENSMUSG00000071669	Snx29	chr16	11322908	11755472	33	1	SORTING NEXIN 29
ENSMUSG00000027423	Snx5	chr2	144250123	144270906	32	1	SORTING NEXIN
ENSMUSG00000056153	Socs6	chr18	88665224	88927481	26	2	SUPPRESSOR OF CYTOKINE SIGNALING 6 SOCS 6 CYTOKINE INDUCIBLE SH2 4 CIS 4 SUPPRESSOR OF CYTOKINE SIGNALING 4 SOCS 4
ENSMUSG00000022961	Son	chr16	91647506	91679221	42	1	SON NEGATIVE REGULATORY ELEMENT BINDING NRE BINDING
ENSMUSG00000020859	Spag9	chr11	93996091	94126085	56	1	C JUN AMINO TERMINAL KINASE INTERACTING JIP JNK INTERACTING JNK MITOGEN ACTIVATED KINASE 8 INTERACTING
ENSMUSG00000021990	Spata13	chr14	60634001	60764556	32	1	RHO GUANINE NUCLEOTIDE EXCHANGE FACTOR 9 COLLYBISTIN RAC/CDC42 GUANINE NUCLEOTIDE EXCHANGE FACTOR 9
ENSMUSG00000042331	Specc1	chr11	61956779	62223013	21	1	CYTOSPIN A SPECC1 SPERM ANTIGEN WITH CALPONIN HOMOLOGY AND COILED COIL DOMAINS 1
ENSMUSG00000036580	Spg20	chr3	55112108	55137322	20	1	SPARTIN
ENSMUSG00000020315	Spnb2	chr11	30099395	30268175	48	1	SPECTRIN BETA CHAIN ERYTHROCYTIC BETA SPECTRIN
ENSMUSG00000057522	Spop	chr11	95414080	95493406	22	1	SPECKLE TYPE POZ
ENSMUSG00000026771	Spopl	chr2	23506220	23572106	21	1	SPECKLE TYPE POZ
ENSMUSG00000021036	Sptlc2	chr12	87305058	87388355	20	1	SERINE PALMITOYLTRANSFERASE EC_2.3.1.50 LONG CHAIN BASE BIOSYNTHESIS LONG CHAIN BASE BIOSYNTHESIS SERINE PALMITOYL COA TRANSFERASE SPT
ENSMUSG00000006050 ENSMUSG00000001379	Sra1 / Apbb3	chr18	36666681	36679366	30	2	STEROID RECEPTOR RNA ACTIVATOR 1 STEROID RECEPTOR RNA ACTIVATOR SRAP / AMYLOID BETA A4 PRECURSOR BINDING FAMILY B MEMBER
ENSMUSG00000004865	Srpk1	chr17	28587648	28622521	30	1	SRSF KINASE EC_2.7.11.1 KINASE SERINE/ARGININE RICH SPECIFIC KINASE SR SPECIFIC KINASE
ENSMUSG00000028809	Srrm1	chr4	135320484	135353321	50	2	SERINE/ARGININE REPETITIVE MATRIX 1
ENSMUSG00000034120	Srsf2	chr11	116849901	116853094	17	1	SERINE/ARGININE RICH SPLICING FACTOR 2 SPLICING COMPONENT 35 KDA SPLICING FACTOR SC35 SC 35 SPLICING FACTOR ARGININE/SERINE RICH 2
ENSMUSG00000028911	Srsf4	chr4	131873617	131901706	16	1	SERINE/ARGININE RICH SPLICING FACTOR PRE SPLICING FACTOR SPLICING FACTOR ARGININE/SERINE RICH
ENSMUSG00000021134	Srsf5	chr12	80945504	80950507	31	1	SERINE/ARGININE RICH SPLICING FACTOR PRE SPLICING FACTOR SPLICING FACTOR ARGININE/SERINE RICH
ENSMUSG00000079442	St6galnac4	chr2	32587095	32599698	13	1	ALPHA N ACETYLGALACTOSAMINIDE ALPHA 2 6 SIALYLTRANSFERASE EC_2.4.99.- GALNAC ALPHA 2 6 SIALYLTRANSFERASE ST6GALNAC SIALYLTRANSFERASE SIAT7
ENSMUSG00000026201	Stk16	chr1	75210838	75215606	32	1	SERINE/THREONINE KINASE 16 EC_2.7.11.1 MYRISTOYLATED AND PALMITOYLATED SERINE/THREONINE KINASE MPSK KINASE PKL12 TGF BETA STIMULATED FACTOR 1 TSF 1 TYROSINE KINASE STK16 EC_2.7.10.- 2
ENSMUSG00000028455	Stoml2	chr4	43027690	43031710	37	1	STOMATIN 2 SLP 2
ENSMUSG00000069631 ENSMUSG00000078622 ENSMUSG00000088702	Strada / Ccdc47 / U1	chr11	106163330	106216344	48	1	STE20 RELATED KINASE ADAPTER ALPHA STRAD ALPHA STE20 RELATED ADAPTER / COILED COIL DOMAIN CONTAINING 47 PRECURSOR /
ENSMUSG00000026915	Strbp	chr2	37483228	37703859	33	1	BINDING
ENSMUSG00000030374	Strn4	chr7	16815889	16840931	38	2	STRIATIN
ENSMUSG00000010110	Stx5a	chr19	8741413	8756069	54	1	SYNTAXIN 5
ENSMUSG00000022024	Sugt1	chr14	79587691	79629755	13	1	SUPPRESSOR OF G2 ALLELE OF SKP1 HOMOLOG
ENSMUSG00000036160	Surf6	chr2	26888628	26902879	20	3	SURFEIT LOCUS 6
ENSMUSG00000021457	Syk	chr13	52583173	52648792	24	1	TYROSINE KINASE SYK EC_2.7.10.2 SPLEEN TYROSINE KINASE
ENSMUSG00000023118	Sympk	chr7	19024377	19054618	45	2	SYMPLEKIN
ENSMUSG00000040842	Szrd1	chr4	141113001	141139775	9	1	SUZ DOMAIN CONTAINING 1
ENSMUSG00000065954	Tacc1	chr8	25154552	25201449	13	1	TRANSFORMING ACIDIC COILED COIL CONTAINING 1
ENSMUSG00000037313	Tacc3	chr5	33658128	33678995	30	1	TRANSFORMING ACIDIC COILED COIL CONTAINING 3
ENSMUSG00000043866	Taf10	chr7	105739393	105744361	12	1	TRANSCRIPTION INITIATION FACTOR TFIID SUBUNIT 10 TRANSCRIPTION INITIATION FACTOR TFIID 30 KDA SUBUNIT TAF II 30 TAFII 30 TAFII30
ENSMUSG00000025503	Taldo1	chr7	141392199	141402968	13	1	TRANSALDOLASE EC_2.2.1.2
ENSMUSG00000059981	Taok2	chr7	126865678	126884703	24	3	SERINE/THREONINE KINASE EC_2.7.11.1 THOUSAND AND ONE AMINO ACID
ENSMUSG00000009995	Taz	chrX	74281912	74290151	57	1	TAFAZZIN
ENSMUSG00000039678	Tbc1d13	chr2	30133746	30152013	28	3	TBC1 DOMAIN FAMILY MEMBER 13
ENSMUSG00000038520	Tbc1d17	chr7	44840901	44849079	34	1	GTPASE ACTIVATING GYP7 GAP YPT7
ENSMUSG00000038517	Tbkbp1	chr11	97136171	97151495	21	1	TANK BINDING KINASE 1 BINDING 1 TBK1 BINDING 1
ENSMUSG00000014767	Tbp	chr17	15499888	15528379	30	1	TATA BOX BINDING TATA SEQUENCE BINDING TATA BINDING FACTOR TATA BOX FACTOR TRANSCRIPTION INITIATION FACTOR TFIID TBP SUBUNIT
ENSMUSG00000000384 ENSMUSG00000065686	Tbrg4 / Snora5c	chr11	6615598	6626067	35	3	TBRG4 TRANSFORMING GROWTH FACTOR BETA REGULATOR 4 /
ENSMUSG00000001750	Tcirg1	chr19	3896050	3907133	44	1	V TYPE PROTON ATPASE 116 KDA SUBUNIT A 1 V ATPASE 116 KDA A1 VACUOLAR PROTON TRANSLOCATING ATPASE 116 KDA SUBUNIT A 1
ENSMUSG00000068039 ENSMUSG00000065105	Tcp1 / SNORA29	chr17	12915701	12925067	33	2	T COMPLEX 1 SUBUNIT ALPHA TCP 1 ALPHA CCT ALPHA /
ENSMUSG00000041912	Tdrkh	chr3	94413296	94432633	18	1	TUDOR AND KH DOMAIN CONTAINING
ENSMUSG00000022389	Tef	chr15	81802421	81826861	23	1	THYROTROPH EMBRYONIC FACTOR
ENSMUSG00000046909	Tefm	chr11	80136678	80142175	9	1	TRANSCRIPTION ELONGATION FACTOR MITOCHONDRIAL PRECURSOR
ENSMUSG00000024170	Telo2	chr17	25099570	25115967	47	1	TELOMERE LENGTH REGULATION TEL2 HOMOLOG
ENSMUSG00000006281	Tep1	chr14	50824062	50870560	55	1	TELOMERASE COMPONENT 1 TELOMERASE ASSOCIATED 1 TELOMERASE 1 P240 P80 TELOMERASE HOMOLOG
ENSMUSG00000029552	Tes	chr6	17065149	17105828	15	1	TESTIN
ENSMUSG00000047407	Tgif1	chr17	70844205	70853546	23	1	HOMEOBOX 5' TG 3' INTERACTING FACTOR
ENSMUSG00000043962	Thrap3	chr4	126164082	126202760	54	1	THYROID HORMONE RECEPTOR ASSOCIATED 3 THYROID HORMONE RECEPTOR ASSOCIATED COMPLEX 150 KDA COMPONENT TRAP150
ENSMUSG00000002949	Timm44	chr8	4259731	4275913	32	1	MITOCHONDRIAL IMPORT INNER MEMBRANE TRANSLOCASE SUBUNIT PRECURSOR
ENSMUSG00000024642	Tle4	chr19	14448072	14598051	23	1	TRANSDUCIN ENHANCER
ENSMUSG00000041997	Tlk1	chr2	70712407	70825728	32	2	SERINE/THREONINE KINASE TOUSLED EC_2.7.11.1 TOUSLED KINASE
ENSMUSG00000020694	Tlk2	chr11	105178807	105283959	44	1	SERINE/THREONINE KINASE TOUSLED EC_2.7.11.1 TOUSLED KINASE
ENSMUSG00000039005	Tlr4	chr4	66827584	66930284	10	3	TOLL RECEPTOR 4 PRECURSOR CD284 ANTIGEN
ENSMUSG00000078681 ENSMUSG00000030515	Tm2d3 / Tarsl2	chr7	65644898	65701913	38	6	TM2 DOMAIN CONTAINING PRECURSOR / THREONINE TRNA LIGASE EC_6.1.1.3 THREONYL TRNA SYNTHETASE THRRS
ENSMUSG00000025591	Tma16	chr8	66474330	66486530	13	1	TRANSLATION MACHINERY ASSOCIATED 16
ENSMUSG00000006301	Tmbim1	chr1	74288247	74305622	32	2	LIFEGUARD 2 FAS APOPTOTIC INHIBITORY MOLECULE 2
ENSMUSG00000042066	Tmcc2	chr1	132356315	132391281	15	1	TRANSMEMBRANE AND COILED COIL DOMAINS
ENSMUSG00000033184 ENSMUSG00000056130	Tmed7 / Ticam2	chr18	46559155	46597535	13	2	TRANSMEMBRANE EMP24 DOMAIN CONTAINING PRECURSOR P24 FAMILY GAMMA / TRANSMEMBRANE EMP24 DOMAIN CONTAINING PRECURSOR P24 FAMILY GAMMA
ENSMUSG00000024845	Tmem134	chr19	4125934	4132307	35	1
ENSMUSG00000002342	Tmem161a	chr8	70172356	70183681	32	2	TRANSMEMBRANE
ENSMUSG00000012422	Tmem167	chr13	90089123	90143907	11	1	UNKNOWN
ENSMUSG00000044700	Tmem201	chr4	149715375	149738044	19	1	TRANSMEMBRANE 201 SPINDLE ASSOCIATED MEMBRANE 1
ENSMUSG00000038828	Tmem214	chr5	30869579	30879191	34	2	TRANSMEMBRANE 214
ENSMUSG00000037720	Tmem33	chr5	67260565	67291461	24	1	TRANSMEMBRANE 33
ENSMUSG00000028826	Tmem57	chr4	134802759	134853345	21	1	MACOILIN TRANSMEMBRANE
ENSMUSG00000019961	Tmpo	chr10	91147571	91171582	10	1	LAMINA ASSOCIATED POLYPEPTIDE 2 THYMOPOIETIN TP THYMOPOIETIN RELATED PEPTIDE TPRP [CONTAINS THYMOPOIETIN TP SPLENIN ; THYMOPENTIN TP5 ]
ENSMUSG00000018322	Tomm34	chr2	164053540	164071169	10	1	MITOCHONDRIAL IMPORT RECEPTOR SUBUNIT TOM34 TRANSLOCASE OF OUTER MEMBRANE 34 KDA SUBUNIT
ENSMUSG00000002984	Tomm40	chr7	19701313	19715438	20	2	MITOCHONDRIAL IMPORT RECEPTOR SUBUNIT TOM40 HOMOLOG TRANSLOCASE OF OUTER MEMBRANE 40 KDA SUBUNIT HOMOLOG
ENSMUSG00000026849	Tor1a	chr2	30960627	30967933	15	1	PRECURSOR TORSIN FAMILY MEMBER A
ENSMUSG00000050565 ENSMUSG00000079252	Tor1aip2 / Tor1aip2	chr1	156035403	156068861	21	8	TORSIN 1A INTERACTING 1 ASSOCIATED 1B LAP1B / 15 KDA INTERFERON RESPONSIVE IFRG15
ENSMUSG00000032366	Tpm1	chr9	67022590	67049406	49	2	TROPOMYOSIN
ENSMUSG00000027940	Tpm3	chr3	90072649	90100902	42	4	TROPOMYOSIN
ENSMUSG00000002871	Tpra1	chr6	88902251	88912238	52	1	TRANSMEMBRANE ADIPOCYTE ASSOCIATED 1 INTEGRAL MEMBRANE GPR175 TPRA40 TRANSMEMBRANE DOMAIN OF 40 KDA REGULATED IN ADIPOCYTES
ENSMUSG00000054226	Tprkb	chr6	85915738	85930284	19	1	TP53RK BINDING
ENSMUSG00000034118	Tpst1	chr5	130073326	130135729	11	1	TYROSINE SULFOTRANSFERASE EC_2.8.2.20 TYROSYLPROTEIN SULFOTRANSFERASE TPST
ENSMUSG00000038102	Trappc11	chr8	47490115	47533470	39	1	TRAFFICKING PARTICLE COMPLEX SUBUNIT 11
ENSMUSG00000023992	Trem2	chr17	48346401	48354147	12	1	TRIGGERING RECEPTOR EXPRESSED ON MYELOID CELLS 2 PRECURSOR TREM 2 TRIGGERING RECEPTOR EXPRESSED ON MONOCYTES 2
ENSMUSG00000049734 ENSMUSG00000025646	Trex1 / Atrip	chr9	109057933	109074124	37	1	THREE PRIME REPAIR EXONUCLEASE 1 EC_3.1.11.2 3' 5' EXONUCLEASE TREX1 / ATR INTERACTING ATM AND RAD3 RELATED INTERACTING
ENSMUSG00000033088	Triobp	chr15	78947724	79005867	38	1	TRIO AND F ACTIN BINDING PROTEIN TARA TRIO ASSOCIATED REPEAT ON ACTIN
ENSMUSG00000028653	Trit1	chr4	123016597	123054949	13	1	TRNA DIMETHYLALLYLTRANSFERASE MITOCHONDRIAL EC_2.5.1.75 ISOPENTENYL ISOPENTENYLTRANSFERASE IPP TRANSFERASE IPPT TRNA ISOPENTENYLTRANSFERASE IPTASE
ENSMUSG00000001909	Trmt1	chr8	84686307	84699808	79	3	TRNA GUANINE 26 N 2 DIMETHYLTRANSFERASE EC_2.1.1.216 TRNA 2 2 DIMETHYLGUANOSINE 26 METHYLTRANSFERASE TRNA GUANINE 26 N 2 N 2 METHYLTRANSFERASE TRNA M 2 2 G26 DIMETHYLTRANSFERASE
ENSMUSG00000022721	Trmt2a	chr16	18248679	18254772	36	1	TRNA URACIL 54 C 5 METHYLTRANSFERASE HOMOLOG EC_2.1.1.35 TRM2 HOMOLOG
ENSMUSG00000059552	Trp53	chr11	69580359	69591873	22	1	CELLULAR TUMOR ANTIGEN P53 TUMOR SUPPRESSOR P53
ENSMUSG00000043909	Trp53bp1	chr2	121193281	121271407	67	1	TUMOR SUPPRESSOR P53 BINDING 1 53BP1 P53 BINDING 1 P53BP1
ENSMUSG00000038324	Trpc4ap	chr2	155634271	155692384	42	1	SHORT TRANSIENT RECEPTOR POTENTIAL CHANNEL 4 ASSOCIATED TRP4 ASSOCIATED TRPC4 ASSOCIATED PROTEIN TAP1 TNF RECEPTOR UBIQUITOUS SCAFFOLDING/SIGNALING PROTEIN TRUSS
ENSMUSG00000018507	Trpv2	chr11	62574486	62600515	27	1	TRANSIENT RECEPTOR POTENTIAL CATION CHANNEL SUBFAMILY V MEMBER 1 TRPV1 OSM 9 TRP CHANNEL 1 OTRPC1 VANILLOID RECEPTOR 1
ENSMUSG00000025086	Trub1	chr19	57452906	57491005	11	2	PROBABLE TRNA PSEUDOURIDINE SYNTHASE 1 EC_5.4.99.-
ENSMUSG00000029723	Tsc22d4	chr5	137745730	137768450	22	1	TSC22 DOMAIN FAMILY 4 TSC22 RELATED INDUCIBLE LEUCINE ZIPPER 2 THG
ENSMUSG00000040521	Tsfm	chr10	127011572	127030840	18	1	ELONGATION FACTOR TS MITOCHONDRIAL PRECURSOR EF TS EF TSMT
ENSMUSG00000025511	Tspan4	chr7	141475240	141493427	21	1	TETRASPANIN 9 TSPAN 9
ENSMUSG00000090100 ENSMUSG00000027284	Ttbk2 / Cdan1	chr2	120716154	120850604	84	1	TAU TUBULIN KINASE EC_2.7.11.1 / CODANIN 1
ENSMUSG00000040219	Ttc12	chr9	49436963	49486225	25	1	TETRATRICOPEPTIDE REPEAT 12 TPR REPEAT 12
ENSMUSG00000012609	Ttll5	chr12	85824659	86061893	77	1	TUBULIN POLYGLUTAMYLASE EC 6 TUBULIN TYROSINE LIGASE
ENSMUSG00000036752	Tubb4b	chr2	25222160	25224702	7	1	TUBULIN BETA CHAIN
ENSMUSG00000073838	Tufm	chr7	126487355	126490730	11	1	ELONGATION FACTOR TU MITOCHONDRIAL PRECURSOR
ENSMUSG00000034377	Tulp4	chr17	6106437	6251128	39	1	TUBBY RELATED 4 TUBBY SUPERFAMILY TUBBY 4
ENSMUSG00000056310	Tyw1	chr5	130255619	130341563	21	1	TRNA WYBUTOSINE SYNTHESIZING 1 HOMOLOG RADICAL S ADENOSYL METHIONINE AND FLAVODOXIN DOMAIN CONTAINING 1 TRNA YW SYNTHESIZING
ENSMUSG00000061613	U2af1	chr17	31647082	31658754	9	1	SPLICING FACTOR U2AF 35 KDA SUBUNIT U2 AUXILIARY FACTOR 35 KDA SUBUNIT U2 SNRNP AUXILIARY FACTOR SMALL SUBUNIT
ENSMUSG00000030435	U2af2	chr7	5062143	5079945	18	1	SPLICING FACTOR U2AF KDA SUBUNIT U2 AUXILIARY FACTOR KDA SUBUNIT U2 SNRNP AUXILIARY FACTOR LARGE SUBUNIT
ENSMUSG00000026956	Uap1l1	chr2	25359889	25365682	24	1	UDP N PYROPHOSPHORYLASE
ENSMUSG00000090137 ENSMUSG00000055553	Uba52 / Kxd1	chr8	70508263	70527956	41	1	UBIQUITIN 60S RIBOSOMAL L40 PRECURSOR UBIQUITIN A 52 RESIDUE RIBOSOMAL FUSION PRODUCT 1 [CONTAINS UBIQUITIN; 60S RIBOSOMAL L40 CEP52 ] / UBIQUITIN 60S RIBOSOMAL L40 PRECURSOR UBIQUITIN A 52 RESIDUE RIBOSOMAL FUSION PRODUCT 1 [CONTAINS UBIQUITIN; 60S RIBOSOMAL L40 CEP52 ]
ENSMUSG00000008348	Ubc	chr5	125385965	125390202	7	1	POLYUBIQUITIN PRECURSOR[CONTAINS
ENSMUSG00000023286	Ube2j2	chr4	155943831	155959604	30	1	UBIQUITIN CONJUGATING ENZYME E2 6 EC_6.3.2.19 UBIQUITIN CARRIER UBC6 UBIQUITIN LIGASE UBC6
ENSMUSG00000084786	Ubl5	chr9	20642878	20647140	30	1	UNKNOWN
ENSMUSG00000020923	Ubtf	chr11	102304560	102319742	42	1	NUCLEOLAR TRANSCRIPTION FACTOR 1 UPSTREAM BINDING FACTOR 1 UBF 1
ENSMUSG00000019578	Ubxn6	chr17	56067045	56075028	26	1	UBX DOMAIN CONTAINING 6 UBX DOMAIN CONTAINING 1
ENSMUSG00000033685	Ucp2	chr7	100493337	100502020	27	5	MITOCHONDRIAL BROWN FAT UNCOUPLING 1 UCP 1 SOLUTE CARRIER FAMILY 25 MEMBER 7 THERMOGENIN
ENSMUSG00000030979	Uros	chr7	133686243	133710072	28	1	UROPORPHYRINOGEN III SYNTHASE UROIIIS UROS EC_4.2.1.75 HYDROXYMETHYLBILANE HYDROLYASE [CYCLIZING] UROPORPHYRINOGEN III COSYNTHASE
ENSMUSG00000002395	Use1	chr8	71366848	71369732	29	1	VESICLE TRANSPORT USE1 USE1
ENSMUSG00000053483	Usp21	chr1	171281945	171287991	47	1	UBIQUITIN CARBOXYL TERMINAL HYDROLASE EC_3.4.19.12 DEUBIQUITINATING ENZYME UBIQUITIN THIOESTERASE UBIQUITIN SPECIFIC PROCESSING PROTEASE
ENSMUSG00000063785	Utp14a	chrX	48256862	48282453	20	1	U3 SMALL NUCLEOLAR RNA ASSOCIATED 14 HOMOLOG
ENSMUSG00000020894	Vamp2	chr11	69088490	69092384	16	3	VESICLE ASSOCIATED MEMBRANE 2 VAMP 2 SYNAPTOBREVIN 2
ENSMUSG00000027411	Vps16	chr2	130424339	130444269	42	1	VACUOLAR SORTING ASSOCIATED 16 HOMOLOG
ENSMUSG00000034216	Vps18	chr2	119288740	119298453	10	1	VACUOLAR SORTING ASSOCIATED 18
ENSMUSG00000078656 ENSMUSG00000001240	Vps25 / Ramp2	chr11	101246028	101259549	41	1	VACUOLAR SORTING ASSOCIATED 25 ESCRT II COMPLEX SUBUNIT VPS25 / RECEPTOR ACTIVITY MODIFYING 2 PRECURSOR
ENSMUSG00000030534	Vps33b	chr7	80269649	80291579	37	1	VACUOLAR SORTING ASSOCIATED
ENSMUSG00000031479	Vps36	chr8	22192809	22220843	19	1	VACUOLAR SORTING ASSOCIATED 36 ESCRT II COMPLEX SUBUNIT VPS36
ENSMUSG00000027291	Vps39	chr2	120316461	120353137	48	1	VAM6/VPS39
ENSMUSG00000005378	Wbscr22	chr5	135052957	135064959	42	3	UNCHARACTERIZED METHYLTRANSFERASE WBSCR22 EC_2.1.1.- WILLIAMS BEUREN SYNDROME CHROMOSOMAL REGION 22
ENSMUSG00000061559	Wdr61	chr9	54714735	54734519	25	2	WD REPEAT CONTAINING 61
ENSMUSG00000025722	Wdr73	chr7	80890723	80901269	28	5	WD REPEAT CONTAINING 73
ENSMUSG00000029029	Wdr8	chr4	154142372	154167420	19	1	WD REPEAT CONTAINING WRAP73 WD REPEAT CONTAINING 8 WD REPEAT CONTAINING ANTISENSE TO TP73 GENE
ENSMUSG00000058486	Wdr91	chr6	34880426	34910876	28	2	WD REPEAT CONTAINING 91
ENSMUSG00000054823	Whsc1l1	chr8	25601601	25719667	40	5	HISTONE LYSINE N METHYLTRANSFERASE EC_2.1.1.43 NUCLEAR SET DOMAIN CONTAINING WOLF HIRSCHHORN SYNDROME CANDIDATE 1 WHSC1
ENSMUSG00000045962	Wnk1	chr6	119923969	120038672	74	1	SERINE/THREONINE KINASE EC_2.7.11.1 KINASE LYSINE DEFICIENT KINASE WITH NO LYSINE
ENSMUSG00000017677	Wsb1	chr11	79239372	79254671	22	1	WD REPEAT AND SOCS BOX CONTAINING WSB
ENSMUSG00000004637	Wwox	chr8	114439655	115352708	23	1	WW DOMAIN CONTAINING OXIDOREDUCTASE EC_1.1.1.-
ENSMUSG00000054626	Xlr	chrX	53777118	53797706	12	1	X LINKED LYMPHOCYTE REGULATED PM1
ENSMUSG00000026469	Xpr1	chr1	155275701	155417415	26	2	XENOTROPIC AND POLYTROPIC RETROVIRUS RECEPTOR 1
ENSMUSG00000022792	Yars2	chr16	16302965	16309640	17	1	TYROSINE TRNA LIGASE MITOCHONDRIAL PRECURSOR EC_6.1.1.1 TYROSYL TRNA SYNTHETASE TYRRS
ENSMUSG00000091736 ENSMUSG00000046873	Yy2 / Mbtps2	chrX	157535371	157598715	30	5	TRANSCRIPTION FACTOR YY2 YIN AND YANG 2 YY 2 / MEMBRANE BOUND TRANSCRIPTION FACTOR SITE 2 PROTEASE EC_3.4.24.85 ENDOPEPTIDASE S2P STEROL REGULATORY ELEMENT BINDING PROTEINS INTRAMEMBRANE PROTEASE SREBPS INTRAMEMBRANE PROTEASE
ENSMUSG00000066798 ENSMUSG00000050714	Zbtb6 / Zbtb26	chr2	37425500	37443171	10	1	ZINC FINGER AND BTB DOMAIN CONTAINING 6 ZINC FINGER 482 / ZINC FINGER AND BTB DOMAIN CONTAINING 6 ZINC FINGER 482
ENSMUSG00000026464 ENSMUSG00000094410	Zc3h11a / Zbed6	chr1	133619871	133661380	20	1	ZINC FINGER CCCH DOMAIN CONTAINING 11A / ZINC FINGER BED DOMAIN CONTAINING
ENSMUSG00000029179	Zcchc4	chr5	52775409	52824665	25	1	ZINC FINGER CCHC DOMAIN CONTAINING 4
ENSMUSG00000035649	Zcchc7	chr4	44755877	44932215	27	1	ZINC FINGER CCHC DOMAIN CONTAINING 7
ENSMUSG00000015335	Zdhhc12	chr2	30090944	30093648	12	1	PROBABLE PALMITOYLTRANSFERASE ZDHHC12 EC_2.3.1.- ZINC FINGER DHHC DOMAIN CONTAINING 12 DHHC 12
ENSMUSG00000025786	Zdhhc3	chr9	123066160	123113205	32	1	PALMITOYLTRANSFERASE EC_2.3.1.- GABA A RECEPTOR ASSOCIATED MEMBRANE ZINC FINGER DHHC DOMAIN CONTAINING DHHC
ENSMUSG00000001844	Zdhhc4	chr5	143316489	143329256	40	1	PROBABLE PALMITOYLTRANSFERASE ZDHHC4 EC_2.3.1.- ZINC FINGER DHHC DOMAIN CONTAINING 4 DHHC 4
ENSMUSG00000026135	Zfp142	chr1	74565127	74588246	32	1	ZINC FINGER 142
ENSMUSG00000022811	Zfp148	chr16	33380775	33503903	11	1	ZINC FINGER 148 TRANSCRIPTION FACTOR ZBP 89 ZINC FINGER DNA BINDING 89
ENSMUSG00000038346	Zfp384	chr6	125009145	125037870	49	1	ZINC FINGER
ENSMUSG00000042197	Zfp451	chr1	33760472	33814595	34	2	ZINC FINGER 451
ENSMUSG00000043059	Zfp513	chr5	31198981	31202303	25	1	ZINC FINGER 513
ENSMUSG00000005621	Zfp592	chr7	80993681	81045164	18	1	ZINC FINGER
ENSMUSG00000057842 ENSMUSG00000056552 ENSMUSG00000078995	Zfp595 / Zfp953 / Zfp456	chr13	67312998	67375810	33	1	ZINC FINGER / ZINC FINGER / ZINC FINGER
ENSMUSG00000095432	Zfp748	chr13	67538641	67553138	5	1	ZINC FINGER
ENSMUSG00000074405	Zfp865	chr7	5020376	5033138	5	1	ZINC FINGER
ENSMUSG00000068580	Zfyve19	chr2	119208617	119217049	34	1	ZINC FINGER FYVE DOMAIN CONTAINING 19
ENSMUSG00000021327	Zkscan3	chr13	21387013	21402755	21	1	ZINC FINGER WITH KRAB AND SCAN DOMAINS 3 ZINC FINGER ZINC FINGER 306 ZINC FINGER ZINC FINGER 47 HOMOLOG ZF47 ZFP 47
ENSMUSG00000042408 ENSMUSG00000070737	Zmym6 / Gm12942	chr4	127077383	127129644	33	1	TRANSPOSON DERIVED TRANSPOSASE / UNCHARACTERIZED ZMYM6NB PRECURSOR
ENSMUSG00000020526	Znhit3	chr11	84910950	84916366	15	1	ZINC FINGER HIT DOMAIN CONTAINING 3 THYROID HORMONE RECEPTOR INTERACTOR 3 THYROID RECEPTOR INTERACTING 3 TR INTERACTING 3 TRIP 3
ENSMUSG00000031370	Zrsr2	chrX	163935443	163958661	28	1	U2 SMALL NUCLEAR RIBONUCLEOPROTEIN AUXILIARY FACTOR 35 KDA SUBUNIT RELATED 2 CCCH TYPE ZINC FINGER RNA BINDING MOTIF AND SERINE/ARGININE RICH 2 U2 RNU2 SMALL NUCLEAR RNA AUXILIARY FACTOR 1 2 U2AF35 RELATED URP
ENSMUSG00000034430	Zxdc	chr6	90369492	90403490	18	2	ZINC FINGER
