# Supplementary material for: Regulation of Toll-like Receptor Signaling by the SF3a mRNA Splicing Complex
Source: PLoS Genet. 2015 Feb 6;11(2):e1004932. doi: 10.1371/journal.pgen.1004932 (PMC4450051; doi:10.1371/journal.pgen.1004932)
Supplement: S11 Table — DEXSeq – CT siRNA with LPS vs SF3a1 siRNA with LPS. (XLSX) [file pgen.1004932.s013.xlsx]

## Sheet: Sheet2
Table S11. DEXSeq, CT siRNA with LPS vs SF3A1 siRNA with LPS
Genes with significantly differentially expressed exons at FDR 0.1; (partial) exons may belong to more than one gene, in which case they are treated as a unit.
Ensembl ID	Gene	Chromosome	Start	End	total_exons	exon_changes	Description
ENSMUSG00000021470	0610007P08Rik	chr13	63815240	63900302	36	1	DNA EXCISION REPAIR ERCC 6 2
ENSMUSG00000028608	0610037L13Rik	chr4	107889813	107899384	37	1	UNKNOWN
ENSMUSG00000040720	1110037F02Rik	chr4	11485958	11550684	27	1	VIRILIZER HOMOLOG
ENSMUSG00000001062	1300018I17Rik	chr8	123242356	123254348	41	1	VPS9 DOMAIN CONTAINING 1
ENSMUSG00000027569	1600027N09Rik	chr2	180581304	180586304	17	2	MRG/MORF4L BINDING MRG BINDING
ENSMUSG00000019797	1700021F05Rik	chr10	43525121	43540994	11	1	UNCHARACTERIZED
ENSMUSG00000078667 ENSMUSG00000027942	1700094D03Rik / 4933434E20Rik	chr3	90051636	90068347	32	3	UNCHARACTERIZED HOMOLOG / UNCHARACTERIZED
ENSMUSG00000061461	1810013D10Rik	chr5	53267106	53283510	12	1	UNKNOWN
ENSMUSG00000022507	1810013L24Rik	chr16	8830100	8858916	4	1	UNKNOWN
ENSMUSG00000044145	1810024B03Rik	chr2	127186355	127208280	4	2	KINASE EC_2.7.11.1
ENSMUSG00000021458	2010111I01Rik	chr13	63014934	63326096	22	1	AMINOPEPTIDASE O AP O EC_3.4.11.-
ENSMUSG00000029559	2210016L21Rik	chr5	114942158	114949783	15	1	UNCHARACTERIZED
ENSMUSG00000030980	2310008H09Rik	chr7	118842222	118856254	17	1	TESTIS SPECIFIC GENE 118
ENSMUSG00000014633	2310061C15Rik	chr8	116888685	116921455	17	1	UNKNOWN
ENSMUSG00000034173	2410018M08Rik	chr5	129895723	129903623	7	1	TRANSPOSON DERIVED TRANSPOSASE
ENSMUSG00000031226	2610029G23Rik	chrX	105079756	105117090	14	1	CXORF26
ENSMUSG00000010277	2610507B11Rik	chr11	78261752	78290623	56	1	PRECURSOR
ENSMUSG00000048910 ENSMUSG00000083012	2810453I06Rik / 2810453I06Rik	chr5	143548706	143564531	8	3	FAM220A STAT3 INTERACTING AS A REPRESSOR / UNKNOWN
ENSMUSG00000026388	3110009E18Rik	chr1	120121187	120188189	13	1	UNKNOWN
ENSMUSG00000030649	3200002M19Rik	chr7	101881325	101901845	36	2	ANAPHASE PROMOTING COMPLEX SUBUNIT 15 APC15
ENSMUSG00000093571 ENSMUSG00000042831	7SK / Alkbh6	chr7	30308717	30314304	33	1	/ ALPHA KETOGLUTARATE DEPENDENT DIOXYGENASE ALKB HOMOLOG 6 EC_1.14.11.- ALKYLATED DNA REPAIR ALKB HOMOLOG 6
ENSMUSG00000038884	A230050P20Rik	chr9	20868642	20874307	18	1	UNKNOWN
ENSMUSG00000023088	Abcc1	chr16	14361558	14475737	52	1	ATP BINDING CASSETTE SUB FAMILY C MEMBER
ENSMUSG00000007036	Abhd16a	chr17	35089263	35102987	35	2	ABHYDROLASE DOMAIN CONTAINING 16A EC 3 HLA B ASSOCIATED TRANSCRIPT 5
ENSMUSG00000058835	Abi1	chr2	22940073	23040241	36	1	ABL INTERACTOR 1 ABELSON INTERACTOR 1 ABI 1 EPS8 SH3 DOMAIN BINDING EPS8 BINDING SPECTRIN SH3 DOMAIN BINDING 1
ENSMUSG00000018381	Abi3	chr11	95830074	95842476	17	1	ABI GENE FAMILY MEMBER 3 NEW MOLECULE INCLUDING SH3 NESH
ENSMUSG00000026596	Abl2	chr1	156558786	156649568	18	1	TYROSINE KINASE EC_2.7.10.2
ENSMUSG00000036138	Acaa1a	chr9	119339676	119350299	33	1	3 KETOACYL COA THIOLASE PEROXISOMAL PRECURSOR EC_2.3.1.16 ACETYL COA ACYLTRANSFERASE BETA KETOTHIOLASE PEROXISOMAL 3 OXOACYL COA THIOLASE
ENSMUSG00000031969	Acad8	chr9	26974135	26999566	27	1	MEDIUM CHAIN SPECIFIC ACYL COA DEHYDROGENASE MITOCHONDRIAL PRECURSOR MCAD EC_1.3.8.7
ENSMUSG00000029033	Acap3	chr4	155891822	155907251	45	1	ARF GAP WITH COILED COIL ANK REPEAT AND PH DOMAIN CONTAINING CENTAURIN BETA CNT
ENSMUSG00000022185	Acin1	chr14	54642161	54686931	69	2	APOPTOTIC CHROMATIN CONDENSATION INDUCER IN THE NUCLEUS ACINUS
ENSMUSG00000028937	Acot7	chr4	152178134	152271855	19	1	CYTOSOLIC ACYL COENZYME A THIOESTER HYDROLASE EC_3.1.2.2 ACYL COA THIOESTERASE 7 BRAIN ACYL COA HYDROLASE BACH CTE IIA CTE II LONG CHAIN ACYL COA THIOESTER HYDROLASE
ENSMUSG00000028041	Adam15	chr3	89338542	89349996	54	1	DISINTEGRIN AND METALLOPROTEINASE DOMAIN CONTAINING PRECURSOR ADAM EC_3.4.24.-
ENSMUSG00000072647 ENSMUSG00000029454	Adam1a / Mapkapk5	chr5	121518576	121545905	39	1	DISINTEGRIN AND METALLOPROTEINASE DOMAIN CONTAINING PRECURSOR ADAM / MAP KINASE ACTIVATED KINASE MAPK ACTIVATED KINASE MAPKAP KINASE MAPKAP MAPKAPK MK EC_2.7.11.1
ENSMUSG00000025473	Adam8	chr7	139978932	139992562	39	1	DISINTEGRIN AND METALLOPROTEINASE DOMAIN CONTAINING PRECURSOR ADAM EC_3.4.24.-
ENSMUSG00000020654	Adcy3	chr12	4133103	4213525	36	2	ADENYLATE CYCLASE TYPE EC_4.6.1.1 ATP PYROPHOSPHATE LYASE ADENYLATE CYCLASE TYPE ADENYLYL CYCLASE
ENSMUSG00000024858	Adrbk1	chr19	4286001	4306222	46	3	G COUPLED RECEPTOR KINASE G COUPLED RECEPTOR KINASE
ENSMUSG00000039041	Adrm1	chr2	180171485	180176286	30	2	PROTEASOMAL UBIQUITIN RECEPTOR ADHESION REGULATING MOLECULE 1 ARM 1
ENSMUSG00000029165	Agbl5	chr5	30888694	30906965	47	2	CYTOSOLIC CARBOXYPEPTIDASE 5 EC_3.4.17.- ATP/GTP BINDING 5
ENSMUSG00000041936	Agrn	chr4	156165290	156197488	52	1	PIKACHURIN PRECURSOR EGF FIBRONECTIN TYPE III AND LAMININ G DOMAIN CONTAINING
ENSMUSG00000021557	Agtpbp1	chr13	59449537	59585227	72	1	CYTOSOLIC CARBOXYPEPTIDASE EC_3.4.17.- ATP/GTP BINDING
ENSMUSG00000069833	Ahnak	chr19	8989284	9076919	7	1	NEUROBLAST DIFFERENTIATION ASSOCIATED AHNAK DESMOYOKIN
ENSMUSG00000087107	AI662270	chr11	83223576	83226604	7	1
ENSMUSG00000019866	Aim1	chr10	43950307	44004846	20	1	BETA/GAMMA CRYSTALLIN DOMAIN CONTAINING
ENSMUSG00000066406	Akap13	chr7	75455534	75754609	60	2	RHO GUANINE NUCLEOTIDE EXCHANGE FACTOR 2 GUANINE NUCLEOTIDE EXCHANGE FACTOR H1 GEF H1
ENSMUSG00000001642	Akr1b3	chr6	34303934	34317497	22	1	ALDO KETO REDUCTASE FAMILY 1 MEMBER
ENSMUSG00000001729	Akt1	chr12	112653821	112674884	32	1	SERINE/THREONINE KINASE EC_2.7.11.1 KINASE
ENSMUSG00000093071 ENSMUSG00000040945	AL954710.1 / Rcc2	chr4	140700541	140723220	23	2	/ RCC2
ENSMUSG00000032786	Alas1	chr9	106233455	106248126	27	1	5 AMINOLEVULINATE SYNTHASE MITOCHONDRIAL PRECURSOR EC_2.3.1.37 5 AMINOLEVULINIC ACID SYNTHASE DELTA ALA SYNTHASE DELTA AMINOLEVULINATE SYNTHASE
ENSMUSG00000022636	Alcam	chr16	52248996	52454074	27	1	CD166 ANTIGEN ACTIVATED LEUKOCYTE CELL ADHESION MOLECULE CD166 ANTIGEN
ENSMUSG00000030695	Aldoa	chr7	126795234	126800751	31	1	FRUCTOSE BISPHOSPHATE ALDOLASE EC_4.1.2.13 TYPE ALDOLASE
ENSMUSG00000017390	Aldoc	chr11	78322968	78327781	21	1	FRUCTOSE BISPHOSPHATE ALDOLASE EC_4.1.2.13 TYPE ALDOLASE
ENSMUSG00000036632	Alg5	chr3	54735539	54751127	17	1	DOLICHYL PHOSPHATE BETA GLUCOSYLTRANSFERASE DOLP GLUCOSYLTRANSFERASE EC_2.4.1.117 ASPARAGINE LINKED GLYCOSYLATION 5
ENSMUSG00000040174	Alkbh3	chr2	93980550	94010807	30	1	ALPHA KETOGLUTARATE DEPENDENT DIOXYGENASE ALKB HOMOLOG 3 EC_1.14.11.- ALKYLATED DNA REPAIR ALKB HOMOLOG 3
ENSMUSG00000027889	Ampd2	chr3	108074062	108086651	40	3	AMP DEAMINASE EC_3.5.4.6 DEAMINASE
ENSMUSG00000014355	Anapc1	chr2	128610104	128687391	70	1	ANAPHASE PROMOTING COMPLEX SUBUNIT 1 APC1 CYCLOSOME SUBUNIT 1 MITOTIC CHECKPOINT REGULATOR TESTIS SPECIFIC GENE 24
ENSMUSG00000031508	Ankrd10	chr8	11611583	11635754	7	1	ANKYRIN REPEAT DOMAIN CONTAINING 10
ENSMUSG00000037907	Ankrd13b	chr11	77470485	77489678	30	2	ANKYRIN REPEAT DOMAIN CONTAINING
ENSMUSG00000032249	Anp32a	chr9	62341293	62378812	27	1	ACIDIC LEUCINE RICH NUCLEAR PHOSPHOPROTEIN 32 FAMILY MEMBER
ENSMUSG00000032231	Anxa2	chr9	69453620	69491795	21	1	ANNEXIN ANNEXIN
ENSMUSG00000004849	Ap1s1	chr5	137034993	137046135	13	1	AP 1 COMPLEX SUBUNIT SIGMA ADAPTER RELATED COMPLEX 1 SIGMA SUBUNIT ADAPTOR COMPLEX AP 1 SIGMA SUBUNIT CLATHRIN ASSEMBLY COMPLEX 1 SIGMA SMALL CHAIN GOLGI ADAPTOR HA1/AP1 ADAPTIN SIGMA SUBUNIT SIGMA SUBUNIT OF AP 1 CLATHRIN SIGMA ADAPTIN ADAPTIN
ENSMUSG00000022892	App	chr16	84954440	85173707	16	1	AMYLOID BETA A4 PRECURSOR ABPP APP ALZHEIMER DISEASE AMYLOID A4 HOMOLOG [CONTAINS N APP; SOLUBLE APP ALPHA S APP ALPHA ; SOLUBLE APP BETA S APP BETA ; BETA AMYLOID 42 BETA APP42 ; BETA AMYLOID 40 BETA APP40 ; C83; P3 42 ; P3 40 ; C80; GAMMA SECRETASE C TE
ENSMUSG00000001127	Araf	chrX	20797814	20860519	41	4	SERINE/THREONINE KINASE EC_2.7.11.1 PROTO ONCOGENE RAF
ENSMUSG00000027255	Arfgap2	chr2	91264974	91276931	28	1	ADP RIBOSYLATION FACTOR GTPASE ACTIVATING 2 ARF GAP 2 GTPASE ACTIVATING ZNF289 ZINC FINGER 289
ENSMUSG00000041225	Arhgap12	chr18	6024448	6136098	20	1	RHO GTPASE ACTIVATING RHO TYPE GTPASE ACTIVATING
ENSMUSG00000071176	Arhgef10	chr8	14911663	15001085	41	1	RHO GUANINE NUCLEOTIDE EXCHANGE FACTOR 10
ENSMUSG00000057594	Arl16	chr11	120464866	120467607	31	2	ADP RIBOSYLATION FACTOR 16
ENSMUSG00000024944	Arl2	chr19	6134374	6141406	10	1	ADP RIBOSYLATION FACTOR
ENSMUSG00000062590 ENSMUSG00000094638 ENSMUSG00000026229	Armc9 / RP24-308M3.1 / Psmd1	chr1	86064387	86278284	86	2	LISH DOMAIN CONTAINING ARMC9 / 26S PROTEASOME NON ATPASE REGULATORY SUBUNIT 1 26S PROTEASOME REGULATORY SUBUNIT RPN2 26S PROTEASOME REGULATORY SUBUNIT S1 / 26S PROTEASOME NON ATPASE REGULATORY SUBUNIT 1 26S PROTEASOME REGULATORY SUBUNIT RPN2 26S PROTEASOME REGULATORY SUBUNIT S1
ENSMUSG00000015522	Arnt	chr3	95434388	95497240	45	1	ARYL HYDROCARBON RECEPTOR NUCLEAR TRANSLOCATOR BRAIN AND MUSCLE ARNT
ENSMUSG00000029622	Arpc1b	chr5	145114215	145130705	30	4	ACTIN RELATED 2/3 COMPLEX SUBUNIT ARP2/3 COMPLEX 41 KDA SUBUNIT P41 ARC
ENSMUSG00000060216	Arrb2	chr11	70432635	70440828	42	3	ARRESTIN
ENSMUSG00000028207	Asph	chr4	9448069	9669344	45	2	ASPARTYL/ASPARAGINYL BETA HYDROXYLASE EC_1.14.11.16 ASPARTATE BETA HYDROXYLASE ASP BETA HYDROXYLASE PEPTIDE ASPARTATE BETA DIOXYGENASE
ENSMUSG00000025142	Aspscr1	chr11	120672973	120709447	65	3	TETHER CONTAINING UBX DOMAIN GLUT4 ALVEOLAR SOFT PART SARCOMA CHROMOSOMAL REGION CANDIDATE GENE 1
ENSMUSG00000029036	Atad3a	chr4	155740641	155761093	37	4	ATPASE FAMILY AAA DOMAIN CONTAINING 3
ENSMUSG00000015461	Atf6b	chr17	34647146	34655074	27	1	CYCLIC AMP DEPENDENT TRANSCRIPTION FACTOR ATF 6 BETA CAMP DEPENDENT TRANSCRIPTION FACTOR ATF 6 BETA ACTIVATING TRANSCRIPTION FACTOR 6 BETA ATF6 BETA CAMP RESPONSE ELEMENT BINDING RELATED CREB RP CAMP RESPONSIVE ELEMENT BINDING 1 [CONTAINS PROCESSED CYCLI
ENSMUSG00000026289	Atg16l1	chr1	87755870	87792428	40	1	AUTOPHAGY RELATED 16 APG16
ENSMUSG00000036622	Atp13a2	chr4	140986873	141007330	46	1	PROBABLE CATION TRANSPORTING ATPASE EC_3.6.3.-
ENSMUSG00000025781	Atp5c1	chr2	10056016	10080510	25	1	ATP SYNTHASE SUBUNIT GAMMA MITOCHONDRIAL PRECURSOR F ATPASE GAMMA SUBUNIT
ENSMUSG00000018770	Atp5g3	chr2	73908447	73911326	14	1	ATP SYNTHASE LIPID BINDING PROTEIN MITOCHONDRIAL PRECURSOR ATP SYNTHASE PROTEOLIPID ATPASE 9 ATPASE SUBUNIT C
ENSMUSG00000033379	Atp6v0b	chr4	117884326	117887333	29	4	V TYPE PROTON ATPASE 21 KDA PROTEOLIPID SUBUNIT V ATPASE 21 KDA PROTEOLIPID SUBUNIT VACUOLAR PROTON PUMP 21 KDA PROTEOLIPID SUBUNIT
ENSMUSG00000022295	Atp6v1c1	chr15	38661904	38692443	13	1	V TYPE PROTON ATPASE SUBUNIT C V ATPASE SUBUNIT C VACUOLAR PROTON PUMP SUBUNIT C
ENSMUSG00000060671	Atp8b2	chr3	89939481	89963508	64	1	PROBABLE PHOSPHOLIPID TRANSPORTING ATPASE EC_3.6.3.1 ATPASE CLASS I TYPE MEMBER
ENSMUSG00000057147	Atpbd4	chr2	114516416	114654964	19	1	ATP BINDING DOMAIN CONTAINING 4
ENSMUSG00000042605	Atxn2	chr5	121711337	121816493	60	1	ATAXIN 2 SPINOCEREBELLAR ATAXIA TYPE 2
ENSMUSG00000065990	Aurkaip1	chr4	155831272	155833130	19	2	AURORA KINASE A INTERACTING AURKA INTERACTING
ENSMUSG00000020897	Aurkb	chr11	69045647	69051664	29	4	AURORA KINASE EC_2.7.11.1 AURORA/IPL1 RELATED KINASE ARK AURORA RELATED KINASE SERINE/THREONINE KINASE SERINE/THREONINE KINASE AURORA
ENSMUSG00000039285	Azi2	chr9	118040499	118069794	30	4	5 AZACYTIDINE INDUCED 2
ENSMUSG00000037458	Azin1	chr15	38487430	38519266	31	1	ORNITHINE DECARBOXYLASE ODC EC_4.1.1.17
ENSMUSG00000024844	Banf1	chr19	5364641	5366645	4	1	BARRIER TO AUTOINTEGRATION FACTOR
ENSMUSG00000025316	Banp	chr8	121949750	122029258	49	1	BANP
ENSMUSG00000002083	Bbc3	chr7	16309616	16318205	8	1	BCL 2 BINDING COMPONENT 3 P53 UP REGULATED MODULATOR OF APOPTOSIS
ENSMUSG00000035919	Bbs9	chr9	22475715	22888280	46	1	PTHB1 BARDET BIEDL SYNDROME 9 PARATHYROID HORMONE RESPONSIVE B1 GENE
ENSMUSG00000036299	BC031181	chr18	75005900	75009933	3	1	UNKNOWN
ENSMUSG00000059355	BC056474	chr8	85080740	85082339	9	1	ASTERIX WDR83OS HOMOLOG
ENSMUSG00000005687	Bcas2	chr3	103171655	103179166	21	2	PRE SPLICING FACTOR SPF27 BREAST CARCINOMA AMPLIFIED SEQUENCE 2 DNA AMPLIFIED IN MAMMARY CARCINOMA 1
ENSMUSG00000007659	Bcl2l1	chr2	152780668	152831728	21	1	BCL 2 1 BCL2 L 1 APOPTOSIS REGULATOR BCL X
ENSMUSG00000035086	Becn1	chr11	101285952	101302286	50	6	BECLIN 1
ENSMUSG00000004446	Bid	chr6	120891930	120916853	17	2	BH3 INTERACTING DOMAIN DEATH AGONIST P22 BID BID [CONTAINS BH3 INTERACTING DOMAIN DEATH AGONIST P15 P15 BID ; BH3 INTERACTING DOMAIN DEATH AGONIST P13 P13 BID ; BH3 INTERACTING DOMAIN DEATH AGONIST P11 P11 BID ]
ENSMUSG00000041684	Bivm	chr1	44118957	44144770	22	1	DNA REPAIR COMPLEMENTING XP G CELLS EC_3.1.-.- XERODERMA PIGMENTOSUM GROUP G COMPLEMENTING
ENSMUSG00000047721	Bola2	chr7	126695401	126697058	12	1	BOLA 2
ENSMUSG00000024335	Brd2	chr17	34112023	34122634	44	2	BROMODOMAIN
ENSMUSG00000001632	Brpf1	chr6	113307181	113324857	30	1	BROMODOMAIN AND PHD FINGER CONTAINING
ENSMUSG00000022914	Brwd1	chr16	95992092	96082526	67	1	WD REPEAT CONTAINING
ENSMUSG00000023175	Bsg	chr10	79704491	79711969	21	1	BASIGIN PRECURSOR CD147 ANTIGEN
ENSMUSG00000044092	C130050O18Rik	chr5	139405280	139415623	8	1	UNCHARACTERIZED
ENSMUSG00000040712	Camta2	chr11	70669463	70688105	35	2	CALMODULIN BINDING TRANSCRIPTION ACTIVATOR
ENSMUSG00000056737	Capg	chr6	72544391	72562983	31	1	MACROPHAGE CAPPING ACTIN REGULATORY CAP G
ENSMUSG00000027184	Caprin1	chr2	103762941	103797649	52	2	CAPRIN 1 CYTOPLASMIC ACTIVATION AND PROLIFERATION ASSOCIATED 1 GPI ANCHORED MEMBRANE 1 GPI ANCHORED P137 GPI P137 P137GPI MEMBRANE COMPONENT CHROMOSOME 11 SURFACE MARKER 1 RNA GRANULE 105
ENSMUSG00000026928	Card9	chr2	26352176	26360918	16	1	CASPASE RECRUITMENT DOMAIN CONTAINING
ENSMUSG00000031505	Carkd	chr8	11497506	11514960	22	1	ATP DEPENDENT S NAD P H HYDRATE DEHYDRATASE EC_4.2.1.93 ATP DEPENDENT NAD P HX DEHYDRATASE
ENSMUSG00000089715 ENSMUSG00000089837 ENSMUSG00000022421	Cbx6 / Npcd / Nptxr	chr15	79786352	79834688	31	1	NEURONAL PENTRAXIN PRECURSOR NEURONAL PENTRAXIN NP / NEURONAL PENTRAXIN PRECURSOR NEURONAL PENTRAXIN NP / NEURONAL PENTRAXIN PRECURSOR NEURONAL PENTRAXIN NP
ENSMUSG00000053411	Cbx7	chr15	79915807	79971119	28	1	CHROMOBOX HOMOLOG 7
ENSMUSG00000036686	Cc2d1a	chr8	84132828	84147936	37	1	COILED COIL AND C2 DOMAIN CONTAINING 1
ENSMUSG00000041375	Ccdc9	chr7	16274042	16286795	49	1	COILED COIL DOMAIN CONTAINING 9
ENSMUSG00000026339	Ccdc93	chr1	121431049	121506460	36	1	COILED COIL DOMAIN CONTAINING 93
ENSMUSG00000029068	Ccnl2	chr4	155812489	155824543	21	1	CYCLIN
ENSMUSG00000005087	Cd44	chr2	102811141	102901665	32	3	CD44 ANTIGEN PRECURSOR EXTRACELLULAR MATRIX RECEPTOR III ECMR III GP90 LYMPHOCYTE HOMING/ADHESION RECEPTOR HUTCH I HERMES ANTIGEN HYALURONATE RECEPTOR PHAGOCYTIC GLYCOPROTEIN 1 PGP 1 PHAGOCYTIC GLYCOPROTEIN I PGP I CD44 ANTIGEN
ENSMUSG00000079488 ENSMUSG00000055447	Cd47 / Cd47	chr16	49855618	49915010	16	1	/ LEUKOCYTE SURFACE ANTIGEN CD47 PRECURSOR INTEGRIN ASSOCIATED IAP CD47 ANTIGEN
ENSMUSG00000024370	Cdc23	chr18	34630951	34651735	33	1	CELL DIVISION CYCLE 23 HOMOLOG ANAPHASE PROMOTING COMPLEX SUBUNIT 8 APC8 CYCLOSOME SUBUNIT 8
ENSMUSG00000028873	Cdca8	chr4	124918465	124939311	24	1	BOREALIN CELL DIVISION CYCLE ASSOCIATED 8
ENSMUSG00000029062	Cdk11b	chr4	155624854	155649938	39	1	CYCLIN DEPENDENT KINASE CELL DIVISION KINASE SERINE/THREONINE KINASE
ENSMUSG00000024856	Cdk2ap2	chr19	4097182	4099019	12	3	CYCLIN DEPENDENT KINASE 2 ASSOCIATED 2 CDK2 ASSOCIATED 2 DOC 1 RELATED DOC 1R
ENSMUSG00000069089	Cdk7	chr13	100697027	100730942	12	2	CYCLIN DEPENDENT KINASE EC_2.7.11.22 CELL DIVISION KINASE
ENSMUSG00000023067	Cdkn1a	chr17	29090979	29100722	7	1	CYCLIN DEPENDENT KINASE INHIBITOR 1 CDK INTERACTING 1 MELANOMA DIFFERENTIATION ASSOCIATED P21
ENSMUSG00000044066	Cep68	chr11	20227037	20249429	13	1	CENTROSOMAL OF 68 KDA CEP68
ENSMUSG00000063870	Chd4	chr6	125095981	125130591	54	2	CHROMODOMAIN HELICASE DNA BINDING CHD EC_3.6.4.12 ATP DEPENDENT HELICASE
ENSMUSG00000025512	Chid1	chr7	141493136	141539857	34	1	CHITINASE DOMAIN CONTAINING 1 PRECURSOR
ENSMUSG00000005442	Cic	chr7	25267704	25294159	51	1	CAPICUA HOMOLOG
ENSMUSG00000039205	Ciz1	chr2	32352327	32380226	61	1	CIP1 INTERACTING ZINC FINGER CDKN1A INTERACTING ZINC FINGER 1 NUCLEAR NP94 ZINC FINGER 356
ENSMUSG00000040663	Clcf1	chr19	4214238	4223490	9	1	CARDIOTROPHIN CYTOKINE FACTOR 1 PRECURSOR B CELL STIMULATING FACTOR 3 BSF 3 NEUROTROPHIN 1 NNT 1
ENSMUSG00000068663	Clec16a	chr16	10545339	10744878	42	1	CLEC16A
ENSMUSG00000029915	Clec5a	chr6	40574894	40585821	14	2	C TYPE LECTIN DOMAIN FAMILY 5 MEMBER A C TYPE LECTIN SUPERFAMILY MEMBER 5 MYELOID DAP12 ASSOCIATING LECTIN 1 MDL 1
ENSMUSG00000079293	Clec7a	chr6	129461591	129472777	10	1
ENSMUSG00000006169	Clint1	chr11	45852051	45910625	16	1	CLATHRIN INTERACTOR 1 ENTHOPROTIN EPSIN 4 EPSIN RELATED EPSINR
ENSMUSG00000030720	Cln3	chr7	126571207	126585817	58	2	BATTENIN CLN3
ENSMUSG00000026317	Cln8	chr8	14881335	14901720	12	1	CLN8
ENSMUSG00000031753	Cog4	chr8	110846600	110882227	46	1	CONSERVED OLIGOMERIC GOLGI COMPLEX SUBUNIT 4 COG COMPLEX SUBUNIT 4 COMPONENT OF OLIGOMERIC GOLGI COMPLEX 4
ENSMUSG00000056941	Commd7	chr2	153616933	153632781	15	1	COMM DOMAIN CONTAINING 7
ENSMUSG00000027163	Commd9	chr2	101886247	101901646	12	1	COMM DOMAIN CONTAINING 9
ENSMUSG00000055681	Cope	chr8	70302518	70312993	24	1	COATOMER SUBUNIT EPSILON EPSILON COAT EPSILON COP
ENSMUSG00000019494	Cops6	chr5	138161071	138164646	22	1	COP9 SIGNALOSOME COMPLEX SUBUNIT 6 SIGNALOSOME SUBUNIT 6
ENSMUSG00000030127	Cops7a	chr6	124958413	124965538	23	1	COP9 SIGNALOSOME COMPLEX SUBUNIT 7A SGN7A SIGNALOSOME SUBUNIT 7A JAB1 CONTAINING SIGNALOSOME SUBUNIT 7A
ENSMUSG00000034361	Cpne2	chr8	94532990	94570529	24	1	COPINE COPINE
ENSMUSG00000065979	Cpped1	chr16	11803721	11909445	14	1	CALCINEURIN PHOSPHOESTERASE DOMAIN CONTAINING 1 EC_3.1.-.-
ENSMUSG00000003575	Crtc1	chr8	70382355	70439579	23	1	CREB REGULATED TRANSCRIPTION COACTIVATOR 1 MUCOEPIDERMOID CARCINOMA TRANSLOCATED 1 TRANSDUCER OF REGULATED CAMP RESPONSE ELEMENT BINDING 1 TORC 1 TRANSDUCER OF CREB 1
ENSMUSG00000027936	Crtc2	chr3	90254163	90264125	26	1	CREB REGULATED TRANSCRIPTION COACTIVATOR 2 TRANSDUCER OF REGULATED CAMP RESPONSE ELEMENT BINDING 2 TORC 2 TRANSDUCER OF CREB 2
ENSMUSG00000014599	Csf1	chr3	107741048	107760469	21	1	MACROPHAGE COLONY STIMULATING FACTOR 1 PRECURSOR CSF 1 MCSF [CONTAINS PROCESSED MACROPHAGE COLONY STIMULATING FACTOR 1]
ENSMUSG00000003345	Csnk1g2	chr10	80622780	80640771	14	1	CASEIN KINASE I GAMMA CKI GAMMA EC_2.7.11.1
ENSMUSG00000030970 ENSMUSG00000030849	Ctbp2 / Fgfr2	chr7	130162451	133124354	102	2	C TERMINAL BINDING / FIBROBLAST GROWTH FACTOR RECEPTOR PRECURSOR FGFR EC_2.7.10.1
ENSMUSG00000005698	Ctcf	chr8	105636568	105682922	22	1	TRANSCRIPTIONAL REPRESSOR CTCF 11 ZINC FINGER CCCTC BINDING FACTOR CTCFL PARALOG
ENSMUSG00000026176	Ctdsp1	chr1	74391509	74397285	12	1	CARBOXY TERMINAL DOMAIN RNA POLYMERASE II POLYPEPTIDE A SMALL PHOSPHATASE NUCLEAR LIM INTERACTOR INTERACTING FACTOR NLI INTERACTING FACTOR SMALL C TERMINAL DOMAIN PHOSPHATASE SMALL CTD PHOSPHATASE
ENSMUSG00000034101	Ctnnd1	chr2	84600071	84650765	45	1	PLAKOPHILIN
ENSMUSG00000005949	Ctns	chr11	73183596	73199042	21	1	CYSTINOSIN
ENSMUSG00000017760	Ctsa	chr2	164832873	164841032	50	1	UNCHARACTERIZED SERINE CARBOXYPEPTIDASE PRECURSOR EC_3.4.16.-
ENSMUSG00000026456	Cyb5r1	chr1	134405781	134411740	29	2	NADH CYTOCHROME B5 REDUCTASE 1 EC_1.6.2.2 MICROSOMAL CYTOCHROME B REDUCTASE
ENSMUSG00000068245	D14Ertd668e	chr14	59347407	59365470	19	1	PHD FINGER 11
ENSMUSG00000057858	D19Ertd737e	chr19	60198586	60226697	8	1	UNKNOWN
ENSMUSG00000039660	D2Wsu81e	chr2	30173447	30178459	32	2	UNCHARACTERIZED
ENSMUSG00000037266	D4Wsu53e	chr4	134923592	134927671	26	6	UNKNOWN
ENSMUSG00000002307	Daxx	chr17	33909414	33915589	28	1	DEATH DOMAIN ASSOCIATED 6 DAXX
ENSMUSG00000017734 ENSMUSG00000090996 ENSMUSG00000045503	Dbndd2 / Gm20458 / Sys1	chr2	164456964	164493319	35	1	DYSBINDIN DOMAIN CONTAINING 2 / UNKNOWN / SYS1 HOMOLOG
ENSMUSG00000026648	Dclre1c	chr2	3424131	3464130	33	2	ARTEMIS EC_3.1.-.- DNA CROSS LINK REPAIR 1C
ENSMUSG00000032002	Dcun1d5	chr9	7184566	7207031	8	1	DCN1 5 DCUN1 DOMAIN CONTAINING 5 DEFECTIVE IN CULLIN NEDDYLATION 1 5
ENSMUSG00000025408	Ddit3	chr10	127290774	127296288	8	1	DNA DAMAGE INDUCIBLE TRANSCRIPT 3 DDIT 3 C/EBP ZETA C/EBP HOMOLOGOUS CHOP C/EBP HOMOLOGOUS 10 CHOP 10 CCAAT/ENHANCER BINDING HOMOLOGOUS GROWTH ARREST AND DNA DAMAGE INDUCIBLE GADD153
ENSMUSG00000005481	Ddx39	chr8	83715177	83726892	22	2	ATP DEPENDENT RNA HELICASE SUB2 EC_3.6.4.13
ENSMUSG00000029389	Ddx55	chr5	124552864	124569660	27	1	ATP DEPENDENT RNA HELICASE EC_3.6.4.13
ENSMUSG00000004393	Ddx56	chr11	6258919	6267772	20	1	ATP DEPENDENT RNA HELICASE DBP9 EC_3.6.4.13
ENSMUSG00000035392	Dennd1a	chr2	37798991	38287390	40	1	DENN DOMAIN CONTAINING CONNECDENN
ENSMUSG00000040479	Dgkz	chr2	91932824	91975864	57	4	DIACYLGLYCEROL KINASE DAG KINASE EC_2.7.1.107 DIGLYCERIDE KINASE DGK
ENSMUSG00000006019	Dhx34	chr7	16197147	16222037	27	1	PRE SPLICING FACTOR ATP DEPENDENT RNA HELICASE EC_3.6.4.13
ENSMUSG00000017830	Dhx58	chr11	100694884	100704271	22	1	PROBABLE ATP DEPENDENT RNA HELICASE DDX58 EC_3.6.4.13 DEAD BOX 58 RIG I RECEPTOR 1 RLR 1 RETINOIC ACID INDUCIBLE GENE 1 RIG 1 RETINOIC ACID INDUCIBLE GENE I RIG I
ENSMUSG00000061689	Dlgap4	chr2	156613705	156764363	44	1	DISKS LARGE ASSOCIATED DAP PSD 95/SAP90 BINDING SAP90/PSD 95 ASSOCIATED
ENSMUSG00000030409	Dmpk	chr7	19083849	19093821	53	2	RHO ASSOCIATED KINASE EC_2.7.11.1 RHO ASSOCIATED COILED COIL CONTAINING KINASE RHO ASSOCIATED COILED COIL CONTAINING KINASE ROCK ROCK
ENSMUSG00000041268	Dmxl2	chr9	54365158	54501760	65	1	DMX 1 X 1
ENSMUSG00000029131	Dnajb6	chr5	29735688	29786478	27	1	DNAJ HOMOLOG SUBFAMILY B MEMBER
ENSMUSG00000039768	Dnajc11	chr4	151933691	151982137	45	3	DNAJ HOMOLOG SUBFAMILY C MEMBER 11
ENSMUSG00000029014	Dnajc2	chr5	21757267	21785251	32	1	DNAJ HOMOLOG SUBFAMILY C MEMBER 2 ZUOTIN RELATED FACTOR 1
ENSMUSG00000000826	Dnajc5	chr2	181520485	181555133	20	1	DNAJ HOMOLOG SUBFAMILY C MEMBER 5B CYSTEINE STRING BETA CSP BETA
ENSMUSG00000014195	Dnajc7	chr11	100582818	100620168	33	2	DNAJ HOMOLOG SUBFAMILY C MEMBER 7 TETRATRICOPEPTIDE REPEAT 2 TPR REPEAT 2
ENSMUSG00000020661	Dnmt3a	chr12	3806007	3914443	63	4	DNA CYTOSINE 5 METHYLTRANSFERASE EC_2.1.1.37 DNA METHYLTRANSFERASE DNA MTASE M
ENSMUSG00000078440	Dohh	chr10	81384428	81391560	24	1	DEOXYHYPUSINE HYDROXYLASE DOHH EC_1.14.99.29 DEOXYHYPUSINE DIOXYGENASE DEOXYHYPUSINE MONOOXYGENASE
ENSMUSG00000068335	Dok1	chr6	83030934	83033471	9	1	DOCKING 1 DOWNSTREAM OF TYROSINE KINASE 1
ENSMUSG00000022102	Dok2	chr14	70766036	70778495	23	1	DOCKING 2 DOWNSTREAM OF TYROSINE KINASE 2 P56 DOK 2
ENSMUSG00000032123	Dpagt1	chr9	44326845	44333600	9	1	UDP N ACETYLGLUCOSAMINE DOLICHYL PHOSPHATE N ACETYLGLUCOSAMINEPHOSPHOTRANSFERASE EC_2.7.8.15 GLCNAC 1 P TRANSFERASE G1PT GPT N ACETYLGLUCOSAMINE 1 PHOSPHATE TRANSFERASE
ENSMUSG00000026958	Dpp7	chr2	25352276	25356359	35	2	LYSOSOMAL PRO X CARBOXYPEPTIDASE PRECURSOR EC_3.4.16.2 PROLINE CARBOXYPEPTIDASE PROLYLCARBOXYPEPTIDASE PRCP
ENSMUSG00000009145	Dqx1	chr6	83057844	83067210	12	1	PRE SPLICING FACTOR ATP DEPENDENT RNA HELICASE EC_3.6.4.13
ENSMUSG00000024914	Drap1	chr19	5422805	5424979	30	2	DR1 ASSOCIATED COREPRESSOR DR1 ASSOCIATED 1 NEGATIVE CO FACTOR 2 ALPHA NC2 ALPHA
ENSMUSG00000020537	Drg2	chr11	60454591	60468754	20	1	GTP BINDING
ENSMUSG00000026281	Dtymk	chr1	93792576	93801934	11	1	THYMIDYLATE KINASE EC_2.7.4.9 DTMP KINASE
ENSMUSG00000025155	Dus1l	chr11	120789201	120796403	35	1	TRNA DIHYDROURIDINE 16/17 SYNTHASE [NAD P + ] EC_1.3.1.- TRNA DIHYDROURIDINE SYNTHASE 1
ENSMUSG00000027368	Dusp2	chr2	127336159	127338376	7	1	DUAL SPECIFICITY PHOSPHATASE EC_3.1.3.16 EC_3.1.3.- 48 MITOGEN ACTIVATED KINASE PHOSPHATASE MAP KINASE PHOSPHATASE MKP
ENSMUSG00000039244	E130309D02Rik	chr5	143301195	143315360	13	1	UNCHARACTERIZED
ENSMUSG00000026495	Efcab2	chr1	178405881	178483247	7	1	EF HAND CALCIUM BINDING DOMAIN CONTAINING 2
ENSMUSG00000024937	Ehbp1l1	chr19	5707376	5726317	21	1	EH DOMAIN BINDING 1 1
ENSMUSG00000035530	Eif1	chr11	100319885	100322096	13	3	EUKARYOTIC TRANSLATION INITIATION FACTOR 1 EIF1 TRANSLATION FACTOR SUI1 HOMOLOG
ENSMUSG00000027236	Eif3j1	chr2	122028546	122056598	10	1	EUKARYOTIC TRANSLATION INITIATION FACTOR 3 SUBUNIT J EIF3J EUKARYOTIC TRANSLATION INITIATION FACTOR 3 SUBUNIT 1 EIF 3 ALPHA EIF3 P35
ENSMUSG00000022884 ENSMUSG00000064382 ENSMUSG00000064880 ENSMUSG00000088524 ENSMUSG00000087935 ENSMUSG00000065208	Eif4a2 / SNORA63 / SNORA63 / Snord2 / Snora81 / SNORA4	chr16	23107444	23114136	70	3	ATP DEPENDENT RNA HELICASE EIF4A EUKARYOTIC INITIATION FACTOR 4A / / / / /
ENSMUSG00000026254	Eif4e2	chr1	87213914	87240488	19	1	EUKARYOTIC TRANSLATION INITIATION FACTOR 4E TYPE 2 EIF 4E TYPE 2 EIF4E TYPE 2 EUKARYOTIC TRANSLATION INITIATION FACTOR 4E 3 EIF4E 4E LP
ENSMUSG00000028760	Eif4g3	chr4	137993022	138208508	61	1	EUKARYOTIC TRANSLATION INITIATION FACTOR 4 GAMMA 3 EIF 4 GAMMA 3 EIF 4G 3 EIF4G 3 EIF 4 GAMMA II EIF4GII
ENSMUSG00000078812	Eif5a	chr11	69916714	69921958	25	2	EUKARYOTIC TRANSLATION INITIATION FACTOR 5A EIF 5A EIF EUKARYOTIC INITIATION FACTOR 5A
ENSMUSG00000031819 ENSMUSG00000097919 ENSMUSG00000043687	Emc8 / RP24-414A22.6 / 1190005I06Rik	chr8	120608602	120668573	37	1	ER MEMBRANE COMPLEX SUBUNIT 8 NEIGHBOR OF COX4 / UNKNOWN / UNKNOWN
ENSMUSG00000004268	Emg1	chr6	124704381	124712178	14	1	RIBOSOMAL RNA SMALL SUBUNIT METHYLTRANSFERASE NEP1 18S RRNA PSEUDOURIDINE N1 METHYLTRANSFERASE NEP1 NUCLEOLAR
ENSMUSG00000040811 ENSMUSG00000065543	Eml2 / Mir330	chr7	19176421	19206482	42	1	ECHINODERM MICROTUBULE ASSOCIATED EMAP /
ENSMUSG00000026814 ENSMUSG00000026817	Eng / Ak1	chr2	32621758	32682669	47	7	ENDOGLIN PRECURSOR CD105 ANTIGEN / ADENYLATE KINASE ISOENZYME 1 AK 1 EC_2.7.4.3 ATP AMP TRANSPHOSPHORYLASE 1 MYOKINASE
ENSMUSG00000038619	Ensa	chr3	95624980	95632102	5	1	ALPHA ENDOSULFINE
ENSMUSG00000028906	Epb4.1	chr4	131923413	132075321	46	1	BAND 4 1
ENSMUSG00000020832	Eral1	chr11	78073376	78080383	13	1	GTPASE ERA MITOCHONDRIAL PRECURSOR ERA 1
ENSMUSG00000001576	Ergic1	chr17	26561489	26656931	24	2	ENDOPLASMIC RETICULUM GOLGI INTERMEDIATE COMPARTMENT 1 ER GOLGI INTERMEDIATE COMPARTMENT 32 KDA ERGIC 32
ENSMUSG00000021996	Esd	chr14	74732297	74750765	29	1	S FORMYLGLUTATHIONE HYDROLASE FGH EC_3.1.2.12 ESTERASE D
ENSMUSG00000058290	Espl1	chr15	102296293	102324356	31	1	SEPARIN EC_3.4.22.49 CASPASE ESPL1 EXTRA SPINDLE POLES 1 SEPARASE
ENSMUSG00000009079	Ewsr1	chr11	5069689	5099266	42	2	RNA BINDING EWS
ENSMUSG00000029763	Exoc4	chr6	33249085	33973979	34	1	EXOCYST COMPLEX COMPONENT 4 EXOCYST COMPLEX COMPONENT SEC8
ENSMUSG00000017264	Exosc10	chr4	148558429	148582401	42	2	EXOSOME COMPONENT 10 EC_3.1.13.- AUTOANTIGEN PM/SCL 2 POLYMYOSITIS/SCLERODERMA AUTOANTIGEN 2
ENSMUSG00000027752	Exosc8	chr3	54728678	54735393	34	2	EXOSOME COMPLEX COMPONENT RRP43 EXOSOME COMPONENT 8 RIBOSOMAL RNA PROCESSING 43
ENSMUSG00000027714	Exosc9	chr3	36552606	36565729	31	1	EXOSOME COMPLEX COMPONENT RRP45 EXOSOME COMPONENT 9
ENSMUSG00000038740	Fam125b	chr2	33729953	33887946	13	1	MULTIVESICULAR BODY SUBUNIT 12B ESCRT I COMPLEX SUBUNIT MVB12B FAM125B
ENSMUSG00000043243 ENSMUSG00000031807	Fam129c / Pgls	chr8	71592176	71607936	47	3	NIBAN 2 B CELL 1 FAM129C / 6 PHOSPHOGLUCONOLACTONASE 6PGL EC_3.1.1.31
ENSMUSG00000058503	Fam133b	chr5	3543844	3569810	11	1	UNKNOWN
ENSMUSG00000039599	Fam149b	chr14	20348162	20383489	16	1	UNKNOWN
ENSMUSG00000036186 ENSMUSG00000026921 ENSMUSG00000092356 ENSMUSG00000065540	Fam69b / Egfl7 / Gm20532 / Mir126	chr2	26580014	26636497	61	2	FAM69A / EPIDERMAL GROWTH FACTOR 7 PRECURSOR EGF 7 MULTIPLE EPIDERMAL GROWTH FACTOR DOMAINS 7 MULTIPLE EGF DOMAINS 7 NOTCH4 VASCULAR ENDOTHELIAL STATIN VE STATIN ZNEU1 / UNKNOWN /
ENSMUSG00000037808	Fam76b	chr9	13827716	13846541	16	1	FAM76B
ENSMUSG00000032381	Fam96a	chr9	66126611	66138955	5	1	MIP18 FAMILY FAM96A
ENSMUSG00000026245	Farsb	chr1	78417958	78488859	20	1	PHENYLALANINE TRNA LIGASE BETA SUBUNIT EC_6.1.1.20 PHENYLALANYL TRNA SYNTHETASE BETA SUBUNIT PHERS
ENSMUSG00000038274	Fau	chr19	6057888	6059524	8	2	AMBIGUOUS
ENSMUSG00000037816	Fbxw17	chr13	50417864	50433780	41	2	F BOX/WD REPEAT CONTAINING 12 F BOX AND WD 40 DOMAIN CONTAINING 12 F BOX ONLY 35
ENSMUSG00000015095	Fbxw5	chr2	25500750	25505471	30	1	F BOX/WD REPEAT CONTAINING 5 F BOX AND WD 40 DOMAIN CONTAINING 5
ENSMUSG00000037225 ENSMUSG00000051444	Fgf2 / Bbs12	chr3	37312519	37405377	20	2	FIBROBLAST GROWTH FACTOR 2 FGF 2 BASIC FIBROBLAST GROWTH FACTOR BFGF HEPARIN BINDING GROWTH FACTOR 2 HBGF 2 / BARDET BIEDL SYNDROME 12
ENSMUSG00000014778	Fhod1	chr8	105329163	105347953	32	1	FH1/FH2 DOMAIN CONTAINING 1 FORMIN HOMOLOG OVEREXPRESSED IN SPLEEN 1 FHOS FORMIN HOMOLOGY 2 DOMAIN CONTAINING 1
ENSMUSG00000029227	Fip1l1	chr5	74535449	74598790	36	1	PRE 3' END PROCESSING FACTOR FIP1 FIP1 1
ENSMUSG00000019428	Fkbp8	chr8	70527724	70535328	32	2	PEPTIDYL PROLYL CIS TRANS ISOMERASE FKBP8 PPIASE FKBP8 EC_5.2.1.8.38 KDA FK506 BINDING 38 KDA FKBP FKBP 38 FK506 BINDING 8 FKBP 8 FKBPR38 ROTAMASE
ENSMUSG00000029648	Flt1	chr5	147561604	147726011	37	1	VASCULAR ENDOTHELIAL GROWTH FACTOR RECEPTOR PRECURSOR VEGFR EC_2.7.10.1 FMS TYROSINE KINASE FLT TYROSINE KINASE RECEPTOR
ENSMUSG00000089989 ENSMUSG00000065878 ENSMUSG00000065628 ENSMUSG00000065219 ENSMUSG00000074129	Flt3l / Snord34 / Snord33 / Snord32a / Rpl13a	chr7	45125558	45136432	66	10	FMS RELATED TYROSINE KINASE 3 LIGAND PRECURSOR FLT3 LIGAND FLT3L SL CYTOKINE / / / / 60S RIBOSOMAL
ENSMUSG00000044042	Fmn1	chr2	113327736	113716767	38	1	FORMIN
ENSMUSG00000075415	Fnbp1	chr2	31026206	31142008	41	1	FORMIN BINDING 1
ENSMUSG00000030067 ENSMUSG00000093661 ENSMUSG00000030068	Foxp1 / Eif4e3 / Gm20696	chr6	98925338	99666797	83	1	FORKHEAD BOX / EUKARYOTIC TRANSLATION INITIATION FACTOR 4E TYPE 3 EIF 4E TYPE 3 EIF 4E3 EIF4E TYPE 3 EIF4E 3 / UNKNOWN
ENSMUSG00000009566	Fpgs	chr2	32682609	32704137	37	1	FOLYLPOLYGLUTAMATE SYNTHASE EC_6.3.2.17 FOLYLPOLY GAMMA GLUTAMATE SYNTHETASE FPGS TETRAHYDROFOLYLPOLYGLUTAMATE SYNTHASE TETRAHYDROFOLATE SYNTHASE
ENSMUSG00000030795	Fus	chr7	127967457	127982368	45	1	RNA BINDING
ENSMUSG00000011658	Fuz	chr7	44896079	44902631	44	1	FUZZY HOMOLOG
ENSMUSG00000027680	Fxr1	chr3	34020079	34069342	19	2	FRAGILE X MENTAL RETARDATION 1
ENSMUSG00000018583	G3bp1	chr11	55469685	55504838	15	1	RAS GTPASE ACTIVATING BINDING 1 G3BP 1 EC_3.6.4.12 EC_3.6.4.- 13 ATP DEPENDENT HELICASE
ENSMUSG00000026103	Gls	chr1	52163448	52233232	53	1	GLUTAMINASE ISOFORM MITOCHONDRIAL PRECURSOR GLS EC_3.5.1.2 GLUTAMINASE L GLUTAMINE AMIDOHYDROLASE
ENSMUSG00000080902 ENSMUSG00000039298	Gm11226 / Cdk5rap2	chr4	70216856	70410443	48	1	/ CDK5 REGULATORY SUBUNIT ASSOCIATED 2 CDK5 ACTIVATOR BINDING C48
ENSMUSG00000084941 ENSMUSG00000020453	Gm11944 / Patz1	chr11	3288874	3320722	32	2	/ MYC ASSOCIATED ZINC FINGER MAZI PUR 1 PURINE BINDING TRANSCRIPTION FACTOR
ENSMUSG00000080772 ENSMUSG00000028385	Gm12543 / Snx30	chr4	59805840	59904737	17	2	/ SORTING NEXIN
ENSMUSG00000087659	Gm12606	chr4	89235699	89273403	6	1
ENSMUSG00000085334 ENSMUSG00000028820	Gm12940 / Sfpq	chr4	127021324	127049398	30	1	/ AMBIGUOUS
ENSMUSG00000089662 ENSMUSG00000027309 ENSMUSG00000085566	Gm14057 / 4930402H24Rik / A730017L22Rik	chr2	130706200	130906406	80	4	/ UNCHARACTERIZED /
ENSMUSG00000073274	Gm14636	chrX	19156981	19167241	5	1
ENSMUSG00000083405 ENSMUSG00000034158	Gm15725 / Lrrc58	chr16	37868389	37888858	6	2	/ LEUCINE RICH REPEAT CONTAINING 58
ENSMUSG00000024571 ENSMUSG00000057130	Gm16286 / Txnl4a	chr18	80206765	80223533	32	6	N ALPHA ACETYLTRANSFERASE EC_2.3.1.88 N TERMINAL ACETYLTRANSFERASE COMPLEX ARD1 SUBUNIT HOMOLOG NATA CATALYTIC SUBUNIT / SPLICEOSOMAL
ENSMUSG00000021139 ENSMUSG00000090935 ENSMUSG00000091803	Gm20498 / Synj2bp / Cox16	chr12	81358860	81532911	46	1	SYNAPTOJANIN 2 BINDING ACTIVIN RECEPTOR INTERACTING 2 MITOCHONDRIAL OUTER MEMBRANE 25 / SYNAPTOJANIN 2 BINDING ACTIVIN RECEPTOR INTERACTING 2 MITOCHONDRIAL OUTER MEMBRANE 25 / CYTOCHROME C OXIDASE ASSEMBLY COX16 HOMOLOG MITOCHONDRIAL PRECURSOR
ENSMUSG00000092232 ENSMUSG00000022194 ENSMUSG00000089682	Gm20521 / Pabpn1 / Bcl2l2	chr14	54883377	54898169	42	2	POLYADENYLATE BINDING 2 PABP 2 POLY A BINDING 2 NUCLEAR POLY A BINDING 1 POLY A BINDING II PABII POLYADENYLATE BINDING NUCLEAR 1 / POLYADENYLATE BINDING 2 PABP 2 POLY A BINDING 2 NUCLEAR POLY A BINDING 1 POLY A BINDING II PABII POLYADENYLATE BINDING NUCLEAR 1 / BCL 2 2 BCL2 L 2 APOPTOSIS REGULATOR BCL W
ENSMUSG00000093594 ENSMUSG00000078495	Gm20707 / Gm13157	chr4	147753974	147809840	12	1	/ ZINC FINGER
ENSMUSG00000093752 ENSMUSG00000078919 ENSMUSG00000051149	Gm20716 / Dpm1 / Adnp	chr2	168180986	168230591	40	2	/ DOLICHOL PHOSPHATE MANNOSYLTRANSFERASE EC_2.4.1.83 DOLICHOL PHOSPHATE MANNOSE SYNTHASE DPM SYNTHASE DOLICHYL PHOSPHATE BETA D MANNOSYLTRANSFERASE MANNOSE P DOLICHOL SYNTHASE MPD SYNTHASE / ACTIVITY DEPENDENT NEUROPROTECTOR HOMEOBOX ACTIVITY DEPENDENT NEUROPROTECTIVE
ENSMUSG00000093392 ENSMUSG00000028124	Gm6061 / Gclm	chr3	122245557	122269984	20	2	/ GLUTAMATE CYSTEINE LIGASE REGULATORY SUBUNIT GCS LIGHT CHAIN GAMMA ECS REGULATORY SUBUNIT GAMMA GLUTAMYLCYSTEINE SYNTHETASE REGULATORY SUBUNIT GLUTAMATE CYSTEINE LIGASE MODIFIER SUBUNIT
ENSMUSG00000067547 ENSMUSG00000022148	Gm7666 / Fyb	chr15	6579871	6663313	33	2	/ FYN BINDING ADHESION AND DEGRANULATION PROMOTING ADAPTOR ADAP FYB 120/130 P120/P130 FYN T BINDING SLAP 130 SLP 76 ASSOCIATED PHOSPHOPROTEIN
ENSMUSG00000038705	Gmeb2	chr2	181251449	181288035	22	1	GLUCOCORTICOID MODULATORY ELEMENT BINDING GMEB
ENSMUSG00000033021	Gmppa	chr1	75435930	75443179	41	1	MANNOSE 1 PHOSPHATE GUANYLTRANSFERASE ALPHA EC_2.7.7.13 GDP MANNOSE PYROPHOSPHORYLASE A GTP MANNOSE 1 PHOSPHATE GUANYLYLTRANSFERASE
ENSMUSG00000042354	Gnl3	chr14	31012434	31019089	15	1	GUANINE NUCLEOTIDE BINDING 3
ENSMUSG00000089672 ENSMUSG00000062593	Gp49a / Lilrb4	chr10	51480632	51496613	26	1	LEUKOCYTE IMMUNOGLOBULIN RECEPTOR SUBFAMILY MEMBER PRECURSOR CD85 ANTIGEN FAMILY MEMBER IMMUNOGLOBULIN TRANSCRIPT ILT LEUKOCYTE IMMUNOGLOBULIN RECEPTOR LIR ANTIGEN / LEUKOCYTE IMMUNOGLOBULIN RECEPTOR SUBFAMILY MEMBER PRECURSOR CD85 ANTIGEN FAMILY MEMBER IMMUNOGLOBULIN TRANSCRIPT ILT LEUKOCYTE IMMUNOGLOBULIN RECEPTOR LIR ANTIGEN
ENSMUSG00000028069	Gpatch4	chr3	88043108	88055993	10	1	G PATCH DOMAIN CONTAINING 4
ENSMUSG00000024958	Gpr137	chr19	6938069	6942450	17	1	INTEGRAL MEMBRANE TRANSMEMBRANE 7 SUPERFAMILY MEMBER 1
ENSMUSG00000043384 ENSMUSG00000072969	Gprasp1 / Armcx5	chrX	135742733	135803474	24	2	G COUPLED RECEPTOR ASSOCIATED SORTING 1 GASP 1 / ARMADILLO REPEAT CONTAINING X LINKED 5
ENSMUSG00000025156	Gps1	chr11	120784272	120789102	27	2	COP9 SIGNALOSOME COMPLEX SUBUNIT 1 SGN1 SIGNALOSOME SUBUNIT 1 G PATHWAY SUPPRESSOR 1 GPS 1 JAB1 CONTAINING SIGNALOSOME SUBUNIT 1
ENSMUSG00000059923	Grb2	chr11	115644045	115708597	13	1	GROWTH FACTOR RECEPTOR BOUND 2 ADAPTER GRB2 SH2/SH3 ADAPTER GRB2
ENSMUSG00000031153	Gripap1	chrX	7789765	7820567	42	2	GRIP1 ASSOCIATED 1 GRASP 1
ENSMUSG00000023079	Gtf2ird1	chr5	134357669	134456716	33	1	GENERAL TRANSCRIPTION FACTOR II I REPEAT DOMAIN CONTAINING 1 GTF2I REPEAT DOMAIN CONTAINING 1 WILLIAMS BEUREN SYNDROME REGION 11
ENSMUSG00000007610	Gtpbp3	chr8	71488103	71499583	26	1	TRNA MODIFICATION GTPASE GTPBP3 MITOCHONDRIAL PRECURSOR GTP BINDING 3
ENSMUSG00000019188	H13	chr2	152669461	152708670	22	1	MINOR HISTOCOMPATIBILITY ANTIGEN H13 EC_3.4.23.- PRESENILIN 3 SIGNAL PEPTIDE PEPTIDASE
ENSMUSG00000035439	Haus8	chr8	71248561	71272934	24	1	HAUS AUGMIN COMPLEX SUBUNIT 8 HEC1/NDC80 INTERACTING CENTROSOME ASSOCIATED 1 SARCOMA ANTIGEN NY SAR 48
ENSMUSG00000028800	Hdac1	chr4	129516104	129542713	29	3	HISTONE DEACETYLASE EC_3.5.1.98
ENSMUSG00000025001	Hells	chr19	38930915	38971051	34	1	SPECIFIC HELICASE EC_3.6.4.- PROLIFERATION ASSOCIATED SNF2
ENSMUSG00000020232	Hmg20b	chr10	81346048	81350480	39	2	HIGH MOBILITY GROUP 20A HMG BOX CONTAINING 20A
ENSMUSG00000034518	Hmgxb4	chr8	74993356	75031978	24	2	HMG BOX CONTAINING 4 HIGH MOBILITY GROUP 2 1
ENSMUSG00000059005 ENSMUSG00000093242	Hnrnpa3 / AL772404.1	chr2	75659244	75669407	25	1	HETEROGENEOUS NUCLEAR RIBONUCLEOPROTEIN /
ENSMUSG00000020358	Hnrnpab	chr11	51600100	51606847	11	1	HETEROGENEOUS NUCLEAR RIBONUCLEOPROTEIN D HNRNP D HNRNP DL
ENSMUSG00000060373	Hnrnpc	chr14	52073380	52104028	10	1	HETEROGENEOUS NUCLEAR RIBONUCLEOPROTEIN C HNRNP C
ENSMUSG00000007850	Hnrnph1	chr11	50376990	50386528	48	2	HETEROGENEOUS NUCLEAR RIBONUCLEOPROTEIN HNRNP [CONTAINS HETEROGENEOUS NUCLEAR RIBONUCLEOPROTEIN N TERMINALLY PROCESSED]
ENSMUSG00000059208 ENSMUSG00000079557	Hnrnpm / March2	chr17	33646233	33718670	58	2	HETEROGENEOUS NUCLEAR RIBONUCLEOPROTEIN M HNRNP M / E3 UBIQUITIN LIGASE MARCH2 EC_6.3.2.- MEMBRANE ASSOCIATED RING FINGER 2 MEMBRANE ASSOCIATED RING CH II MARCH II
ENSMUSG00000029328	Hnrpdl	chr5	100033577	100039664	24	3	HETEROGENEOUS NUCLEAR RIBONUCLEOPROTEIN D HNRNP D HNRNP DL
ENSMUSG00000037234	Hook3	chr8	26021421	26119224	25	1	HOOK
ENSMUSG00000021270	Hsp90aa1	chr12	110690605	110702728	29	2	HEAT SHOCK
ENSMUSG00000051396 ENSMUSG00000079615	Hspa14 / Hspa14	chr2	3488850	3512814	33	1	UNKNOWN / UNKNOWN
ENSMUSG00000026864	Hspa5	chr2	34771970	34776531	29	1	UNKNOWN
ENSMUSG00000036091 ENSMUSG00000079334 ENSMUSG00000010051	Hyal3 / Nat6 / Hyal1	chr9	107576927	107587359	27	4	HYALURONIDASE PRECURSOR EC_3.2.1.35 HYALURONOGLUCOSAMINIDASE / N ACETYLTRANSFERASE 6 EC_2.3.1.- FUSION 2 FUS 2 / HYALURONIDASE PRECURSOR EC_3.2.1.35 HYALURONOGLUCOSAMINIDASE
ENSMUSG00000073489	Ifi204	chr1	173747293	173766876	9	1	INTERFERON ACTIVABLE IFI INTERFERON INDUCIBLE
ENSMUSG00000064215	Ifi27l1	chr12	103434211	103440239	19	3	INTERFERON ALPHA INDUCIBLE 27
ENSMUSG00000028037	Ifi44	chr3	151730922	151749947	17	1	INTERFERON INDUCED 44
ENSMUSG00000024169	Ift140	chr17	25016091	25099495	46	1	INTRAFLAGELLAR TRANSPORT 140 HOMOLOG WD AND TETRATRICOPEPTIDE REPEATS 2
ENSMUSG00000032965	Ift57	chr16	49699233	49765126	18	1	INTRAFLAGELLAR TRANSPORT 57 HOMOLOG
ENSMUSG00000038034	Igsf8	chr1	172261641	172319841	18	1	IMMUNOGLOBULIN SUPERFAMILY MEMBER 8 PRECURSOR IGSF8 CD81 PARTNER 3 GLU TRP ILE EWI MOTIF CONTAINING 2 EWI 2 ASSOCIATED TRANSMEMBRANE 4 KCT 4 PROSTAGLANDIN REGULATORY PGRL CD316 ANTIGEN
ENSMUSG00000031537	Ikbkb	chr8	22659212	22706589	52	1	INHIBITOR OF NUCLEAR FACTOR KAPPA B KINASE SUBUNIT ALPHA I KAPPA B KINASE ALPHA IKK A IKK ALPHA IKBKA IKAPPAB KINASE EC_2.7.11.10 CONSERVED HELIX LOOP HELIX UBIQUITOUS KINASE NUCLEAR FACTOR NF KAPPA B INHIBITOR KINASE ALPHA NFKBIKA
ENSMUSG00000042349	Ikbke	chr1	131254343	131279606	38	2	INHIBITOR OF NUCLEAR FACTOR KAPPA B KINASE SUBUNIT EPSILON I KAPPA B KINASE EPSILON IKK E IKK EPSILON IKBKE EC_2.7.11.10 INDUCIBLE I KAPPA B KINASE IKK I
ENSMUSG00000022969 ENSMUSG00000022971 ENSMUSG00000093701	Il10rb / Ifnar2 / RP23-190G10.4	chr16	91372783	91425834	34	1	INTERLEUKIN 10 RECEPTOR SUBUNIT BETA PRECURSOR IL 10 RECEPTOR SUBUNIT BETA IL 10R SUBUNIT BETA IL 10RB CYTOKINE RECEPTOR CLASS II MEMBER 4 CYTOKINE RECEPTOR FAMILY 2 MEMBER 4 CRF2 4 INTERLEUKIN 10 RECEPTOR SUBUNIT 2 IL 10R SUBUNIT 2 IL 10R2 CDW210B ANTIGE / INTERFERON ALPHA/BETA RECEPTOR 2 PRECURSOR IFN R 2 IFN ALPHA/BETA RECEPTOR 2 TYPE I INTERFERON RECEPTOR 2 / INTERLEUKIN 10 RECEPTOR SUBUNIT B…
ENSMUSG00000026981	Il1rn	chr2	24336853	24351494	16	1	INTERLEUKIN 1 RECEPTOR ANTAGONIST PRECURSOR IL 1RN IL 1RA IRAP IL1 INHIBITOR
ENSMUSG00000030745	Il21r	chr7	125603429	125633570	9	1	INTERLEUKIN 21 RECEPTOR PRECURSOR IL 21 RECEPTOR IL 21R INTERLEUKIN RECEPTOR CD360 ANTIGEN
ENSMUSG00000032178	Ilf3	chr9	21368019	21405361	21	1	BINDING
ENSMUSG00000030890	Ilk	chr7	105736592	105742925	38	2	INTEGRIN LINKED KINASE EC_2.7.11.1
ENSMUSG00000030689	Ino80e	chr7	126851580	126862377	26	1	INO80 COMPLEX SUBUNIT E COILED COIL DOMAIN CONTAINING 95
ENSMUSG00000035161	Ints6	chr14	62676330	62761112	19	1	INTEGRATOR COMPLEX SUBUNIT 6 INT6
ENSMUSG00000033365	Ipo13	chr4	117894486	117914999	31	2	IMPORTIN 13 IMP13
ENSMUSG00000036555	Iqce	chr5	140661827	140702378	50	1	IQ DOMAIN CONTAINING E
ENSMUSG00000041115	Iqsec2	chrX	152144268	152225236	22	1	IQ MOTIF AND SEC7 DOMAIN CONTAINING
ENSMUSG00000031392 ENSMUSG00000076127 ENSMUSG00000092907	Irak1 / Mir718 / Mir5132	chrX	74013914	74023936	61	2	INTERLEUKIN 1 RECEPTOR ASSOCIATED KINASE 1 IRAK 1 EC_2.7.11.1 / /
ENSMUSG00000003184	Irf3	chr7	44997648	45002848	24	1	INTERFERON REGULATORY FACTOR 3 IRF 3
ENSMUSG00000002325 ENSMUSG00000047098	Irf9 / Rnf31	chr14	55591708	55610030	56	1	INTERFERON REGULATORY FACTOR 8 IRF 8 INTERFERON CONSENSUS SEQUENCE BINDING ICSBP / E3 UBIQUITIN LIGASE RNF31 EC_6.3.2.- HOIL 1 INTERACTING HOIP RING FINGER 31
ENSMUSG00000046879	Irgm1	chr11	48861968	48871683	7	1	IMMUNITY RELATED GTPASE FAMILY M EC_3.6.5.- GTPASE INTERFERON INDUCIBLE 1 LPS STIMULATED RAW 264 7 MACROPHAGE 47 LRG 47
ENSMUSG00000027087	Itgav	chr2	83724397	83806916	46	1	INTEGRIN ALPHA PRECURSOR RECEPTOR SUBUNIT ALPHA [CONTAINS INTEGRIN ALPHA HEAVY CHAIN; INTEGRIN ALPHA LIGHT CHAIN]
ENSMUSG00000074797	Itpa	chr2	130667610	130681614	18	1	INOSINE TRIPHOSPHATE PYROPHOSPHATASE ITPASE INOSINE TRIPHOSPHATASE EC_3.6.1.19 NON CANONICAL PURINE NTP PYROPHOSPHATASE NON STANDARD PURINE NTP PYROPHOSPHATASE NUCLEOSIDE TRIPHOSPHATE DIPHOSPHATASE NUCLEOSIDE TRIPHOSPHATE PYROPHOSPHATASE NTPASE
ENSMUSG00000023150	Ivns1abp	chr1	151344498	151364445	17	2	INFLUENZA VIRUS NS1A BINDING HOMOLOG NS1 BP NS1 BINDING HOMOLOG
ENSMUSG00000024384	Iws1	chr18	32067734	32104331	14	1	IWS1
ENSMUSG00000056962	Jmjd6	chr11	116837432	116843449	22	2	BIFUNCTIONAL ARGININE DEMETHYLASE AND LYSYL HYDROXYLASE JMJD6 EC_1.14.11.- HISTONE ARGININE DEMETHYLASE JMJD6 JMJC DOMAIN CONTAINING 6 JUMONJI DOMAIN CONTAINING 6 LYSYL HYDROXYLASE JMJD6 PEPTIDE LYSINE 5 DIOXYGENASE JMJD6 PHOSPHATIDYLSERINE RECEPTOR PTDSR
ENSMUSG00000038695	Josd2	chr7	44467980	44471652	43	1	JOSEPHIN 1 EC_3.4.19.12 JOSEPHIN DOMAIN CONTAINING 1
ENSMUSG00000027937	Jtb	chr3	90231597	90235838	13	1	JTB PRECURSOR
ENSMUSG00000018412	Kansl1	chr11	104333229	104468861	25	2	KAT8 REGULATORY NSL COMPLEX SUBUNIT 1 NSL COMPLEX NSL1 NON SPECIFIC LETHAL 1 HOMOLOG
ENSMUSG00000026004	Kansl1l	chr1	66719248	66817562	23	1	KAT8 REGULATORY NSL COMPLEX SUBUNIT 1
ENSMUSG00000024926	Kat5	chr19	5603017	5610094	14	1	HISTONE ACETYLTRANSFERASE EC_2.3.1.48
ENSMUSG00000036940	Kdm1a	chr4	136550540	136602723	40	1	LYSINE SPECIFIC HISTONE DEMETHYLASE 1A EC 1 BRAF35 HDAC COMPLEX BHC110 FLAVIN CONTAINING AMINE OXIDASE DOMAIN CONTAINING 2
ENSMUSG00000037369	Kdm6a	chrX	18162575	18279936	34	1	HISTONE DEMETHYLASE UTY EC_1.14.11.- UBIQUITOUSLY TRANSCRIBED TPR ON THE Y CHROMOSOME UBIQUITOUSLY TRANSCRIBED Y CHROMOSOME TETRATRICOPEPTIDE REPEAT
ENSMUSG00000003308	Keap1	chr9	21229730	21239332	7	1	KELCH
ENSMUSG00000007670	Khsrp	chr17	57021058	57031507	18	1	FAR UPSTREAM ELEMENT BINDING 2 FUSE BINDING 2 KH TYPE SPLICING REGULATORY KSRP
ENSMUSG00000028758 ENSMUSG00000045349	Kif17 / Sh2d5	chr4	138250403	138301967	42	1	KINESIN / SH2 DOMAIN CONTAINING 5
ENSMUSG00000040263	Klhdc4	chr8	121796313	121829569	28	2	KELCH DOMAIN CONTAINING 4
ENSMUSG00000026705	Klhl20	chr1	161088375	161131511	19	1	KELCH
ENSMUSG00000054920	Klhl5	chr5	65107568	65168188	20	2	KELCH
ENSMUSG00000003731	Kpna6	chr4	129643980	129672767	23	2	IMPORTIN SUBUNIT ALPHA KARYOPHERIN SUBUNIT ALPHA
ENSMUSG00000022394	L3mbtl2	chr15	81663889	81688315	40	1	LETHAL 3 MALIGNANT BRAIN TUMOR 2 L 3 MBT 2
ENSMUSG00000039682	Lap3	chr5	45493374	45512674	21	1	CYTOSOL AMINOPEPTIDASE EC_3.4.11.1 LEUCINE AMINOPEPTIDASE 3 LAP 3 LEUCYL AMINOPEPTIDASE PROLINE AMINOPEPTIDASE EC_3.4.11.- 5 PROLYL AMINOPEPTIDASE
ENSMUSG00000015714	Lass2	chr3	95314792	95323588	36	2	CERAMIDE SYNTHASE LAG1 LONGEVITY ASSURANCE HOMOLOG
ENSMUSG00000025019	Lcor	chr19	41482645	41562246	10	1	LIGAND DEPENDENT COREPRESSOR LCOR MBLK1 RELATED 2
ENSMUSG00000015882	Lcorl	chr5	45697181	45857615	16	1	LIGAND DEPENDENT NUCLEAR RECEPTOR COREPRESSOR
ENSMUSG00000025223	Ldb1	chr19	46032593	46045214	25	1	LIM DOMAIN BINDING LDB CARBOXYL TERMINAL LIM DOMAIN BINDING CLIM LIM DOMAIN BINDING FACTOR
ENSMUSG00000063229	Ldha	chr7	46841475	46855627	22	1	L LACTATE DEHYDROGENASE CHAIN LDH EC_1.1.1.27
ENSMUSG00000035545	Leng8	chr7	4137039	4148173	38	1	LEUKOCYTE RECEPTOR CLUSTER MEMBER 8
ENSMUSG00000020451	Limk2	chr11	3344256	3409189	39	1	LIM DOMAIN KINASE LIMK EC_2.7.11.1
ENSMUSG00000020224	Llph	chr10	120227070	120232071	5	1	LLP HOMOLOG LAPS18
ENSMUSG00000028063	Lmna	chr3	88481148	88509956	27	4	LAMIN
ENSMUSG00000030263	Lrmp	chr6	145115653	145174934	39	1	LYMPHOID RESTRICTED MEMBRANE PROTEIN JAW1 [CONTAINS PROCESSED LYMPHOID RESTRICTED MEMBRANE PROTEIN]
ENSMUSG00000024120	Lrpprc	chr17	84705247	84790789	54	1	LEUCINE RICH PPR MOTIF CONTAINING PROTEIN MITOCHONDRIAL PRECURSOR 130 KDA LEUCINE RICH LRP 130
ENSMUSG00000078933 ENSMUSG00000042590	Lrrc70 / Ipo11	chr13	106794439	106936915	33	1	LEUCINE RICH REPEAT CONTAINING 70 PRECURSOR SYNLEURIN / IMPORTIN 11 IMP11 RAN BINDING 11 RANBP11
ENSMUSG00000029703	Lrwd1	chr5	136122772	136136074	34	1	LEUCINE RICH REPEAT AND WD REPEAT CONTAINING 1 ORC ASSOCIATED ORCA ORIGIN RECOGNITION COMPLEX ASSOCIATED
ENSMUSG00000066568	Lsm14a	chr7	34344646	34389540	15	1	LSM14 HOMOLOG RNA ASSOCIATED
ENSMUSG00000007050	Lsm2	chr17	34981862	34985891	26	2	U6 SNRNA ASSOCIATED SM LSM2 G7B SNRNP CORE SM SM X5
ENSMUSG00000030339	Ltbr	chr6	125306571	125313885	14	1	TUMOR NECROSIS FACTOR RECEPTOR SUPERFAMILY MEMBER 3 PRECURSOR LYMPHOTOXIN BETA RECEPTOR
ENSMUSG00000024188	Luc7l	chr17	26252910	26285504	31	2	RNA BINDING LUC7
ENSMUSG00000029823	Luc7l2	chr6	38551334	38609470	39	2	RNA BINDING LUC7
ENSMUSG00000020863	Luc7l3	chr11	94287890	94321988	33	1	LUC7 3 CISPLATIN RESISTANCE ASSOCIATED OVEREXPRESSED
ENSMUSG00000022587	Ly6e	chr15	74955051	74959905	7	1	LYMPHOCYTE ANTIGEN 6E PRECURSOR LY 6E STEM CELL ANTIGEN 2 THYMIC SHARED ANTIGEN 1 TSA 1
ENSMUSG00000022553	Maf1	chr15	76351294	76354380	40	1	REPRESSOR OF RNA POLYMERASE III TRANSCRIPTION MAF1 HOMOLOG
ENSMUSG00000030188	Magohb	chr6	131284388	131293244	17	1	MAGO NASHI HOMOLOG
ENSMUSG00000035027	Map2k2	chr10	81105915	81124697	26	1	DUAL SPECIFICITY MITOGEN ACTIVATED KINASE KINASE MAP KINASE KINASE MAPKK EC_2.7.12.2 ERK ACTIVATOR KINASE MAPK/ERK KINASE
ENSMUSG00000018932	Map2k3	chr11	60932033	60952811	20	1	DUAL SPECIFICITY MITOGEN ACTIVATED KINASE KINASE MAP KINASE KINASE MAPKK EC_2.7.12.2 MAPK/ERK KINASE MEK KINASE KINASE KINASE
ENSMUSG00000020941 ENSMUSG00000078635	Map3k14 / 1700028N14Rik	chr11	103219762	103267745	26	2	MITOGEN ACTIVATED KINASE KINASE KINASE 14 EC_2.7.11.25 NF KAPPA BETA INDUCING KINASE SERINE/THREONINE KINASE NIK /
ENSMUSG00000001034	Mapk7	chr11	61488812	61494406	33	1	MITOGEN ACTIVATED KINASE MAP KINASE MAPK EC_2.7.11.24 EXTRACELLULAR SIGNAL REGULATED KINASE ERK
ENSMUSG00000023307	March5	chr19	37207543	37222139	13	1	E3 UBIQUITIN LIGASE MARCH5 EC_6.3.2.- MEMBRANE ASSOCIATED RING FINGER 5 MEMBRANE ASSOCIATED RING CH V MARCH V
ENSMUSG00000025702	March8	chr6	116338024	116409540	28	2	E3 UBIQUITIN LIGASE MARCH8 EC_6.3.2.- MEMBRANE ASSOCIATED RING FINGER 8 MEMBRANE ASSOCIATED RING CH VIII MARCH VIII
ENSMUSG00000027763	Mbnl1	chr3	60501252	60629748	10	1	MUSCLEBLIND
ENSMUSG00000038732	Mboat1	chr13	30136498	30246717	17	1	LYSOPHOSPHOLIPID ACYLTRANSFERASE LPLAT EC_2.3.1.- 1 ACYLGLYCEROPHOSPHOETHANOLAMINE O ACYLTRANSFERASE EC_2.3.-.- 1 N7 ACYLTRANSFERASE LYSOPHOSPHATIDYLETHANOLAMINE ACYLTRANSFERASE LPEAT LYSO PE ACYLTRANSFERASE MEMBRANE BOUND O ACYLTRANSFERASE DOMAIN CONTAIN
ENSMUSG00000035596	Mboat7	chr7	3677790	3693523	25	1	LYSOPHOSPHOLIPID ACYLTRANSFERASE 7 LPLAT 7 EC_2.3.1.- BLADDER AND BREAST CARCINOMA OVEREXPRESSED GENE 1 LEUKOCYTE RECEPTOR CLUSTER MEMBER 4 MEMBRANE BOUND O ACYLTRANSFERASE DOMAIN CONTAINING 7 O ACYLTRANSFERASE DOMAIN CONTAINING 7 MBOA 7
ENSMUSG00000041607	Mbp	chr18	82475146	82585637	31	1	MYELIN BASIC MBP
ENSMUSG00000048170	Mcmbp	chr7	128696441	128740495	28	1	MINI CHROMOSOME MAINTENANCE COMPLEX BINDING MCM BP MCM BINDING
ENSMUSG00000020184	Mdm2	chr10	117688888	117710758	30	2	E3 UBIQUITIN LIGASE MDM2 EC_6.3.2.- DOUBLE MINUTE 2 P53 BINDING MDM2
ENSMUSG00000031393 ENSMUSG00000081118	Mecp2 / Gm6758	chrX	74026592	74136187	15	2	METHYL CPG BINDING 2 MECP 2 MECP2 /
ENSMUSG00000079033 ENSMUSG00000002345	Mef2b / 2310045N01Rik	chr8	70139499	70167488	29	1	MYOCYTE SPECIFIC ENHANCER FACTOR / MYOCYTE SPECIFIC ENHANCER FACTOR
ENSMUSG00000001419	Mef2d	chr3	88142372	88172086	25	2	MYOCYTE SPECIFIC ENHANCER FACTOR
ENSMUSG00000020691	Mettl2	chr11	105126425	105140394	17	1	METHYLTRANSFERASE EC_2.1.1.-
ENSMUSG00000056050	MIA3	chr1	183326725	183369529	31	1	MELANOMA INHIBITORY ACTIVITY 3 PRECURSOR TRANSPORT AND GOLGI ORGANIZATION 1 TANGO1
ENSMUSG00000020111	Micu1	chr10	59702477	59864132	38	1	CALCIUM UPTAKE 1 MITOCHONDRIAL PRECURSOR CALCIUM BINDING ATOPY RELATED AUTOANTIGEN 1 HOMOLOG
ENSMUSG00000091854 ENSMUSG00000042570	Mier2 / Mier2	chr10	79540245	79555199	40	1	MESODERM INDUCTION EARLY RESPONSE 2 / MESODERM INDUCTION EARLY RESPONSE MI
ENSMUSG00000047022 ENSMUSG00000079104	Mipol1 / Prps1l3	chr12	57230412	57497199	32	1	MIRROR POLYDACTYLY GENE 1 / RIBOSE PHOSPHATE PYROPHOSPHOKINASE EC_2.7.6.1 PHOSPHORIBOSYL PYROPHOSPHATE SYNTHASE
ENSMUSG00000092784 ENSMUSG00000021963	Mir3077 / Sap18	chr14	57798180	57804980	18	1	/ HISTONE DEACETYLASE COMPLEX SUBUNIT SAP18.18 KDA SIN3 ASSOCIATED POLYPEPTIDE SIN3 ASSOCIATED POLYPEPTIDE P18
ENSMUSG00000093076 ENSMUSG00000039615	Mir3082 / Stub1	chr17	25830636	25833361	9	1	/ STIP1 HOMOLOGY AND U BOX CONTAINING 1
ENSMUSG00000093215 ENSMUSG00000030780	Mir3103 / BC017158	chr7	128271379	128298170	31	1	/ UNKNOWN
ENSMUSG00000076315 ENSMUSG00000030400	Mir343 / Ercc2	chr7	19382010	19395694	47	1	/ TFIIH BASAL TRANSCRIPTION FACTOR COMPLEX HELICASE XPD SUBUNIT EC_3.6.4.12 CXPD DNA EXCISION REPAIR ERCC 2 DNA REPAIR COMPLEMENTING XP D CELLS XERODERMA PIGMENTOSUM GROUP D COMPLEMENTING
ENSMUSG00000093290 ENSMUSG00000035632	Mir3572 / Cnot3	chr7	3645290	3661108	32	1	/ CCR4 NOT TRANSCRIPTION COMPLEX SUBUNIT 3 CCR4 ASSOCIATED FACTOR 3
ENSMUSG00000076270 ENSMUSG00000063895	Mir719 / Nupl1	chr14	60219204	60251507	17	1	/ NUCLEOPORIN P58/P45 NUCLEOPORIN 1
ENSMUSG00000047534	Mis18bp1	chr12	65132734	65172604	25	1	MIS18 BINDING 1 KINETOCHORE ASSOCIATED KNL 2 HOMOLOG
ENSMUSG00000025609	Mkln1	chr6	31398735	31516811	43	3	MUSKELIN
ENSMUSG00000029922	Mkrn1	chr6	39397804	39420462	23	1	E3 UBIQUITIN LIGASE MAKORIN EC_6.3.2.-
ENSMUSG00000034121	Mks1	chr11	87853215	87863803	25	1	MECKEL SYNDROME TYPE 1
ENSMUSG00000030120	Mlf2	chr6	124931388	124936138	10	1	MYELOID LEUKEMIA FACTOR 2 MYELODYSPLASIA MYELOID LEUKEMIA FACTOR 2
ENSMUSG00000003948	Mmd	chr11	90187684	90278589	16	1	MONOCYTE TO MACROPHAGE DIFFERENTIATION FACTOR PROGESTIN AND ADIPOQ RECEPTOR FAMILY MEMBER PROGESTIN AND ADIPOQ RECEPTOR FAMILY MEMBER
ENSMUSG00000015536	Mocs2	chr13	114818244	114829006	23	1	MOLYBDOPTERIN SYNTHASE CATALYTIC SUBUNIT EC_2.8.1.12 MOLYBDENUM COFACTOR SYNTHESIS 2 LARGE SUBUNIT MOLYBDENUM COFACTOR SYNTHESIS 2B MOCS2B
ENSMUSG00000062270	Morf4l1	chr9	90091671	90114820	13	1	MORTALITY FACTOR 4 MORF RELATED GENE TRANSCRIPTION FACTOR
ENSMUSG00000002227	Mov10	chr3	104794836	104818563	32	1	HELICASE EC_3.6.4.13 MOLONEY LEUKEMIA VIRUS 10
ENSMUSG00000005417	Mprip	chr11	59661305	59780860	38	2	TRIO AND F ACTIN BINDING PROTEIN TARA TRIO ASSOCIATED REPEAT ON ACTIN
ENSMUSG00000023939	Mrpl14	chr17	45686322	45698495	8	1	39S RIBOSOMAL L14 MITOCHONDRIAL PRECURSOR L14MT MRP L14 39S RIBOSOMAL L32 MITOCHONDRIAL L32MT MRP L32
ENSMUSG00000028622	Mrpl37	chr4	107055874	107066868	15	1	39S RIBOSOMAL L37 MITOCHONDRIAL PRECURSOR L37MT MRP L37
ENSMUSG00000030037 ENSMUSG00000079511	Mrpl53 / Ccdc142	chr6	83101617	83109939	18	1	39S RIBOSOMAL L53 MITOCHONDRIAL PRECURSOR L53MT MRP L53 / COILED COIL DOMAIN CONTAINING 142
ENSMUSG00000028861	Mrps15	chr4	126046925	126055532	12	1	28S RIBOSOMAL S15 MITOCHONDRIAL PRECURSOR MRP S15 S15MT
ENSMUSG00000034211	Mrps17	chr5	129715497	129718875	30	1	28S RIBOSOMAL S17 MITOCHONDRIAL MRP S17 S17MT
ENSMUSG00000023967	Mrps18a	chr17	46110986	46128910	17	2	28S RIBOSOMAL S18A MITOCHONDRIAL PRECURSOR MRP S18 A MRPS18A S18MT A 28S RIBOSOMAL S18 3 MITOCHONDRIAL MRP S18 3
ENSMUSG00000020477 ENSMUSG00000049680	Mrps24 / Urgcp	chr11	5703983	5762376	33	2	28S RIBOSOMAL S24 MITOCHONDRIAL PRECURSOR MRP S24 S24MT / UP REGULATOR OF CELL PROLIFERATION HBV X UP REGULATED GENE 4 HOMOLOG HBXAG UP REGULATED GENE 4 HOMOLOG
ENSMUSG00000037740	Mrps26	chr2	130563742	130568695	6	1	28S RIBOSOMAL S26 MITOCHONDRIAL PRECURSOR MRP S26 S26MT
ENSMUSG00000028741	Mrto4	chr4	139347435	139352576	22	1	TURNOVER 4 HOMOLOG
ENSMUSG00000007035	Msh5	chr17	35028605	35046745	50	1	MUTS HOMOLOG 5
ENSMUSG00000032479 ENSMUSG00000047011	Mtap4 / Mtap4	chr9	109931458	110083947	50	1	MICROTUBULE ASSOCIATED 4 MAP 4 /
ENSMUSG00000066442 ENSMUSG00000089929	Mthfs / Bcl2a1b	chr9	89199209	89240226	25	1	5 FORMYLTETRAHYDROFOLATE CYCLO LIGASE EC_6.3.3.2 5 10 METHENYL TETRAHYDROFOLATE SYNTHETASE MTHFS METHENYL THF SYNTHETASE / BCL 2 RELATED A1 HEMOPOIETIC SPECIFIC EARLY RESPONSE PROTEIN BFL 1
ENSMUSG00000028991	Mtor	chr4	148448611	148557683	65	4	SERINE/THREONINE KINASE EC_2.7.11.1 RAPAMYCIN 1 TARGET OF RAPAMYCIN 1
ENSMUSG00000064342 ENSMUSG00000064341	mt-Ti / mt-Nd1	chrM	2751	3774	3	1	/ NADH UBIQUINONE OXIDOREDUCTASE CHAIN 1 EC_1.6.5.3 NADH DEHYDROGENASE SUBUNIT 1
ENSMUSG00000064068	Mtx1	chr3	89209081	89227088	45	2	METAXIN 1 MITOCHONDRIAL OUTER MEMBRANE IMPORT COMPLEX 1
ENSMUSG00000020527	Myo19	chr11	84880148	84911226	37	1	MYOSIN
ENSMUSG00000020437	Myo1g	chr11	6506548	6520965	38	5	MYOSIN 1 CLASS I UNCONVENTIONAL MYOSIN TYPE I MYOSIN
ENSMUSG00000038909	Myst2	chr11	95274259	95310246	33	1	HISTONE ACETYLTRANSFERASE EC_2.3.1.48
ENSMUSG00000029655	N4bp2l2	chr5	150608007	150665612	17	1	NEDD4 BINDING 2 2 PHOSPHONOFORMATE IMMUNO ASSOCIATED 5
ENSMUSG00000025374	Nabp2	chr10	128401395	128411492	28	4	SOSS COMPLEX SUBUNIT B1 NUCLEIC ACID BINDING 2 OLIGONUCLEOTIDE/OLIGOSACCHARIDE BINDING FOLD CONTAINING 2B SENSOR OF SINGLE STRAND DNA COMPLEX SUBUNIT B1 SENSOR OF SSDNA SUBUNIT B1 SOSS B1 SINGLE STRANDED DNA BINDING 1
ENSMUSG00000023143	Nagpa	chr16	5195289	5204012	17	1	N ACETYLGLUCOSAMINE 1 PHOSPHODIESTER ALPHA N ACETYLGLUCOSAMINIDASE PRECURSOR EC_3.1.4.45 MANNOSE 6 PHOSPHATE UNCOVERING ENZYME PHOSPHODIESTER ALPHA GLCNACASE
ENSMUSG00000006024	Napa	chr7	16098458	16117975	23	1	SOLUBLE NSF ATTACHMENT SNAP N ETHYLMALEIMIDE SENSITIVE FACTOR ATTACHMENT
ENSMUSG00000002280	Narfl	chr17	25773776	25783332	25	1	CYTOSOLIC FE S CLUSTER ASSEMBLY FACTOR NAR1 NUCLEAR ARCHITECTURE RELATED 1
ENSMUSG00000027185	Nat10	chr2	103721256	103761270	53	1	AMBIGUOUS
ENSMUSG00000009418	Nav1	chr1	135434580	135585355	32	1	NEURON NAVIGATOR PORE MEMBRANE AND/OR FILAMENT INTERACTING STEERIN UNC 53 HOMOLOG UN
ENSMUSG00000008690	Ncaph2	chr15	89355719	89372826	49	1	CONDENSIN 2 COMPLEX SUBUNIT H2 NON SMC CONDENSIN II COMPLEX SUBUNIT H2
ENSMUSG00000015950	Ncf1	chr5	134220053	134229625	18	1	NEUTROPHIL CYTOSOL FACTOR 1 NCF 1.47 KDA NEUTROPHIL OXIDASE FACTOR NCF 47K NEUTROPHIL NADPH OXIDASE FACTOR 1 P47 PHOX
ENSMUSG00000071715	Ncf4	chr15	78244801	78262580	24	1	NEUTROPHIL CYTOSOL FACTOR 4 NCF 4 NEUTROPHIL NADPH OXIDASE FACTOR 4 P40 PHOX P40PHOX
ENSMUSG00000020238	Ncln	chr10	81486249	81496392	33	1	NICALIN PRECURSOR NICASTRIN
ENSMUSG00000029478	Ncor2	chr5	125017153	125179219	75	1	NUCLEAR RECEPTOR COREPRESSOR 1 N COR N COR1
ENSMUSG00000003458	Ncstn	chr1	172066013	172082795	25	1	NICASTRIN PRECURSOR
ENSMUSG00000005125	Ndrg1	chr15	66929321	66969640	45	1	N MYC DOWNSTREAM REGULATED GENE
ENSMUSG00000033938	Ndufb7	chr8	83566671	83571626	5	1	NADH DEHYDROGENASE [UBIQUINONE] 1 BETA SUBCOMPLEX SUBUNIT 7 COMPLEX I B18 CI B18 NADH UBIQUINONE OXIDOREDUCTASE B18 SUBUNIT
ENSMUSG00000005510	Ndufs3	chr2	90894634	90904827	18	1	NADH DEHYDROGENASE [UBIQUINONE] IRON SULFUR 3 MITOCHONDRIAL PRECURSOR EC_1.6.5.3 EC_1.6.99.- 3 COMPLEX I 30KD CI 30KD NADH UBIQUINONE OXIDOREDUCTASE 30 KDA SUBUNIT
ENSMUSG00000092274	Neat1	chr19	5824708	5845478	13	1
ENSMUSG00000009073	Nf2	chr11	4765845	4849536	37	1	MOESIN
ENSMUSG00000033016	Nfatc1	chr18	80606205	80713071	13	3	NUCLEAR FACTOR OF ACTIVATED T CELLS CYTOPLASMIC 1 NF ATC1 NFATC1 NFAT TRANSCRIPTION COMPLEX CYTOSOLIC COMPONENT NF ATC NFATC
ENSMUSG00000027618 ENSMUSG00000074643 ENSMUSG00000089824	Nfs1 / Cpne1 / Rbm12	chr2	156071845	156144186	76	3	CYSTEINE DESULFURASE MITOCHONDRIAL PRECURSOR EC_2.8.1.7 / COPINE COPINE / COPINE COPINE
ENSMUSG00000028423	Nfx1	chr4	40970906	41025993	36	9	TRANSCRIPTIONAL REPRESSOR NF X1 EC_6.3.2.- NUCLEAR TRANSCRIPTION FACTOR X BOX BINDING 1
ENSMUSG00000021785	Ngly1	chr14	16249280	16311926	17	1	PEPTIDE N 4 N ACETYL BETA GLUCOSAMINYL ASPARAGINE AMIDASE PNGASE EC_3.5.1.52 N GLYCANASE 1 PEPTIDE:N GLYCANASE
ENSMUSG00000021910	Nisch	chr14	31170930	31216946	77	3	NISCHARIN IMIDAZOLINE RECEPTOR 1 I 1 IR1 IMIDAZOLINE RECEPTOR 1 IMIDAZOLINE 1 RECEPTOR I1R
ENSMUSG00000020692	Nle1	chr11	82900768	82908411	29	1	NOTCHLESS HOMOLOG 1
ENSMUSG00000074151	Nlrc5	chr8	94472763	94527272	56	1
ENSMUSG00000025723 ENSMUSG00000025724	Nmb / Sec11a	chr7	80902227	80947780	34	1	NEUROMEDIN B PRECURSOR[CONTAINS NEUROMEDIN B 32; NEUROMEDIN B] / SIGNAL PEPTIDASE COMPLEX CATALYTIC SUBUNIT SEC11 EC_3.4.21.89 SIGNAL PEPTIDASE I
ENSMUSG00000027787	Nmd3	chr3	69721985	69749042	26	1	60S RIBOSOMAL EXPORT NMD3
ENSMUSG00000027405 ENSMUSG00000065289 ENSMUSG00000093645 ENSMUSG00000065287 ENSMUSG00000065272	Nop56 / SNORD56 / SNORD86 / SNORA51 / Snord57	chr2	130274430	130279313	68	6	NUCLEOLAR / / / /
ENSMUSG00000032336	Nptn	chr9	58582240	58657955	39	1	BASIGIN PRECURSOR CD147 ANTIGEN
ENSMUSG00000002393	Nr2f6	chr8	71374123	71381960	23	2	NUCLEAR RECEPTOR SUBFAMILY 2 GROUP MEMBER
ENSMUSG00000065887 ENSMUSG00000028420	n-R5s185 / Tmem38b	chr4	53826045	53862019	16	1	/ TRIMERIC INTRACELLULAR CATION CHANNEL TYPE A TRIC A TRICA TRANSMEMBRANE 38A
ENSMUSG00000025969	Nrp2	chr1	62703285	62818695	21	1	NEUROPILIN PRECURSOR VASCULAR ENDOTHELIAL CELL GROWTH FACTOR 165 RECEPTOR
ENSMUSG00000034187	Nsf	chr11	103821782	103954056	38	1	VESICLE FUSING ATPASE EC_3.6.4.6 N ETHYLMALEIMIDE SENSITIVE FUSION NEM SENSITIVE FUSION VESICULAR FUSION NSF
ENSMUSG00000032615	Nt5m	chr11	59839447	59880968	9	1	5' 3' DEOXYRIBONUCLEOTIDASE CYTOSOLIC TYPE EC_3.1.3.- CYTOSOLIC 5' 3' PYRIMIDINE NUCLEOTIDASE DEOXY 5' NUCLEOTIDASE 1 DNT 1
ENSMUSG00000026857	Ntmt1	chr2	30807826	30823033	24	1	N TERMINAL XAA PRO LYS N METHYLTRANSFERASE 1 EC_2.1.1.244 ALPHA N TERMINAL METHYLTRANSFERASE 1A METHYLTRANSFERASE 11A X PRO LYS N TERMINAL METHYLTRANSFERASE 1A NTM1A
ENSMUSG00000009772	Nuak2	chr1	132316126	132333488	13	1	KINASE EC_2.7.11.1
ENSMUSG00000020328	Nudcd2	chr11	40733667	40740046	14	1	NUDC DOMAIN CONTAINING 2
ENSMUSG00000063160 ENSMUSG00000003762	Numbl / Adck4	chr7	27233023	27282144	48	1	NUMB / CHAPERONE ACTIVITY OF BC1 COMPLEX MITOCHONDRIAL PRECURSOR CHAPERONE ABC1 EC_2.7.11.- AARF DOMAIN CONTAINING KINASE 3
ENSMUSG00000043858 ENSMUSG00000074141	Nup62 / Il4i1	chr7	44816088	44840809	28	3	NUCLEAR PORE GLYCOPROTEIN P62.62 KDA NUCLEOPORIN NUCLEOPORIN NUP62 / L AMINO ACID OXIDASE PRECURSOR LAAO LAO EC_1.4.3.2
ENSMUSG00000020739	Nup85	chr11	115564434	115583985	36	2	NUCLEAR PORE COMPLEX NUP85.85 KDA NUCLEOPORIN NUCLEOPORIN NUP85
ENSMUSG00000032690	Oas2	chr5	120730333	120749853	17	1	2' 5' OLIGOADENYLATE SYNTHASE 2 5' OLIGO A SYNTHASE 2 5A SYNTHASE EC_2.7.7.-
ENSMUSG00000032661	Oas3	chr5	120753098	120777661	21	1	2' 5' OLIGOADENYLATE SYNTHASE 2 5' OLIGO A SYNTHASE 2 5A SYNTHASE EC_2.7.7.-
ENSMUSG00000029152	Ociad1	chr5	73292794	73314077	11	1	OCIA DOMAIN CONTAINING 1
ENSMUSG00000040044	Orc3	chr4	34570796	34614944	42	1	ORIGIN RECOGNITION COMPLEX SUBUNIT 3 ORIGIN RECOGNITION COMPLEX SUBUNIT LATHEO
ENSMUSG00000029012 ENSMUSG00000084235	Orc5 / Gm15421	chr5	22486485	22550429	26	1	ORIGIN RECOGNITION COMPLEX SUBUNIT 5 /
ENSMUSG00000013858	ORF61	chr10	79974948	79984330	21	1	MEMBRALIN
ENSMUSG00000024725	Ostf1	chr19	18579328	18631789	15	1	OSTEOCLAST STIMULATING FACTOR 1
ENSMUSG00000020745	Pafah1b1	chr11	74673949	74724670	19	1	LISSENCEPHALY 1
ENSMUSG00000044702	Palb2	chr7	122107262	122132946	26	1	PARTNER AND LOCALIZER OF BRCA2
ENSMUSG00000026335	Pam	chr1	97795114	98095646	54	1	PEPTIDYL GLYCINE ALPHA AMIDATING MONOOXYGENASE PRECURSOR PAM [INCLUDES PEPTIDYLGLYCINE ALPHA HYDROXYLATING MONOOXYGENASE PHM EC_1.14.17.3 ; PEPTIDYL ALPHA HYDROXYGLYCINE ALPHA AMIDATING LYASE EC_4.3.2.- 5 PEPTIDYLAMIDOGLYCOLATE LYASE PAL ]
ENSMUSG00000021111	Papola	chr12	105784694	105838944	62	1	POLY A POLYMERASE EC_2.7.7.19 POLYNUCLEOTIDE ADENYLYLTRANSFERASE
ENSMUSG00000037997	Parp11	chr6	127446840	127494241	26	1	POLY [ADP RIBOSE] POLYMERASE 11 PARP 11 EC_2.4.2.30 ADP RIBOSYLTRANSFERASE DIPHTHERIA TOXIN 11 ARTD11
ENSMUSG00000056851	Pcbp2	chr15	102470632	102500059	15	1	POLY RC BINDING ALPHA HETEROGENEOUS NUCLEAR RIBONUCLEOPROTEIN HNRNP
ENSMUSG00000029108	Pcdh7	chr5	57718021	58129351	4	4	PROTOCADHERIN 11 X LINKED PRECURSOR PROTOCADHERIN 11 PROTOCADHERIN ON THE X CHROMOSOME PCDH X
ENSMUSG00000038170	Pde4dip	chr3	97689824	97888707	57	3	MYOMEGALIN PHOSPHODIESTERASE 4D INTERACTING
ENSMUSG00000021493	Pdlim7	chr13	55495795	55513676	37	1	PDZ AND LIM DOMAIN 7
ENSMUSG00000027472	Pdrg1	chr2	153008890	153015427	21	1	P53 AND DNA DAMAGE REGULATED 1
ENSMUSG00000005907	Pex1	chr5	3596066	3637232	38	1	PEROXISOMAL ATPASE PEX1 PEROXIN 1 PEROXISOME BIOGENESIS
ENSMUSG00000040374	Pex2	chr3	5560188	5576239	8	1	PEROXISOME BIOGENESIS FACTOR PEROXIN 2 PEROXISOMAL MEMBRANE 3 PEROXISOME ASSEMBLY FACTOR 1 PAF 1
ENSMUSG00000001289 ENSMUSG00000001285	Pfdn5 / Myg1	chr15	102326116	102338139	47	1	PREFOLDIN SUBUNIT 5 C MYC BINDING MM 1 MYC MODULATOR 1 / MYG1 MITOCHONDRIAL PRECURSOR
ENSMUSG00000018293	Pfn1	chr11	70651850	70654644	11	2	PROFILIN PROFILIN
ENSMUSG00000030990	Pgap2	chr7	102210208	102238567	65	2	POST GPI ATTACHMENT TO PROTEINS FACTOR 2 FGF RECEPTOR ACTIVATING 1
ENSMUSG00000004264 ENSMUSG00000088835	Phb2 / snoU89	chr6	124712336	124716950	26	3	PROHIBITIN /
ENSMUSG00000048874	Phf3	chr1	30802342	30863256	15	1	PHD FINGER 3
ENSMUSG00000025423	Pias2	chr18	77065208	77155708	16	1	E3 SUMO LIGASE EC_6.3.2.- INHIBITOR OF ACTIVATED STAT
ENSMUSG00000004934	Pias4	chr10	81153266	81167923	25	2	E3 SUMO LIGASE EC_6.3.2.- INHIBITOR OF ACTIVATED STAT
ENSMUSG00000039361	Picalm	chr7	90130232	90209447	21	1	CLATHRIN ASSEMBLY
ENSMUSG00000068206 ENSMUSG00000091135	Pick1 / Gm17209	chr15	79229173	79256674	41	1	PRKCA BINDING PROTEIN INTERACTING WITH C KINASE 1 KINASE C ALPHA BINDING /
ENSMUSG00000045658	Pid1	chr1	84036296	84364180	17	2	PTB CONTAINING CUBILIN AND LRP1 INTERACTING P CLI1 PHOSPHOTYROSINE INTERACTION DOMAIN CONTAINING 1
ENSMUSG00000003423	Pih1d1	chr7	45154303	45160069	30	3	PIH1 DOMAIN CONTAINING 1
ENSMUSG00000020901	Pik3r5	chr11	68432121	68497849	28	1	PHOSPHOINOSITIDE 3 KINASE REGULATORY SUBUNIT 5 PI3 KINASE REGULATORY SUBUNIT 5 PI3 KINASE P101 SUBUNIT PHOSPHATIDYLINOSITOL 4 5 BISPHOSPHATE 3 KINASE REGULATORY SUBUNIT PTDINS 3 KINASE REGULATORY SUBUNIT PTDINS 3 KINASE P101 P101 PI3K
ENSMUSG00000039934	Pion	chr5	21186267	21291701	31	1	GAMMA SECRETASE ACTIVATING GSAP PIGEON HOMOLOG [CONTAINS GAMMA SECRETASE ACTIVATING 16 KDA C TERMINAL FORM GSAP 16K ]
ENSMUSG00000034902	Pip5k1c	chr10	81292963	81319973	40	5	PHOSPHATIDYLINOSITOL 4 PHOSPHATE 5 KINASE TYPE 1 PI PTDINS 4 P 5 KINASE 1 EC_2.7.1.68 PHOSPHATIDYLINOSITOL 4 PHOSPHATE 5 KINASE TYPE I
ENSMUSG00000050017	Pitpnb	chr5	111330763	111388359	12	1	PHOSPHATIDYLINOSITOL TRANSFER ALPHA PI TP ALPHA PTDINS TRANSFER ALPHA PTDINSTP ALPHA
ENSMUSG00000024851	Pitpnm1	chr19	4099998	4113965	50	2	MEMBRANE ASSOCIATED PHOSPHATIDYLINOSITOL TRANSFER PHOSPHATIDYLINOSITOL TRANSFER PROTEIN MEMBRANE ASSOCIATED PITPNM PYK2 N TERMINAL DOMAIN INTERACTING RECEPTOR NIR
ENSMUSG00000032294	Pkm	chr9	59656368	59679375	12	1	PYRUVATE KINASE EC_2.7.1.40
ENSMUSG00000026785	Pkn3	chr2	30077684	30091022	39	1	SERINE/THREONINE KINASE EC_2.7.11.13 KINASE C KINASE C RELATED KINASE
ENSMUSG00000040061	Plcb2	chr2	118707517	118728438	46	1	1 PHOSPHATIDYLINOSITOL 4 5 BISPHOSPHATE PHOSPHODIESTERASE BETA EC_3.1.4.11 PHOSPHOINOSITIDE PHOSPHOLIPASE C BETA PHOSPHOLIPASE C BETA PLC BETA
ENSMUSG00000022565 ENSMUSG00000063268	Plec / Parp10	chr15	76170974	76243441	79	15	AMBIGUOUS / POLY [ADP RIBOSE] POLYMERASE 10 PARP 10 EC_2.4.2.30 ADP RIBOSYLTRANSFERASE DIPHTHERIA TOXIN 10 ARTD10
ENSMUSG00000028917	Plekhm2	chr4	141625734	141664899	31	2	PLECKSTRIN HOMOLOGY DOMAIN CONTAINING FAMILY M MEMBER 2 PH DOMAIN CONTAINING FAMILY M MEMBER 2
ENSMUSG00000004846 ENSMUSG00000076240	Plod3 / Mir702	chr5	136987019	136996648	34	1	PROCOLLAGEN LYSINE 2 OXOGLUTARATE 5 DIOXYGENASE PRECURSOR EC_1.14.11.4 LYSYL HYDROXYLASE /
ENSMUSG00000020464	Pnpt1	chr11	29130744	29161828	35	1	POLYRIBONUCLEOTIDE NUCLEOTIDYLTRANSFERASE 1 MITOCHONDRIAL PRECURSOR EC_2.7.7.8 3' 5' RNA EXONUCLEASE OLD35 PNPASE OLD 35 POLYNUCLEOTIDE PHOSPHORYLASE 1 PNPASE 1 POLYNUCLEOTIDE PHOSPHORYLASE
ENSMUSG00000041815	Poldip3	chr15	83125978	83149384	19	1	POLYMERASE DELTA INTERACTING ALY/REF TARGET SKAR
ENSMUSG00000028394	Pole3	chr4	62522649	62525068	8	1	DNA POLYMERASE EPSILON SUBUNIT 3 EC_2.7.7.7 DNA POLYMERASE II SUBUNIT 3 DNA POLYMERASE EPSILON SUBUNIT P17
ENSMUSG00000039176	Polg	chr7	79448791	79466362	55	1	DNA POLYMERASE GAMMA EC_2.7.7.7 MITOCHONDRIAL DNA POLYMERASE CATALYTIC SUBUNIT
ENSMUSG00000067148	Polr1c	chr17	46243920	46248054	24	1	DNA DIRECTED RNA POLYMERASES I AND III SUBUNIT RPAC1 DNA DIRECTED RNA POLYMERASE I SUBUNIT C RNA POLYMERASES I AND III SUBUNIT AC1 AC40 DNA DIRECTED RNA POLYMERASES I AND III 40 KDA POLYPEPTIDE RPA40 RPC40
ENSMUSG00000029642	Polr1d	chr5	147077050	147111361	5	2	DNA DIRECTED RNA POLYMERASES I AND III SUBUNIT RPAC2 RNA POLYMERASES I AND III SUBUNIT AC2 AC19 DNA DIRECTED RNA POLYMERASE I SUBUNIT D RNA POLYMERASE I 16 KDA SUBUNIT RPA16
ENSMUSG00000024258	Polr2d	chr18	31789159	31796642	4	1	DNA DIRECTED RNA POLYMERASE II SUBUNIT RPB4 RNA POLYMERASE II SUBUNIT B4 DNA DIRECTED RNA POLYMERASE II SUBUNIT D
ENSMUSG00000019738	Polr2i	chr7	30231948	30233390	24	2	DNA DIRECTED RNA POLYMERASE II SUBUNIT RPB9 RNA POLYMERASE II SUBUNIT B9 DNA DIRECTED RNA POLYMERASE II SUBUNIT I RNA POLYMERASE II 14.5 KDA SUBUNIT RPB14 5
ENSMUSG00000030880	Polr3e	chr7	120917744	120947432	21	1	DNA DIRECTED RNA POLYMERASE III SUBUNIT RPC5 RNA POLYMERASE III SUBUNIT RNA POLYMERASE III
ENSMUSG00000028700	Pomgnt1	chr4	116123840	116159849	50	1	O LINKED MANNOSE BETA 1 2 N ACETYLGLUCOSAMINYLTRANSFERASE 1 POMGNT1 EC_2.4.1.-
ENSMUSG00000039254	Pomt1	chr2	32236590	32255005	39	2	DOLICHYL PHOSPHATE MANNOSE MANNOSYLTRANSFERASE
ENSMUSG00000005514	Por	chr5	135670033	135735326	31	1	NADPH CYTOCHROME P450 REDUCTASE CPR P450R EC_1.6.2.4
ENSMUSG00000031570	Ppapdc1b	chr8	25720061	25724887	21	2	PHOSPHATIDATE PHOSPHATASE EC_3.1.3.4 PHOSPHATIDIC ACID PHOSPHATASE TYPE 2 DOMAIN CONTAINING
ENSMUSG00000027804	Ppid	chr3	79591342	79603650	23	3	PEPTIDYL PROLYL CIS TRANS ISOMERASE PPIASE EC_5.2.1.8 ROTAMASE
ENSMUSG00000060288	Ppih	chr4	119300010	119320546	18	1	PEPTIDYL PROLYL CIS TRANS ISOMERASE PPIASE EC_5.2.1.8 ROTAMASE
ENSMUSG00000022771	Ppil2	chr16	17086555	17111257	42	1	PEPTIDYL PROLYL CIS TRANS ISOMERASE 2 PPIASE EC_5.2.1.8 CYCLOPHILIN 60 CYCLOPHILIN CYP 60 ROTAMASE
ENSMUSG00000061130	Ppm1b	chr17	84956741	85023991	11	1	PHOSPHATASE 2C PP2C
ENSMUSG00000019254	Ppp1r12c	chr7	4481520	4501680	50	3	PHOSPHATASE 1 REGULATORY SUBUNIT 12C PHOSPHATASE 1 MYOSIN BINDING SUBUNIT OF 85 KDA PHOSPHATASE 1 MYOSIN BINDING SUBUNIT P85
ENSMUSG00000033819	Ppp1r16a	chr15	76671615	76694919	32	1	PHOSPHATASE 1 REGULATORY INHIBITOR SUBUNIT 16B PRECURSOR CAAX BOX TIMAP TGF BETA INHIBITED MEMBRANE ASSOCIATED
ENSMUSG00000035179	Ppp1r32	chr19	10474257	10482897	14	1	PHOSPHATASE 1 REGULATORY SUBUNIT 32
ENSMUSG00000021816	Ppp3cb	chr14	20499364	20546573	31	1	SERINE/THREONINE PHOSPHATASE 2B CATALYTIC SUBUNIT EC_3.1.3.16 CAM PRP CATALYTIC SUBUNIT CALMODULIN DEPENDENT CALCINEURIN A SUBUNIT
ENSMUSG00000055491	Pprc1	chr19	46044886	46072915	43	1	PEROXISOME PROLIFERATOR ACTIVATED RECEPTOR GAMMA COACTIVATOR RELATED 1 PGC 1 RELATED COACTIVATOR PRC
ENSMUSG00000005161	Prdx2	chr8	84969587	84974834	19	2	THIOREDOXIN PEROXIDASE THIOREDOXIN DEPENDENT PEROXIDE REDUCTASE
ENSMUSG00000029513	Prkab1	chr5	116013586	116024508	24	1	5' AMP ACTIVATED KINASE SUBUNIT BETA 1 AMPK SUBUNIT BETA 1 AMPKB
ENSMUSG00000020612	Prkar1a	chr11	109649405	109669656	17	1	CAMP DEPENDENT KINASE REGULATORY SUBUNIT
ENSMUSG00000049300	Prmt6	chr3	110246109	110250998	5	1	ARGININE N METHYLTRANSFERASE EC_2.1.1.- HISTONE ARGININE N METHYLTRANSFERASE EC_2.1.1.125
ENSMUSG00000032673	Prorsd1	chr11	29511757	29515033	5	1	PROLYL TRNA SYNTHETASE ASSOCIATED DOMAIN CONTAINING 1 PRDX DEACYLASE DOMAIN CONTAINING 1 PROLYL TRNA SYNTHETASE ASSOCIATED DOMAIN CONTAINING 1 PSEUDOGENE
ENSMUSG00000008373	Prpf31	chr7	3629985	3642486	25	1	U4/U6 SMALL NUCLEAR RIBONUCLEOPROTEIN PRP31 PRE PROCESSING FACTOR 31
ENSMUSG00000035597	Prpf39	chr12	65036333	65063386	19	2	PRE PROCESSING FACTOR 39 PRP39 HOMOLOG
ENSMUSG00000030822 ENSMUSG00000086502	Prr14 / B130055M24Rik	chr7	127448636	127476759	40	1	PROLINE RICH 14 /
ENSMUSG00000038500	Prr3	chr17	35972541	35980236	24	1	PROLINE RICH 3 MHC CLASS I REGION PROLINE RICH CAT56
ENSMUSG00000024393	Prrc2a	chr17	35149076	35164897	46	1	PRRC2A HLA B ASSOCIATED TRANSCRIPT 2 PROLINE RICH AND COILED COIL CONTAINING 2A
ENSMUSG00000040225	Prrc2c	chr1	162673402	162740495	35	1	PRRC2C BAT2 DOMAIN CONTAINING 1 HLA B ASSOCIATED TRANSCRIPT 2 2 PROLINE RICH AND COILED COIL CONTAINING 2C
ENSMUSG00000028484	Psip1	chr4	83455680	83486459	28	1	PC4 AND SFRS1 INTERACTING LENS EPITHELIUM DERIVED GROWTH FACTOR
ENSMUSG00000068749	Psma5	chr3	108256926	108279974	12	1	PROTEASOME SUBUNIT ALPHA TYPE 5 EC_3.4.25.1 MACROPAIN MULTICATALYTIC ENDOPEPTIDASE COMPLEX PROTEASOME
ENSMUSG00000024338	Psmb8	chr17	34197721	34201454	12	1	PROTEASOME SUBUNIT BETA TYPE PRECURSOR EC_3.4.25.1 MACROPAIN MULTICATALYTIC ENDOPEPTIDASE COMPLEX PROTEASOME PROTEASOME SUBUNIT
ENSMUSG00000020720	Psmd12	chr11	107479484	107504362	15	1	26S PROTEASOME NON ATPASE REGULATORY SUBUNIT 12 26S PROTEASOME REGULATORY SUBUNIT RPN5 26S PROTEASOME REGULATORY SUBUNIT P55
ENSMUSG00000025487	Psmd13	chr7	140881968	140898643	40	1	26S PROTEASOME NON ATPASE REGULATORY SUBUNIT 13 26S PROTEASOME REGULATORY SUBUNIT RPN9 26S PROTEASOME REGULATORY SUBUNIT S11 26S PROTEASOME REGULATORY SUBUNIT P40 5
ENSMUSG00000006998	Psmd2	chr16	20651652	20663414	34	1	26S PROTEASOME REGULATORY SUBUNIT RPN1 REGULATORY 26S PROTEASOME SUBUNIT
ENSMUSG00000017221	Psmd3	chr11	98682554	98695979	23	1	26S PROTEASOME NON ATPASE REGULATORY SUBUNIT 3 26S PROTEASOME SUBUNIT 26S PROTEASOME REGULATORY SUBUNIT
ENSMUSG00000005625	Psmd4	chr3	95032694	95042614	30	1	PHOSPHATIDYLINOSITOL 4 PHOSPHATE 5 KINASE TYPE 1 PI PTDINS 4 P 5 KINASE 1 EC_2.7.1.68 PHOSPHATIDYLINOSITOL 4 PHOSPHATE 5 KINASE TYPE I
ENSMUSG00000022216	Psme1	chr14	55578123	55581529	43	1	PROTEASOME ACTIVATOR COMPLEX SUBUNIT 11S REGULATOR COMPLEX SUBUNIT REG ACTIVATOR OF MULTICATALYTIC PROTEASE SUBUNIT PROTEASOME ACTIVATOR 28 SUBUNIT
ENSMUSG00000078153 ENSMUSG00000069893	Psme2b-ps / 9930111J21Rik1	chr11	48945354	48979398	11	2	PROTEASOME ACTIVATOR COMPLEX SUBUNIT 11S REGULATOR COMPLEX SUBUNIT REG ACTIVATOR OF MULTICATALYTIC PROTEASE SUBUNIT PROTEASOME ACTIVATOR 28 SUBUNIT / INTERFERON INDUCIBLE GTPASE 5 EC_3.6.5.- IMMUNITY RELATED GTPASE CINEMA 1
ENSMUSG00000029446	Psph	chr5	129765558	129787252	18	1	PHOSPHOSERINE PHOSPHATASE PSP PSPASE EC_3.1.3.3 O PHOSPHOSERINE PHOSPHOHYDROLASE
ENSMUSG00000068744	Psrc1	chr3	108383839	108388231	30	2	PROLINE/SERINE RICH COILED COIL 1
ENSMUSG00000032322	Pstpip1	chr9	56089962	56128888	28	3	PROLINE SERINE THREONINE PHOSPHATASE INTERACTING PEST PHOSPHATASE INTERACTING
ENSMUSG00000006498	Ptbp1	chr10	79854427	79864771	49	1	POLYPYRIMIDINE TRACT BINDING
ENSMUSG00000059456	Ptk2b	chr14	66153257	66281052	44	1	FOCAL ADHESION KINASE 1 FADK 1 EC_2.7.10.2 FOCAL ADHESION KINASE RELATED NONKINASE FRNK TYROSINE KINASE 2 P125FAK PP125FAK
ENSMUSG00000038502	Ptov1	chr7	44863068	44869788	35	1	MEDIATOR OF RNA POLYMERASE II TRANSCRIPTION SUBUNIT 25 MEDIATOR COMPLEX SUBUNIT 25
ENSMUSG00000024539	Ptpn2	chr18	67665511	67724595	18	1	TYROSINE PHOSPHATASE NON RECEPTOR TYPE 1 EC_3.1.3.48 TYROSINE PHOSPHATASE 1B PTP 1B
ENSMUSG00000004266	Ptpn6	chr6	124720707	124738714	41	1	TYROSINE PHOSPHATASE NON RECEPTOR TYPE 11 EC_3.1.3.48 TYROSINE PHOSPHATASE SH PTP2 SHP 2 SHP2
ENSMUSG00000020280	Pus10	chr11	23665674	23732876	31	1	TRNA PSEUDOURIDINE SYNTHASE PUS10 EC_5.4.99.- COILED COIL DOMAIN CONTAINING 139 TRNA PSEUDOURIDINE 55 SYNTHASE PSI55 SYNTHASE TRNA PSEUDOURIDYLATE SYNTHASE TRNA URIDINE ISOMERASE
ENSMUSG00000051557	Pusl1	chr4	155887879	155891781	23	1	TRNA PSEUDOURIDINE SYNTHASE 1 EC_5.4.99.- TRNA PSEUDOURIDYLATE SYNTHASE 1 TRNA URIDINE ISOMERASE 1
ENSMUSG00000032604	Qars	chr9	108508005	108515941	55	1	GLUTAMINE TRNA LIGASE EC_6.1.1.18 GLUTAMINYL TRNA SYNTHETASE GLNRS
ENSMUSG00000062078	Qk	chr17	10206471	10319361	10	3	QUAKING
ENSMUSG00000034194	R3hcc1	chr14	69697307	69707584	16	1	R3H AND COILED COIL DOMAIN CONTAINING 1
ENSMUSG00000004771	Rab11a	chr9	64715299	64737758	24	1	RAS RELATED RAB PRECURSOR
ENSMUSG00000002059	Rab34	chr11	78188430	78192193	27	2	RAS RELATED RAB
ENSMUSG00000020817	Rabep1	chr11	70844778	70943105	35	1	RAB GTPASE BINDING EFFECTOR 1 RABAPTIN 5 RABAPTIN 5ALPHA
ENSMUSG00000025340	Rabgef1	chr5	130171798	130214342	25	1	RAB5 GDP/GTP EXCHANGE FACTOR RABEX 5
ENSMUSG00000015087	Rabl6	chr2	25583018	25608521	35	1	RAB 6 GTP BINDING PARF RAB 1 RBEL1
ENSMUSG00000022248	Rad1	chr15	10486018	10499063	20	1	CELL CYCLE CHECKPOINT RAD1 EC_3.1.11.2 DNA REPAIR EXONUCLEASE RAD1 HOMOLOG RAD1 DNA DAMAGE CHECKPOINT
ENSMUSG00000030254	Rad18	chr6	112619850	112696686	29	1	E3 UBIQUITIN LIGASE RAD18 EC_6.3.2.- POSTREPLICATION REPAIR RAD18
ENSMUSG00000030166	Rad52	chr6	119902698	119922828	34	3	DNA REPAIR RAD52 HOMOLOG
ENSMUSG00000004451	Ralb	chr1	119470305	119504794	8	1	RAS RELATED PRECURSOR
ENSMUSG00000027593 ENSMUSG00000027596	Raly / a	chr2	154791096	155051012	45	1	HETEROGENEOUS NUCLEAR RIBONUCLEOPROTEIN C HNRNP C / AGOUTI SIGNALING PRECURSOR ASP AGOUTI SWITCH
ENSMUSG00000039844	Rapgef1	chr2	29619720	29740978	40	1	GUANINE NUCLEOTIDE FACTOR CRK SH3 BINDING GNRP
ENSMUSG00000037992	Rara	chr11	98927818	98974942	19	1	RETINOIC ACID RECEPTOR RAR NUCLEAR RECEPTOR SUBFAMILY 1 GROUP B MEMBER
ENSMUSG00000030259 ENSMUSG00000045110	Rassf8 / Rassf8	chr6	145746748	145821079	11	1	RAS ASSOCIATION DOMAIN CONTAINING 8 CARCINOMA ASSOCIATED HOJ 1 / RASSF8 FRAGMENT
ENSMUSG00000027466	Rbck1	chr2	152316334	152332653	28	1	RANBP TYPE AND C3HC4 TYPE ZINC FINGER CONTAINING 1 EC_6.3.2.- HEME OXIDIZED IRP2 UBIQUITIN LIGASE 1 HOMOLOG HOIL 1 INTERACTING UBIQUITIN CONJUGATING ENZYME 7 INTERACTING 3
ENSMUSG00000027641	Rbl1	chr2	157145893	157204534	28	1	RETINOBLASTOMA 2.130 KDA RETINOBLASTOMA ASSOCIATED P130 RETINOBLASTOMA RELATED 2 RBR 2 PRB2
ENSMUSG00000031167	Rbm3	chrX	8138975	8145880	31	1	RNA BINDING 3 RNA BINDING MOTIF 3
ENSMUSG00000027620	Rbm39	chr2	156147239	156180238	69	1	RNA BINDING 39 1 RNA BINDING MOTIF 39 RNA BINDING REGION CONTAINING 2
ENSMUSG00000020752	Recql5	chr11	115892595	115933477	35	1	ATP DEPENDENT HELICASE EC_3.6.4.12
ENSMUSG00000052406	Rexo4	chr2	26953563	26964386	23	2	RNA EXONUCLEASE 4 EC_3.1.-.- EXONUCLEASE XPMC2 PREVENTS MITOTIC CATASTROPHE 2
ENSMUSG00000041354	Rgl2	chr17	33929543	33937687	45	1	RAL GUANINE NUCLEOTIDE DISSOCIATION STIMULATOR RALGDS
ENSMUSG00000059810	Rgs3	chr4	62559847	62703018	51	3	REGULATOR OF G SIGNALING 3 RGS3
ENSMUSG00000025485	Ric8	chr7	140856957	140863730	31	3	SYNEMBRYN RIC
ENSMUSG00000024325	Ring1	chr17	34020792	34024680	13	1	E3 UBIQUITIN LIGASE RING2 EC_6.3.2.- RING FINGER 1B RING1B RING FINGER 2
ENSMUSG00000022221	Ripk3	chr14	55784996	55788857	12	1	RECEPTOR INTERACTING SERINE/THREONINE KINASE 3 EC_2.7.11.1 RIP KINASE 3 RECEPTOR INTERACTING 3 RIP 3
ENSMUSG00000093989 ENSMUSG00000040904 ENSMUSG00000020831	RNASEK / Rnasek / 0610010K14Rik	chr11	70235206	70239842	41	3	RIBONUCLEASE KAPPA RNASE K RNASE KAPPA EC_3.1.-.- / RIBONUCLEASE KAPPA RNASE K RNASE KAPPA EC_3.1.-.- / CHROMATIN COMPLEXES SUBUNIT BAP18 BPTF ASSOCIATED OF 18 KDA
ENSMUSG00000035890	Rnf126	chr10	79758515	79766952	9	1	RING FINGER
ENSMUSG00000040746	Rnf167	chr11	70647235	70651421	34	1	E3 UBIQUITIN LIGASE RNF13 PRECURSOR EC_6.3.2.- RING FINGER 13
ENSMUSG00000028677	Rnf220	chr4	117271463	117497052	35	1	E3 UBIQUITIN LIGASE RNF220 EC_6.3.2.- RING FINGER 220
ENSMUSG00000032850	Rnft2	chr5	118190736	118245116	26	2	RING FINGER AND TRANSMEMBRANE DOMAIN CONTAINING
ENSMUSG00000009535	Rnmt	chr18	68300355	68324852	27	1	CAP GUANINE N7 METHYLTRANSFERASE EC_2.1.1.56 RG7MT1 GUANINE N 7 METHYLTRANSFERASE CAP METHYLTRANSFERASE
ENSMUSG00000026269	Rnpepl1	chr1	92910783	92924384	41	2	LEUKOTRIENE A 4 HYDROLASE LTA 4 HYDROLASE EC_3.3.2.6 LEUKOTRIENE A 4 HYDROLASE
ENSMUSG00000096751 ENSMUSG00000096458 ENSMUSG00000057963 ENSMUSG00000091931 ENSMUSG00000041716	RP23-377G8.1 / MOAP1 / Itpk1 / Moap1 / AK010878	chr12	102568582	102758672	36	2	/ PARANEOPLASTIC ANTIGEN / UNKNOWN / UNKNOWN / UNKNOWN
ENSMUSG00000097352	RP24-547D11.3	chr10	22306702	22321765	9	2
ENSMUSG00000037805	Rpl10a	chr17	28328471	28331032	18	2	60S RIBOSOMAL L10A
ENSMUSG00000038900 ENSMUSG00000065124	Rpl12 / Snora65	chr2	32961559	32964496	23	2	60S RIBOSOMAL L12 /
ENSMUSG00000000740 ENSMUSG00000064450	Rpl13 / Snord68	chr8	123102350	123105244	13	1	60S RIBOSOMAL L13 /
ENSMUSG00000062328	Rpl17	chr18	75000477	75003381	7	3	60S RIBOSOMAL L17
ENSMUSG00000028936	Rpl22	chr4	152325742	152334071	20	2	60S RIBOSOMAL L22
ENSMUSG00000022601	Rpl24	chr16	55966275	56008913	25	5	60S RIBOSOMAL L24
ENSMUSG00000060938	Rpl26	chr11	68901583	68906989	15	1	60S RIBOSOMAL L26
ENSMUSG00000063316	Rpl27	chr11	101442298	101445529	12	3	60S RIBOSOMAL L27
ENSMUSG00000046364 ENSMUSG00000065016	Rpl27a / Snora3	chr7	109519147	109522367	21	1	60S RIBOSOMAL L27A /
ENSMUSG00000030432	Rpl28	chr7	4792874	4794562	11	3	60S RIBOSOMAL L28
ENSMUSG00000058600 ENSMUSG00000065899	Rpl30 / SNORA72	chr15	34440505	34443640	18	2	60S RIBOSOMAL L30 /
ENSMUSG00000079435	Rpl36a	chrX	134585654	134588062	16	1	60S RIBOSOMAL L36A
ENSMUSG00000093674	Rpl41	chr10	128548114	128549305	18	5	UNKNOWN
ENSMUSG00000029614	Rpl6	chr5	121204481	121209241	18	1	60S RIBOSOMAL L6
ENSMUSG00000047215	Rpl9	chr5	65388364	65391443	30	2	60S RIBOSOMAL L9
ENSMUSG00000052146	Rps10	chr17	27630422	27636629	19	2	40S RIBOSOMAL S10
ENSMUSG00000061983	Rps12	chr10	23785211	23787195	6	1	40S RIBOSOMAL S12
ENSMUSG00000063457	Rps15	chr10	80292453	80294114	6	1	40S RIBOSOMAL S15
ENSMUSG00000008668	Rps18	chr17	33951999	33956001	24	1	40S RIBOSOMAL S18
ENSMUSG00000020460	Rps27a	chr11	29545846	29548109	15	2	UBIQUITIN 40S RIBOSOMAL S27A PRECURSOR UBIQUITIN CARBOXYL EXTENSION 80 [CONTAINS UBIQUITIN; 40S RIBOSOMAL S27A]
ENSMUSG00000067288	Rps28	chr17	33819027	33824562	17	1	UNKNOWN
ENSMUSG00000020516	Rps6kb1	chr11	86498871	86544805	29	1	RIBOSOMAL S6 KINASE BETA 1 S6K BETA 1 EC_2.7.11.1.70 KDA RIBOSOMAL S6 KINASE 1 K1 P70 S6K 1 RIBOSOMAL S6 KINASE I P70 RIBOSOMAL S6 KINASE ALPHA P70 S6 KINASE ALPHA P70 S6K ALPHA P70 S6KA
ENSMUSG00000024830	Rps6kb2	chr19	4156713	4163354	33	1	RIBOSOMAL S6 KINASE BETA 1 S6K BETA 1 EC_2.7.11.1.70 KDA RIBOSOMAL S6 KINASE 1 K1 P70 S6K 1 RIBOSOMAL S6 KINASE I P70 RIBOSOMAL S6 KINASE ALPHA P70 S6 KINASE ALPHA P70 S6K ALPHA P70 S6KA
ENSMUSG00000047675 ENSMUSG00000064751 ENSMUSG00000065680	Rps8 / SNORD46 / Snord38a	chr4	117153827	117156243	23	3	40S RIBOSOMAL S8 / /
ENSMUSG00000006333	Rps9	chr7	3703993	3706901	28	2	40S RIBOSOMAL S9
ENSMUSG00000025583	Rptor	chr11	119602905	119899576	59	1	REGULATORY ASSOCIATED OF MTOR RAPTOR P150 TARGET OF RAPAMYCIN TOR SCAFFOLD
ENSMUSG00000027422	Rrbp1	chr2	143947395	144011263	36	1	RIBOSOME BINDING RIBOSOME RECEPTOR RRP
ENSMUSG00000058392	Rrp1b	chr17	32036100	32062865	39	3	RIBOSOMAL RNA PROCESSING 1 HOMOLOG A NUCLEAR 1 NNP 1 NUCLEOLAR NOP52 RRP1
ENSMUSG00000023971	Rrp36	chr17	46667458	46674255	7	1	RIBOSOMAL RNA PROCESSING 36 HOMOLOG
ENSMUSG00000020458	Rtn4	chr11	29692947	29744331	24	1	RETICULON
ENSMUSG00000035969	Rusc2	chr4	43381979	43427088	50	3	IPORIN INTERACTING OF RAB1 RUN AND SH3 DOMAIN CONTAINING 2
ENSMUSG00000003868	Ruvbl2	chr7	45421852	45438096	22	1	RUVB EC_3.6.4.12
ENSMUSG00000006763	Saal1	chr7	46686108	46710680	29	1	SAAL1
ENSMUSG00000042625	Safb2	chr17	56560965	56584585	55	1	SCAFFOLD ATTACHMENT FACTOR SAF
ENSMUSG00000025283	Sat1	chrX	155213132	155216449	20	1	DIAMINE ACETYLTRANSFERASE 1 EC_2.3.1.57 POLYAMINE N ACETYLTRANSFERASE 1 PUTRESCINE ACETYLTRANSFERASE SPERMIDINE/SPERMINE N 1 ACETYLTRANSFERASE 1 SSAT SSAT 1
ENSMUSG00000038406	Scaf1	chr7	45002948	45016363	26	1	SPLICING FACTOR ARGININE/SERINE RICH 19 SR RELATED AND CTD ASSOCIATED FACTOR 1
ENSMUSG00000028049	Scamp3	chr3	89177473	89182765	24	1	SECRETORY CARRIER ASSOCIATED MEMBRANE SECRETORY CARRIER MEMBRANE
ENSMUSG00000078441 ENSMUSG00000035370	Scamp4 / Adat3	chr10	80602880	80615783	13	1	SECRETORY CARRIER ASSOCIATED MEMBRANE SECRETORY CARRIER MEMBRANE / PROBABLE INACTIVE TRNA SPECIFIC ADENOSINE DEAMINASE 3 TRNA SPECIFIC ADENOSINE 34 DEAMINASE SUBUNIT ADAT3
ENSMUSG00000062110	Scfd2	chr5	74204816	74531747	23	1	SEC1 FAMILY DOMAIN CONTAINING 2 SYNTAXIN BINDING 1 1
ENSMUSG00000008226	Scrn3	chr2	73312601	73337818	19	1	SECERNIN
ENSMUSG00000028249	Sdcbp	chr4	6365650	6408423	25	2	SYNTENIN SYNDECAN BINDING
ENSMUSG00000026927	Sdccag3	chr2	26382802	26389316	33	3	SEROLOGICALLY DEFINED COLON CANCER ANTIGEN 3
ENSMUSG00000035325	Sec31a	chr5	100361650	100416234	28	1	TRANSPORT SEC31
ENSMUSG00000030082	Sec61a1	chr6	88503601	88518905	33	2	TRANSPORT SEC61 SUBUNIT ALPHA
ENSMUSG00000059248	Sept9	chr11	117199661	117362325	30	2	SEPTIN
ENSMUSG00000022948	Setd4	chr16	93583457	93604063	28	1	SET DOMAIN CONTAINING 4
ENSMUSG00000024949	Sf1	chr19	6363690	6378030	43	3	BRANCHPOINT BRIDGING
ENSMUSG00000002111	Sfpi1	chr2	91082390	91115756	12	1	TRANSCRIPTION FACTOR PU 1
ENSMUSG00000040451	Sgms1	chr19	32122727	32389714	40	1	PHOSPHATIDYLCHOLINE:CERAMIDE CHOLINEPHOSPHOTRANSFERASE EC_2.7.8.27 SPHINGOMYELIN SYNTHASE
ENSMUSG00000042303	Sgsm3	chr15	80977765	81012289	51	2	SMALL G SIGNALING MODULATOR 3 RUN AND TBC1 DOMAIN CONTAINING 3
ENSMUSG00000042594	Sh2b3	chr5	121815488	121836859	21	1	SH2B ADAPTER 3 LYMPHOCYTE ADAPTER LYMPHOCYTE SPECIFIC ADAPTER LNK SIGNAL TRANSDUCTION LNK
ENSMUSG00000031246 ENSMUSG00000048621	Sh3bgrl / Gm6377	chrX	109095365	109200439	15	1	SH3 DOMAIN BINDING GLUTAMIC ACID RICH / AMBIGUOUS
ENSMUSG00000054520	Sh3bp2	chr5	34525838	34563638	23	1	SH3 DOMAIN BINDING 2 3BP 2
ENSMUSG00000026860	Sh3glb2	chr2	30344809	30359337	39	2	ENDOPHILIN SH3 DOMAIN CONTAINING GRB2
ENSMUSG00000027322	Siglec1	chr2	131069220	131086765	23	1	SIALOADHESIN PRECURSOR SIALIC ACID BINDING IG LECTIN 1 SIGLEC 1
ENSMUSG00000034135	Sik3	chr9	46012820	46224194	34	6	KINASE EC_2.7.11.1
ENSMUSG00000051367	Six1	chr12	73036929	73053887	10	1	HOMEOBOX SINE OCULIS HOMEOBOX HOMOLOG
ENSMUSG00000040356	Skiv2l	chr17	34839228	34850210	55	1	HELICASE
ENSMUSG00000026177	Slc11a1	chr1	74375203	74386062	35	1	NATURAL RESISTANCE ASSOCIATED MACROPHAGE NRAMP 1
ENSMUSG00000024737	Slc15a3	chr19	10839727	10859362	18	1	SOLUTE CARRIER FAMILY 15 MEMBER PEPTIDE TRANSPORTER PEPTIDE/HISTIDINE TRANSPORTER
ENSMUSG00000031633	Slc25a4	chr8	46206797	46211284	6	1	ADP/ATP TRANSLOCASE ADP ATP CARRIER ADENINE NUCLEOTIDE TRANSLOCATOR ANT SOLUTE CARRIER FAMILY 25 MEMBER
ENSMUSG00000023942	Slc29a1	chr17	45585200	45599606	64	1	EQUILIBRATIVE NUCLEOSIDE TRANSPORTER EQUILIBRATIVE NITROBENZYLMERCAPTOPURINE RIBOSIDE NUCLEOSIDE TRANSPORTER EQUILIBRATIVE NBMPR NUCLEOSIDE TRANSPORTER NUCLEOSIDE TRANSPORTER TYPE SOLUTE CARRIER FAMILY 29 MEMBER
ENSMUSG00000033272	Slc35a4	chr18	36679579	36683858	11	1	PROBABLE UDP SUGAR TRANSPORTER SL SOLUTE CARRIER FAMILY 35 MEMBER A4
ENSMUSG00000018999	Slc35b4	chr6	34153380	34177111	18	1	UDP XYLOSE AND UDP N ACETYLGLUCOSAMINE TRANSPORTER SOLUTE CARRIER FAMILY 35 MEMBER B4
ENSMUSG00000023169	Slc38a1	chr15	96571418	96642913	18	1	SODIUM COUPLED NEUTRAL AMINO ACID TRANSPORTER AMINO ACID TRANSPORTER SOLUTE CARRIER FAMILY 38 MEMBER SYSTEM A AMINO ACID TRANSPORTER 1 SYSTEM N AMINO ACID TRANSPORTER
ENSMUSG00000002105	Slc39a13	chr2	91061791	91070417	33	1	ZINC TRANSPORTER ZIP13 SOLUTE CARRIER FAMILY 39 MEMBER 13 ZRT AND IRT 13 ZIP 13
ENSMUSG00000022094	Slc39a14	chr14	70303469	70351425	37	4	ZINC TRANSPORTER ZIP14 PRECURSOR SOLUTE CARRIER FAMILY 39 MEMBER 14 ZRT AND IRT 14 ZIP 14
ENSMUSG00000038178	Slc43a2	chr11	75531694	75577575	37	2	LARGE NEUTRAL AMINO ACIDS TRANSPORTER SMALL SUBUNIT 4 L TYPE AMINO ACID TRANSPORTER 4 SOLUTE CARRIER FAMILY 43 MEMBER 2
ENSMUSG00000030109	Slc6a12	chr6	121343076	121365775	27	3	SODIUM AND CHLORIDE DEPENDENT TRANSPORTER SOLUTE CARRIER FAMILY 6 MEMBER
ENSMUSG00000000204	Slfn4	chr11	83175186	83190221	11	3	SCHLAFEN FAMILY MEMBER
ENSMUSG00000021040	Slirp	chr12	87443896	87452206	13	1	SRA STEM LOOP INTERACTING RNA BINDING PROTEIN MITOCHONDRIAL PRECURSOR
ENSMUSG00000078619	Smarcd2	chr11	106263179	106272972	33	1	SWI/SNF RELATED MATRIX ASSOCIATED ACTIN DEPENDENT REGULATOR OF CHROMATIN SUBFAMILY D MEMBER 2.60 KDA BRG 1/BRM ASSOCIATED FACTOR SUBUNIT B BRG1 ASSOCIATED FACTOR 60B BAF60B
ENSMUSG00000020463	Smek2	chr11	29172890	29220797	28	1	SERINE/THREONINE PHOSPHATASE 4 REGULATORY SUBUNIT SMEK HOMOLOG
ENSMUSG00000033706	Smyd5	chr6	85431989	85446435	26	1	SET AND MYND DOMAIN CONTAINING 5 NN8 4AG RETINOIC ACID INDUCED 15
ENSMUSG00000006058	Snf8	chr11	96034885	96047430	17	1	VACUOLAR SORTING SNF8 ESCRT II COMPLEX SUBUNIT VPS22
ENSMUSG00000084708 ENSMUSG00000065862 ENSMUSG00000059796	SNORA48 / SNORA67 / Eif4a1	chr11	69666936	69672423	42	4	/ / ATP DEPENDENT RNA HELICASE EIF4A EUKARYOTIC INITIATION FACTOR 4A
ENSMUSG00000077709 ENSMUSG00000044533	Snora64 / Rps2	chr17	24718116	24721929	25	2	/ 40S RIBOSOMAL S2
ENSMUSG00000064981 ENSMUSG00000008682	Snora70 / Rpl10	chrX	74270812	74273135	34	2	/ 60S RIBOSOMAL L10
ENSMUSG00000064405 ENSMUSG00000085385 ENSMUSG00000064995	SNORA71 / 9430008C03Rik / SNORA71	chr2	158355307	158361580	30	2	/ /
ENSMUSG00000065231 ENSMUSG00000053687	SNORA75 / Dpep2	chr8	105984944	105996423	30	2	/ DIPEPTIDASE EC_3.4.13.19
ENSMUSG00000077702 ENSMUSG00000004100	SNORD105 / Ppan	chr9	20888175	20892178	25	4	/ PETER PAN
ENSMUSG00000077515 ENSMUSG00000077698 ENSMUSG00000074578	SNORD12 / Snord12 / 1500012F01Rik	chr2	167062934	167065862	19	1	/ / UNKNOWN
ENSMUSG00000096263 ENSMUSG00000064791 ENSMUSG00000095118 ENSMUSG00000015656	SNORD14 / Snord14e / SNORD14 / Hspa8	chr9	40800984	40805200	42	1	/ / / UNKNOWN
ENSMUSG00000064966 ENSMUSG00000030744	Snord15b / Rps3	chr7	99477896	99483738	21	1	/ 40S RIBOSOMAL S3
ENSMUSG00000065094 ENSMUSG00000020812 ENSMUSG00000077604 ENSMUSG00000065640	Snord1a / 1810032O08Rik / Snord1b / Snord1c	chr11	116671660	116675799	25	1	/ AMBIGUOUS / /
ENSMUSG00000065146 ENSMUSG00000064829 ENSMUSG00000065295 ENSMUSG00000062647	SNORD36 / snR47 / SNORD36 / Rpl7a	chr2	26910764	26913318	25	2	/ / / 60S RIBOSOMAL L7A
ENSMUSG00000075770 ENSMUSG00000019432	SNORD83 / Ddx39b	chr17	35241746	35253707	26	3	/ ATP DEPENDENT RNA HELICASE SUB2 EC_3.6.4.13
ENSMUSG00000064725 ENSMUSG00000020372 ENSMUSG00000064500 ENSMUSG00000064780	Snord96a / Gnb2l1 / SNORD95 / Snord95	chr11	48800332	48806434	29	2	/ GUANINE NUCLEOTIDE BINDING SUBUNIT BETA RECEPTOR ACTIVATED C KINASE RECEPTOR OF ACTIVATED KINASE C 1 RACK1 / /
ENSMUSG00000088921 ENSMUSG00000028811	snoU13 / Yars	chr4	129189760	129219607	31	1	/ TYROSINE TRNA LIGASE CYTOPLASMIC EC_6.1.1.1 TYROSYL TRNA SYNTHETASE TYRRS
ENSMUSG00000003660	Snrnp200	chr2	127208386	127240451	56	1	ACTIVATING SIGNAL COINTEGRATOR 1 COMPLEX SUBUNIT 3 EC_3.6.4.12
ENSMUSG00000020876	Snx11	chr11	96767555	96777559	19	1	SORTING NEXIN
ENSMUSG00000046032	Snx12	chrX	101097786	101222563	12	1	SORTING NEXIN
ENSMUSG00000029146	Snx17	chr5	31193227	31198900	36	1	SORTING NEXIN
ENSMUSG00000022961	Son	chr16	91647506	91679221	42	3	SON NEGATIVE REGULATORY ELEMENT BINDING NRE BINDING
ENSMUSG00000070034	Sp110	chr1	85576899	85598817	25	2	AMBIGUOUS
ENSMUSG00000021990	Spata13	chr14	60634001	60764556	32	1	RHO GUANINE NUCLEOTIDE EXCHANGE FACTOR 9 COLLYBISTIN RAC/CDC42 GUANINE NUCLEOTIDE EXCHANGE FACTOR 9
ENSMUSG00000036580	Spg20	chr3	55112108	55137322	20	2	SPARTIN
ENSMUSG00000020315	Spnb2	chr11	30099395	30268175	48	1	SPECTRIN BETA CHAIN ERYTHROCYTIC BETA SPECTRIN
ENSMUSG00000030741	Spns1	chr7	126370060	126377450	29	1	SPINSTER HOMOLOG
ENSMUSG00000026771	Spopl	chr2	23506220	23572106	21	1	SPECKLE TYPE POZ
ENSMUSG00000029304	Spp1	chr5	104435118	104441050	22	1	OSTEOPONTIN PRECURSOR BONE SIALOPROTEIN 1 SECRETED PHOSPHOPROTEIN 1 SPP 1
ENSMUSG00000021036	Sptlc2	chr12	87305058	87388355	20	2	SERINE PALMITOYLTRANSFERASE EC_2.3.1.50 LONG CHAIN BASE BIOSYNTHESIS LONG CHAIN BASE BIOSYNTHESIS SERINE PALMITOYL COA TRANSFERASE SPT
ENSMUSG00000006050 ENSMUSG00000001379	Sra1 / Apbb3	chr18	36666681	36679366	30	2	STEROID RECEPTOR RNA ACTIVATOR 1 STEROID RECEPTOR RNA ACTIVATOR SRAP / AMYLOID BETA A4 PRECURSOR BINDING FAMILY B MEMBER
ENSMUSG00000038453	Srcin1	chr11	97509340	97575226	29	1	SRC KINASE SIGNALING INHIBITOR 1 SNAP 25 INTERACTING SNIP P130CAS ASSOCIATED P140CAP
ENSMUSG00000030257	Srgap3	chr6	112717971	112947266	31	1	SLIT ROBO RHO GTPASE ACTIVATING RHO GTPASE ACTIVATING
ENSMUSG00000003161	Sri	chr5	8046078	8069379	19	1	SORCIN
ENSMUSG00000028911	Srsf4	chr4	131873617	131901706	16	2	SERINE/ARGININE RICH SPLICING FACTOR PRE SPLICING FACTOR SPLICING FACTOR ARGININE/SERINE RICH
ENSMUSG00000026966	Ssna1	chr2	25271039	25272438	10	1	SJOEGREN SYNDROME NUCLEAR AUTOANTIGEN 1
ENSMUSG00000029038	Ssu72	chr4	155704800	155733879	9	1	RNA POLYMERASE II SUBUNIT A C TERMINAL DOMAIN PHOSPHATASE SSU72 CTD PHOSPHATASE SSU72 EC_3.1.3.16
ENSMUSG00000079442	St6galnac4	chr2	32587095	32599698	13	1	ALPHA N ACETYLGALACTOSAMINIDE ALPHA 2 6 SIALYLTRANSFERASE EC_2.4.99.- GALNAC ALPHA 2 6 SIALYLTRANSFERASE ST6GALNAC SIALYLTRANSFERASE SIAT7
ENSMUSG00000026718	Stam	chr2	14074100	14148338	28	1	SIGNAL TRANSDUCING ADAPTER MOLECULE STAM
ENSMUSG00000018167	Stard3	chr11	98358368	98381112	31	1	STAR RELATED LIPID TRANSFER 3 START DOMAIN CONTAINING 3 STARD3
ENSMUSG00000026201	Stk16	chr1	75210838	75215606	32	1	SERINE/THREONINE KINASE 16 EC_2.7.11.1 MYRISTOYLATED AND PALMITOYLATED SERINE/THREONINE KINASE MPSK KINASE PKL12 TGF BETA STIMULATED FACTOR 1 TSF 1 TYROSINE KINASE STK16 EC_2.7.10.- 2
ENSMUSG00000026915	Strbp	chr2	37483228	37703859	33	1	BINDING
ENSMUSG00000030374	Strn4	chr7	16815889	16840931	38	3	STRIATIN
ENSMUSG00000030805	Stx4a	chr7	127824294	127849019	27	1	SYNTAXIN
ENSMUSG00000010110	Stx5a	chr19	8741413	8756069	54	1	SYNTAXIN 5
ENSMUSG00000036160	Surf6	chr2	26888628	26902879	20	3	SURFEIT LOCUS 6
ENSMUSG00000003824	Syce2	chr8	84872111	84888221	11	1	SYNAPTONEMAL COMPLEX CENTRAL ELEMENT 2
ENSMUSG00000021457	Syk	chr13	52583173	52648792	24	1	TYROSINE KINASE SYK EC_2.7.10.2 SPLEEN TYROSINE KINASE
ENSMUSG00000023118	Sympk	chr7	19024377	19054618	45	2	SYMPLEKIN
ENSMUSG00000043079	Synpo	chr18	60593973	60660142	31	2	SYNAPTOPODIN
ENSMUSG00000034940	Synrg	chr11	83964428	84044578	36	1	SYNERGIN GAMMA AP1 SUBUNIT GAMMA BINDING 1 GAMMA SYNERGIN
ENSMUSG00000024807	Syvn1	chr19	6046576	6053712	35	1	E3 UBIQUITIN LIGASE SYNOVIOLIN PRECURSOR EC_6.3.2.- SYNOVIAL APOPTOSIS INHIBITOR 1
ENSMUSG00000040842	Szrd1	chr4	141113001	141139775	9	1	SUZ DOMAIN CONTAINING 1
ENSMUSG00000065954	Tacc1	chr8	25154552	25201449	13	1	TRANSFORMING ACIDIC COILED COIL CONTAINING 1
ENSMUSG00000043866	Taf10	chr7	105739393	105744361	12	1	TRANSCRIPTION INITIATION FACTOR TFIID SUBUNIT 10 TRANSCRIPTION INITIATION FACTOR TFIID 30 KDA SUBUNIT TAF II 30 TAFII 30 TAFII30
ENSMUSG00000028717	Tal1	chr4	115056426	115071755	11	1	T CELL ACUTE LYMPHOCYTIC LEUKEMIA 1 TAL 1 STEM CELL
ENSMUSG00000025503	Taldo1	chr7	141392199	141402968	13	1	TRANSALDOLASE EC_2.2.1.2
ENSMUSG00000009995	Taz	chrX	74281912	74290151	57	1	TAFAZZIN
ENSMUSG00000029174	Tbc1d1	chr5	64159451	64351486	40	1	TBC1 DOMAIN FAMILY MEMBER 4 AKT SUBSTRATE OF 160 KDA AS160
ENSMUSG00000039678	Tbc1d13	chr2	30133746	30152013	28	1	TBC1 DOMAIN FAMILY MEMBER 13
ENSMUSG00000020130	Tbc1d15	chr10	115197877	115251493	17	1	GTPASE ACTIVATING GYP7 GAP YPT7
ENSMUSG00000000384 ENSMUSG00000065686	Tbrg4 / Snora5c	chr11	6615598	6626067	35	4	TBRG4 TRANSFORMING GROWTH FACTOR BETA REGULATOR 4 /
ENSMUSG00000020167	Tcf3	chr10	80409514	80433647	42	1	TRANSCRIPTION FACTOR CLASS HELIX LOOP HELIX TRANSCRIPTION FACTOR
ENSMUSG00000001750	Tcirg1	chr19	3896050	3907133	44	1	V TYPE PROTON ATPASE 116 KDA SUBUNIT A 1 V ATPASE 116 KDA A1 VACUOLAR PROTON TRANSLOCATING ATPASE 116 KDA SUBUNIT A 1
ENSMUSG00000068039 ENSMUSG00000065105	Tcp1 / SNORA29	chr17	12915701	12925067	33	2	T COMPLEX 1 SUBUNIT ALPHA TCP 1 ALPHA CCT ALPHA /
ENSMUSG00000027175	Tcp11l1	chr2	104657288	104712169	23	1	T COMPLEX 11
ENSMUSG00000041912	Tdrkh	chr3	94413296	94432633	18	1	TUDOR AND KH DOMAIN CONTAINING
ENSMUSG00000024170	Telo2	chr17	25099570	25115967	47	1	TELOMERE LENGTH REGULATION TEL2 HOMOLOG
ENSMUSG00000006281	Tep1	chr14	50824062	50870560	55	2	TELOMERASE COMPONENT 1 TELOMERASE ASSOCIATED 1 TELOMERASE 1 P240 P80 TELOMERASE HOMOLOG
ENSMUSG00000029552	Tes	chr6	17065149	17105828	15	1	TESTIN
ENSMUSG00000033985 ENSMUSG00000028689	Tesk2 / Ccdc163	chr4	116708509	116805956	64	1	LIM DOMAIN KINASE LIMK EC_2.7.11.1 / UNCHARACTERIZED
ENSMUSG00000022130	Tgds	chr14	118111911	118132765	12	1	DTDP D GLUCOSE 4 6 DEHYDRATASE EC_4.2.1.46
ENSMUSG00000017713	Tha1	chr11	117867952	117873481	12	1	UNCHARACTERIZED R102 4
ENSMUSG00000011254	Thg1l	chr11	45946843	45955494	16	1	TRNA HIS GUANYLYLTRANSFERASE EC_2.7.7.79 TRNA HISTIDINE GUANYLYLTRANSFERASE
ENSMUSG00000071337	Tia1	chr6	86404219	86433403	70	1	NUCLEOLYSIN TIA 1 RNA BINDING TIA 1 T CELL RESTRICTED INTRACELLULAR ANTIGEN 1 TIA 1
ENSMUSG00000002949	Timm44	chr8	4259731	4275913	32	1	MITOCHONDRIAL IMPORT INNER MEMBRANE TRANSLOCASE SUBUNIT PRECURSOR
ENSMUSG00000041997	Tlk1	chr2	70712407	70825728	32	1	SERINE/THREONINE KINASE TOUSLED EC_2.7.11.1 TOUSLED KINASE
ENSMUSG00000020694	Tlk2	chr11	105178807	105283959	44	2	SERINE/THREONINE KINASE TOUSLED EC_2.7.11.1 TOUSLED KINASE
ENSMUSG00000039005	Tlr4	chr4	66827584	66930284	10	2	TOLL RECEPTOR 4 PRECURSOR CD284 ANTIGEN
ENSMUSG00000025591	Tma16	chr8	66474330	66486530	13	2	TRANSLATION MACHINERY ASSOCIATED 16
ENSMUSG00000006301	Tmbim1	chr1	74288247	74305622	32	1	LIFEGUARD 2 FAS APOPTOTIC INHIBITORY MOLECULE 2
ENSMUSG00000042066	Tmcc2	chr1	132356315	132391281	15	1	TRANSMEMBRANE AND COILED COIL DOMAINS
ENSMUSG00000002342	Tmem161a	chr8	70172356	70183681	32	2	TRANSMEMBRANE
ENSMUSG00000012422	Tmem167	chr13	90089123	90143907	11	1	UNKNOWN
ENSMUSG00000040195	Tmem194	chr10	127666901	127701049	22	1	TRANSMEMBRANE
ENSMUSG00000038828	Tmem214	chr5	30869579	30879191	34	1	TRANSMEMBRANE 214
ENSMUSG00000028797	Tmem234	chr4	129600668	129624059	50	1	TRANSMEMBRANE 234
ENSMUSG00000028822	Tmem50a	chr4	134897849	134915024	10	1	TRANSMEMBRANE
ENSMUSG00000028826	Tmem57	chr4	134802759	134853345	21	1	MACOILIN TRANSMEMBRANE
ENSMUSG00000019961	Tmpo	chr10	91147571	91171582	10	1	LAMINA ASSOCIATED POLYPEPTIDE 2 THYMOPOIETIN TP THYMOPOIETIN RELATED PEPTIDE TPRP [CONTAINS THYMOPOIETIN TP SPLENIN ; THYMOPENTIN TP5 ]
ENSMUSG00000019850	Tnfaip3	chr10	19000910	19015657	21	1	TUMOR NECROSIS FACTOR ALPHA INDUCED 3 TNF ALPHA INDUCED 3 EC_3.4.19.12 EC_6.3.2.- DNA BINDING A20 ZINC FINGER A20
ENSMUSG00000030341	Tnfrsf1a	chr6	125349362	125362484	24	1	TUMOR NECROSIS FACTOR RECEPTOR SUPERFAMILY MEMBER 1A PRECURSOR TUMOR NECROSIS FACTOR RECEPTOR 1 TNF R1 TUMOR NECROSIS FACTOR RECEPTOR TYPE I TNF RI TNFR I P55 P60 CD120A ANTIGEN
ENSMUSG00000020400	Tnip1	chr11	54910785	54962917	41	1	TNFAIP3 INTERACTING 1 A20 BINDING INHIBITOR OF NF KAPPA B ACTIVATION 1 ABIN 1 NEF ASSOCIATED FACTOR 1 NAF1 VIRION ASSOCIATED NUCLEAR SHUTTLING VAN
ENSMUSG00000002984	Tomm40	chr7	19701313	19715438	20	2	MITOCHONDRIAL IMPORT RECEPTOR SUBUNIT TOM40 HOMOLOG TRANSLOCASE OF OUTER MEMBRANE 40 KDA SUBUNIT HOMOLOG
ENSMUSG00000026849	Tor1a	chr2	30960627	30967933	15	1	PRECURSOR TORSIN FAMILY MEMBER A
ENSMUSG00000050565 ENSMUSG00000079252	Tor1aip2 / Tor1aip2	chr1	156035403	156068861	21	12	TORSIN 1A INTERACTING 1 ASSOCIATED 1B LAP1B / 15 KDA INTERFERON RESPONSIVE IFRG15
ENSMUSG00000032366	Tpm1	chr9	67022590	67049406	49	2	TROPOMYOSIN
ENSMUSG00000027940	Tpm3	chr3	90072649	90100902	42	3	TROPOMYOSIN
ENSMUSG00000054226	Tprkb	chr6	85915738	85930284	19	1	TP53RK BINDING
ENSMUSG00000034118	Tpst1	chr5	130073326	130135729	11	1	TYROSINE SULFOTRANSFERASE EC_2.8.2.20 TYROSYLPROTEIN SULFOTRANSFERASE TPST
ENSMUSG00000026875	Traf1	chr2	34941750	34961772	25	1	TNF RECEPTOR ASSOCIATED FACTOR
ENSMUSG00000038102	Trappc11	chr8	47490115	47533470	39	1	TRAFFICKING PARTICLE COMPLEX SUBUNIT 11
ENSMUSG00000023992	Trem2	chr17	48346401	48354147	12	1	TRIGGERING RECEPTOR EXPRESSED ON MYELOID CELLS 2 PRECURSOR TREM 2 TRIGGERING RECEPTOR EXPRESSED ON MONOCYTES 2
ENSMUSG00000049734 ENSMUSG00000025646	Trex1 / Atrip	chr9	109057933	109074124	37	1	THREE PRIME REPAIR EXONUCLEASE 1 EC_3.1.11.2 3' 5' EXONUCLEASE TREX1 / ATR INTERACTING ATM AND RAD3 RELATED INTERACTING
ENSMUSG00000024457	Trim26	chr17	36837134	36859398	32	1	TRIPARTITE MOTIF CONTAINING
ENSMUSG00000036989	Trim3	chr7	105604463	105633571	31	1	TRIPARTITE MOTIF CONTAINING 2 EC_6.3.2.- E3 UBIQUITIN LIGASE TRIM2
ENSMUSG00000033088	Triobp	chr15	78947724	79005867	38	1	TRIO AND F ACTIN BINDING PROTEIN TARA TRIO ASSOCIATED REPEAT ON ACTIN
ENSMUSG00000001909	Trmt1	chr8	84686307	84699808	79	1	TRNA GUANINE 26 N 2 DIMETHYLTRANSFERASE EC_2.1.1.216 TRNA 2 2 DIMETHYLGUANOSINE 26 METHYLTRANSFERASE TRNA GUANINE 26 N 2 N 2 METHYLTRANSFERASE TRNA M 2 2 G26 DIMETHYLTRANSFERASE
ENSMUSG00000038812	Trmt112	chr19	6909698	6911049	13	1	TRNA METHYLTRANSFERASE 112 HOMOLOG TRM112
ENSMUSG00000033439	Trmt13	chr3	116581093	116614587	29	1	TRNA GUANOSINE 2' O METHYLTRANSFERASE TRM13 HOMOLOG EC_2.1.1.- COILED COIL DOMAIN CONTAINING 76 TRNA [GM4] METHYLTRANSFERASE
ENSMUSG00000059552	Trp53	chr11	69580359	69591873	22	1	CELLULAR TUMOR ANTIGEN P53 TUMOR SUPPRESSOR P53
ENSMUSG00000025086	Trub1	chr19	57452906	57491005	11	2	PROBABLE TRNA PSEUDOURIDINE SYNTHASE 1 EC_5.4.99.-
ENSMUSG00000039826	Trub2	chr2	29761224	29788502	26	1	PROBABLE TRNA PSEUDOURIDINE SYNTHASE 2 EC_5.4.99.-
ENSMUSG00000025511	Tspan4	chr7	141475240	141493427	21	1	TETRASPANIN 9 TSPAN 9
ENSMUSG00000042298	Ttc19	chr11	62281473	62328451	19	1	TETRATRICOPEPTIDE REPEAT 19 MITOCHONDRIAL PRECURSOR TPR REPEAT 19
ENSMUSG00000036752	Tubb4b	chr2	25222160	25224702	7	1	TUBULIN BETA CHAIN
ENSMUSG00000073838	Tufm	chr7	126487355	126490730	11	1	ELONGATION FACTOR TU MITOCHONDRIAL PRECURSOR
ENSMUSG00000020250	Txnrd1	chr10	82859206	82897724	15	1	GLUTATHIONE REDUCTASE GR GRASE EC_1.8.1.7
ENSMUSG00000056310	Tyw1	chr5	130255619	130341563	21	1	TRNA WYBUTOSINE SYNTHESIZING 1 HOMOLOG RADICAL S ADENOSYL METHIONINE AND FLAVODOXIN DOMAIN CONTAINING 1 TRNA YW SYNTHESIZING
ENSMUSG00000030435	U2af2	chr7	5062143	5079945	18	1	SPLICING FACTOR U2AF KDA SUBUNIT U2 AUXILIARY FACTOR KDA SUBUNIT U2 SNRNP AUXILIARY FACTOR LARGE SUBUNIT
ENSMUSG00000088696 ENSMUSG00000028959	U6 / Fastk	chr5	24438440	24445287	43	1	/ FAS ACTIVATED SERINE/THREONINE KINASE FAST KINASE EC_2.7.11.8
ENSMUSG00000041765	Ubac2	chr14	121878606	122021034	9	1	UBIQUITIN ASSOCIATED DOMAIN CONTAINING 2 PRECURSOR UBA DOMAIN CONTAINING 2 PHOSPHOGLYCERATE DEHYDROGENASE 1
ENSMUSG00000008348	Ubc	chr5	125385965	125390202	7	1	POLYUBIQUITIN PRECURSOR[CONTAINS
ENSMUSG00000023286	Ube2j2	chr4	155943831	155959604	30	1	UBIQUITIN CONJUGATING ENZYME E2 6 EC_6.3.2.19 UBIQUITIN CARRIER UBC6 UBIQUITIN LIGASE UBC6
ENSMUSG00000025326	Ube3a	chr7	59228752	59306727	13	1	E3 LIGASE EC_6.3.2.- HECT DOMAIN AND RCC1 DOMAIN CONTAINING
ENSMUSG00000030870	Ubfd1	chr7	122067175	122082194	18	1	UBIQUITIN DOMAIN CONTAINING UBFD1
ENSMUSG00000039473	Ubn1	chr16	5050068	5086285	19	1	UBINUCLEIN
ENSMUSG00000020923	Ubtf	chr11	102304560	102319742	42	1	NUCLEOLAR TRANSCRIPTION FACTOR 1 UPSTREAM BINDING FACTOR 1 UBF 1
ENSMUSG00000012126	Ubxn11	chr4	134102570	134127593	43	1	UBX DOMAIN CONTAINING 11 SOCIUS UBX DOMAIN CONTAINING 5
ENSMUSG00000019578	Ubxn6	chr17	56067045	56075028	26	1	UBX DOMAIN CONTAINING 6 UBX DOMAIN CONTAINING 1
ENSMUSG00000033685	Ucp2	chr7	100493337	100502020	27	4	MITOCHONDRIAL BROWN FAT UNCOUPLING 1 UCP 1 SOLUTE CARRIER FAMILY 25 MEMBER 7 THERMOGENIN
ENSMUSG00000025878	Uimc1	chr13	55027880	55100300	29	1	BRCA1 A COMPLEX SUBUNIT RAP80 RECEPTOR ASSOCIATED 80 UBIQUITIN INTERACTION MOTIF CONTAINING 1
ENSMUSG00000002395	Use1	chr8	71366848	71369732	29	3	VESICLE TRANSPORT USE1 USE1
ENSMUSG00000026641 ENSMUSG00000091166	Usf1 / Tstd1	chr1	171411313	171420352	35	2	UPSTREAM STIMULATORY FACTOR MAJOR LATE TRANSCRIPTION FACTOR / THIOSULFATE SULFURTRANSFERASE/RHODANESE DOMAIN CONTAINING 1
ENSMUSG00000006676	Usp19	chr9	108490676	108502333	29	1	UBIQUITIN CARBOXYL TERMINAL HYDROLASE EC_3.4.19.12 DEUBIQUITINATING ENZYME UBIQUITIN THIOESTERASE UBIQUITIN SPECIFIC PROCESSING PROTEASE
ENSMUSG00000028907	Utp11l	chr4	124678160	124693600	12	1	PROBABLE U3 SMALL NUCLEOLAR RNA ASSOCIATED 11 U3 SNORNA ASSOCIATED 11 UTP11
ENSMUSG00000063785	Utp14a	chrX	48256862	48282453	20	1	U3 SMALL NUCLEOLAR RNA ASSOCIATED 14 HOMOLOG
ENSMUSG00000007029	Vars	chr17	35000987	35016322	63	1	VALINE TRNA LIGASE EC_6.1.1.9 VALYL TRNA SYNTHETASE VALRS
ENSMUSG00000023951	Vegfa	chr17	46016993	46032377	25	1	VASCULAR ENDOTHELIAL GROWTH FACTOR A PRECURSOR VEGF A VASCULAR PERMEABILITY FACTOR VPF
ENSMUSG00000073131	Vma21	chrX	71815924	71839757	12	1	UNKNOWN
ENSMUSG00000027411	Vps16	chr2	130424339	130444269	42	1	VACUOLAR SORTING ASSOCIATED 16 HOMOLOG
ENSMUSG00000078656 ENSMUSG00000001240	Vps25 / Ramp2	chr11	101246028	101259549	41	1	VACUOLAR SORTING ASSOCIATED 25 ESCRT II COMPLEX SUBUNIT VPS25 / RECEPTOR ACTIVITY MODIFYING 2 PRECURSOR
ENSMUSG00000029462	Vps29	chr5	122354369	122364984	22	1	VACUOLAR SORTING ASSOCIATED 29 EC_3.1.3.3 VESICLE SORTING 29
ENSMUSG00000030534	Vps33b	chr7	80269649	80291579	37	1	VACUOLAR SORTING ASSOCIATED
ENSMUSG00000031479	Vps36	chr8	22192809	22220843	19	1	VACUOLAR SORTING ASSOCIATED 36 ESCRT II COMPLEX SUBUNIT VPS36
ENSMUSG00000027291	Vps39	chr2	120316461	120353137	48	2	VAM6/VPS39
ENSMUSG00000005378	Wbscr22	chr5	135052957	135064959	42	1	UNCHARACTERIZED METHYLTRANSFERASE WBSCR22 EC_2.1.1.- WILLIAMS BEUREN SYNDROME CHROMOSOMAL REGION 22
ENSMUSG00000033285	Wdr3	chr3	100138180	100162407	40	1	WD REPEAT CONTAINING
ENSMUSG00000024400	Wdr33	chr18	31804057	31908987	23	1	POLYADENYLATION FACTOR SUBUNIT 2
ENSMUSG00000024037	Wdr4	chr17	31494323	31519974	32	2	TRNA GUANINE N 7 METHYLTRANSFERASE SUBUNIT WDR4 WD REPEAT CONTAINING 4
ENSMUSG00000061559	Wdr61	chr9	54714735	54734519	25	1	WD REPEAT CONTAINING 61
ENSMUSG00000025722	Wdr73	chr7	80890723	80901269	28	7	WD REPEAT CONTAINING 73
ENSMUSG00000057406	Whsc1	chr5	33820725	33897975	41	1	HISTONE LYSINE N METHYLTRANSFERASE EC_2.1.1.43 NUCLEAR SET DOMAIN CONTAINING WOLF HIRSCHHORN SYNDROME CANDIDATE 1 WHSC1
ENSMUSG00000054823	Whsc1l1	chr8	25601601	25719667	40	4	HISTONE LYSINE N METHYLTRANSFERASE EC_2.1.1.43 NUCLEAR SET DOMAIN CONTAINING WOLF HIRSCHHORN SYNDROME CANDIDATE 1 WHSC1
ENSMUSG00000017677	Wsb1	chr11	79239372	79254671	22	1	WD REPEAT AND SOCS BOX CONTAINING WSB
ENSMUSG00000004637	Wwox	chr8	114439655	115352708	23	1	WW DOMAIN CONTAINING OXIDOREDUCTASE EC_1.1.1.-
ENSMUSG00000054626	Xlr	chrX	53777118	53797706	12	1	X LINKED LYMPHOCYTE REGULATED PM1
ENSMUSG00000026469	Xpr1	chr1	155275701	155417415	26	2	XENOTROPIC AND POLYTROPIC RETROVIRUS RECEPTOR 1
ENSMUSG00000091736 ENSMUSG00000046873	Yy2 / Mbtps2	chrX	157535371	157598715	30	7	TRANSCRIPTION FACTOR YY2 YIN AND YANG 2 YY 2 / MEMBRANE BOUND TRANSCRIPTION FACTOR SITE 2 PROTEASE EC_3.4.24.85 ENDOPEPTIDASE S2P STEROL REGULATORY ELEMENT BINDING PROTEINS INTRAMEMBRANE PROTEASE SREBPS INTRAMEMBRANE PROTEASE
ENSMUSG00000051390 ENSMUSG00000024308	Zbtb22 / Tapbp	chr17	33915899	33929288	23	2	ZINC FINGER AND BTB DOMAIN CONTAINING 22 ZINC FINGER 297 / TAPASIN PRECURSOR TPN TPSN TAP BINDING
ENSMUSG00000026464 ENSMUSG00000094410	Zc3h11a / Zbed6	chr1	133619871	133661380	20	1	ZINC FINGER CCCH DOMAIN CONTAINING 11A / ZINC FINGER BED DOMAIN CONTAINING
ENSMUSG00000021012	Zc3h14	chr12	98746968	98787774	18	1	ZINC FINGER CCCH DOMAIN CONTAINING 14
ENSMUSG00000029179	Zcchc4	chr5	52775409	52824665	25	1	ZINC FINGER CCHC DOMAIN CONTAINING 4
ENSMUSG00000022635	Zcrb1	chr15	93386097	93398334	23	1	ZINC FINGER CCHC TYPE AND RNA BINDING MOTIF CONTAINING 1 U11/U12 SMALL NUCLEAR RIBONUCLEOPROTEIN 31 KDA U11/U12 SNRNP 31 KDA
ENSMUSG00000015335	Zdhhc12	chr2	30090944	30093648	12	1	PROBABLE PALMITOYLTRANSFERASE ZDHHC12 EC_2.3.1.- ZINC FINGER DHHC DOMAIN CONTAINING 12 DHHC 12
ENSMUSG00000025786	Zdhhc3	chr9	123066160	123113205	32	1	PALMITOYLTRANSFERASE EC_2.3.1.- GABA A RECEPTOR ASSOCIATED MEMBRANE ZINC FINGER DHHC DOMAIN CONTAINING DHHC
ENSMUSG00000044477	Zfand3	chr17	30005087	30210019	5	1	AN1 TYPE ZINC FINGER 3 TESTIS EXPRESSED SEQUENCE 27
ENSMUSG00000026135	Zfp142	chr1	74565127	74588246	32	1	ZINC FINGER 142
ENSMUSG00000022811	Zfp148	chr16	33380775	33503903	11	1	ZINC FINGER 148 TRANSCRIPTION FACTOR ZBP 89 ZINC FINGER DNA BINDING 89
ENSMUSG00000031711	Zfp330	chr8	82763621	82774160	10	1	ZINC FINGER 330 NUCLEOLAR AUTOANTIGEN 36
ENSMUSG00000042197	Zfp451	chr1	33760472	33814595	34	3	ZINC FINGER 451
ENSMUSG00000043059	Zfp513	chr5	31198981	31202303	25	2	ZINC FINGER 513
ENSMUSG00000057842 ENSMUSG00000056552 ENSMUSG00000078995	Zfp595 / Zfp953 / Zfp456	chr13	67312998	67375810	33	1	ZINC FINGER / ZINC FINGER / ZINC FINGER
ENSMUSG00000007812	Zfp655	chr5	145231723	145247302	8	2	ZINC FINGER 655 VAV INTERACTING KRUEPPEL
ENSMUSG00000095432	Zfp748	chr13	67538641	67553138	5	1	ZINC FINGER
ENSMUSG00000074405	Zfp865	chr7	5020376	5033138	5	1	ZINC FINGER
ENSMUSG00000021327	Zkscan3	chr13	21387013	21402755	21	1	ZINC FINGER WITH KRAB AND SCAN DOMAINS 3 ZINC FINGER ZINC FINGER 306 ZINC FINGER ZINC FINGER 47 HOMOLOG ZF47 ZFP 47
ENSMUSG00000042408 ENSMUSG00000070737	Zmym6 / Gm12942	chr4	127077383	127129644	33	1	TRANSPOSON DERIVED TRANSPOSASE / UNCHARACTERIZED ZMYM6NB PRECURSOR
ENSMUSG00000021156	Zmynd11	chr13	9684836	9765321	53	1	ZINC FINGER MYND DOMAIN CONTAINING 11
ENSMUSG00000039671	Zmynd8	chr2	165784152	165899016	64	1	KINASE C BINDING 1 CUTANEOUS T CELL LYMPHOMA ASSOCIATED ANTIGEN SE14 3 CTCL ASSOCIATED ANTIGEN SE14 3 RACK7 ZINC FINGER MYND DOMAIN CONTAINING 8
ENSMUSG00000020526	Znhit3	chr11	84910950	84916366	15	1	ZINC FINGER HIT DOMAIN CONTAINING 3 THYROID HORMONE RECEPTOR INTERACTOR 3 THYROID RECEPTOR INTERACTING 3 TR INTERACTING 3 TRIP 3
ENSMUSG00000031370	Zrsr2	chrX	163935443	163958661	28	1	U2 SMALL NUCLEAR RIBONUCLEOPROTEIN AUXILIARY FACTOR 35 KDA SUBUNIT RELATED 2 CCCH TYPE ZINC FINGER RNA BINDING MOTIF AND SERINE/ARGININE RICH 2 U2 RNU2 SMALL NUCLEAR RNA AUXILIARY FACTOR 1 2 U2AF35 RELATED URP
