# Supplementary material for: Regulation of Toll-like Receptor Signaling by the SF3a mRNA Splicing Complex
Source: PLoS Genet. 2015 Feb 6;11(2):e1004932. doi: 10.1371/journal.pgen.1004932 (PMC4450051; doi:10.1371/journal.pgen.1004932)
Supplement: S12 Table — Cuffdiff GENE EXP—CT siRNA with LPS vs SF3a1 siRNA with LPS. (XLSX) [file pgen.1004932.s014.xlsx]

## Sheet: distilled_gene_exp
Table S12. CUFFDIFF GENE EXP, CT siRNA with LPS vs SF3A1 siRNA with LPS
Ensembl ID	Gene	Locus	log2(fold_change)	p_value
ENSMUSG00000029436	Mmp17	chr5:129584154-129608875	7.90629	0.00015
ENSMUSG00000048458	Fam212b	chr3:105704598-105720842	5.45386	5e-05
ENSMUSG00000028919	Arhgef19	chr4:141239574-141257564	5.41763	5e-05
ENSMUSG00000041801	Phlda3	chr1:135766025-135810989	5.35782	5e-05
ENSMUSG00000035498	Cdcp1	chr9:123170823-123216038	5.31111	5e-05
ENSMUSG00000006445	Epha2	chr4:141301239-141329384	4.84965	5e-05
-		chr10:42276979-42277892	4.27165	0.00435
ENSMUSG00000074743	Thbd	chr2:148404470-148408188	4.23277	5e-05
ENSMUSG00000073130	Gm1141	chrX:71927742-71940870	4.21926	5e-05
ENSMUSG00000034457	Eda2r	chrX:97322827-97377216	4.16016	5e-05
ENSMUSG00000037994	Slc9b2	chr3:135307564-135347171	4.0985	5e-05
ENSMUSG00000031785	Gpr56	chr8:94977108-95014208	4.08966	0.00135
ENSMUSG00000029094	Afap1	chr5:35893318-36003923	4.0707	5e-05
ENSMUSG00000078776	9530053A07Rik	chr7:28071235-28164811	4.06885	0.00035
ENSMUSG00000028211	Trp53inp1	chr4:11144637-11174492	4.06844	0.0053
ENSMUSG00000045382	Cxcr4	chr1:128584945-128595356	4.06232	5e-05
ENSMUSG00000031383	Dusp9	chrX:73634545-73643514	3.98644	5e-05
ENSMUSG00000022505	Emp2	chr16:10281748-10313968	3.8977	5e-05
ENSMUSG00000019853	Hebp2	chr10:18540119-18546084	3.88146	5e-05
ENSMUSG00000022997	Wnt1	chr15:98786996-98831508	3.8216	0.0032
ENSMUSG00000038264	Sema7a	chr9:57940112-57962864	3.78181	5e-05
-		chr1:45795093-45795131	3.77016	0.00015
ENSMUSG00000055675	Kbtbd11	chr8:15011024-15054839	3.7648	5e-05
ENSMUSG00000027955	Fam198b	chr3:79860909-79946280	3.71315	5e-05
ENSMUSG00000032470	Mras	chr9:99380257-99436965	3.66635	5e-05
ENSMUSG00000026814,ENSMUSG00000026817		chr2:32621757-32713087	3.65773	0.0038
ENSMUSG00000021460	Auh	chr13:52835118-52929681	3.6474	5e-05
ENSMUSG00000026589	Sec16b	chr1:157497874-157568425	3.51117	5e-05
ENSMUSG00000046668	Cxxc5	chr18:35829398-35861691	3.44717	5e-05
ENSMUSG00000038776	Ephx1	chr1:180976154-181020904	3.43149	5e-05
ENSMUSG00000032420	Nt5e	chr9:88327605-88372089	3.39953	5e-05
-		chr8:95671797-95676057	3.27735	5e-05
ENSMUSG00000042842	Serpinb6b	chr13:32953373-32979070	3.24266	5e-05
ENSMUSG00000026826	Nr4a2	chr2:57099504-57181754	3.24143	0.00495
ENSMUSG00000017491	Rarb	chr14:16430838-16575575	3.15477	5e-05
ENSMUSG00000074738	B930041F14Rik	chr4:155694341-155696486	3.14599	5e-05
ENSMUSG00000065635,ENSMUSG00000084169		chr11:56242580-56273859	3.12056	5e-05
ENSMUSG00000028150,ENSMUSG00000044505		chr3:94372793-94404501	3.02103	5e-05
ENSMUSG00000031451	Gas6	chr8:13435458-13494535	2.94431	5e-05
ENSMUSG00000040918	Slc19a2	chr1:164249045-164267168	2.94308	5e-05
-		chr10:23780756-23782815	2.93385	0.00055
ENSMUSG00000062098	Btbd3	chr2:138256564-138589292	2.93201	0.00025
ENSMUSG00000021062	Rab15	chr12:76765537-76921726	2.9263	0.00035
ENSMUSG00000016150,ENSMUSG00000083098		chrX:42526584-43429126	2.92254	5e-05
ENSMUSG00000042734	Ttc9	chr12:81631368-81664941	2.92129	5e-05
ENSMUSG00000050777	Tmem37	chr1:120006979-120074074	2.90146	0.00165
ENSMUSG00000049580	Tsku	chr7:98350667-98361328	2.87781	5e-05
ENSMUSG00000040433,ENSMUSG00000048790		chr9:96488441-96752831	2.87496	0.0008
ENSMUSG00000017386	Traf4	chr11:78094305-78165589	2.86439	0.00425
ENSMUSG00000028238	Atp6v0d2	chr4:19818724-19922638	2.86024	5e-05
ENSMUSG00000031538	Plat	chr8:22757743-22782847	2.85047	5e-05
ENSMUSG00000075012	Fjx1	chr2:102449367-102451792	2.84654	0.0047
ENSMUSG00000032014	Oaf	chr9:43122627-43243142	2.83067	5e-05
ENSMUSG00000021822	Plau	chr14:20836555-20885582	2.82395	5e-05
ENSMUSG00000046719	Nxph3	chr11:95509844-95514570	2.78305	0.00255
-		chr11:97662506-97663122	2.75849	0.0021
ENSMUSG00000097497	RP23-247H23.2	chrX:19203515-19237892	2.75372	0.00015
ENSMUSG00000022790	Igsf11	chr16:38901470-39027159	2.7481	5e-05
ENSMUSG00000002504	Slc9a3r2	chr17:24639281-24651678	2.74607	5e-05
ENSMUSG00000037032	Apbb1	chr7:105558483-105581643	2.73005	5e-05
ENSMUSG00000047257,ENSMUSG00000049719		chr9:110774889-110856589	2.71592	5e-05
ENSMUSG00000041324	Inhba	chr13:16011850-16027211	2.69335	0.00075
ENSMUSG00000002732	Fkbp7	chr2:76663043-76673116	2.69073	5e-05
ENSMUSG00000065403,ENSMUSG00000065416,ENSMUSG00000065442,ENSMUSG00000065508,ENSMUSG00000076062,ENSMUSG00000076256,ENSMUSG00000089726		chr14:115041164-115062157	2.68102	5e-05
ENSMUSG00000032666	1700025G04Rik	chr1:151755373-152090322	2.67204	0.00015
ENSMUSG00000018849	Wwc1	chr11:35838399-35980527	2.67007	0.00065
ENSMUSG00000042485	Mustn1	chr14:30825589-30901981	2.6679	0.0002
ENSMUSG00000030257	Srgap3	chr6:112712615-112947319	2.6569	5e-05
ENSMUSG00000078532	Nkain1	chr4:130522901-130574173	2.61737	5e-05
ENSMUSG00000022996	Wnt10b	chr15:98771752-98778150	2.57056	0.00025
ENSMUSG00000016526	Dyrk3	chr1:131127514-131138322	2.5474	5e-05
ENSMUSG00000029135	Fosl2	chr5:32113569-32202280	2.54231	5e-05
ENSMUSG00000037712	Fermt2	chr14:45458791-45530118	2.53615	5e-05
ENSMUSG00000009654	Oit3	chr10:59403659-59441778	2.53536	0.00065
ENSMUSG00000060594	Layn	chr9:51055216-51077205	2.53256	5e-05
ENSMUSG00000027663	Zmat3	chr3:32308682-32365689	2.50865	5e-05
ENSMUSG00000053617	Sh3pxd2a	chr19:47178819-47464414	2.50328	5e-05
ENSMUSG00000015085,ENSMUSG00000015094		chr2:25395873-25409494	2.4949	5e-05
ENSMUSG00000004105	Angptl2	chr2:33133420-33377617	2.48513	5e-05
ENSMUSG00000032012	Pvrl1	chr9:43680758-43850772	2.47475	5e-05
ENSMUSG00000038195	Rilp	chr11:75510093-75513168	2.44326	0.0007
ENSMUSG00000037349	Nudt22	chr19:6993012-6996117	2.43635	5e-05
ENSMUSG00000023495	Pcbp4	chr9:106453837-106465940	2.42061	0.0002
ENSMUSG00000006356	Crip2	chr12:113140235-113145504	2.41329	5e-05
ENSMUSG00000085812	Gm15843	chr1:72427111-72536930	2.40635	5e-05
ENSMUSG00000043993	2900052L18Rik	chr11:120229801-120231585	2.40315	0.00465
ENSMUSG00000027171	Prrg4	chr2:104752033-104853766	2.39645	0.00145
ENSMUSG00000064858,ENSMUSG00000077192,ENSMUSG00000097052		chr2:26636994-26645944	2.36762	5e-05
ENSMUSG00000019558	Slc6a8	chrX:73673106-73682502	2.31463	5e-05
ENSMUSG00000030162	Olr1	chr6:129473477-129507261	2.30943	5e-05
ENSMUSG00000038453	Srcin1	chr11:97509339-97576186	2.30605	5e-05
ENSMUSG00000001348		chr9:22123719-22135746	2.28423	5e-05
ENSMUSG00000027221	Chst1	chr2:92599706-92615250	2.28099	0.0029
ENSMUSG00000029392	Rilpl1	chr5:124483087-124531391	2.26461	0.00075
ENSMUSG00000032122	Slc37a2	chr9:37181058-37255738	2.26428	5e-05
ENSMUSG00000095526	Gm10243	chr6:48504338-48534832	2.25348	5e-05
ENSMUSG00000062661	Ncs1	chr2:31245822-31460738	2.25327	5e-05
ENSMUSG00000057982	Zfp809	chr9:22144523-22307665	2.24691	5e-05
ENSMUSG00000044231	Nhlrc1	chr13:47012557-47014850	2.22434	0.0012
-		chr3:69314961-69316797	2.22271	5e-05
ENSMUSG00000030123	Plxnd1	chr6:115944937-115995005	2.22142	5e-05
ENSMUSG00000029816	Gpnmb	chr6:49031058-49072186	2.2187	5e-05
ENSMUSG00000022265	Ank	chr15:27454539-27602468	2.21366	5e-05
ENSMUSG00000045176	2310047M10Rik	chr11:69057123-69079225	2.20758	5e-05
ENSMUSG00000038332	Sesn1	chr10:41810180-42018442	2.19527	5e-05
ENSMUSG00000039137	Whrn	chr4:63414909-63495991	2.19127	5e-05
ENSMUSG00000072825	Cep170b	chr12:112722173-112746591	2.18703	5e-05
ENSMUSG00000024754	Tmem2	chr19:21777547-21937044	2.18082	5e-05
ENSMUSG00000039713	Plekhg5	chr4:152072497-152120120	2.17553	5e-05
ENSMUSG00000020364	Zfp354a	chr11:51059256-51072799	2.15811	0.00325
ENSMUSG00000035735	Dagla	chr19:10245264-10342788	2.15102	5e-05
ENSMUSG00000028214	Gem	chr4:11704456-11714752	2.14721	5e-05
ENSMUSG00000004698	Hdac9	chr12:34312663-34714298	2.13247	5e-05
ENSMUSG00000038963	Slco4a1	chr2:180455912-180474867	2.12691	5e-05
ENSMUSG00000032431	Crtap	chr9:114358659-114390675	2.12398	5e-05
ENSMUSG00000039157	Fam102a	chr2:32511999-32569756	2.12071	5e-05
ENSMUSG00000089762	Ier5l	chr2:30472647-30474199	2.11978	0.00215
ENSMUSG00000055866	Per2	chr1:91415983-91470034	2.11962	5e-05
ENSMUSG00000060260	Pwwp2b	chr7:139248387-139277582	2.11695	5e-05
ENSMUSG00000031788	Kifc3	chr8:95081200-95142540	2.11561	5e-05
ENSMUSG00000034416	Pkd1l2	chr8:116995678-117082449	2.11464	5e-05
ENSMUSG00000025578	Cbx8	chr11:119036304-119040969	2.1112	5e-05
ENSMUSG00000069072	Slc7a14	chr3:31202909-31316891	2.1025	5e-05
ENSMUSG00000096141	Dnahc7a	chr1:53392436-53706784	2.09775	0.0007
ENSMUSG00000037410	Tbc1d2b	chr9:90162977-90270804	2.08902	5e-05
ENSMUSG00000028111	Ctsk	chr3:95499214-95521179	2.07597	5e-05
ENSMUSG00000068744	Psrc1	chr3:108383838-108388231	2.07178	5e-05
-		chr2:50712764-50722203	2.06858	0.0053
ENSMUSG00000031666	Rbl2	chr8:91070056-91134465	2.0615	0.0004
-		chr10:52518291-52518486	2.05947	5e-05
ENSMUSG00000029158	Yipf7	chr5:69516674-69542647	2.05138	0.0006
ENSMUSG00000061524	Zic2	chr14:122456794-122529361	2.05051	5e-05
ENSMUSG00000034220	Gpc1	chr1:92831644-92860211	2.04414	5e-05
ENSMUSG00000000881		chrX:100767721-101067737	2.03088	0.0003
-		chr3:38438959-38440247	2.01873	0.00075
ENSMUSG00000030409	Dmpk	chr7:19083384-19093821	2.01734	5e-05
ENSMUSG00000014778	Fhod1	chr8:105326348-105347976	2.0064	0.00015
ENSMUSG00000040616	Tmem51	chr4:142030911-142088099	2.00099	5e-05
ENSMUSG00000067356	B430203G13Rik	chr12:17881943-17947592	1.99056	0.00145
ENSMUSG00000023990	Tfeb	chr17:47737029-47792419	1.9874	5e-05
ENSMUSG00000036564	Ndrg4	chr8:95676979-95719119	1.9828	5e-05
ENSMUSG00000035919	Bbs9	chr9:22475714-22888363	1.97511	0.0001
ENSMUSG00000024617	Camk2a	chr18:60925617-60988152	1.97292	0.0005
ENSMUSG00000020668	Kif3c	chr12:3313778-3532502	1.97211	0.00015
ENSMUSG00000023951	Vegfa	chr17:45980160-46032377	1.96132	5e-05
ENSMUSG00000034295	Fhod3	chr18:24709444-25753983	1.96	0.00265
ENSMUSG00000018752,ENSMUSG00000089669,ENSMUSG00000097328		chr11:69682137-69708120	1.9463	0.0001
ENSMUSG00000059013	Sh2d3c	chr2:32721054-32755512	1.94507	0.00015
ENSMUSG00000019872,ENSMUSG00000019874		chr10:57784878-57831878	1.94275	5e-05
ENSMUSG00000007613	Tgfbr1	chr4:47353221-47459931	1.94184	5e-05
ENSMUSG00000009772	Nuak2	chr1:132316099-132391583	1.92145	5e-05
ENSMUSG00000031574	Star	chr8:25808473-25814723	1.91825	0.00065
ENSMUSG00000022912	Pros1	chr16:62854306-62929346	1.91572	5e-05
ENSMUSG00000040663	Clcf1	chr19:4214237-4223490	1.9153	0.00055
ENSMUSG00000049551	Fzd9	chr5:135248937-135251230	1.91452	0.00025
ENSMUSG00000020184	Mdm2	chr10:117594183-117722784	1.89933	5e-05
ENSMUSG00000036304	Zdhhc23	chr16:43967722-43979485	1.89629	0.00375
ENSMUSG00000065422,ENSMUSG00000073274		chrX:19140355-19168328	1.89481	5e-05
ENSMUSG00000028413	B4galt1	chr4:40776837-40854064	1.89401	5e-05
ENSMUSG00000029161	Cgref1	chr5:30933145-30945480	1.89257	0.00055
ENSMUSG00000064177	Ghrl	chr6:113713492-113719880	1.89253	5e-05
ENSMUSG00000074570	Cass4	chr2:172393458-172508344	1.88396	0.00075
ENSMUSG00000049409	Prokr1	chr6:87578592-87590706	1.88318	5e-05
ENSMUSG00000062175	Tgif2	chr2:156812573-156862945	1.87673	0.0001
ENSMUSG00000028167	Bdh2	chr3:135281220-135304431	1.87246	5e-05
ENSMUSG00000046598	Bdh1	chr16:31422279-31506145	1.87244	5e-05
ENSMUSG00000033871	Ppargc1b	chr18:61181080-61400431	1.87151	0.0028
ENSMUSG00000070044	Fam149a	chr8:45336716-45382291	1.86749	0.0006
ENSMUSG00000052180,ENSMUSG00000069248		chr13:33832344-33905708	1.86348	0.0004
ENSMUSG00000033863	Klf9	chr19:23129414-23196580	1.85391	5e-05
ENSMUSG00000037573	Tob1	chr11:94209885-94262894	1.84405	5e-05
ENSMUSG00000047473	Zfp30	chr7:29783997-29794702	1.83915	0.00055
ENSMUSG00000030407	Qpctl	chr7:19119858-19149308	1.83654	5e-05
ENSMUSG00000040841	Six5	chr7:19094593-19098549	1.81729	0.00205
ENSMUSG00000008398	Elk3	chr10:93160682-93311135	1.81561	5e-05
ENSMUSG00000017400	Stac2	chr11:98036622-98150403	1.81527	0.0037
ENSMUSG00000024187	Itfg3	chr17:26211821-26244223	1.81268	5e-05
ENSMUSG00000027488	Snta1	chr2:154376281-154408099	1.80696	5e-05
ENSMUSG00000055737	Ghr	chr15:3317759-3583492	1.80378	0.0028
ENSMUSG00000036904	Fzd8	chr18:9212855-9216201	1.80114	0.0009
ENSMUSG00000008090	Fgfrl1	chr5:108694228-108706950	1.79785	0.00025
ENSMUSG00000071073	Lrrc73	chr17:46254033-46257376	1.79752	5e-05
ENSMUSG00000057337	Chst3	chr10:60156440-60219531	1.79553	5e-05
ENSMUSG00000025856	Pdgfa	chr5:138957213-139004490	1.791	5e-05
ENSMUSG00000010307	Tmem86a	chr7:47050639-47054776	1.78938	0.0001
ENSMUSG00000023034	Nr4a1	chr15:101250674-101274792	1.77864	5e-05
ENSMUSG00000034936	Arl4d	chr11:101665540-101667832	1.7773	0.0014
ENSMUSG00000034312	Iqsec1	chr6:90659551-90810123	1.77327	0.00155
ENSMUSG00000034783	Cd207	chr6:83671127-83681990	1.77268	5e-05
ENSMUSG00000071042	Rasgrp3	chr17:75435821-75551946	1.77227	0.00035
ENSMUSG00000051212	Gpr183	chr14:121878605-122021035	1.76926	5e-05
ENSMUSG00000020941	Map3k14	chr11:103219511-103267745	1.76563	5e-05
ENSMUSG00000054150	Syne3	chr12:104883198-105010070	1.74177	5e-05
ENSMUSG00000022074	Tnfrsf10b	chr14:69767469-69805547	1.7412	0.00175
ENSMUSG00000062901	Klhl24	chr16:20097553-20129221	1.73969	5e-05
ENSMUSG00000035342	Lzts2	chr19:45015175-45046614	1.73756	5e-05
ENSMUSG00000021690	Jmy	chr13:93430096-93499808	1.73441	5e-05
ENSMUSG00000030556	Lrrc28	chr7:67513409-67645245	1.7316	5e-05
ENSMUSG00000036030	Prtg	chr9:72807273-72917291	1.72818	0.001
-		chr1:101880197-101997289	1.72291	5e-05
ENSMUSG00000041362	4930506M07Rik	chr19:58928574-59089064	1.72072	5e-05
ENSMUSG00000031438	Rnf128	chrX:139563315-139673305	1.71978	5e-05
ENSMUSG00000048756	Foxo3	chr10:42177303-42276755	1.71599	5e-05
ENSMUSG00000032802	Srxn1	chr2:152105515-152159119	1.71314	0.0001
ENSMUSG00000021703	Serinc5	chr13:92611127-92736175	1.70967	0.00035
ENSMUSG00000053716	Dusp7	chr9:106368631-106424721	1.70766	5e-05
ENSMUSG00000042476	Abcb4	chr5:8893558-8959262	1.70702	5e-05
ENSMUSG00000048707	Tprn	chr2:25262617-25269885	1.70612	0.0017
ENSMUSG00000000253		chr13:45467394-45547845	1.70371	5e-05
ENSMUSG00000020674	Pxdn	chr12:29936465-30132624	1.70149	5e-05
ENSMUSG00000021054	Sgpp1	chr12:75679346-75735729	1.69057	5e-05
ENSMUSG00000054951	9130008F23Rik	chr17:40853277-40915965	1.69046	0.0005
ENSMUSG00000018217	Pmp22	chr11:63128981-63205928	1.68393	0.0001
ENSMUSG00000024395	Lims2	chr18:31931400-31958620	1.68245	5e-05
ENSMUSG00000039747	Orai2	chr5:136136145-136171099	1.67658	5e-05
ENSMUSG00000032280	Tle3	chr9:61372365-61425896	1.67105	5e-05
ENSMUSG00000049807	Arhgap23	chr11:97404498-97502402	1.66715	5e-05
ENSMUSG00000025355	Mmp19	chr10:128790944-128804468	1.66094	0.00355
-		chr15:65196250-65197108	1.65901	0.00365
ENSMUSG00000073700	Klhl21	chr4:152008802-152017680	1.65606	5e-05
ENSMUSG00000021559	Dapk1	chr13:60584154-60794095	1.65524	5e-05
ENSMUSG00000020788	Atp2a3	chr11:72961168-73018841	1.65132	5e-05
ENSMUSG00000043439	E130012A19Rik	chr11:97587582-97660367	1.6503	0.00305
ENSMUSG00000055452	Gm7353	chr7:3106744-3136115	1.64828	0.00255
ENSMUSG00000027646	Src	chr2:157367180-157501586	1.64759	0.00135
ENSMUSG00000040363	Bcor	chrX:12021058-12160355	1.64574	5e-05
ENSMUSG00000041132	N4bp2l1	chr5:150522629-150594525	1.64419	0.0007
ENSMUSG00000048285	Frmd6	chr12:70825476-70902232	1.64402	5e-05
ENSMUSG00000026771	Spopl	chr2:23506213-23572106	1.64215	0.00055
ENSMUSG00000017667,ENSMUSG00000027670		chr2:165374263-165400430	1.64104	5e-05
ENSMUSG00000027845	Dclre1b	chr3:103792313-103822025	1.64013	0.0003
ENSMUSG00000022951	Rcan1	chr16:92344587-92541243	1.63639	0.00065
ENSMUSG00000048138	Dmrt2	chr19:25672400-25697355	1.63582	0.0002
ENSMUSG00000029376	Mthfd2l	chr5:90931195-91023101	1.6289	5e-05
ENSMUSG00000007207	Stx1a	chr5:135023481-135051100	1.62754	0.0033
ENSMUSG00000037411	Serpine1	chr5:137046688-137072291	1.62538	5e-05
ENSMUSG00000025255	Zfhx4	chr3:5177585-5437040	1.62498	0.0036
ENSMUSG00000021250	Fos	chr12:85466872-85526031	1.62467	5e-05
ENSMUSG00000036957	Lrfn3	chr7:30355513-30362772	1.62462	0.00015
ENSMUSG00000024486	Hbegf	chr18:36488147-36515805	1.62218	5e-05
ENSMUSG00000096696	Zfp960	chr17:17005138-17089628	1.61788	0.0002
ENSMUSG00000070639	Lrrc8b	chr5:105415774-105490059	1.61313	5e-05
ENSMUSG00000021684	Pde8b	chr13:94976343-95250336	1.60359	0.00035
ENSMUSG00000033016	Nfatc1	chr18:80573848-80965677	1.60221	5e-05
ENSMUSG00000073557	Ppp1r12b	chr1:134709299-134955942	1.59724	0.00425
ENSMUSG00000025880	Smad7	chr18:75367528-75417631	1.5934	0.00055
ENSMUSG00000032068	1600029D21Rik	chr9:50494346-50505639	1.5923	0.00065
ENSMUSG00000029762	Akr1b8	chr6:34350969-34368463	1.58723	5e-05
ENSMUSG00000022856	Tmem41a	chr16:21934257-21947562	1.58345	0.00035
ENSMUSG00000044811	AF251705	chr11:114996720-115008758	1.58139	5e-05
ENSMUSG00000028121	Bcar3	chr3:122419582-122530273	1.58086	5e-05
ENSMUSG00000027611	Procr	chr2:155746539-155755471	1.58076	5e-05
ENSMUSG00000021403,ENSMUSG00000054266		chr13:33027415-33203129	1.57945	0.00195
ENSMUSG00000049588	Ccdc69	chr11:55049730-55078139	1.5787	0.00305
ENSMUSG00000027187	Cat	chr2:103408489-103485160	1.57492	5e-05
ENSMUSG00000039813	Tbc1d2	chr4:46604389-46650209	1.57447	0.00015
ENSMUSG00000019256	Ahr	chr12:35497973-35535038	1.57424	0.0051
ENSMUSG00000052459	Atp6v1a	chr16:44040626-44333196	1.57119	0.00015
ENSMUSG00000039770	Ypel5	chr17:72836682-72876657	1.56833	0.0001
ENSMUSG00000044712	Slc38a6	chr12:73286778-73385821	1.56203	0.0037
ENSMUSG00000089876	Tmem102	chr11:69803602-69806539	1.56055	0.0027
ENSMUSG00000035597	Prpf39	chr12:65036332-65073944	1.55794	0.0008
ENSMUSG00000047037	Nipa1	chr7:55962513-56019954	1.55736	0.002
ENSMUSG00000039680,ENSMUSG00000089774		chr16:92022343-92135791	1.55631	5e-05
ENSMUSG00000068134	Zfp120	chr2:150091296-150136708	1.55364	0.00095
ENSMUSG00000070565	Rasal2	chr1:157096566-157420235	1.55235	0.00455
ENSMUSG00000069833	Ahnak	chr19:8989248-9077067	1.55112	0.00105
ENSMUSG00000003344	Btbd2	chr10:80642616-80657115	1.54913	5e-05
ENSMUSG00000040722	Scamp5	chr9:57441326-57468073	1.54535	5e-05
ENSMUSG00000022419	Deptor	chr15:55099916-55267308	1.54458	0.0005
ENSMUSG00000010051,ENSMUSG00000036091,ENSMUSG00000079334		chr9:107575819-107587425	1.54226	5e-05
ENSMUSG00000046761	Fam83h	chr15:75985588-76014336	1.54189	5e-05
ENSMUSG00000044340	Phlpp1	chr1:106171751-106394250	1.54176	5e-05
ENSMUSG00000092060	Bend4	chr5:67362698-67437990	1.53482	0.00105
ENSMUSG00000041202	Pla2g2d	chr4:138775734-138782046	1.53351	0.00415
ENSMUSG00000034488	Edil3	chr13:88821471-89323223	1.52952	5e-05
ENSMUSG00000037820	Tgm2	chr2:158028477-158146443	1.52317	0.0006
ENSMUSG00000049295	Zfp219	chr14:51984832-52025640	1.52044	0.00215
ENSMUSG00000026189	Pecr	chr1:72236464-72284314	1.51683	5e-05
ENSMUSG00000023067,ENSMUSG00000064147		chr17:29090721-29148980	1.51415	5e-05
ENSMUSG00000028347,ENSMUSG00000028348		chr4:48585104-48706232	1.51147	5e-05
ENSMUSG00000035133	Arhgap5	chr12:52503590-52592539	1.51041	5e-05
ENSMUSG00000044813	Shb	chr4:45423277-45543011	1.50708	0.00065
ENSMUSG00000037706	Cd81	chr7:143021783-143067934	1.50346	5e-05
ENSMUSG00000019984	Med23	chr10:24869985-24927470	1.50289	0.0008
ENSMUSG00000000594		chr11:55098061-55155904	1.49744	5e-05
ENSMUSG00000030872	Gga2	chr7:121986721-122021222	1.49691	5e-05
ENSMUSG00000038244	Mical2	chr7:112225855-112413104	1.49644	5e-05
ENSMUSG00000027843	Ptpn22	chr3:103859702-103913991	1.49452	5e-05
ENSMUSG00000032898	Fbxo21	chr5:117976769-118010200	1.49445	5e-05
ENSMUSG00000050315	Synpo2	chr3:123076518-123236149	1.49367	0.0039
ENSMUSG00000024505	Dtwd2	chr18:49696144-49755601	1.49138	5e-05
ENSMUSG00000049300	Prmt6	chr3:110212037-110285437	1.48411	5e-05
ENSMUSG00000047415	Gpr68	chr12:100752485-101116962	1.48289	0.00215
ENSMUSG00000021792	Fam213a	chr14:40993677-41024320	1.48137	0.0002
ENSMUSG00000007817	Zmiz1	chr14:25455736-25666751	1.47265	0.0009
ENSMUSG00000051367	Six1	chr12:73036473-73053887	1.46719	0.0041
ENSMUSG00000060044	Tmem26	chr10:68723745-68815258	1.46457	5e-05
ENSMUSG00000041607	Mbp	chr18:82475114-82692734	1.46259	5e-05
ENSMUSG00000030259,ENSMUSG00000045110		chr6:145746645-145965223	1.46112	0.0001
ENSMUSG00000042035	Igsf3	chr3:101377082-101479708	1.45886	5e-05
ENSMUSG00000019590	Cyb561	chr11:105933701-105953336	1.45735	0.0024
ENSMUSG00000020592,ENSMUSG00000020594		chr12:8674133-8819796	1.45565	0.0001
ENSMUSG00000062421	Arf2	chr11:103966683-104016379	1.45432	0.00235
ENSMUSG00000051451	Crebzf	chr7:90429801-90447919	1.45327	5e-05
ENSMUSG00000038648	Creb3l2	chr6:36846021-37442192	1.45291	0.00015
ENSMUSG00000028152	Tspan5	chr3:138742194-139075209	1.45195	0.0049
ENSMUSG00000021969	Zdhhc20	chr14:57805293-57890294	1.44859	5e-05
ENSMUSG00000015837	Sqstm1	chr11:50131395-50210827	1.44502	5e-05
ENSMUSG00000056204	Pgpep1	chr8:70646434-70659738	1.44335	5e-05
ENSMUSG00000030657	Xylt1	chr7:117380978-117698545	1.43847	0.00045
ENSMUSG00000075000	Nrbf2	chr10:67266688-67313665	1.43846	5e-05
ENSMUSG00000028893	Sesn2	chr4:132486950-132510508	1.43769	5e-05
ENSMUSG00000042331	Specc1	chr11:61956778-62223013	1.43497	5e-05
ENSMUSG00000024177	Nme4	chr17:26078151-26095508	1.43115	0.00165
ENSMUSG00000081534	Slc48a1	chr15:97744769-97844502	1.43071	5e-05
ENSMUSG00000024251,ENSMUSG00000045817		chr17:84183923-84466226	1.42865	5e-05
ENSMUSG00000006219	Fblim1	chr4:141563179-141606200	1.42416	0.00215
ENSMUSG00000021510,ENSMUSG00000058093,ENSMUSG00000095432		chr13:67424548-67637791	1.42185	0.0031
ENSMUSG00000031508	Ankrd10	chr8:11579094-11635757	1.41547	5e-05
-		chr8:39563667-39576765	1.41486	5e-05
ENSMUSG00000025950	Idh1	chr1:65071289-65186479	1.41236	0.0002
ENSMUSG00000059895	Ptp4a3	chr15:73723144-73839908	1.40433	5e-05
ENSMUSG00000037625	Cldn11	chr3:31149871-31192922	1.40233	5e-05
ENSMUSG00000054967	Zfp647	chr15:76910374-76920879	1.39695	0.0036
ENSMUSG00000024158	Hagh	chr17:24804381-24864525	1.38177	5e-05
ENSMUSG00000034265	Zdhhc14	chr17:5492596-5765128	1.3813	5e-05
ENSMUSG00000004100	Ppan	chr9:20888174-20892451	1.3804	5e-05
ENSMUSG00000039985	Fam60a	chr6:148921034-148947129	1.37742	0.0038
ENSMUSG00000040997	Abhd4	chr14:54254128-54274582	1.37711	5e-05
-		chr1:6407941-6441340	1.3738	5e-05
ENSMUSG00000034271	Jdp2	chr12:85597594-85709087	1.36971	5e-05
ENSMUSG00000026728	Vim	chr2:13495662-13613482	1.36848	5e-05
ENSMUSG00000024812	Tjp2	chr19:24094502-24225026	1.36847	5e-05
ENSMUSG00000039952	Dag1	chr9:108096022-108263936	1.36134	5e-05
ENSMUSG00000028063	Lmna	chr3:88481141-88518585	1.35907	5e-05
ENSMUSG00000067736	Gm10222	chr1:24612403-24612700	1.35809	0.00045
ENSMUSG00000014426	Map3k4	chr17:12227620-12327250	1.35506	5e-05
ENSMUSG00000029570	Lfng	chr5:140607340-140649031	1.35417	0.00055
ENSMUSG00000026365	Cfh	chr1:139862201-140183411	1.35369	0.00065
ENSMUSG00000042197	Zfp451	chr1:33760471-33814595	1.35304	0.00145
ENSMUSG00000029627	Zkscan14	chr5:145194945-145221750	1.35299	0.00325
ENSMUSG00000055053	Nfic	chr10:81396185-81431500	1.35203	0.00175
ENSMUSG00000024228	Nudt12	chr17:58878807-59024981	1.34945	5e-05
ENSMUSG00000004530	Coro1c	chr5:113832585-113908758	1.34933	0.0001
ENSMUSG00000027180	Fbxo3	chr2:103957985-104063240	1.34771	0.0001
ENSMUSG00000025986	Slc39a10	chr1:46770983-46854046	1.34602	5e-05
ENSMUSG00000045312	Lhfpl2	chr13:94053788-94285857	1.34484	0.0028
ENSMUSG00000069237	C78339	chr13:46669482-46678064	1.34282	0.00225
ENSMUSG00000045374	Wdr81	chr11:75440943-75456352	1.34011	5e-05
ENSMUSG00000021375	Kif13a	chr13:46749086-46929718	1.33892	0.0032
ENSMUSG00000062373	Tmem65	chr15:58782030-58823530	1.33526	5e-05
ENSMUSG00000051185	Fam174a	chr1:95282537-95337741	1.33511	5e-05
ENSMUSG00000025993	Slc40a1	chr1:45908069-45925594	1.3349	0.0025
ENSMUSG00000020659	Cbll1	chr12:31390870-31499819	1.33147	5e-05
ENSMUSG00000058152	Chsy3	chr18:59175400-59411049	1.33039	0.00485
ENSMUSG00000008730,ENSMUSG00000027848,ENSMUSG00000091115		chr3:103695540-103791588	1.33014	5e-05
ENSMUSG00000037649	H2-DMa	chr17:34122771-34139101	1.32899	0.00035
ENSMUSG00000037295	Ldlrap1	chr4:134741559-134768024	1.32839	0.0003
ENSMUSG00000032194	Kank2	chr9:21765502-21798575	1.3255	0.00025
ENSMUSG00000034957	Cebpa	chr7:35116502-35150708	1.32471	5e-05
ENSMUSG00000040249	Lrp1	chr10:127525472-127621161	1.32413	0.001
ENSMUSG00000038593	Tctn1	chr5:122206803-122264463	1.32283	0.00035
ENSMUSG00000048279	Sacs	chr14:61138456-61258490	1.32216	5e-05
ENSMUSG00000015575	Atp6v0e	chr17:26676395-26699644	1.31787	5e-05
ENSMUSG00000022253	Nadkd1	chr15:9071259-9110487	1.31632	5e-05
ENSMUSG00000069727	Gm5595	chr7:42660104-42692718	1.3157	0.0046
ENSMUSG00000081853	Gm13735	chr2:87236564-87245660	1.31439	0.0054
ENSMUSG00000025854	Fam20c	chr5:138719737-138810077	1.31288	5e-05
ENSMUSG00000040339	Fam102b	chr3:108940052-109027618	1.31278	5e-05
ENSMUSG00000026469,ENSMUSG00000033722		chr1:155212473-155417415	1.31137	5e-05
ENSMUSG00000022451	Twf1	chr15:94543583-94608940	1.30966	5e-05
ENSMUSG00000029571	Tmem106b	chr6:13069758-13101117	1.30962	0.0011
ENSMUSG00000027324	Rpusd2	chr2:119034789-119043853	1.30933	5e-05
ENSMUSG00000052609	Plekhg3	chr12:76533559-76710547	1.30842	0.0003
ENSMUSG00000025372	Baiap2	chr11:119942762-120006786	1.30517	0.0023
ENSMUSG00000030539	Sema4b	chr7:80186840-80232813	1.30487	0.0015
ENSMUSG00000046808	Atp10d	chr5:72203309-72504473	1.30304	0.00045
ENSMUSG00000042216	Sgsm1	chr5:113243219-113310786	1.30237	5e-05
-		chr16:68580196-68580337	1.30172	0.00075
ENSMUSG00000020823	Sec14l1	chr11:117115167-117196615	1.30129	5e-05
ENSMUSG00000030315	Vgll4	chr6:114643083-114969994	1.30126	0.00035
ENSMUSG00000029587	Zfp12	chr5:143235162-143248834	1.30058	0.00325
ENSMUSG00000038366,ENSMUSG00000089676		chr11:97786428-97884154	1.29939	0.00015
ENSMUSG00000041075	Fzd7	chr1:59482146-59492605	1.2983	0.00035
ENSMUSG00000005204	Senp3	chr11:69672899-69682084	1.29814	5e-05
ENSMUSG00000055013	Agap1	chr1:89454810-89933290	1.29769	5e-05
ENSMUSG00000002210,ENSMUSG00000054342		chr7:24342039-24422778	1.29319	5e-05
ENSMUSG00000015202	Cnksr3	chr10:7119062-7212237	1.29314	0.0038
ENSMUSG00000027510	Rbm38	chr2:173020497-173034742	1.29227	0.0003
ENSMUSG00000027855	Sycp1	chr3:102789129-102936100	1.28989	0.00305
ENSMUSG00000070047	Fat1	chr8:44905244-45089851	1.28671	5e-05
ENSMUSG00000051098	Mblac2	chr13:81711416-81753275	1.28497	0.00185
ENSMUSG00000036620	Mgat4b	chr11:50210889-50235114	1.28468	5e-05
ENSMUSG00000030844	Rgs10	chr7:128335521-128418758	1.28158	5e-05
-		chr3:131283788-131285159	1.28041	0.00135
ENSMUSG00000030342	Cd9	chr6:125419393-125534297	1.28008	5e-05
ENSMUSG00000022114	Spry2	chr14:105886377-105897009	1.27969	0.0015
-		chr13:46464840-46464890	1.27966	0.00095
ENSMUSG00000005951	Shpk	chr11:73199459-73224511	1.27681	0.0007
ENSMUSG00000059248	Sept9	chr11:117199660-117389907	1.27603	5e-05
ENSMUSG00000026211,ENSMUSG00000032997		chr1:75450435-75506452	1.27404	5e-05
ENSMUSG00000026389	Steap3	chr1:120190756-120272705	1.27327	5e-05
ENSMUSG00000028601	Echdc2	chr4:108165436-108179308	1.27124	0.00515
ENSMUSG00000025025	Mxi1	chr19:53262042-53401596	1.27095	0.0051
ENSMUSG00000025019,ENSMUSG00000074873,ENSMUSG00000090673		chr19:41482644-41743665	1.26921	0.00165
ENSMUSG00000075600	Zc3h3	chr15:75754431-75841915	1.2667	5e-05
ENSMUSG00000083563	Gm13340	chr2:22227502-22618252	1.26354	0.0001
ENSMUSG00000034612	Chst11	chr10:82985497-83195900	1.25977	0.0002
ENSMUSG00000026811,ENSMUSG00000079442		chr2:32587065-32620810	1.25801	0.00025
ENSMUSG00000056014	A430033K04Rik	chr5:138622858-138655461	1.25632	0.0004
ENSMUSG00000060681	Slc9a6	chrX:56607639-56664230	1.25582	0.0005
ENSMUSG00000032440	Tgfbr2	chr9:116087697-116175363	1.25058	5e-05
ENSMUSG00000020326	Ccng1	chr11:40733634-40755390	1.24846	0.0009
ENSMUSG00000026869	Psmd5	chr2:34851565-34870983	1.24372	5e-05
ENSMUSG00000020105	Lrig3	chr10:125966218-126015359	1.24194	0.0036
ENSMUSG00000024891	Slc29a2	chr19:5021734-5031971	1.23399	5e-05
ENSMUSG00000032251	Irak1bp1	chr9:82829579-82847692	1.23303	0.0002
ENSMUSG00000022010	Tsc22d1	chr14:76414082-76556687	1.23164	0.0001
ENSMUSG00000063760	Rnf217	chr10:31501886-31609184	1.22971	0.0011
ENSMUSG00000022947	Cbr3	chr16:93683214-93690990	1.22839	0.0024
ENSMUSG00000026335	Pam	chr1:97795113-98095646	1.22773	0.0045
ENSMUSG00000053559	Smagp	chr15:100621341-100636865	1.22699	0.0004
ENSMUSG00000085795	Zfp703	chr8:26940684-27002431	1.22556	0.00055
ENSMUSG00000010047	Hyal2	chr9:107569116-107572945	1.2252	5e-05
ENSMUSG00000031622	Sin3b	chr8:72723272-72758203	1.22322	5e-05
ENSMUSG00000024782	Ak3	chr19:28973472-29047961	1.22282	0.0018
ENSMUSG00000034105	Tldc1	chr8:119700008-119778416	1.22057	5e-05
ENSMUSG00000058515	Olfr933	chr9:38952339-38992643	1.21574	0.00065
ENSMUSG00000046841	Ckap4	chr10:84474838-84553338	1.21471	5e-05
ENSMUSG00000046185	Zfp84	chr7:29768548-29781555	1.21462	5e-05
ENSMUSG00000001504		chr13:72628714-72636412	1.21138	0.00015
ENSMUSG00000072720	Myo18b	chr5:112688875-112896362	1.21036	0.00055
ENSMUSG00000044095	Ccdc166	chr15:75979871-75982285	1.20898	0.0003
ENSMUSG00000058503	Fam133b	chr5:3543825-3647995	1.2032	0.0008
ENSMUSG00000029416	Slc15a4	chr5:127241807-127708754	1.19843	0.00015
ENSMUSG00000031642	Sh3rf1	chr8:61224170-61418907	1.19772	0.00355
ENSMUSG00000024913	Lrp5	chr19:3584822-3686564	1.19623	5e-05
ENSMUSG00000039043	2610034B18Rik	chr7:79925360-79935359	1.19493	5e-05
ENSMUSG00000051339	2900026A02Rik	chr5:113086322-113214504	1.19474	0.00035
ENSMUSG00000036555	Iqce	chr5:140661826-140702378	1.19091	0.0051
ENSMUSG00000034641,ENSMUSG00000063193		chr11:114890040-114990152	1.19022	0.00385
ENSMUSG00000015143	Actn1	chr12:80136774-80269438	1.18628	5e-05
ENSMUSG00000020034	Tcp11l2	chr10:84576625-84614359	1.18622	0.00085
ENSMUSG00000056952	Tatdn2	chr6:113697013-113713433	1.18506	5e-05
ENSMUSG00000055452	Gm7353	chr7:3106744-3136115	1.18396	0.0032
ENSMUSG00000049130	C5ar1	chr7:16246742-16259540	1.18345	5e-05
ENSMUSG00000041695	Kcnj2	chr11:111054824-111092301	1.18267	0.0001
ENSMUSG00000051335	Gfod1	chr13:43195240-43304339	1.17994	5e-05
ENSMUSG00000075486	Commd6	chr14:101433717-101640686	1.17849	5e-05
ENSMUSG00000022799	Arhgap31	chr16:38593274-38713274	1.17708	5e-05
ENSMUSG00000038843	Gcnt1	chr19:17291674-17379968	1.17455	0.0012
ENSMUSG00000024646	Cyb5	chr18:84802050-84905650	1.16699	5e-05
ENSMUSG00000040907	Atp1a3	chr7:24978159-25005957	1.16465	5e-05
ENSMUSG00000030393	Zik1	chr7:10487228-10495394	1.16453	0.0005
ENSMUSG00000002731	Prkra	chr2:76610284-76648019	1.16359	0.0002
ENSMUSG00000016382	Pls3	chrX:75706931-75875182	1.16079	5e-05
ENSMUSG00000028991	Mtor	chr4:148445324-148557683	1.16007	0.0019
ENSMUSG00000020483	Dynll2	chr11:87940666-87987533	1.15927	5e-05
ENSMUSG00000051978	Erich1	chr8:14018330-14090327	1.15824	0.0001
ENSMUSG00000021127	Zfp36l1	chr12:80072995-80113013	1.156	0.00085
ENSMUSG00000029763	Exoc4	chr6:33249084-33973983	1.15163	0.0007
ENSMUSG00000022018	Rgcc	chr14:79288755-79301645	1.15149	0.00165
ENSMUSG00000066324	Impad1	chr4:4713385-4793355	1.14734	5e-05
ENSMUSG00000054708	Ankrd24	chr10:81628539-81673481	1.14378	0.00385
ENSMUSG00000025277	Abhd6	chr14:8002887-8078539	1.14356	0.00025
ENSMUSG00000026321	Tnfrsf11a	chr1:105780272-105877956	1.14205	5e-05
ENSMUSG00000070526	Peg12	chr7:62461778-62466969	1.1414	0.0002
ENSMUSG00000058761	Rnf169	chr7:99859217-99980458	1.1394	5e-05
ENSMUSG00000020546,ENSMUSG00000081043		chr11:90476491-90638111	1.13824	0.00105
ENSMUSG00000064210	Ano6	chr15:95787855-96014208	1.1356	5e-05
ENSMUSG00000020009	Ifngr1	chr10:19591948-19642019	1.1353	0.00055
ENSMUSG00000040710	St8sia4	chr1:95575659-95671638	1.1338	5e-05
ENSMUSG00000023191	Leprel2	chr6:124841088-124857919	1.13173	0.0014
ENSMUSG00000008429	Herpud2	chr9:25108127-25164894	1.12871	5e-05
ENSMUSG00000036155	Mgat5	chr1:127204985-127678096	1.12807	0.00035
ENSMUSG00000074212	Dnajb14	chr3:137867674-137916563	1.1235	0.00115
ENSMUSG00000037172	E330009J07Rik	chr6:40400352-40436135	1.1233	5e-05
ENSMUSG00000026509	Capn2	chr1:182409171-182517745	1.12079	5e-05
ENSMUSG00000044636	Csrnp2	chr15:100479569-100495239	1.12	0.0009
ENSMUSG00000000420		chr18:24205343-24286818	1.1192	0.0052
ENSMUSG00000018983,ENSMUSG00000036995		chr4:136172281-136245216	1.11856	5e-05
ENSMUSG00000036197	Gxylt1	chr15:93222547-93275161	1.11547	0.00025
ENSMUSG00000003269	Cyth2	chr7:45776639-45814581	1.11296	5e-05
ENSMUSG00000040659	Efhd2	chr4:141793611-142015082	1.11229	5e-05
ENSMUSG00000027439	Gzf1	chr2:148679395-148692949	1.11014	5e-05
ENSMUSG00000050335	Lgals3	chr14:47367750-47421174	1.10984	5e-05
ENSMUSG00000030148	Clec4a2	chr6:123106427-123228902	1.10931	0.00125
ENSMUSG00000035062	Zc4h2	chrX:95639192-95658695	1.10881	0.0007
ENSMUSG00000032846	Zswim6	chr13:107677769-107890064	1.10868	0.00025
ENSMUSG00000034926	Dhcr24	chr4:106541993-106617241	1.10841	5e-05
ENSMUSG00000022629	Kif21a	chr15:90933275-91049948	1.10459	0.00175
ENSMUSG00000029223	Uchl1	chr5:66626494-66715968	1.10232	0.0024
ENSMUSG00000032350	Gclc	chr9:77754531-77826214	1.10163	5e-05
ENSMUSG00000039987	Phtf2	chr5:20713009-20882124	1.09979	0.0013
ENSMUSG00000037280	Galnt6	chr15:100691808-100729376	1.0995	5e-05
ENSMUSG00000049086	Bmyc	chr2:25705849-25753869	1.0982	0.0001
ENSMUSG00000021298	Gpr132	chr12:112831964-112868375	1.0976	0.0007
ENSMUSG00000039693	Msantd3	chr4:48539934-48566214	1.09704	0.0001
ENSMUSG00000027438	Napb	chr2:148693984-148739193	1.09311	0.0025
ENSMUSG00000023232	Serinc2	chr4:130231346-130279218	1.09236	0.0002
ENSMUSG00000079003	Samd1	chr8:83997671-84000473	1.09202	0.0001
ENSMUSG00000003031	Cdkn1b	chr6:134869092-134951576	1.092	0.0023
ENSMUSG00000020889	Nr1d1	chr11:98740637-98778256	1.09169	0.0007
-		chr1:118725228-118774890	1.08959	0.0054
ENSMUSG00000059975	Zfp74	chr7:29920979-29955992	1.08958	0.00075
ENSMUSG00000003518	Dusp3	chr11:101926366-101992264	1.08581	0.00345
ENSMUSG00000028980	H6pd	chr4:149979191-150009023	1.08349	0.0021
ENSMUSG00000031521	Aga	chr8:53511701-53523422	1.08201	5e-05
ENSMUSG00000018199	Trove2	chr1:143735304-143777068	1.08164	0.00285
-		chr3:65968723-65969141	1.07894	0.0025
ENSMUSG00000037339	Fam53a	chr5:33582093-33629635	1.07571	0.0017
ENSMUSG00000029050	Ski	chr4:155086576-155222886	1.07506	5e-05
ENSMUSG00000072894	Ppp1r2-ps2	chr6:90905698-90906507	1.07407	0.00515
ENSMUSG00000002741	Ykt6	chr11:5955692-6066362	1.07164	5e-05
ENSMUSG00000056666	Retsat	chr6:72598474-72617000	1.06926	0.003
ENSMUSG00000036781	Rps27l	chr9:66946085-66949516	1.06852	5e-05
ENSMUSG00000021592	Arsk	chr13:76030635-76098660	1.06715	0.00295
ENSMUSG00000028630	Dyrk2	chr10:118829636-118869483	1.06629	0.00085
ENSMUSG00000041779	Tram2	chr1:20996295-21079229	1.06534	0.001
ENSMUSG00000074277	Phldb3	chr7:24611170-24629337	1.06517	0.00065
ENSMUSG00000035847	Ids	chrX:70334173-70365084	1.06422	0.00085
ENSMUSG00000031834,ENSMUSG00000031838		chr8:70762664-70776713	1.05932	5e-05
ENSMUSG00000021306	Gpr137b	chr13:13275132-13393647	1.05773	5e-05
ENSMUSG00000021608	Lpcat1	chr13:73451427-73578672	1.05525	0.00025
ENSMUSG00000026879	Gsn	chr2:35256383-35307901	1.05488	5e-05
ENSMUSG00000029047	Pex10	chr4:155067015-155072662	1.05478	0.0005
ENSMUSG00000045248	Med26	chr8:72492933-72551137	1.05459	0.00515
ENSMUSG00000039943	Plcb4	chr2:135659010-136069917	1.05353	0.00115
ENSMUSG00000015846	Rxra	chr2:27676439-27790341	1.05308	0.00325
ENSMUSG00000020644	Id2	chr12:25093798-25096092	1.04995	0.0004
ENSMUSG00000040848	Sft2d2	chr1:165134896-165194433	1.047	5e-05
ENSMUSG00000032633	Flcn	chr11:59791407-59810026	1.04699	0.00015
ENSMUSG00000043252	Tmem64	chr4:15265745-15329337	1.04631	0.0015
ENSMUSG00000025534	Gusb	chr5:129989009-130003049	1.03936	5e-05
ENSMUSG00000057193	Slc44a2	chr9:21295456-21355125	1.03902	5e-05
ENSMUSG00000005413	Hmox1	chr8:75083232-75107910	1.03709	5e-05
ENSMUSG00000042148	Cox10	chr11:63885791-64083259	1.03543	0.00055
ENSMUSG00000021876,ENSMUSG00000072115		chr14:51091076-51154953	1.03421	0.0028
ENSMUSG00000068335	Dok1	chr6:83030882-83033471	1.03412	5e-05
ENSMUSG00000082790	Gm12155	chr11:44356681-44387285	1.03288	0.00235
ENSMUSG00000025351	Cd63	chr10:128908918-128924035	1.03214	0.00015
ENSMUSG00000032300	1700017B05Rik	chr9:57236555-57262614	1.03177	5e-05
ENSMUSG00000088288	Gm23591	chr16:68878606-68926719	1.03101	0.0031
ENSMUSG00000030108	Slc6a13	chr6:121300226-121337733	1.03068	5e-05
ENSMUSG00000006373	Pgrmc1	chrX:36598183-36649032	1.02999	5e-05
ENSMUSG00000022553	Maf1	chr15:76351263-76354380	1.02879	0.00265
ENSMUSG00000039828	Wdr70	chr15:7873054-8099209	1.026	5e-05
ENSMUSG00000024912	Fosl1	chr19:5447601-5458047	1.02417	5e-05
ENSMUSG00000004558	Ndrg2	chr14:51905159-51914142	1.0216	5e-05
ENSMUSG00000002778	Kdelr1	chr7:45872771-45884312	1.0214	5e-05
ENSMUSG00000039316	Rftn1	chr17:49953406-50190674	1.02048	0.00015
ENSMUSG00000038002	Cramp1l	chr17:24961227-25015758	1.02026	0.00065
ENSMUSG00000040410	Fbxl4	chr4:22357542-22434091	1.02001	0.00035
ENSMUSG00000052656	Rnf103	chr6:71493893-71525020	1.01261	0.0006
ENSMUSG00000017686	Rhot1	chr11:80209018-80285009	1.01217	5e-05
ENSMUSG00000001630		chr6:146724994-146784100	1.00956	0.0002
ENSMUSG00000020053	Igf1	chr10:87826376-87950880	1.00895	0.0014
ENSMUSG00000020611	Gna13	chr11:109322245-109420962	1.00691	0.0015
ENSMUSG00000044134	Fam109a	chr5:121848315-122055654	1.00601	0.00085
ENSMUSG00000054364	Rhob	chr12:8448499-8506940	1.0057	5e-05
ENSMUSG00000025008	Tctn3	chr19:40595061-40612243	1.00024	0.00315
ENSMUSG00000031996	Aplp2	chr9:31089401-31233992	0.999865	5e-05
ENSMUSG00000038214	Bend3	chr10:43479086-43515399	0.997986	0.0002
ENSMUSG00000096449	Gm4076	chr13:85105770-85127520	0.997495	0.00345
ENSMUSG00000029501	Ankle2	chr5:110231003-110286216	0.993756	0.00475
ENSMUSG00000020307	Cdc34	chr10:79681815-79695261	0.990554	5e-05
ENSMUSG00000025348	Itga7	chr10:128933812-128960988	0.986894	0.00145
ENSMUSG00000024883	Rin1	chr19:5050737-5066067	0.986741	0.0036
ENSMUSG00000025078	Nhlrc2	chr19:56529158-56604852	0.984992	0.00105
ENSMUSG00000020097	Sgpl1	chr10:61080275-61147703	0.98192	0.0003
ENSMUSG00000024098	Twsg1	chr17:65890714-66077089	0.981566	0.00395
ENSMUSG00000013539	Tango2	chr16:18300821-18348103	0.98057	0.0022
ENSMUSG00000023994	Nfya	chr17:48357332-48409906	0.980524	0.00085
ENSMUSG00000025171	Ubtd1	chr19:41981527-42070953	0.979256	0.00015
ENSMUSG00000044345	Marveld1	chr19:42139939-42160775	0.977324	5e-05
ENSMUSG00000001642		chr6:34256048-34324249	0.976866	0.0002
ENSMUSG00000038732	Mboat1	chr13:30058676-30246717	0.97575	0.0039
ENSMUSG00000053801,ENSMUSG00000058743		chr7:45816460-45830944	0.974933	5e-05
ENSMUSG00000046186	Cd109	chr9:78615545-78789760	0.974017	0.0001
ENSMUSG00000050103	Agmo	chr12:37241640-37582243	0.972618	0.0053
ENSMUSG00000030688	Stard10	chr7:101313932-101346626	0.972538	0.00365
ENSMUSG00000053581	Zfand2a	chr5:139463411-139484549	0.968877	0.00325
ENSMUSG00000038406	Scaf1	chr7:45002943-45021827	0.966995	0.0025
ENSMUSG00000068394	Cep152	chr2:125530403-125625113	0.966465	0.0026
ENSMUSG00000075470	Alg10b	chr15:90191184-90264132	0.964539	5e-05
ENSMUSG00000057134	Ado	chr10:67412682-67562447	0.961	0.0013
ENSMUSG00000045730	Adrb2	chr18:62156986-62179978	0.958116	0.005
ENSMUSG00000091401,ENSMUSG00000092193		chr7:41599244-41727193	0.957476	0.00105
ENSMUSG00000031278	Acsl4	chrX:142271545-142442660	0.957378	0.0007
ENSMUSG00000044030	Irf2bp1	chr7:18985809-19023538	0.955887	0.00105
ENSMUSG00000034931	Dhx8	chr11:101732918-101806278	0.953277	5e-05
ENSMUSG00000054648,ENSMUSG00000060427		chr8:69610582-69717007	0.951226	0.00035
ENSMUSG00000041417	Pik3r1	chr13:101680760-101768217	0.950202	0.0011
ENSMUSG00000048897	Zfp710	chr7:80024813-80092925	0.947928	5e-05
ENSMUSG00000021356	Irf4	chr13:30749225-30766927	0.945879	0.00235
ENSMUSG00000047777	Phf13	chr4:151989630-151996258	0.943359	0.0028
ENSMUSG00000034889	Cactin	chr10:81320934-81326251	0.941173	5e-05
ENSMUSG00000096887	Gm20594	chr6:79771279-79860475	0.940349	0.00185
ENSMUSG00000032349	Elovl5	chr9:77886270-77984519	0.939368	0.00305
ENSMUSG00000032120	C2cd2l	chr9:44309236-44320282	0.938983	0.0007
ENSMUSG00000061759	1700052N19Rik	chr10:4432466-4465578	0.93666	0.00055
ENSMUSG00000027088	Phospho2	chr2:69789622-69802228	0.934558	0.00335
ENSMUSG00000033565	Rbfox2	chr15:77078989-77307053	0.934474	0.00105
ENSMUSG00000037679	Inf2	chr12:112588782-112615587	0.931173	5e-05
ENSMUSG00000082791	Gm4875	chr6:117997080-118047048	0.931085	0.0012
ENSMUSG00000083240	Gm13453	chr2:39966162-40127927	0.929586	0.0017
ENSMUSG00000039105	Atp6v1g1	chr4:63544771-63550750	0.928398	0.0001
ENSMUSG00000059482	2610301B20Rik	chr4:10874497-10899425	0.927609	0.0028
ENSMUSG00000040146	Rgl3	chr9:21971459-22002634	0.922515	0.00455
ENSMUSG00000030104	Edem1	chr6:108828108-108882705	0.92242	5e-05
ENSMUSG00000039168	Dap	chr15:31175616-31367759	0.920509	5e-05
ENSMUSG00000070348	Ccnd1	chr7:144915099-144952608	0.919868	0.0044
ENSMUSG00000033323	Ctdp1	chr18:80407958-80475681	0.918993	0.00025
ENSMUSG00000032840	2410131K14Rik	chr5:118245226-118266093	0.918702	0.0001
ENSMUSG00000021508	Cxcl14	chr13:56270855-56296551	0.917176	5e-05
ENSMUSG00000008301,ENSMUSG00000032900		chr18:56509686-56662236	0.91699	0.0003
ENSMUSG00000039450	Dcxr	chr11:120725398-120727281	0.916125	0.00185
ENSMUSG00000029338	Antxr2	chr5:97867550-98031128	0.915964	0.0006
ENSMUSG00000026640	Plxna2	chr1:194619828-194847491	0.909453	0.004
ENSMUSG00000037405	Icam1	chr9:21015243-21039283	0.906634	0.0001
ENSMUSG00000043421,ENSMUSG00000079652		chr6:29231932-29290680	0.906086	0.0011
ENSMUSG00000052688	5430435G22Rik	chr1:131688682-131717167	0.905605	0.00365
ENSMUSG00000062995	Ica1	chr6:8630518-8778488	0.90209	0.00435
ENSMUSG00000020422	Tns3	chr11:8383136-8664549	0.902008	0.00065
ENSMUSG00000020170	Frs2	chr10:117066267-117148518	0.900687	0.0011
ENSMUSG00000049339	Fam134a	chr1:75134127-75163365	0.899759	0.00065
ENSMUSG00000022965	Ifngr2	chr16:91465103-91570431	0.899041	0.00135
ENSMUSG00000021939	Ctsb	chr14:63111750-63177793	0.896608	0.0009
ENSMUSG00000021556	Golm1	chr13:59634993-59706197	0.895351	0.00065
ENSMUSG00000023147	Wrb	chr16:96145399-96192257	0.89526	0.0008
ENSMUSG00000033610	Pank1	chr19:34795820-34879455	0.8934	0.00435
ENSMUSG00000035158	Mitf	chr6:97807016-98052041	0.891116	0.0048
ENSMUSG00000027544	Nfatc2	chr2:168458241-168601657	0.890688	0.00055
ENSMUSG00000036430	Tbcc	chr17:46890620-46892463	0.888442	0.00025
ENSMUSG00000031007	Atp6ap2	chrX:12565697-12673668	0.884547	0.00065
ENSMUSG00000024659	Anxa1	chr19:20353606-20422787	0.883845	0.0002
ENSMUSG00000029249	Rest	chr5:77219671-77286432	0.882366	0.00105
ENSMUSG00000037499	Nenf	chr1:191301408-191318194	0.881701	0.00085
ENSMUSG00000041957	Pkp2	chr16:16186918-16272826	0.880515	0.00355
ENSMUSG00000038346	Zfp384	chr6:125009013-125038107	0.87944	0.00195
ENSMUSG00000006019	Dhx34	chr7:16130299-16230465	0.878352	0.00065
ENSMUSG00000037669	1110057K04Rik	chr12:8208106-8392652	0.878153	0.0006
ENSMUSG00000011837	Snapc2	chr8:4253101-4256219	0.875842	0.0012
ENSMUSG00000005034	Prkacb	chr3:146690004-146812960	0.872189	0.00125
ENSMUSG00000021701	Plk2	chr13:110395043-110418241	0.869611	0.0032
ENSMUSG00000021645	Smn1	chr13:100124847-100137699	0.864232	0.00465
ENSMUSG00000031578	Mak16	chr8:31132148-31168783	0.86152	0.0004
ENSMUSG00000045414	1190002N15Rik	chr9:94484729-94538179	0.861405	0.00235
ENSMUSG00000044456	Rin3	chr12:102283047-102390938	0.858233	0.0016
ENSMUSG00000026223	Itm2c	chr1:85894280-85908702	0.856056	0.00135
ENSMUSG00000001473		chr18:67390687-67404325	0.855384	0.00015
ENSMUSG00000050953	Gja1	chr10:56377299-56437728	0.855099	0.0027
ENSMUSG00000050148	Ubqln2	chrX:153467467-153519794	0.854203	0.0034
ENSMUSG00000032261	Sh3bgrl2	chr9:83547992-83639619	0.851575	0.00035
ENSMUSG00000030847	Bag3	chr7:128509087-128562780	0.85156	0.00025
ENSMUSG00000027314,ENSMUSG00000034216		chr2:119288739-119335962	0.850745	0.00045
ENSMUSG00000055612	Cdca7	chr2:72476158-72510126	0.845888	0.00145
ENSMUSG00000040751	Lat2	chr5:134599137-134615028	0.845344	0.0001
ENSMUSG00000039483	Asb6	chr2:30823096-30830333	0.845138	0.0014
ENSMUSG00000020525	Ppm1d	chr11:85311243-85347066	0.844769	0.0014
ENSMUSG00000045165	AI467606	chr7:127091435-127094049	0.844671	0.00045
ENSMUSG00000021996	Esd	chr14:74732234-74750954	0.841637	0.00355
ENSMUSG00000029922	Mkrn1	chr6:39397803-39427237	0.840566	0.00195
ENSMUSG00000026439,ENSMUSG00000048174		chr1:132477365-132508637	0.840479	0.0006
ENSMUSG00000030232	Aebp2	chr6:140622066-140681725	0.839583	0.0047
ENSMUSG00000024234	Mtpap	chr18:4373668-4433840	0.838273	0.0012
ENSMUSG00000005054	Cstb	chr10:78416041-78464999	0.837935	0.0036
ENSMUSG00000036894	Rap2b	chr3:61336809-61397335	0.834961	0.0005
ENSMUSG00000038280	Ostm1	chr10:42583821-42721934	0.834462	0.00335
ENSMUSG00000042997	Nhlrc3	chr3:53439959-53463323	0.831584	0.0019
ENSMUSG00000025086	Trub1	chr19:57452905-57501023	0.830709	0.00365
ENSMUSG00000057691	Zfp746	chr6:48055798-48086596	0.830482	0.0011
ENSMUSG00000050552	Lamtor4	chr5:138255607-138259398	0.830261	0.001
ENSMUSG00000003948	Mmd	chr11:90187683-90278589	0.829767	0.00135
ENSMUSG00000038604	Fam65a	chr8:105605228-105622214	0.828322	0.0028
ENSMUSG00000029311	Hsd17b11	chr5:103989761-104027988	0.827886	0.00125
ENSMUSG00000027193	Api5	chr2:94300766-94438138	0.816891	0.0016
ENSMUSG00000046791	2410016O06Rik	chr12:83930342-83984852	0.815735	0.0004
ENSMUSG00000053870	Fpgt	chr3:154786301-155093378	0.815051	0.0033
ENSMUSG00000035828	Pim3	chr15:88842056-88954418	0.814647	0.00065
ENSMUSG00000032491	Nradd	chr9:110621133-110624557	0.814414	0.00405
ENSMUSG00000023348,ENSMUSG00000037344		chr5:137309760-137347630	0.81419	0.0016
ENSMUSG00000037526	Atg14	chr14:47540892-47568434	0.810935	0.004
ENSMUSG00000038886	Man2a2	chr7:80343102-80371375	0.810182	0.0033
ENSMUSG00000023795	Pisd-ps2	chr17:3076031-3084579	0.807857	0.0041
ENSMUSG00000010290	AI597479	chr1:43098709-43121619	0.807184	0.002
ENSMUSG00000020859	Spag9	chr11:93996090-94169396	0.804612	0.00525
ENSMUSG00000027227	Sord	chr2:122234748-122265340	0.803795	0.0035
ENSMUSG00000030605	Mfge8	chr7:79115099-79149104	0.803217	0.00045
ENSMUSG00000063410	Stk24	chr14:121035199-121379982	0.802514	0.00095
ENSMUSG00000019487	Trip10	chr17:57249450-57268023	0.798866	0.00475
ENSMUSG00000046562	Unc119b	chr5:115122549-115134975	0.792685	0.00525
ENSMUSG00000088422	Gm22553	chr5:79616127-79667106	0.792483	0.0023
ENSMUSG00000024978	Gpam	chr19:55048456-55099461	0.791241	0.0034
ENSMUSG00000036103	Colec12	chr18:9707579-9934765	0.790906	0.0005
ENSMUSG00000005069	Pex5	chr6:124390608-124415067	0.790564	0.00245
ENSMUSG00000002257	Def6	chr17:28207710-28228843	0.790171	0.0014
ENSMUSG00000020190	Mknk2	chr10:80665302-80676287	0.788437	0.00185
ENSMUSG00000022526	Zfp251	chr15:76832292-76871435	0.786618	0.00355
ENSMUSG00000025034	Trim8	chr19:46396895-46528397	0.784271	0.00235
ENSMUSG00000003135	Cnot11	chr1:39534991-39546889	0.784126	0.0015
ENSMUSG00000038650	Rnh1	chr7:141157635-141172851	0.783578	0.00055
ENSMUSG00000034714	Ttyh2	chr11:114675428-114757889	0.783284	0.0013
ENSMUSG00000047036	Zfp445	chr9:122848927-122865978	0.781896	0.00125
ENSMUSG00000054408	Spcs3	chr8:54491001-54529998	0.77917	0.00085
ENSMUSG00000003380	Rabac1	chr7:24966644-24972763	0.778374	0.0014
ENSMUSG00000064215	Ifi27l1	chr12:103430486-103440439	0.778199	0.00145
ENSMUSG00000024286	Ccny	chr18:9270198-9450150	0.774533	0.0022
ENSMUSG00000049504	Proser1	chr3:53463587-53481761	0.774093	0.0033
ENSMUSG00000026377	Mki67ip	chr1:118321821-118372177	0.771831	0.00075
ENSMUSG00000024579	Pcyox1l	chr18:61675464-61707635	0.771425	0.00345
ENSMUSG00000023932	Cdc5l	chr17:45391882-45433707	0.767833	0.0012
ENSMUSG00000004394	Tmed4	chr11:6268330-6274870	0.767395	0.0046
ENSMUSG00000061024	Rrs1	chr1:9528427-9631212	0.766699	0.00525
ENSMUSG00000021978	Extl3	chr14:64950016-65098214	0.765775	0.00185
ENSMUSG00000026827	Gpd2	chr2:57236226-57418456	0.763264	0.0042
ENSMUSG00000061838	Suclg2	chr6:95436334-95718837	0.762498	0.002
ENSMUSG00000022760	Thap7	chr16:17527560-17531136	0.762236	0.0035
ENSMUSG00000018932	Map2k3	chr11:60902245-60989590	0.76067	0.00325
ENSMUSG00000056493	Foxk1	chr5:142401496-142462215	0.760592	0.0016
ENSMUSG00000083282	Ctsf	chr19:4855128-4877909	0.757269	0.0014
ENSMUSG00000031446,ENSMUSG00000031447		chr8:13105617-13322924	0.753621	0.0013
ENSMUSG00000015759	Cnih	chr14:46775581-46788411	0.752688	0.0011
ENSMUSG00000040151	Hs2st1	chr3:144406988-144570181	0.751302	0.0051
ENSMUSG00000024621	Csf1r	chr18:61100582-61177050	0.751144	0.0007
ENSMUSG00000022174	Dad1	chr14:54199084-54254104	0.744262	0.0013
ENSMUSG00000063146	Clip2	chr5:134340441-134552434	0.74312	0.00205
ENSMUSG00000032601	Prkar2a	chr9:108692142-108775864	0.741928	0.00135
ENSMUSG00000054027	Nt5dc3	chr10:86779004-87028015	0.741032	0.0016
ENSMUSG00000006134	Crkl	chr16:17451986-17507485	0.735102	0.002
ENSMUSG00000053253	Ndfip2	chr14:105258572-105332450	0.733947	0.00445
ENSMUSG00000029405	G3bp2	chr5:92043063-92083735	0.722737	0.0011
ENSMUSG00000030213,ENSMUSG00000053935		chr6:136518850-136661928	0.720584	0.0054
ENSMUSG00000024785	Rcl1	chr19:29101374-29143843	0.720369	0.00175
ENSMUSG00000021710	Nln	chr13:104009875-104109628	0.719471	0.00395
ENSMUSG00000051989	Smim11	chr16:92301280-92313043	0.719271	0.0049
ENSMUSG00000027878	Notch2	chr3:98013521-98157559	0.718553	0.00135
ENSMUSG00000054115	Skp2	chr15:9111981-9140451	0.718177	0.00425
ENSMUSG00000025503,ENSMUSG00000025504,ENSMUSG00000091083		chr7:141338879-141407340	0.715056	0.00135
ENSMUSG00000022508	Bcl6	chr16:23955319-23988852	0.71417	0.00205
ENSMUSG00000022387	Brd1	chr15:88639597-88734233	0.71286	0.00515
ENSMUSG00000023353	Agap3	chr5:24451867-24527276	0.712854	0.0033
ENSMUSG00000030942	Thumpd1	chr7:119667031-119720780	0.712381	0.00155
ENSMUSG00000033386	Frrs1	chr3:116821765-116984406	0.711831	0.00265
ENSMUSG00000025260	Hsd17b10	chrX:152001820-152016295	0.709409	0.00265
ENSMUSG00000021890	Eaf1	chr14:31495078-31677225	0.706824	0.0026
ENSMUSG00000021681	Aggf1	chr13:95350682-95375352	0.702707	0.00145
ENSMUSG00000029328	Hnrpdl	chr5:99999225-100039865	0.70241	0.0034
ENSMUSG00000032462	Pik3cb	chr9:99006964-99140621	0.700493	0.00505
ENSMUSG00000039202	Abhd2	chr7:79273200-79370924	0.699254	0.0043
ENSMUSG00000024867	Pip5k1b	chr19:24294793-24556240	0.695108	0.00495
ENSMUSG00000056941	Commd7	chr2:153604527-153632781	0.693903	0.00455
ENSMUSG00000024759	Atl3	chr19:7490103-7552854	0.690311	0.005
ENSMUSG00000037993	Dhx38	chr8:109494026-109565804	0.689971	0.00295
ENSMUSG00000037257	Aagab	chr9:63602654-63641936	0.687431	0.0039
ENSMUSG00000069515	Lyz1	chr10:117287795-117292868	0.68276	0.00235
ENSMUSG00000023025	Larp4	chr15:99970073-100016359	0.681424	0.00295
ENSMUSG00000013662	Atad1	chr19:32671689-32712347	0.680221	0.0022
ENSMUSG00000031506	Ptpn7	chr1:135132661-135145849	0.674428	0.00255
ENSMUSG00000018076	Med13l	chr5:118560287-118773545	0.672342	0.0041
ENSMUSG00000052253	Zfp622	chr15:25984365-25998482	0.668984	0.0046
ENSMUSG00000034168	Irf2bpl	chr12:86848466-86900660	0.663508	0.00355
ENSMUSG00000033161	Atp1a1	chr3:101576218-101604752	0.661548	0.00325
ENSMUSG00000001270		chr12:111669354-111672338	0.647539	0.00335
ENSMUSG00000024381	Bin1	chr18:32359056-32461358	0.647081	0.00465
ENSMUSG00000042082	Arsb	chr13:93769729-93943016	0.644489	0.0042
ENSMUSG00000019179	Mdh2	chr5:135747219-135874772	0.639772	0.00355
ENSMUSG00000019943	Atp2b1	chr10:98914637-99059946	0.63709	0.00455
-		chr1:173630579-173630680	-inf	5e-05
-		chr10:42278421-42278743	inf	5e-05
-		chr10:10282701-10282859	inf	5e-05
-		chr10:23776908-23779815	inf	5e-05
-		chr10:117272816-117273910	inf	5e-05
-		chr11:31830673-31830763	-inf	5e-05
-		chr11:68930798-68930830	inf	5e-05
-		chr12:69987385-69987448	inf	5e-05
-		chr12:115064604-115064632	-inf	5e-05
-		chr13:78742521-78742552	-inf	5e-05
-		chr13:120300285-120300477	-inf	5e-05
-		chr13:53092936-53092979	inf	5e-05
-		chr14:32307303-32307562	inf	5e-05
-		chr14:63927353-63927431	inf	5e-05
-		chr15:38470222-38474776	-inf	5e-05
-		chr15:25285443-25285763	inf	5e-05
-		chr15:25286026-25313317	inf	5e-05
-		chr15:57975818-57975883	-inf	5e-05
-		chr15:98778334-98778765	inf	5e-05
-		chr17:3291574-3308288	inf	5e-05
-		chr17:11669137-11669162	-inf	5e-05
-		chr18:34324304-34324340	-inf	5e-05
-		chr18:70643204-70643676	-inf	5e-05
-		chr19:29069173-29069478	-inf	5e-05
-		chr2:172644477-172644686	inf	5e-05
-		chr2:18767347-18767433	-inf	5e-05
-		chr2:101551210-101551631	inf	5e-05
-		chr2:102980844-102981147	inf	5e-05
-		chr2:167741820-167741924	-inf	5e-05
-		chr3:38412550-38412587	-inf	5e-05
-		chr3:102645248-102645400	inf	5e-05
-		chr3:159348391-159368841	inf	5e-05
-		chr3:151750189-151750507	-inf	5e-05
-		chr4:138786416-138786549	-inf	5e-05
-		chr4:64224825-64225449	-inf	5e-05
-		chr5:69447611-69447635	inf	5e-05
-		chr5:53356722-53356852	inf	5e-05
-		chr5:90930550-90930623	-inf	5e-05
-		chr5:91919520-91919812	inf	5e-05
-		chr5:120929614-120929851	-inf	5e-05
-		chr5:121838322-121838633	-inf	5e-05
-		chr6:5376123-5376172	-inf	5e-05
-		chr7:103223300-103223324	-inf	5e-05
-		chr7:47021638-47021727	-inf	5e-05
-		chr8:71893417-71893537	inf	5e-05
-		chr8:107678163-107678438	-inf	5e-05
-		chr8:126884035-126884326	inf	5e-05
-		chr9:48250760-48251046	-inf	5e-05
-		chr9:54974544-54974680	inf	5e-05
ENSMUSG00000014030	Pax5	chr4:44531144-44711446	-inf	5e-05
ENSMUSG00000029641	Rasl11a	chr5:146845070-146847726	inf	5e-05
ENSMUSG00000076666	Ighv14-4	chr12:114176156-114176879	-inf	5e-05
ENSMUSG00000086657	4921530L18Rik	chr2:14070331-14073934	-inf	5e-05
ENSMUSG00000087187	Gm13431	chr2:36216776-36222934	inf	5e-05
-		chr13:56336299-56336347	inf	0.0001
-		chr16:77775904-77775934	inf	0.0001
-		chr16:49958588-49958729	-inf	0.0001
-		chr18:80542596-80542768	inf	0.0001
-		chr2:84226300-84226550	-inf	0.0001
-		chr5:120224362-120224726	-inf	0.0001
-		chr5:121707910-121708000	inf	0.0001
-		chr5:34170396-34170516	-inf	0.0001
-		chr5:90853027-90853276	-inf	0.0001
-		chr8:22805782-22807949	-inf	0.0001
-		chr9:4283777-4283854	inf	0.0001
ENSMUSG00000090103	Gm16094	chr1:85599285-85599839	-inf	0.0001
-		chr1:91294376-91294711	inf	0.00015
-		chr11:119285975-119286067	inf	0.00015
-		chr13:118343255-118343401	inf	0.00015
-		chr14:79584633-79584686	inf	0.00015
-		chr17:29427625-29427881	inf	0.00015
-		chr19:18515862-18515980	inf	0.00015
-		chr4:124712680-124712829	-inf	0.00015
-		chr13:30978089-30986344	-inf	0.0002
-		chr9:121285769-121285862	inf	0.0002
ENSMUSG00000064596	Gm22298	chr2:54100429-54100562	inf	0.0002
-		chr13:97512779-97512960	-inf	0.00025
-		chr3:147457936-147457962	-inf	0.00025
-		chr6:31099967-31100252	inf	0.00025
-		chr7:103545635-103545660	-inf	0.00025
-		chrX:25888695-25888723	-inf	0.00025
-		chr16:36673988-36674017	inf	0.0003
-		chr17:6646657-6646922	-inf	0.0003
ENSMUSG00000065269	Gm23456	chr6:148642523-148642660	inf	0.0003
ENSMUSG00000080888	Gm14387	chr2:175086500-175089918	-inf	0.0003
-		chr1:106798962-106799063	-inf	0.00035
-		chr1:192189739-192189763	-inf	0.00035
-		chr4:70536046-70536104	inf	0.00035
-		chr4:99293963-99294033	inf	0.00035
-		chr10:31498879-31499096	-inf	0.00045
-		chr12:37610145-37610221	inf	0.00045
-		chr14:60251700-60251863	-inf	0.00045
-		chr19:60195492-60195698	inf	0.00045
-		chr5:31180277-31180591	-inf	0.00045
-		chr11:64678262-64678305	inf	0.0005
-		chr12:35046458-35046511	-inf	0.0005
-		chr7:39849552-39849576	-inf	0.0005
ENSMUSG00000064673	Gm22805	chr9:46630112-46630219	inf	0.0005
-		chr15:78244428-78244566	-inf	0.00055
-		chr8:54347419-54347594	-inf	0.00055
-		chrX:144315597-144315829	-inf	0.00055
-		chr15:77355343-77355716	-inf	0.0006
-		chr16:38443348-38443486	-inf	0.0006
-		chr13:8968933-8968993	inf	0.0008
-		chr15:74678933-74679015	-inf	0.0008
-		chr3:139862419-139862445	-inf	0.0008
-		chr6:72394274-72394576	-inf	0.0008
-		chr19:7020433-7020529	inf	0.00085
-		chr19:55251816-55252003	inf	0.00085
-		chr2:12864716-12864752	inf	0.00085
-		chr10:33717321-33717382	-inf	0.0009
-		chr11:49329583-49329607	-inf	0.0009
-		chr13:118514158-118533072	-inf	0.0009
-		chr15:85676315-85676558	inf	0.0009
-		chr16:87776050-87776184	inf	0.0009
-		chr16:58040274-58040298	-inf	0.0009
-		chr5:85180451-85180477	-inf	0.0009
-		chr5:23413322-23413492	inf	0.0009
-		chr8:126203021-126203067	inf	0.0009
-		chr13:93991145-93991275	-inf	0.00105
-		chr8:71744040-71744203	-inf	0.00105
-		chr1:153333020-153333045	inf	0.0011
-		chr10:3234954-3235072	inf	0.0011
-		chr15:84914075-84914139	inf	0.0011
-		chr16:13756677-13756742	inf	0.0011
-		chr19:16016701-16016790	inf	0.0011
-		chr19:38487691-38487718	inf	0.0011
-		chr5:134615534-134615624	inf	0.0011
-		chr8:79792527-79792625	inf	0.0011
-		chr1:102457700-102457948	-inf	0.00125
-		chr19:37495487-37495550	-inf	0.00125
-		chr2:129880736-129880952	-inf	0.00125
-		chr11:38992083-38992113	-inf	0.0013
-		chr12:100529883-100529915	-inf	0.0013
-		chr5:108366952-108367125	inf	0.00145
-		chr1:44070105-44070148	inf	0.0017
-		chr12:74839441-74839467	inf	0.0017
-		chr19:52497414-52547043	inf	0.0017
-		chr3:10398481-10398645	inf	0.0017
-		chr5:49901949-49902207	-inf	0.0018
-		chr10:56617485-56617616	-inf	0.00205
-		chr2:30558217-30558447	-inf	0.00205
-		chr5:56788354-56788380	-inf	0.00205
-		chr1:134004180-134004205	-inf	0.00225
-		chr16:21017583-21021675	-inf	0.00225
-		chr16:21698135-21698248	-inf	0.00225
-		chr1:195241561-195241649	inf	0.0025
-		chr11:117848806-117848923	inf	0.0025
-		chr15:84705809-84705874	inf	0.0025
-		chr16:77734955-77735199	inf	0.0025
-		chr17:64869165-64869191	inf	0.0025
-		chr2:51940433-51940482	inf	0.0025
-		chr2:129954442-129954467	inf	0.0025
-		chr3:95385642-95385694	inf	0.0025
-		chr3:93553928-93554044	inf	0.0025
-		chr3:142762532-142762601	inf	0.0025
-		chr3:10399904-10400027	inf	0.0025
-		chr5:90224802-90224901	inf	0.0025
-		chr6:20457592-20457621	inf	0.0025
-		chr7:28381725-28381803	inf	0.0025
-		chr8:119339535-119339656	inf	0.0025
-		chr5:93092584-93092697	-inf	0.00275
-		chr15:43863383-43863570	-inf	0.0029
ENSMUSG00000088689	Scarna17	chr18:74778390-74778469	inf	0.00315
-		chr10:85240334-85240391	-inf	0.0032
-		chr11:102414482-102414631	-inf	0.0032
-		chr19:7384336-7384482	-inf	0.0032
-		chr2:167815821-167815944	-inf	0.0032
-		chr4:18141835-18141860	-inf	0.0032
-		chr7:106985182-106985361	-inf	0.0032
-		chr8:54440956-54441057	-inf	0.0032
-		chr5:91940002-91940180	inf	0.0033
-		chr1:101878824-101878990	inf	0.00335
-		chr11:31711520-31711616	inf	0.00335
-		chr12:4113651-4113774	inf	0.00335
-		chr13:51639407-51639511	inf	0.00335
-		chr13:118346697-118346761	inf	0.00335
-		chr16:13754110-13754226	inf	0.00335
-		chr17:79229329-79229353	inf	0.00335
-		chr18:14771939-14772026	inf	0.00335
-		chr2:36431672-36431696	inf	0.00335
-		chr2:103485458-103485637	inf	0.00335
-		chr2:144165640-144165745	inf	0.00335
-		chr4:150060625-150060737	inf	0.00335
-		chr4:141425961-141426189	inf	0.00335
-		chr6:31056502-31056739	inf	0.00335
-		chr7:142446025-142447463	inf	0.00335
-		chr8:70834087-70834115	inf	0.00335
-		chr9:77852145-77852208	inf	0.00335
-		chr16:50572468-50572679	-inf	0.00355
-		chr19:17238525-17238610	-inf	0.00355
ENSMUSG00000065752	Gm23344	chr9:64117146-64178682	inf	0.00375
-		chr1:177984964-177985049	-inf	0.0038
-		chr11:46434992-46435103	-inf	0.0038
-		chr13:112443338-112443386	-inf	0.0038
-		chr15:66878717-66884630	-inf	0.0038
-		chr15:75134816-75134939	-inf	0.0038
-		chr16:38523627-38523728	-inf	0.0038
-		chr16:58081468-58081492	-inf	0.0038
-		chr16:90312612-90312713	-inf	0.0038
-		chr16:38457173-38457255	-inf	0.0038
-		chr16:9464654-9464679	-inf	0.0038
-		chr3:15152631-15152722	-inf	0.0038
-		chr7:109518345-109518425	-inf	0.0038
-		chrY:4002715-4002819	-inf	0.0038
ENSMUSG00000048559	4930555K19Rik	chr15:41173700-41173871	-inf	0.0042
-		chr14:47200053-47200120	-inf	0.0049
ENSMUSG00000077361	Gm23481	chr10:46658507-46658638	inf	0.00495
-		chr1:171631828-171632010	-inf	0.0051
-		chr11:11517192-11517248	-inf	0.0051
-		chr11:113753158-113753266	-inf	0.0051
-		chr14:104669206-104669234	-inf	0.0051
-		chr18:39852178-39852230	-inf	0.0051
ENSMUSG00000030189	Ybx3	chr6:131299143-131431740	-0.623699	0.0038
ENSMUSG00000020571	Pdia6	chr12:17266544-17331139	-0.626175	0.00525
ENSMUSG00000028970	Abcb1b	chr5:8773576-8871079	-0.670164	0.0052
ENSMUSG00000048612	Myof	chr19:37899035-38043629	-0.672612	0.00235
ENSMUSG00000032293,ENSMUSG00000035878		chr9:54817450-54949924	-0.678725	0.00385
ENSMUSG00000090602	Gm5611	chr9:17030044-17030899	-0.680268	0.0045
ENSMUSG00000033368,ENSMUSG00000060802		chr2:122028545-122220417	-0.68208	0.00465
ENSMUSG00000021868	Ppif	chr14:25694153-25768856	-0.682583	0.0045
ENSMUSG00000043483	Gm6863	chr12:96894584-96945877	-0.682738	0.0031
ENSMUSG00000032691	Nlrp3	chr11:59541567-59615002	-0.683813	0.0041
ENSMUSG00000002968	Med25	chr7:44871946-44892397	-0.685301	0.00505
ENSMUSG00000022614	Lmf2	chr15:89351003-89355659	-0.690606	0.00405
ENSMUSG00000018848	Rars	chr11:35803460-35834534	-0.691309	0.00335
ENSMUSG00000036438	Calm2	chr17:87433411-87446935	-0.695702	0.00225
ENSMUSG00000065990	Aurkaip1	chr4:155831271-155844655	-0.696277	0.00305
ENSMUSG00000060204,ENSMUSG00000063935		chr5:72577113-72671078	-0.700335	0.0027
ENSMUSG00000030102	Itpr1	chr6:108213109-108559585	-0.702535	0.00455
ENSMUSG00000040720	1110037F02Rik	chr4:11485957-11550685	-0.708212	0.00315
ENSMUSG00000001240,ENSMUSG00000078656		chr11:101246027-101259576	-0.709889	0.0029
ENSMUSG00000026395	Ptprc	chr1:138018532-138175305	-0.71102	0.0014
ENSMUSG00000002984,ENSMUSG00000002985		chr7:19696108-19749573	-0.711401	0.00495
ENSMUSG00000046942	Mageb16	chrX:79582887-79672553	-0.711792	0.0051
ENSMUSG00000069830,ENSMUSG00000070390		chr11:71092235-71285283	-0.711967	0.00405
ENSMUSG00000053286	Trmt1l	chr1:151428638-151458182	-0.712871	0.0051
ENSMUSG00000024952	Rps6ka4	chr19:6827446-6841143	-0.713755	0.00235
ENSMUSG00000038398	Upf3a	chr8:13785614-13830408	-0.714761	0.00445
ENSMUSG00000020198	Ap3d1	chr10:80706954-80742253	-0.715372	0.00145
ENSMUSG00000073012,ENSMUSG00000081289		chrX:106235245-106292353	-0.715587	0.00325
ENSMUSG00000021951	N6amt2	chr14:57549595-57571574	-0.71751	0.00385
ENSMUSG00000034485	Uaca	chr9:60794508-60880553	-0.724228	0.00305
ENSMUSG00000004880	Lbr	chr1:181781242-181842401	-0.725544	0.00315
ENSMUSG00000066900	Suds3	chr5:117012416-117118723	-0.72904	0.0035
ENSMUSG00000030735	Gm9755	chr8:67513999-67515606	-0.729963	0.00495
ENSMUSG00000019998	Stx7	chr10:24119659-24302790	-0.73015	0.0024
ENSMUSG00000005779	Psmb4	chr3:94884092-94886961	-0.734109	0.00255
ENSMUSG00000030880	Polr3e	chr7:120917743-120947432	-0.734527	0.0013
ENSMUSG00000030403	Vasp	chr7:19176420-19272208	-0.73483	0.0039
ENSMUSG00000002897	Il17ra	chr6:120463196-120504993	-0.73584	0.0013
ENSMUSG00000016481	Cr1l	chr1:195041284-195131570	-0.738826	0.00395
ENSMUSG00000031165	Was	chrX:8080162-8090761	-0.738914	0.0014
ENSMUSG00000041571	Sepw1	chr7:15882616-15922402	-0.73899	0.00165
ENSMUSG00000022221	Ripk3	chr14:55784994-55833943	-0.740491	0.0018
ENSMUSG00000029333	Rasgef1b	chr5:99217418-99252927	-0.740783	0.0043
ENSMUSG00000031609	Sap30	chr8:57444230-57510832	-0.740812	0.00175
ENSMUSG00000029780	Nt5c3	chr6:56832058-56923932	-0.74271	0.0038
ENSMUSG00000081111	Gm5913	chr8:97382140-97429188	-0.745035	0.002
ENSMUSG00000029014	Dnajc2	chr5:21757263-21785251	-0.745516	0.00195
ENSMUSG00000024401	Tnf	chr17:35193218-35202150	-0.748582	0.00275
ENSMUSG00000022564	Grina	chr15:76246737-76259505	-0.74896	0.00175
ENSMUSG00000007670	Khsrp	chr17:57012689-57031549	-0.750135	0.0014
ENSMUSG00000047454	Gphn	chr12:78225127-78734513	-0.751409	0.0051
ENSMUSG00000060860	Ube2s	chr7:4806260-4812351	-0.752213	0.0037
ENSMUSG00000024561	Mbd1	chr18:74268199-74282907	-0.753349	0.0025
ENSMUSG00000022180	Slc7a8	chr14:54718510-54781940	-0.755268	0.00255
ENSMUSG00000020134	Peli1	chr11:21091290-21193131	-0.759432	0.001
ENSMUSG00000020024	Ccdc41	chr10:94688730-94790339	-0.766943	0.00225
ENSMUSG00000061665	Cd2ap	chr17:42779607-42876658	-0.767124	0.0039
ENSMUSG00000028954	Nub1	chr5:24685814-24747855	-0.767176	0.0006
ENSMUSG00000081302	Gm12020	chr11:18279396-18327704	-0.767235	0.0028
ENSMUSG00000052299	Ltn1	chr16:87376650-87432606	-0.769098	0.0011
ENSMUSG00000021987	Mtmr6	chr14:60265204-60303015	-0.769518	0.00245
ENSMUSG00000005656	Snx6	chr12:54702852-54795709	-0.771263	0.00175
ENSMUSG00000020393	Kremen1	chr11:5165345-5261558	-0.774916	0.00215
ENSMUSG00000021494	Ddx41	chr13:55530348-55536664	-0.775258	0.0006
ENSMUSG00000074978	Actg-ps1	chr8:46229565-46229973	-0.775888	0.0035
ENSMUSG00000039148	Sart1	chr19:5377522-5388725	-0.778849	0.00055
ENSMUSG00000072582	Ptrh2	chr11:86683984-86692457	-0.785404	0.00305
ENSMUSG00000020205,ENSMUSG00000058799		chr10:111473189-111510346	-0.787319	0.00395
ENSMUSG00000005981	Trap1	chr16:4016698-4077855	-0.787873	0.00315
ENSMUSG00000030127	Cops7a	chr6:124939773-124965538	-0.788215	0.0049
ENSMUSG00000025872	Thoc3	chr13:54413627-54479295	-0.78898	0.00225
ENSMUSG00000019689	1110001J03Rik	chr6:38533501-38539449	-0.792174	0.0043
ENSMUSG00000022867	Usp25	chr16:77013726-77148093	-0.792427	0.00035
ENSMUSG00000057113,ENSMUSG00000057967		chr11:33110674-33163206	-0.793012	0.0002
ENSMUSG00000020120	Plek	chr11:16934500-17141776	-0.794219	0.0009
ENSMUSG00000040675	Mthfd1l	chr10:3973094-4176383	-0.795211	0.00075
ENSMUSG00000004730	Emr1	chr17:57358556-57545314	-0.7955	0.0006
ENSMUSG00000024725	Ostf1	chr19:18533480-18631825	-0.796115	0.0005
ENSMUSG00000039158	Akna	chr4:63214003-63410700	-0.796211	0.0017
ENSMUSG00000091304,ENSMUSG00000091834		chr13:3090624-3189317	-0.796263	0.0011
ENSMUSG00000082319	Gm8822	chrX:81773416-81857420	-0.800972	0.00115
ENSMUSG00000030203	Dusp16	chr6:134715472-134792653	-0.801265	0.0051
ENSMUSG00000050079	Rspry1	chr8:94601936-94660701	-0.802306	0.00155
ENSMUSG00000033554	Dph5	chr3:115888164-115934361	-0.803706	0.00105
ENSMUSG00000020790	Ankfy1	chr11:72607254-72775556	-0.807294	0.0038
ENSMUSG00000048949	Gm6206	chrX:103151462-103165628	-0.811647	0.0051
ENSMUSG00000033111	3830406C13Rik	chr14:12284208-12315212	-0.812513	0.00455
ENSMUSG00000033991	Ttc37	chr13:76098733-76196355	-0.813758	0.001
ENSMUSG00000022466	Rpap3	chr15:97675096-97705824	-0.814266	0.00135
ENSMUSG00000024764	Naa40	chr19:7225667-7255858	-0.814587	0.0012
ENSMUSG00000083161,ENSMUSG00000087107		chr11:83223548-83289494	-0.817791	0.0023
ENSMUSG00000024300	Myo1f	chr17:33555718-33613682	-0.818157	0.00475
ENSMUSG00000022789	Dnm1l	chr16:16311841-16359030	-0.818764	0.00135
ENSMUSG00000020423	Btg2	chr1:134037253-134079120	-0.819328	0.00085
ENSMUSG00000027710	Acad9	chr3:36065978-36117778	-0.82043	0.00475
ENSMUSG00000045282,ENSMUSG00000052296,ENSMUSG00000063802		chr7:4617223-4685196	-0.821261	0.00135
ENSMUSG00000003234	Abcf3	chr16:20548576-20588627	-0.823286	0.00245
ENSMUSG00000030659	Nucb2	chr7:116504371-116540831	-0.823506	0.0015
ENSMUSG00000026520	Pycr2	chr1:180904273-180928993	-0.824003	0.0001
ENSMUSG00000030225	Dera	chr6:137754539-137878315	-0.824545	0.00105
ENSMUSG00000031400	G6pdx	chrX:74384718-74516553	-0.824848	0.00495
ENSMUSG00000071713	Csf2rb	chr15:78325897-78395912	-0.825931	0.0022
ENSMUSG00000020273	Papolg	chr11:23862463-23908472	-0.826409	0.0054
ENSMUSG00000071649	B3gat3	chr19:8920373-8929356	-0.828187	0.0014
ENSMUSG00000031627	Irf2	chr8:46739721-46886166	-0.829145	0.0004
ENSMUSG00000003824	Syce2	chr8:84872110-84901734	-0.830578	0.0025
ENSMUSG00000083392	Gm6335	chrX:112162553-112163747	-0.832279	0.00425
ENSMUSG00000070984,ENSMUSG00000081975		chr4:52779132-52867635	-0.832541	0.0008
ENSMUSG00000053768	Chchd3	chr6:32674124-33060260	-0.832688	0.00015
ENSMUSG00000055760	Gemin6	chr17:80224440-80228500	-0.833729	0.002
ENSMUSG00000031171	Ftsj1	chrX:8231526-8252593	-0.83476	0.00155
ENSMUSG00000044768	D1Ertd622e	chr1:97613961-97662074	-0.837312	0.0033
ENSMUSG00000030327	Necap1	chr6:122874532-122934619	-0.838286	0.0005
ENSMUSG00000035351	Nup37	chr10:88146991-88187921	-0.840618	0.00075
ENSMUSG00000018143	Mafk	chr5:139791503-139819917	-0.841382	0.00045
ENSMUSG00000033467	Crlf2	chr5:109554604-109559111	-0.845553	0.0032
ENSMUSG00000020074	Ccar1	chr10:62743927-62801630	-0.8463	0.0003
ENSMUSG00000026029	Casp8	chr1:58795373-58860864	-0.847506	0.0001
ENSMUSG00000021428	Riok1	chr13:38006051-38061433	-0.849453	0.00085
ENSMUSG00000066878	Gm10184	chr17:89908510-89910449	-0.850698	0.0042
ENSMUSG00000032407	U2surp	chr9:95437714-95511996	-0.851754	0.0002
ENSMUSG00000028136	Snx27	chr3:94494849-94582716	-0.852535	0.00265
ENSMUSG00000082272	Gm11675	chr11:111230120-111316359	-0.856198	0.00195
-		chr6:19091420-19121159	-0.858713	0.00155
ENSMUSG00000035284	Vps13c	chr9:67823601-68011936	-0.859196	0.00545
ENSMUSG00000022391	Rangap1	chr15:81704247-81730076	-0.860866	5e-05
ENSMUSG00000027719,ENSMUSG00000082878		chr3:37063526-37146538	-0.861456	0.00375
ENSMUSG00000029502	Golga3	chr5:110176575-110229321	-0.861499	0.0032
ENSMUSG00000002608,ENSMUSG00000040725		chr7:25711105-25755139	-0.862553	0.0014
ENSMUSG00000021079	Timm9	chr12:71111427-71136697	-0.863852	0.0004
ENSMUSG00000026421	Csrp1	chr1:135720060-135752232	-0.864359	0.00035
-		chr15:24605056-24633326	-0.864614	0.0022
ENSMUSG00000015961	Adss	chr1:177729813-177796599	-0.865762	0.0006
ENSMUSG00000058715	Fcer1g	chr1:171224525-171234716	-0.868479	0.0001
ENSMUSG00000029380,ENSMUSG00000058427		chr5:90884575-90922466	-0.869014	0.00025
ENSMUSG00000025613	Cct8	chr16:87433406-87495876	-0.870813	0.00345
ENSMUSG00000022570	Tsta3	chr15:75924555-75929784	-0.871438	0.0019
-		chrX:9019623-9019768	-0.872026	0.00145
ENSMUSG00000046561	Arsj	chr3:126363826-126470613	-0.872784	0.004
ENSMUSG00000002814	Top3a	chr11:60739192-60777399	-0.873759	0.0009
ENSMUSG00000032397	Tipin	chr9:64281589-64305435	-0.87377	0.0004
ENSMUSG00000047905	Gm8566	chr6:67205618-67206083	-0.875063	0.0003
ENSMUSG00000022295	Atp6v1c1	chr15:38661903-38692456	-0.87766	0.00025
-		chr15:44281621-44328198	-0.87837	0.00225
ENSMUSG00000039501	Znfx1	chr2:167035792-167093923	-0.880004	0.0014
-		chr9:62409249-62409454	-0.880941	0.00415
ENSMUSG00000080743	Gm7150	chrX:153403097-153404070	-0.882329	0.00425
ENSMUSG00000029917	C130060K24Rik	chr6:65381104-65458150	-0.883583	0.0012
ENSMUSG00000019942	Cdk1	chr10:69336573-69352938	-0.883853	0.0011
ENSMUSG00000034848	Ttc21b	chr2:66184326-66256644	-0.884156	0.0038
ENSMUSG00000032393	Dpp8	chr9:65032424-65137940	-0.884331	0.0003
ENSMUSG00000022552	Sharpin	chr15:76346986-76351215	-0.885504	0.0015
ENSMUSG00000024135	Srbd1	chr17:85984664-86145179	-0.885612	0.00225
ENSMUSG00000020056	Ccdc53	chr10:88201096-88246152	-0.886483	0.0009
ENSMUSG00000024349	Tmem173	chr18:35733677-35744438	-0.888365	0.0008
ENSMUSG00000019818	Cd164	chr10:41519499-41531133	-0.891431	0.0001
ENSMUSG00000021281	Tnfaip2	chr12:111442468-111463445	-0.892997	0.0037
ENSMUSG00000051768	Xrcc1	chr7:24547149-24573440	-0.893373	0.00045
ENSMUSG00000019433	Gipc1	chr8:83652677-83664792	-0.893853	5e-05
ENSMUSG00000032307	Ube2q2	chr9:55148454-55207750	-0.896558	0.00305
ENSMUSG00000050132,ENSMUSG00000051232		chr11:78472329-78512172	-0.897802	5e-05
ENSMUSG00000063849	Ppcdc	chr9:57389869-57440114	-0.897803	0.00045
ENSMUSG00000072620	Slfn2	chr11:83054688-83098170	-0.898961	0.00015
ENSMUSG00000021244	Ylpm1	chr12:84996320-85070568	-0.902192	0.0017
ENSMUSG00000080715	Gm5406	chr16:45411547-45492969	-0.902392	0.00405
ENSMUSG00000032939	Nup93	chr8:94214575-94366213	-0.90312	0.0001
ENSMUSG00000047534	Mis18bp1	chr12:65075605-65172930	-0.906996	0.00245
ENSMUSG00000041939	Mvk	chr5:114444268-114464397	-0.907662	0.0026
ENSMUSG00000038623	Tm6sf1	chr7:81856806-81934473	-0.908316	0.0034
ENSMUSG00000039178	Tbc1d19	chr5:53785627-53904380	-0.910126	0.0015
ENSMUSG00000021020	Srp54c	chr12:55239325-55263020	-0.910789	0.00235
-		chr11:104069016-104073154	-0.911396	0.00385
ENSMUSG00000057421	Las1l	chrX:95935312-95964024	-0.911759	0.0001
ENSMUSG00000071715	Ncf4	chr15:78244771-78275775	-0.911893	0.0005
ENSMUSG00000071041	Gm15210	chr8:100030486-100032147	-0.912758	0.0001
ENSMUSG00000094683	Ap3m1-ps	chr10:82585381-82587552	-0.913209	0.00275
ENSMUSG00000024556	Me2	chr18:73730611-73815484	-0.913284	0.0009
ENSMUSG00000061132	Blnk	chr19:40893804-40994535	-0.913449	0.00025
ENSMUSG00000083997	Gm12920	chr4:10799739-10814769	-0.91443	0.00465
ENSMUSG00000020737	Hn1	chr11:115493346-115522790	-0.915165	0.00085
ENSMUSG00000047843	Bri3	chr5:144194441-144446757	-0.915231	0.00225
ENSMUSG00000053113	Socs3	chr11:117954550-118129219	-0.915602	0.0036
ENSMUSG00000059208,ENSMUSG00000079557		chr17:33646098-33718670	-0.916745	0.0012
ENSMUSG00000090610	Gm3571	chr10:93752927-93786992	-0.920765	0.00125
ENSMUSG00000014599	Csf1	chr3:107741047-107760469	-0.922005	0.00335
ENSMUSG00000074547	Gm10712	chr7:13324654-13360672	-0.923547	0.0051
ENSMUSG00000031304,ENSMUSG00000090141,ENSMUSG00000092463		chrX:101231427-101269023	-0.923781	0.00235
ENSMUSG00000035683	Melk	chr4:44300875-44381124	-0.925437	0.00165
ENSMUSG00000022556	Hsf1	chr15:76477414-76538761	-0.927417	0.0031
ENSMUSG00000021311	Mtr	chr13:12147967-12258161	-0.928711	0.00015
ENSMUSG00000040850	Psme4	chr11:30771725-30895466	-0.929789	0.0021
ENSMUSG00000021371	Mcur1	chr13:43534151-43560191	-0.930513	0.0006
ENSMUSG00000024983	Vti1a	chr19:55316035-55702204	-0.931322	0.00425
ENSMUSG00000031371	Haus7	chrX:73437301-73483049	-0.932465	0.00545
ENSMUSG00000024537	Psmg2	chr18:67641575-67661640	-0.932855	0.00065
ENSMUSG00000042029	Ncapg2	chr12:116400379-116478699	-0.933763	0.00035
ENSMUSG00000022685	Parn	chr16:13537959-13668170	-0.934054	0.0053
ENSMUSG00000020253	Ppm1m	chr9:106194171-106199746	-0.934065	0.0029
ENSMUSG00000029910	Mad2l1	chr6:66526974-66559708	-0.934126	0.00055
ENSMUSG00000025925	Terf1	chr1:15805647-15843513	-0.936179	0.00185
ENSMUSG00000020064	Herc4	chr10:63243073-65003667	-0.937736	0.00145
ENSMUSG00000024037	Wdr4	chr17:31386233-31519974	-0.938818	0.0035
ENSMUSG00000022034	Esco2	chr14:65818501-65833994	-0.942116	0.0032
ENSMUSG00000027569	Mrgbp	chr2:180499975-180589004	-0.94221	0.0002
ENSMUSG00000022439	Parvg	chr15:84324025-84374630	-0.943188	0.0005
ENSMUSG00000020476	Dbnl	chr11:5569683-5838016	-0.94331	0.00485
ENSMUSG00000072940	Gm10443	chr6:86334006-86334316	-0.944313	0.002
ENSMUSG00000038884	A230050P20Rik	chr9:20868572-20879727	-0.945159	0.0007
ENSMUSG00000026483	Fam129a	chr1:151571185-151746612	-0.94673	0.0001
ENSMUSG00000020076,ENSMUSG00000036923		chr10:62616008-62728030	-0.948048	0.00335
ENSMUSG00000024614	Tmx3	chr18:90509582-90568112	-0.949734	5e-05
ENSMUSG00000036672	Cenpt	chr8:105827743-105852008	-0.94991	0.0008
ENSMUSG00000008373,ENSMUSG00000035632		chr7:3629964-3677524	-0.950395	0.0006
ENSMUSG00000028070	Apoa1bp	chr3:88056519-88058514	-0.951537	0.0001
ENSMUSG00000024301	Kifc5b	chr17:26917090-26932579	-0.95212	0.0007
-		chr1:17372927-17401207	-0.952748	0.004
ENSMUSG00000041360	D19Bwg1357e	chr19:27384392-27429856	-0.957727	5e-05
ENSMUSG00000040044	Orc3	chr4:34569302-34614944	-0.957935	0.0009
ENSMUSG00000042901	Aida	chr1:183258534-183325720	-0.961091	0.0021
ENSMUSG00000040771	Oard1	chr17:48409935-48446900	-0.962584	0.0011
ENSMUSG00000034560	A230046K03Rik	chr10:83543940-83648738	-0.962722	5e-05
-		chr2:103109874-103109905	-0.964713	0.0023
ENSMUSG00000047635	2810006K23Rik	chr5:124328088-124345003	-0.9648	0.00185
ENSMUSG00000027933	Ints3	chr3:90293220-90439583	-0.96555	0.0038
ENSMUSG00000001016		chr3:90476115-90491033	-0.965551	0.0001
ENSMUSG00000032398	Snapc5	chr9:64179296-64182684	-0.965569	0.00105
ENSMUSG00000093651	Gm5873	chr6:6735384-6746804	-0.965953	0.0018
ENSMUSG00000092676	Gm24104	chr6:10125759-10215880	-0.966222	0.00335
ENSMUSG00000066637	Ttc32	chr12:9029984-9043991	-0.966238	0.0007
ENSMUSG00000029752	Asns	chr6:7657717-7693254	-0.967999	0.00035
ENSMUSG00000054733	Msra	chr14:64122620-64455903	-0.969974	0.00105
ENSMUSG00000047810	Ccdc88b	chr19:6844621-6858256	-0.970702	5e-05
ENSMUSG00000022710	Usp7	chr16:8680648-8792308	-0.971524	0.003
ENSMUSG00000082043	Gm12848	chr4:115624724-115693328	-0.971927	0.00155
ENSMUSG00000021764	Ndufs4	chr13:114281623-114388158	-0.973586	0.00025
ENSMUSG00000039617	Gm7488	chr3:21049444-21050525	-0.973913	0.0008
ENSMUSG00000040359	Ufl1	chr4:24960789-25281821	-0.975211	0.00455
ENSMUSG00000027184	Caprin1	chr2:103762072-103797649	-0.975921	0.0013
ENSMUSG00000022142	Nup155	chr15:8109312-8161672	-0.979536	0.0003
ENSMUSG00000066026	Dhrs3	chr4:144892476-144928603	-0.98146	0.0004
ENSMUSG00000021496	Pcbd2	chr13:55727358-55808998	-0.981515	0.00155
ENSMUSG00000082111	Gm12479	chr4:54819494-54877844	-0.981672	0.0033
ENSMUSG00000037525	Bcdin3d	chr15:99470083-99474730	-0.982223	0.00335
ENSMUSG00000072889	Nfxl1	chr5:72513300-72559775	-0.982846	0.00125
ENSMUSG00000028820	Sfpq	chr4:127017158-127061155	-0.98443	0.00275
ENSMUSG00000031575	Ash2l	chr8:25815387-25847694	-0.984507	0.0006
ENSMUSG00000022684,ENSMUSG00000079737		chr16:13671857-13737580	-0.98458	0.00015
ENSMUSG00000095159	Tubb4b-ps1	chr5:7179364-7180699	-0.986057	0.00025
ENSMUSG00000003235	Eif2b5	chr16:20498816-20534011	-0.987414	0.00035
ENSMUSG00000036825	Ssx2ip	chr3:146399811-146440310	-0.988627	0.0007
ENSMUSG00000030275	Etnk1	chr6:143167229-143216847	-0.991006	5e-05
ENSMUSG00000022864	D16Ertd472e	chr16:78540353-78576707	-0.991311	0.0033
ENSMUSG00000028885	Smpdl3b	chr4:132732965-132757283	-0.993834	5e-05
ENSMUSG00000039230	Tbcd	chr11:121451948-121673153	-0.993965	0.0021
ENSMUSG00000027010	Slc25a12	chr2:71265775-71367749	-0.994424	0.00085
ENSMUSG00000037275	Gemin5	chr11:58118598-58168539	-0.995034	0.0019
ENSMUSG00000052085	Dock8	chr19:24999528-25434496	-0.996974	5e-05
ENSMUSG00000023908	Pkmyt1	chr17:23726335-23740330	-0.998674	0.0005
ENSMUSG00000001376		chr6:3498381-3622042	-1.00037	0.0035
ENSMUSG00000033192	Lpcat2	chr8:92855335-92921634	-1.00072	0.0003
ENSMUSG00000031537	Ikbkb	chr8:22658954-22706589	-1.00128	0.0009
ENSMUSG00000026111	Unc50	chr1:37430169-37439124	-1.0014	0.00045
ENSMUSG00000016559	H3f3b	chr11:116014209-116027966	-1.00147	5e-05
ENSMUSG00000029617	Ccz1	chr5:143909963-144014909	-1.00236	0.0005
ENSMUSG00000074785	Plxnc1	chr10:94790865-94944578	-1.0047	0.00055
ENSMUSG00000014633	Cmc2	chr8:116855229-116921455	-1.00515	0.00085
ENSMUSG00000021902	Phf7	chr14:31237694-31251335	-1.00602	0.0008
ENSMUSG00000017264	Exosc10	chr4:148558422-148582403	-1.0081	0.0001
ENSMUSG00000003226	Ranbp2	chr10:58446776-58581135	-1.00898	5e-05
ENSMUSG00000029176	Anapc4	chr5:52834014-52867797	-1.00999	0.00095
ENSMUSG00000039221	Rpl22l1	chr3:28805435-28843516	-1.01044	0.0001
ENSMUSG00000029415	Sdad1	chr5:92284009-92310024	-1.01104	5e-05
ENSMUSG00000023031	Cela1	chr15:100639924-100687920	-1.01481	5e-05
ENSMUSG00000024965	Fermt3	chr19:6996130-7019518	-1.016	5e-05
ENSMUSG00000031381,ENSMUSG00000031382		chrX:164419792-164459170	-1.01779	0.0012
-		chr14:50544828-50553831	-1.01898	0.0035
ENSMUSG00000022322	Shcbp1	chr8:4735975-4784013	-1.01927	0.00055
ENSMUSG00000071451	Psmg4	chr13:34121247-34345182	-1.01958	0.0013
ENSMUSG00000038416	Cdc16	chr8:13757675-13781941	-1.02072	5e-05
ENSMUSG00000027244	Atg13	chr2:91674617-91710585	-1.02155	5e-05
ENSMUSG00000078942	Naip6	chr13:100268166-100317678	-1.02169	0.00185
-		chr10:33893385-33893699	-1.02211	0.0017
ENSMUSG00000029826	Zc3hav1	chr6:38268121-38356886	-1.02287	5e-05
ENSMUSG00000029777	Gars	chr6:55037997-55079955	-1.0241	5e-05
ENSMUSG00000007872	Id3	chr4:136137212-136155380	-1.02414	0.0002
ENSMUSG00000022210	Dhrs4	chr14:55478757-55508246	-1.02486	0.0018
ENSMUSG00000035673	Sbno2	chr10:80057009-80105689	-1.02514	5e-05
ENSMUSG00000089992	G6pd2	chr5:61767327-61811166	-1.02536	0.0002
ENSMUSG00000054855	Rnd1	chr15:98663420-98677461	-1.02628	0.0003
ENSMUSG00000001105		chr11:78536360-78541737	-1.02719	0.00035
ENSMUSG00000013846	St3gal1	chr15:67089745-67182775	-1.02772	0.0002
ENSMUSG00000071573	Rnls	chr19:33137743-33392835	-1.02826	0.0033
ENSMUSG00000029177	Cenpa	chr5:30666776-30676563	-1.03011	0.00015
ENSMUSG00000024587	Nars	chr18:64448128-64516557	-1.03049	5e-05
ENSMUSG00000016637	Ift27	chr15:77991747-78174109	-1.03106	0.0031
ENSMUSG00000056332	Gm16294	chr15:40495893-40584999	-1.03116	0.005
-		chr3:35531662-35537825	-1.03332	0.00025
ENSMUSG00000044350	Lacc1	chr14:77001934-77124213	-1.03333	0.0003
ENSMUSG00000026094	Stk17b	chr1:53718245-53785224	-1.03346	0.0009
-		chr18:10236673-10238265	-1.03357	0.0018
ENSMUSG00000046380	Jrk	chr15:74702411-74717063	-1.03417	0.0003
ENSMUSG00000046879,ENSMUSG00000078154		chr11:48817847-48879125	-1.03477	5e-05
ENSMUSG00000012483	Rpa3	chr6:8255935-8259173	-1.03996	5e-05
ENSMUSG00000042737	Dpm3	chr3:89259357-89267079	-1.04066	0.00015
ENSMUSG00000000934		chr15:75656911-75678807	-1.04069	5e-05
ENSMUSG00000056673	Kdm5d	chrY:897787-982343	-1.0417	0.00015
ENSMUSG00000041135	Ripk2	chr4:16078932-16163647	-1.04608	5e-05
ENSMUSG00000026618	Iars2	chr1:185204118-185329396	-1.04622	0.00385
-		chrX:103117575-103144832	-1.04795	0.00365
ENSMUSG00000000441		chr6:115601937-115677136	-1.04938	5e-05
ENSMUSG00000061286	Exosc5	chr7:25659152-25675166	-1.05002	5e-05
ENSMUSG00000035954	Dock4	chr12:40446052-40846486	-1.05021	0.00085
ENSMUSG00000004789	Dlst	chr12:85110832-85187890	-1.05107	5e-05
ENSMUSG00000054823	Whsc1l1	chr8:25601600-25719667	-1.05381	0.00265
ENSMUSG00000027635,ENSMUSG00000027639,ENSMUSG00000055485		chr2:156888853-157135265	-1.05401	0.0032
ENSMUSG00000059119	Nap1l4	chr7:143473720-143549174	-1.05731	5e-05
ENSMUSG00000082314	Gm13296	chr2:11420221-11421236	-1.05794	0.002
ENSMUSG00000025058	5430427O19Rik	chrX:85856252-85922924	-1.05957	5e-05
-		chr5:57261312-57268479	-1.06012	0.0006
ENSMUSG00000001998	Ap4e1	chr2:127008704-127069451	-1.06092	0.00175
ENSMUSG00000083443	Gm15519	chr6:112544759-112593496	-1.06192	0.00035
ENSMUSG00000046993	Gm5637	chrX:60045110-60046229	-1.06209	5e-05
ENSMUSG00000052760	A630001G21Rik	chr1:85717075-85778643	-1.06324	0.00075
ENSMUSG00000020590	Snx13	chr12:35047188-35182114	-1.06392	5e-05
-		chr5:33817364-33820194	-1.06535	0.0015
ENSMUSG00000037149	Ddx1	chr12:13203752-13249213	-1.06546	5e-05
-		chr13:14041354-14041594	-1.06574	0.00505
ENSMUSG00000059179	Gm8991	chr5:16729992-16731074	-1.06645	0.0027
ENSMUSG00000023977	Ubr2	chr17:46928290-47010578	-1.06668	5e-05
ENSMUSG00000009585	Apobec3	chr15:79891658-79971119	-1.06773	0.00025
ENSMUSG00000026519	Tmem63a	chr1:180942343-180975116	-1.06942	5e-05
ENSMUSG00000022035	Ccdc25	chr14:65837301-65894135	-1.073	5e-05
ENSMUSG00000072621	Slfn10-ps	chr11:83028129-83040540	-1.07341	5e-05
ENSMUSG00000032783	Troap	chr15:99074972-99121161	-1.07361	5e-05
ENSMUSG00000026158	Ogfrl1	chr1:23349042-23383175	-1.0747	0.0004
ENSMUSG00000029554	Mad1l1	chr5:140000829-140321570	-1.07497	0.0002
ENSMUSG00000054626	Xlr	chrX:53777117-53797728	-1.0763	0.0001
ENSMUSG00000022602	Arc	chr15:74666983-74672573	-1.07931	0.0001
ENSMUSG00000026019	Wdr12	chr1:60069602-60153823	-1.07986	0.0013
-		chr15:95715176-95716710	-1.08104	0.0038
ENSMUSG00000024789	Jak2	chr19:29217101-29341700	-1.08129	5e-05
ENSMUSG00000083994	Gm16465	chrX:91857134-91927226	-1.08191	0.0004
ENSMUSG00000074817	Papolb	chr5:142484838-142551098	-1.08192	0.00105
ENSMUSG00000039512	Uhrf1bp1	chr17:27856489-27900053	-1.08415	0.0014
ENSMUSG00000025888,ENSMUSG00000033538		chr9:5298450-5336932	-1.08483	5e-05
ENSMUSG00000067567	Hdac8	chrX:102238129-102505416	-1.08517	0.0034
ENSMUSG00000049401	Ogfr	chr2:180589244-180709999	-1.08596	0.00015
ENSMUSG00000052798	Nup107	chr10:117750620-117792741	-1.08648	5e-05
ENSMUSG00000081342	Gm11434	chr11:83800415-83849493	-1.08665	0.0037
ENSMUSG00000058290	Espl1	chr15:102296271-102324356	-1.09017	5e-05
ENSMUSG00000039285	Azi2	chr9:118040498-118174672	-1.09068	0.00435
ENSMUSG00000014601	Strip1	chr3:107580218-107633090	-1.091	5e-05
ENSMUSG00000025532,ENSMUSG00000034118		chr5:130029289-130160387	-1.0916	5e-05
-		chr10:119081371-119091280	-1.09223	0.00215
ENSMUSG00000035314	Gdpd5	chr7:99374041-99461057	-1.09229	0.0001
ENSMUSG00000052825	Gm9892	chr8:52195779-52197160	-1.0926	5e-05
ENSMUSG00000027423	Snx5	chr2:144201441-144286427	-1.09342	0.00345
ENSMUSG00000085295	4930430E12Rik	chr4:6352104-6357530	-1.09373	0.0032
ENSMUSG00000060216	Arrb2	chr11:70432426-70440828	-1.09391	0.00145
ENSMUSG00000022831	Hcls1	chr16:36934921-37002537	-1.09539	5e-05
ENSMUSG00000007646	Rad51c	chr11:87374871-87404954	-1.09539	0.00485
ENSMUSG00000027469	Tpx2	chr2:152847963-152923121	-1.098	0.0024
ENSMUSG00000083171	Gm12321	chr11:71050748-71057976	-1.09998	0.0035
ENSMUSG00000024397	Aif1	chr17:35170807-35177223	-1.10048	0.00255
ENSMUSG00000028923	Necap2	chr4:141066511-141078357	-1.10259	5e-05
ENSMUSG00000002699	Lcp2	chr11:33629338-34131862	-1.10381	0.0001
ENSMUSG00000004865	Srpk1	chr17:28587647-28622521	-1.10462	0.0004
ENSMUSG00000021115	Vrk1	chr12:106010201-106077410	-1.10558	5e-05
ENSMUSG00000073737	Gm10566	chr1:15268798-15269797	-1.10776	0.00065
ENSMUSG00000038564	Ift172	chr5:31251690-31291128	-1.10802	5e-05
ENSMUSG00000021470	Ercc6l2	chr13:63815239-63902813	-1.10811	0.00285
ENSMUSG00000035505	Cox18	chr5:90185890-90224082	-1.10973	5e-05
ENSMUSG00000029404	Arl6ip4	chr5:124115822-124118197	-1.11077	5e-05
ENSMUSG00000007827	Ankrd26	chr6:118501414-118562259	-1.11124	0.00015
ENSMUSG00000063200	Nol7	chr13:43398375-43481294	-1.11328	0.00035
ENSMUSG00000033450	Tagap	chr17:7881105-7979824	-1.11349	0.0015
ENSMUSG00000031652	N4bp1	chr8:86795902-86964656	-1.11437	0.0009
ENSMUSG00000022842	Ece2	chr16:20611592-20649106	-1.11519	5e-05
-		chr8:56430861-56476924	-1.1163	0.00285
ENSMUSG00000029063	Nadk	chr4:155562363-155599949	-1.11782	0.0002
ENSMUSG00000090255	4921534H16Rik	chr9:97444394-98042190	-1.11901	0.00015
ENSMUSG00000019139	Isyna1	chr8:70594480-70597288	-1.12148	5e-05
ENSMUSG00000044788	Fads6	chr11:115279621-115297663	-1.1215	0.00225
ENSMUSG00000019960	Dusp6	chr10:99253361-99267488	-1.12221	0.00025
ENSMUSG00000025395	Prim1	chr10:128015167-128030117	-1.12337	0.00015
ENSMUSG00000053007	Creb5	chr6:53573370-53697571	-1.12537	0.0019
ENSMUSG00000042410	Agps	chr2:75832176-75966385	-1.12726	0.001
ENSMUSG00000032560	Dnajc13	chr9:104131855-104262930	-1.12777	5e-05
ENSMUSG00000083668	Gm5648	chrX:121326488-121336586	-1.12882	0.00355
ENSMUSG00000032526	Deb1	chr9:121710388-121712962	-1.13003	0.00115
ENSMUSG00000002345,ENSMUSG00000079033		chr8:70139441-70167488	-1.13121	0.0005
ENSMUSG00000030279	C2cd5	chr6:143010919-143120460	-1.1322	5e-05
-		chr5:34289603-34322239	-1.13284	0.00445
ENSMUSG00000040620	Dhx33	chr11:70984090-71004497	-1.13297	0.00115
ENSMUSG00000081684	Rps2-ps13	chrX:52898576-52899509	-1.13326	0.0003
-		chr10:30011294-30013391	-1.13379	0.0023
ENSMUSG00000016496	Cd274	chr19:29367435-29390736	-1.13394	5e-05
ENSMUSG00000032590	Apeh	chr9:108085187-108094480	-1.13517	5e-05
ENSMUSG00000066440	Zfyve26	chr12:79231304-79296345	-1.13543	5e-05
ENSMUSG00000024592	C330018D20Rik	chr18:56929164-56975368	-1.1386	0.00165
ENSMUSG00000034108	Ccs	chr19:4823925-4839330	-1.13952	5e-05
ENSMUSG00000086420	Gm8865	chr14:54826246-54826676	-1.14245	0.001
ENSMUSG00000090138	Gm3687	chr5:63649102-63810546	-1.1425	0.0022
ENSMUSG00000081557	Gm5697	chr1:28800237-28802721	-1.14323	0.00285
ENSMUSG00000081467	Gm13337	chr2:22067825-22069419	-1.14383	0.00085
ENSMUSG00000032026	Rexo2	chr9:48461165-48480704	-1.14746	5e-05
ENSMUSG00000033222	Ttf2	chr3:100938859-100969685	-1.14917	0.0015
ENSMUSG00000036879	Phkb	chr8:85840958-86081325	-1.1492	0.00045
ENSMUSG00000022978	Mis18a	chr16:90719310-90727404	-1.14989	0.00045
ENSMUSG00000033752	Mnd1	chr3:84086827-84155788	-1.155	0.00025
ENSMUSG00000079507	H2-Q1	chr17:35320404-35325099	-1.15805	5e-05
ENSMUSG00000039804	Ncoa5	chr2:164999749-165034867	-1.15972	5e-05
ENSMUSG00000040688	Tbl3	chr17:24696233-24707660	-1.15993	5e-05
ENSMUSG00000063354	Slc39a4	chr15:76612384-76617182	-1.16361	0.00405
ENSMUSG00000070003	Ssbp4	chr8:70597481-70608321	-1.16397	5e-05
ENSMUSG00000036860	Mrpl55	chr11:59202485-59206254	-1.16715	5e-05
-		chr16:87636201-87636522	-1.16825	0.001
ENSMUSG00000002297	Dbf4	chr5:8396966-8422763	-1.1688	5e-05
ENSMUSG00000044827,ENSMUSG00000051498		chr5:64903748-64960157	-1.16967	5e-05
ENSMUSG00000021357	Exoc2	chr13:30800956-30974143	-1.17435	5e-05
ENSMUSG00000062093	Gm10110	chr14:89896222-89898466	-1.1765	5e-05
-		chr18:51003048-51003785	-1.17987	0.00015
ENSMUSG00000096210	H1f0	chr15:79028211-79030498	-1.18032	5e-05
-		chr13:85865026-85913528	-1.1804	0.0004
ENSMUSG00000059669	Taf1b	chr12:24498482-24558620	-1.18309	5e-05
ENSMUSG00000044906	4930503L19Rik	chr18:70441902-70501066	-1.18328	0.00015
ENSMUSG00000084018	Gm11895	chr4:25867988-25868455	-1.18481	0.0001
ENSMUSG00000007867	Ift43	chr12:86082558-86195102	-1.18489	0.00025
ENSMUSG00000083261	Gm7816	chr5:39798213-39799407	-1.18525	0.0001
ENSMUSG00000037552,ENSMUSG00000044786		chr7:28354213-28379281	-1.18884	0.00215
ENSMUSG00000057531	Dtnbp1	chr13:44922065-45002096	-1.18921	5e-05
ENSMUSG00000083619	Gm14414	chr2:177460274-177460847	-1.18965	0.00465
ENSMUSG00000061489	Olfr525	chr7:140315731-140332054	-1.19354	5e-05
ENSMUSG00000029676	Pot1a	chr6:25725006-25809246	-1.19358	5e-05
ENSMUSG00000026134	Prim2	chr1:33453806-33674960	-1.1938	5e-05
ENSMUSG00000030082	Sec61a1	chr6:88257332-88518905	-1.19383	0.002
ENSMUSG00000049988	Lrrc25	chr8:70616137-70640291	-1.19445	5e-05
ENSMUSG00000090523	Gypc	chr18:32528132-32560034	-1.19469	5e-05
ENSMUSG00000005378	Wbscr22	chr5:135052956-135094619	-1.19771	0.00545
ENSMUSG00000020572	Nampt	chr12:32820334-32892457	-1.199	5e-05
ENSMUSG00000028439	Fam219a	chr4:41517436-41569598	-1.1991	0.00315
ENSMUSG00000054715	Zscan22	chr7:12897814-12909083	-1.20161	5e-05
ENSMUSG00000033589	Reep4	chr14:70545250-70548933	-1.20279	5e-05
ENSMUSG00000081660	Gm11787	chr4:3496977-3516515	-1.20363	0.00075
ENSMUSG00000074236	Gm9387	chr3:128938957-128973867	-1.20405	0.0005
ENSMUSG00000038122	D630037F22Rik	chr10:56014297-56228689	-1.20924	0.0007
-		chr1:7597368-7598852	-1.21334	0.0017
ENSMUSG00000050812	AI314180	chr4:58798855-58939751	-1.21507	0.00445
ENSMUSG00000041431	Ccnb1	chr13:100747261-100786570	-1.21691	0.0001
ENSMUSG00000000730		chr10:78030021-78063622	-1.21726	0.00015
ENSMUSG00000029559	2210016L21Rik	chr5:114942157-114998046	-1.21804	0.0001
-		chr13:74516394-74538593	-1.21918	5e-05
ENSMUSG00000037337	Map4k1	chr7:28982238-29003279	-1.21995	5e-05
ENSMUSG00000021686	Ap3b1	chr13:94358959-94566316	-1.22088	5e-05
ENSMUSG00000035678	Tnfsf9	chr17:57080065-57107759	-1.22109	0.00175
ENSMUSG00000078566	Bnip3	chr7:138888948-138909519	-1.22164	0.00255
ENSMUSG00000069678	Pcgf1	chr6:83077868-83080964	-1.22284	0.00145
ENSMUSG00000022148	Fyb	chr15:6569422-6679729	-1.22466	5e-05
ENSMUSG00000015340	Cybb	chrX:9389068-9487771	-1.225	5e-05
ENSMUSG00000027078	Ube2l6	chr2:84798468-84822652	-1.22563	5e-05
ENSMUSG00000028127	Abcd3	chr3:121758903-121823765	-1.22765	0.0008
ENSMUSG00000056888	Glipr1	chr10:111972663-112026182	-1.2279	0.0006
ENSMUSG00000024989	Cep55	chr19:38054975-38114538	-1.22838	5e-05
ENSMUSG00000034055	Phka1	chrX:102513974-102644246	-1.22841	0.0004
ENSMUSG00000018916	Csf2	chr11:54247270-54254495	-1.23162	0.00535
ENSMUSG00000028015	Ctso	chr3:81932600-82021233	-1.23202	5e-05
ENSMUSG00000022360	Atad2	chr15:58090485-58135088	-1.23314	5e-05
ENSMUSG00000029790	Cep41	chr6:30653454-30693749	-1.23335	0.00475
ENSMUSG00000036323	Srp72	chr5:76974682-77061529	-1.2369	0.00015
ENSMUSG00000034484	Snx2	chr18:53176304-53232904	-1.23797	5e-05
ENSMUSG00000082674	Gm11914	chr4:27848660-27867719	-1.23911	0.0023
ENSMUSG00000005233	Spc25	chr2:69135768-69206228	-1.24141	0.00135
ENSMUSG00000021392,ENSMUSG00000037851		chr13:49653096-49738269	-1.24199	0.0001
ENSMUSG00000047757	Fancb	chrX:164980591-164997272	-1.24348	0.00015
ENSMUSG00000045795	Whamm	chr7:81571266-81706925	-1.24407	5e-05
ENSMUSG00000029034	Cpsf3l	chr4:155869545-155907564	-1.2452	0.0043
ENSMUSG00000070034	Sp110	chr1:85575675-85598984	-1.24536	5e-05
-		chr12:10682978-10724598	-1.2459	5e-05
ENSMUSG00000082433	Gm9025	chr13:111821390-111891827	-1.24787	5e-05
-		chr15:54020358-54021326	-1.24838	0.0037
ENSMUSG00000022364	Wdr67	chr15:57912198-57970067	-1.24953	0.0005
ENSMUSG00000059588	Calcrl	chr2:84290331-84425411	-1.25213	0.0022
ENSMUSG00000013974	1810033B17Rik	chr8:3665761-3668905	-1.25282	0.0002
ENSMUSG00000092171	4833427F10Rik	chr17:35772449-35780687	-1.25353	0.00275
ENSMUSG00000045328	Cenpe	chr3:135212562-135273546	-1.25414	5e-05
ENSMUSG00000025545	Clybl	chr14:122181693-122402232	-1.25586	0.00015
ENSMUSG00000063785	Utp14a	chrX:48256861-48323515	-1.25632	5e-05
ENSMUSG00000056219	Gm5423	chr10:53447515-53492567	-1.25995	0.00135
ENSMUSG00000030801	Kat8	chr7:127912483-127930113	-1.2613	5e-05
ENSMUSG00000015950	Ncf1	chr5:134148053-134229625	-1.26189	5e-05
ENSMUSG00000040552	C3ar1	chr6:122723518-122857935	-1.26235	0.00315
ENSMUSG00000024696,ENSMUSG00000091014		chr19:12798450-12874373	-1.26327	5e-05
ENSMUSG00000020589	Fam49a	chr12:12262138-12376359	-1.26362	5e-05
ENSMUSG00000031093	Dock11	chrX:35888692-36076568	-1.26466	5e-05
ENSMUSG00000028693	Nasp	chr4:116507548-116627941	-1.26561	0.00065
ENSMUSG00000054405,ENSMUSG00000056529		chr4:132535549-132586091	-1.2672	5e-05
ENSMUSG00000068101	Cenpm	chr15:82233573-82244747	-1.26804	5e-05
ENSMUSG00000081578	Gm12611	chr11:60816412-60817747	-1.26839	5e-05
ENSMUSG00000039623	Ap5z1	chr5:142463930-142482175	-1.26867	5e-05
-		chr3:57951714-58004317	-1.26899	0.00015
ENSMUSG00000030037,ENSMUSG00000079511		chr6:83082739-83109942	-1.2697	5e-05
ENSMUSG00000051278	4930422G04Rik	chr3:127553443-127618035	-1.27075	0.0001
ENSMUSG00000028175	Depdc1a	chr3:159495413-159541815	-1.27111	0.00065
ENSMUSG00000083338	Gm12475	chr4:52360822-52362211	-1.27317	0.00505
ENSMUSG00000027201	Myef2	chr2:125068123-125123661	-1.27331	5e-05
ENSMUSG00000038299	Wdr36	chr18:32663641-32882381	-1.27409	5e-05
ENSMUSG00000040040	Ift88	chr14:57424061-57517951	-1.27574	0.0022
ENSMUSG00000022540	Rogdi	chr16:5008729-5013529	-1.27689	0.0002
ENSMUSG00000041134	Cyyr1	chr16:85421532-85553943	-1.27785	0.00205
ENSMUSG00000020492	Ska2	chr11:87109098-87126958	-1.27909	0.0005
ENSMUSG00000030707	Coro1a	chr7:126698323-126737264	-1.28353	5e-05
ENSMUSG00000030966	Trim21	chr7:102488563-102565491	-1.28446	5e-05
ENSMUSG00000021720	Rnf180	chr13:105130496-105299716	-1.28499	5e-05
ENSMUSG00000024613	Tcof1	chr18:60813684-60848981	-1.2867	5e-05
ENSMUSG00000038943	Prc1	chr7:80294397-80324992	-1.28852	0.0004
ENSMUSG00000059456	Ptk2b	chr14:66084376-66281052	-1.28934	5e-05
ENSMUSG00000030802	Bckdk	chr7:127904081-127910018	-1.29146	0.0001
ENSMUSG00000025607	Copg2	chr6:30723546-30896794	-1.29288	0.00325
-		chr1:177627833-177672081	-1.29359	0.0003
ENSMUSG00000023206	Il15ra	chr2:11705241-11734184	-1.29391	0.00025
ENSMUSG00000045007	Tubg2	chr11:101155906-101161787	-1.29721	0.00205
ENSMUSG00000003531	Dgcr6	chr16:18052859-18120337	-1.30247	5e-05
ENSMUSG00000041231	Ublcp1	chr11:44435216-44471413	-1.30345	0.0004
ENSMUSG00000022033	Pbk	chr14:65805836-65817830	-1.30347	5e-05
ENSMUSG00000036501	Fam13b	chr18:34405341-34506823	-1.30388	5e-05
ENSMUSG00000070610	Gm13127	chr4:144587243-144588632	-1.30801	5e-05
ENSMUSG00000049230	Gm9833	chr3:10056884-10116965	-1.30846	5e-05
ENSMUSG00000001248		chr7:31130123-31195077	-1.30857	5e-05
ENSMUSG00000060591	Ifitm2	chr7:140954172-140961959	-1.31052	5e-05
ENSMUSG00000026773	Pfkfb3	chr2:11457405-11553888	-1.31354	5e-05
ENSMUSG00000037580	Gch1	chr14:46882853-47197186	-1.31583	5e-05
ENSMUSG00000022297	Fzd6	chr15:38726868-39038186	-1.31649	5e-05
ENSMUSG00000051220	Ercc6l	chrX:102138612-102157091	-1.31761	5e-05
ENSMUSG00000063884	Ptcd3	chr6:71880595-71908765	-1.31785	5e-05
ENSMUSG00000034653	Ythdc2	chr18:44828514-44889720	-1.31974	0.0002
ENSMUSG00000084006,ENSMUSG00000087162		chr2:127677792-127732894	-1.3213	5e-05
ENSMUSG00000001774		chr9:18292064-18512885	-1.32177	5e-05
ENSMUSG00000024459,ENSMUSG00000076439		chr17:36984060-37023398	-1.32194	0.0025
ENSMUSG00000030591,ENSMUSG00000037239		chr7:29158828-29180673	-1.32473	5e-05
ENSMUSG00000048865	Arhgap30	chr1:171388923-171411224	-1.32558	5e-05
ENSMUSG00000034793	G6pc3	chr11:102189304-102194106	-1.32741	5e-05
ENSMUSG00000048922	Cdca2	chr14:67670952-67715841	-1.32822	5e-05
ENSMUSG00000020680	Taf15	chr11:83432058-83506743	-1.3294	5e-05
ENSMUSG00000023883	Phf10	chr17:14939311-14961292	-1.32959	5e-05
ENSMUSG00000051705	Senp8	chr9:59734258-59750649	-1.33054	5e-05
ENSMUSG00000027752	Exosc8	chr3:54692822-54735393	-1.33098	0.0048
-		chr15:34444445-34444627	-1.33117	5e-05
ENSMUSG00000027333	Smox	chr2:131481609-131525922	-1.33127	5e-05
ENSMUSG00000096570	Gm22399	chr6:67232079-67253079	-1.33261	0.00455
ENSMUSG00000034947	Tmem106a	chr11:101582241-101636944	-1.33354	0.00025
ENSMUSG00000081723,ENSMUSG00000082042		chr7:4256078-4282645	-1.33423	0.0002
ENSMUSG00000047084	Ngrn	chr7:80261214-80265467	-1.33507	5e-05
ENSMUSG00000030780	BC017158	chr7:128265656-128298170	-1.33619	0.00025
ENSMUSG00000048574	Gm5593	chr7:42105895-42107185	-1.33877	0.0005
ENSMUSG00000025036	Sfxn2	chr19:46573345-46596902	-1.33984	5e-05
ENSMUSG00000032580	Rbm5	chr9:107718003-107771013	-1.34035	5e-05
ENSMUSG00000022177	Haus4	chr14:54541784-54554361	-1.34278	5e-05
ENSMUSG00000083232	Gm11796	chr4:5611071-6108223	-1.34365	0.00215
ENSMUSG00000056536	Pign	chr1:105455940-105663671	-1.34538	5e-05
ENSMUSG00000034321	Exosc1	chr19:41922757-41933314	-1.34703	5e-05
ENSMUSG00000091611	Gm9364	chr3:122861883-122862676	-1.34752	0.0009
ENSMUSG00000039994,ENSMUSG00000047631		chr10:128225837-128270151	-1.34754	0.00175
ENSMUSG00000017057	Il13ra1	chrX:36112108-36249153	-1.35289	5e-05
ENSMUSG00000034349	Smc4	chr3:69004737-69034629	-1.35289	5e-05
ENSMUSG00000028678	Kif2c	chr4:117159607-117182639	-1.35329	5e-05
ENSMUSG00000036223	Ska1	chr18:74176340-74207818	-1.35369	5e-05
ENSMUSG00000033355	Rtp4	chr16:23579592-23660194	-1.35445	5e-05
ENSMUSG00000022216	Psme1	chr14:55578122-55585302	-1.3551	5e-05
ENSMUSG00000028128	F3	chr3:121723536-121735052	-1.35682	0.00205
ENSMUSG00000054404	Slfn5	chr11:82910549-83020912	-1.35744	0.0005
ENSMUSG00000003779	Kif20a	chr18:34557043-34651735	-1.35804	5e-05
ENSMUSG00000026000	Lancl1	chr1:67000516-67049381	-1.3638	0.00095
ENSMUSG00000005687	Bcas2	chr3:103171654-103216411	-1.36397	5e-05
-		chr6:104310322-104310638	-1.36807	0.0022
ENSMUSG00000073792	Alg6	chr4:99715608-99764460	-1.37071	0.0018
ENSMUSG00000068735	Trp53i11	chr2:93187547-93201759	-1.37132	0.00205
ENSMUSG00000061458	Nol10	chr12:17348457-17445777	-1.37238	5e-05
ENSMUSG00000074343	1700104A03Rik	chr9:54258541-54341786	-1.37286	0.00315
ENSMUSG00000008393	Carhsp1	chr16:8658577-8672154	-1.37333	5e-05
ENSMUSG00000020576	Nbas	chr12:13269121-13583810	-1.37352	0.00035
ENSMUSG00000002250	Ppard	chr17:28232743-28301471	-1.37397	5e-05
ENSMUSG00000027959	Sass6	chr3:116562972-116712831	-1.37416	0.00205
ENSMUSG00000069045	Ddx3y	chrY:1067489-1286613	-1.37624	5e-05
ENSMUSG00000024132	Eci1	chr17:24426489-24439320	-1.37743	5e-05
ENSMUSG00000027555	Car13	chr3:14641726-14705848	-1.37794	5e-05
-		chr7:26099280-26100289	-1.37883	0.00045
ENSMUSG00000021569	Trip13	chr13:73912267-73937767	-1.37992	5e-05
ENSMUSG00000021932	Rnaseh2b	chr14:62276230-62456289	-1.38028	0.00055
ENSMUSG00000053063	Clec12a	chr6:129338333-129472800	-1.38252	5e-05
ENSMUSG00000026196	Bard1	chr1:70990293-71103146	-1.38291	0.0005
ENSMUSG00000061559	Wdr61	chr9:54698872-54734519	-1.3834	5e-05
ENSMUSG00000028874	Fgr	chr4:132974055-133083439	-1.38458	5e-05
ENSMUSG00000093862	Gm5117	chr8:31673447-31739789	-1.38462	0.0001
ENSMUSG00000037997	Parp11	chr6:127446839-127539204	-1.38521	0.0001
ENSMUSG00000083933	Gm15515	chr14:96105258-96519102	-1.38563	0.0014
ENSMUSG00000022126	Irg1	chr14:102938514-103069229	-1.38629	5e-05
ENSMUSG00000056749	Nfil3	chr13:52967208-52982820	-1.38701	5e-05
ENSMUSG00000037759	Ptger2	chr14:44851234-45006900	-1.38781	5e-05
ENSMUSG00000055994	Nod2	chr8:88640126-88754139	-1.39086	0.0004
ENSMUSG00000033880	Lgals3bp	chr11:118392731-118402092	-1.39874	5e-05
ENSMUSG00000038252	Ncapd2	chr6:125168004-125262367	-1.40423	5e-05
ENSMUSG00000021843	Ktn1	chr14:47649340-47736657	-1.40731	5e-05
ENSMUSG00000034959	5031414D18Rik	chr14:75016026-75052537	-1.40773	5e-05
ENSMUSG00000031657	Heatr3	chr8:88137854-88187566	-1.40856	5e-05
ENSMUSG00000024743	Syt7	chr19:10389089-10453181	-1.41001	0.00025
ENSMUSG00000030423	Pop4	chr7:38258535-38271367	-1.41087	5e-05
ENSMUSG00000022359	Wdyhv1	chr15:58141012-58170340	-1.41167	0.0001
ENSMUSG00000057554	Lgals8	chr13:12439411-12464944	-1.41247	5e-05
ENSMUSG00000063663	Brwd3	chrX:108737015-108834372	-1.41319	0.0004
ENSMUSG00000002307	Daxx	chr17:33909413-33915590	-1.41322	5e-05
ENSMUSG00000028716	Pdzk1ip1	chr4:115088707-115093899	-1.41333	0.00125
ENSMUSG00000010911	Apip	chr2:103073674-103092644	-1.41343	0.00165
ENSMUSG00000026708	Cenpl	chr1:161070766-161131511	-1.41377	0.002
ENSMUSG00000066442,ENSMUSG00000089929		chr9:88599655-89283145	-1.41408	0.0011
ENSMUSG00000027654	Fam83d	chr2:158768070-158786637	-1.4145	5e-05
ENSMUSG00000026946	Nmi	chr2:51948443-51973680	-1.41516	5e-05
ENSMUSG00000031740	Mmp2	chr8:92827327-92855249	-1.41714	0.0013
ENSMUSG00000025959	Klf7	chr1:63990157-64185619	-1.41723	0.001
-		chr18:33351940-33424162	-1.41791	0.0043
ENSMUSG00000089703	Gm15833	chr1:44184781-44242914	-1.41973	0.0012
ENSMUSG00000027893	Ahcyl1	chr3:107640752-107696618	-1.41986	5e-05
ENSMUSG00000028525	Pde4b	chr4:102087542-102645940	-1.421	5e-05
ENSMUSG00000041840	Haus1	chr18:77747091-77767785	-1.4219	0.0003
ENSMUSG00000059830	Gm16380	chr9:53869651-53884561	-1.42292	0.00115
ENSMUSG00000031783	Polr2c	chr8:94857449-94892391	-1.42573	5e-05
ENSMUSG00000041936	Agrn	chr4:156165223-156197511	-1.42627	5e-05
ENSMUSG00000019814	Ltv1	chr10:13146766-13193206	-1.42951	5e-05
ENSMUSG00000075266	Cenpw	chr10:30185425-30200570	-1.43108	5e-05
ENSMUSG00000003283	Hck	chr2:153108467-153161011	-1.43268	5e-05
ENSMUSG00000083407	Gm13176	chr2:4717830-4869384	-1.43394	0.0012
-		chr15:3182677-3228440	-1.4353	5e-05
ENSMUSG00000032409	Atr	chr9:95855551-96057899	-1.43561	0.0011
ENSMUSG00000036023	Parp2	chr14:50807931-50821301	-1.44021	5e-05
ENSMUSG00000056394	Lig1	chr7:13258927-13311433	-1.44182	5e-05
ENSMUSG00000056938	Acbd4	chr11:103101681-103112538	-1.44254	0.00015
ENSMUSG00000001755		chr11:101082564-101086658	-1.44315	5e-05
ENSMUSG00000024835	Coro1b	chr19:4148618-4154037	-1.44614	5e-05
ENSMUSG00000030505	Prmt3	chr7:49778345-49898193	-1.4466	5e-05
-		chr6:25976605-25977145	-1.44685	0.0047
ENSMUSG00000005667	Mthfd2	chr6:83219827-83317606	-1.4475	0.00015
-		chr10:127070360-127071102	-1.44777	0.00445
ENSMUSG00000091996	BC049352	chr9:45172725-45250020	-1.45052	0.0027
ENSMUSG00000024014	Pim1	chr17:29446836-29509845	-1.45162	5e-05
ENSMUSG00000029551	Psmg3	chr5:139823593-139826892	-1.4525	5e-05
ENSMUSG00000001403		chr2:164769846-164779967	-1.45251	5e-05
-		chr3:8277738-8346302	-1.4538	0.0001
ENSMUSG00000040065,ENSMUSG00000046805		chr19:12408094-12502105	-1.45438	5e-05
ENSMUSG00000050533	Gm9845	chr3:39357393-39359128	-1.45549	5e-05
ENSMUSG00000002718	Cse1l	chr2:166906039-166946633	-1.45706	0.0001
ENSMUSG00000053012	Krcc1	chr6:71213939-71322233	-1.45827	5e-05
ENSMUSG00000032112	Trappc4	chr9:44403760-44407548	-1.45847	5e-05
ENSMUSG00000071203,ENSMUSG00000078945		chr13:100143893-100247800	-1.4585	5e-05
ENSMUSG00000033730	Egr3	chr14:70076861-70089910	-1.45875	0.00035
ENSMUSG00000038067	Csf3	chr11:98700177-98703731	-1.45932	5e-05
ENSMUSG00000071286	Sowahc	chr10:59162016-59260851	-1.46052	0.0001
ENSMUSG00000020792	Exoc7	chr11:116286167-116317267	-1.46124	5e-05
-		chr16:50563333-50564988	-1.46515	0.0045
ENSMUSG00000026121	Sema4c	chr1:36548641-36558349	-1.4665	0.00095
ENSMUSG00000025157	Zdhhc16	chr19:41933471-41981157	-1.46917	0.0001
ENSMUSG00000052776	Oas1a	chr5:120893352-120907538	-1.47126	5e-05
ENSMUSG00000031878	Nae1	chr8:104446718-104534637	-1.4715	5e-05
ENSMUSG00000035049	Rrp12	chr19:41826840-41896219	-1.47175	5e-05
ENSMUSG00000096581	Bcl2a1d	chr9:88599655-89283145	-1.47698	0.0051
ENSMUSG00000060671	Atp8b2	chr3:89939480-89963563	-1.47707	0.0049
ENSMUSG00000003206	Ebi3	chr17:55907146-55980168	-1.478	0.00015
ENSMUSG00000028797	Tmem234	chr4:129600667-129624059	-1.47816	5e-05
ENSMUSG00000027715	Ccna2	chr3:36552605-36572150	-1.48065	5e-05
ENSMUSG00000020493	Prr11	chr11:87087548-87108771	-1.48076	5e-05
-		chr15:48840872-48890030	-1.48146	0.0008
ENSMUSG00000029605	Oas1b	chr5:120812634-120824162	-1.4852	5e-05
ENSMUSG00000033031	C330027C09Rik	chr16:48924231-49023920	-1.48687	0.00255
ENSMUSG00000026656	Fcgr2b	chr1:170959702-170976547	-1.48965	5e-05
ENSMUSG00000080865	Gm13637	chr2:72570292-72588562	-1.49033	0.00045
ENSMUSG00000030346	Rad51ap1	chr6:126876019-126939608	-1.49044	5e-05
ENSMUSG00000026683	Nuf2	chr1:169494958-169531487	-1.49065	5e-05
ENSMUSG00000031337	Mtm1	chrX:71156163-71347531	-1.49417	0.0002
ENSMUSG00000032089	Il10ra	chr9:45253755-45269150	-1.49497	5e-05
ENSMUSG00000023066	Rttn	chr18:88971789-89131013	-1.49743	5e-05
ENSMUSG00000081069	Gm13928	chr2:111926258-111927990	-1.49995	0.0031
ENSMUSG00000015501	Hivep2	chr10:13966378-14194970	-1.50305	0.0001
ENSMUSG00000035248	Zcchc6	chr13:59769964-59823147	-1.50743	5e-05
ENSMUSG00000030720,ENSMUSG00000044701		chr7:126571206-126595324	-1.50786	0.00035
ENSMUSG00000026873	Phf19	chr2:34893756-34916014	-1.51059	5e-05
ENSMUSG00000007036	Abhd16a	chr17:35089262-35102987	-1.51491	5e-05
ENSMUSG00000063320	1190007I07Rik	chr10:82619730-82623205	-1.51515	0.00015
ENSMUSG00000035941	Ibtk	chr9:85687350-85749413	-1.5153	5e-05
ENSMUSG00000027580	Helz2	chr2:181191377-181242027	-1.5157	5e-05
-		chr15:92938028-93018250	-1.51777	0.00095
ENSMUSG00000020142	Slc1a4	chr11:20302179-20332736	-1.51779	5e-05
ENSMUSG00000083890	Gm15703	chr16:31924988-31925868	-1.51968	0.00015
ENSMUSG00000031813	Mvb12a	chr8:71542905-71549295	-1.52267	5e-05
ENSMUSG00000035004	Igsf6	chr7:121033251-121163097	-1.52458	5e-05
ENSMUSG00000031660	Brd7	chr8:88330715-88362198	-1.52475	5e-05
ENSMUSG00000042608	Stk40	chr4:126103956-126144973	-1.5256	0.0001
ENSMUSG00000022337	Emc2	chr15:43477222-43527786	-1.52621	5e-05
ENSMUSG00000040760	Appl1	chr14:26831300-26971232	-1.53031	0.0047
-		chr8:100438751-100439124	-1.53242	0.0008
ENSMUSG00000036181	Hist1h1c	chr13:23738806-23757620	-1.53516	0.00055
ENSMUSG00000034906	Ncaph	chr2:127103808-127133954	-1.54097	5e-05
ENSMUSG00000020705	Ddx42	chr11:106216925-106256079	-1.54384	0.0021
ENSMUSG00000092438	Gm18734	chr17:35304205-35306317	-1.54809	0.00175
ENSMUSG00000028894	Inpp5b	chr4:124735729-124801511	-1.54844	5e-05
ENSMUSG00000085761	4930455G09Rik	chr4:142017897-142028996	-1.54969	0.00395
ENSMUSG00000031109	Enox2	chrX:49009706-49288259	-1.55285	5e-05
ENSMUSG00000032661	Oas3	chr5:120750581-120777785	-1.55328	5e-05
ENSMUSG00000040084	Bub1b	chr2:118598210-118698020	-1.55475	5e-05
ENSMUSG00000034023	Fancd2	chr6:113531680-113600715	-1.55754	0.00015
ENSMUSG00000002332	Dhrs1	chr14:55738966-55745690	-1.55846	5e-05
ENSMUSG00000004099	Dnmt1	chr9:20906626-20976793	-1.56258	5e-05
ENSMUSG00000082461,ENSMUSG00000083830		chrX:86250253-86319889	-1.56297	0.0002
ENSMUSG00000054237	Fra10ac1	chr19:38188476-38224138	-1.56733	5e-05
ENSMUSG00000005481	Ddx39	chr8:83715176-83741326	-1.57116	5e-05
ENSMUSG00000052821	Cysltr1	chrX:106574345-106710557	-1.57247	0.0035
ENSMUSG00000021177	Tdp1	chr12:99884516-99955223	-1.57255	5e-05
ENSMUSG00000031711	Zfp330	chr8:82763603-82774180	-1.57342	5e-05
ENSMUSG00000002458	Rgs19	chr2:181663021-181693977	-1.57534	0.0003
-		chr10:91228103-91259364	-1.57614	0.00025
ENSMUSG00000027953	Slc50a1	chr3:89268243-89270570	-1.58198	5e-05
ENSMUSG00000020897	Aurkb	chr11:69045635-69051667	-1.58627	5e-05
ENSMUSG00000027366	Sppl2a	chr2:126884869-126933830	-1.58735	5e-05
ENSMUSG00000060288	Ppih	chr4:119300009-119320546	-1.59262	5e-05
ENSMUSG00000025366	Esyt1	chr10:128494063-128525968	-1.59376	5e-05
ENSMUSG00000033036	Gm7879	chr5:43913169-43913898	-1.59499	0.0049
ENSMUSG00000097519	AC161493.1	chr1:57359221-57377504	-1.59585	0.0049
ENSMUSG00000038126	Mphosph9	chr5:124250958-124327972	-1.59738	0.00215
ENSMUSG00000012076	Brms1l	chr12:55836365-55869736	-1.60035	0.005
ENSMUSG00000024013	Fgd2	chr17:29360913-29379660	-1.6041	5e-05
ENSMUSG00000024338	Psmb8	chr17:34197720-34216463	-1.60512	5e-05
ENSMUSG00000030592	Ryr1	chr7:29003339-29125151	-1.60774	5e-05
ENSMUSG00000083519	Gm13674	chr2:80131929-80148051	-1.61001	0.00135
-		chr14:15881017-15911255	-1.61096	0.00025
-		chr3:81555865-81577538	-1.61135	5e-05
ENSMUSG00000025403	Shmt2	chr10:127380326-127522444	-1.61256	5e-05
ENSMUSG00000049932	H2afx	chr9:44334041-44361670	-1.61272	0.0006
ENSMUSG00000035692	Isg15	chr4:156198255-156205151	-1.61444	5e-05
ENSMUSG00000097626	AC121774.1	chr5:19202367-19226555	-1.6145	0.00505
ENSMUSG00000090468	Gm2840	chr5:96172608-96174365	-1.61475	0.003
ENSMUSG00000073678	Pgap1	chr1:54447861-54557684	-1.61761	5e-05
ENSMUSG00000083180	Gm15007	chrX:139201341-139202051	-1.61841	0.00225
-		chr14:15911579-15913532	-1.61997	5e-05
ENSMUSG00000038782,ENSMUSG00000062073		chr7:44221448-44246657	-1.62164	0.0035
ENSMUSG00000035842	Ddx11	chr17:66123519-66169865	-1.6258	5e-05
ENSMUSG00000079553	Kifc1	chr17:33875529-33890661	-1.62873	5e-05
ENSMUSG00000041193	Pla2g5	chr4:138799243-138863482	-1.63001	0.00025
ENSMUSG00000034729	Mrps10	chr17:47368886-47381417	-1.63076	5e-05
ENSMUSG00000037773	Pced1a	chr2:130390774-130444269	-1.63217	0.0005
-		chr5:90224266-90224684	-1.63268	0.00305
ENSMUSG00000071637	Cebpd	chr16:15864387-16146851	-1.63362	5e-05
-		chr15:38577283-38577372	-1.63649	0.0046
ENSMUSG00000039531	Zufsp	chr10:33919141-33951265	-1.63653	5e-05
ENSMUSG00000031004	Mki67	chr7:135537823-135716379	-1.63745	0.0002
ENSMUSG00000047735	Samd9l	chr6:3342595-3399571	-1.64075	0.00095
ENSMUSG00000077495	Gm23594	chr9:99931858-99947517	-1.64119	5e-05
ENSMUSG00000027353	Mcm8	chr2:132816140-132844197	-1.64381	0.00015
ENSMUSG00000027398	Il1b	chr2:129322331-129379419	-1.6499	5e-05
ENSMUSG00000028687	Mutyh	chr4:116807696-116819440	-1.65275	5e-05
ENSMUSG00000034371	Dak	chr19:10592196-10605429	-1.65281	0.0011
ENSMUSG00000024778	Fas	chr19:34192228-34352103	-1.657	0.00015
ENSMUSG00000058624	Gda	chr19:21391306-21473445	-1.65887	5e-05
ENSMUSG00000028068	Iqgap3	chr3:88082025-88121048	-1.66027	5e-05
-		chr6:37442489-37447154	-1.66404	0.00545
ENSMUSG00000031756	Cenpn	chr8:116921726-116941515	-1.66422	5e-05
ENSMUSG00000081332	Gm12664	chr11:16643008-16643921	-1.66471	0.00255
-		chr6:29297897-29318459	-1.66624	0.00045
ENSMUSG00000032218	Ccnb2	chr9:70401137-70421573	-1.66673	5e-05
ENSMUSG00000030269	Mtmr14	chr6:113237838-113281389	-1.67205	5e-05
ENSMUSG00000039461	Tcta	chr9:108302849-108306064	-1.67608	5e-05
ENSMUSG00000020914	Top2a	chr11:98927817-99024189	-1.67891	0.0001
ENSMUSG00000048149	Gm12663	chr11:16591211-16636141	-1.68234	5e-05
ENSMUSG00000031073	Fgf15	chr7:144885837-144914680	-1.68594	5e-05
ENSMUSG00000009108	Gnat2	chr3:108092788-108101432	-1.68615	0.0011
ENSMUSG00000097343	AC099930.1	chr7:120673438-120677560	-1.68978	0.0045
ENSMUSG00000030867	Plk1	chr7:122159436-122169875	-1.69015	5e-05
ENSMUSG00000035513	Ntng2	chr2:29194056-29253058	-1.69316	0.0001
ENSMUSG00000036986	Pml	chr9:58183946-58249786	-1.69346	5e-05
ENSMUSG00000066861	Oas1g	chr5:120875767-120887980	-1.69569	5e-05
ENSMUSG00000061482	Hist1h4d	chr13:23581597-23581990	-1.69722	0.00195
-		chr8:57657400-57662964	-1.6991	0.0036
ENSMUSG00000045502	Niacr1	chr5:123858179-123900494	-1.70032	5e-05
ENSMUSG00000046718	Bst2	chr8:71488102-71537482	-1.7033	5e-05
ENSMUSG00000042726	Trafd1	chr5:121204480-121385632	-1.70737	0.00055
ENSMUSG00000051235	Gen1	chr12:11240837-11265855	-1.70917	5e-05
-		chr10:130535247-130535902	-1.71017	0.0013
ENSMUSG00000022788	Fgd4	chr16:16393064-16600549	-1.71368	5e-05
ENSMUSG00000025059	Gyk	chrX:85701936-85776819	-1.71487	5e-05
-		chr6:81820417-81855472	-1.71587	0.0001
ENSMUSG00000037628	Cdkn3	chr14:46760485-46772590	-1.71796	5e-05
ENSMUSG00000026404	Ddx59	chr1:136364876-136440158	-1.71946	0.00055
ENSMUSG00000081670	Gm15697	chr6:38542054-38546089	-1.72416	5e-05
ENSMUSG00000020952	Scfd1	chr12:51377535-51479303	-1.72497	5e-05
ENSMUSG00000023341	Mx2	chr16:97534479-97611195	-1.72666	5e-05
ENSMUSG00000006463	Zdhhc24	chr19:4878667-4885571	-1.72679	5e-05
ENSMUSG00000031897	Psmb10	chr8:105934332-105966126	-1.72741	5e-05
ENSMUSG00000026456	Cyb5r1	chr1:134405730-134412678	-1.72753	5e-05
-		chr17:54507422-54508244	-1.72943	5e-05
ENSMUSG00000034731	Dgkh	chr14:78569608-78725089	-1.73097	5e-05
-		chrX:126219373-126225621	-1.73494	0.005
ENSMUSG00000024493	Lars	chr18:42200179-42262136	-1.73516	5e-05
ENSMUSG00000024795	Kif20b	chr19:34922357-34975750	-1.73519	5e-05
ENSMUSG00000018819	Lsp1	chr7:142460755-142523229	-1.73564	5e-05
ENSMUSG00000034206	Polq	chr16:37008615-37095416	-1.73713	5e-05
ENSMUSG00000050549	5730508B09Rik	chr3:127869682-127896323	-1.73771	5e-05
ENSMUSG00000020832	Eral1	chr11:78073375-78080383	-1.74034	5e-05
ENSMUSG00000004936	Map2k1	chr9:64185458-64259407	-1.74066	5e-05
ENSMUSG00000004040	Stat3	chr11:100859350-100939540	-1.74124	0.00455
ENSMUSG00000037921	Ddx60	chr8:61513245-62038244	-1.74203	0.0002
ENSMUSG00000010755	Cars	chr7:143557229-143600090	-1.74468	5e-05
ENSMUSG00000004952	Rasa4	chr5:136075614-136111962	-1.75248	5e-05
ENSMUSG00000021280	Exoc3l4	chr12:111417429-111431671	-1.75285	5e-05
ENSMUSG00000031505	Carkd	chr8:11497505-11550771	-1.75311	5e-05
ENSMUSG00000050410	Tcf19	chr17:35512733-35516856	-1.75333	5e-05
ENSMUSG00000024056	Ndc80	chr17:71496099-71598766	-1.75355	0.00035
ENSMUSG00000029366	Dck	chr5:88764995-88839402	-1.75416	5e-05
ENSMUSG00000017830	Dhx58	chr11:100574903-100704271	-1.75504	0.0002
ENSMUSG00000021895	Arhgef3	chr14:27238038-27403990	-1.75647	5e-05
ENSMUSG00000055172	C1ra	chr6:124512631-124523440	-1.75676	5e-05
ENSMUSG00000097180	AC117663.1	chr5:23850596-23861843	-1.75887	5e-05
ENSMUSG00000035208,ENSMUSG00000069793		chr11:82910549-83020912	-1.75956	0.0003
ENSMUSG00000032410	Xrn1	chr9:95855551-96057899	-1.76361	5e-05
ENSMUSG00000026104	Stat1	chr1:52119437-52161865	-1.76611	5e-05
ENSMUSG00000038507	Parp12	chr6:38663068-39206789	-1.76661	0.0006
ENSMUSG00000069874,ENSMUSG00000078853		chr11:58183830-58237877	-1.76731	5e-05
ENSMUSG00000032579	Hemk1	chr9:107327550-107338350	-1.77137	0.00035
ENSMUSG00000031583	Wrn	chr8:33195648-33385527	-1.77247	5e-05
ENSMUSG00000012443	Kif11	chr19:37376062-37440731	-1.77441	0.00015
ENSMUSG00000020808	Fam64a	chr11:72041964-72207459	-1.77456	5e-05
ENSMUSG00000032265	Fam46a	chr9:85292345-85327338	-1.77627	5e-05
ENSMUSG00000030677	Kif22	chr7:127027731-127042420	-1.78048	5e-05
ENSMUSG00000024960	Plcb3	chr19:6952272-6969759	-1.78104	5e-05
ENSMUSG00000082332	Gm13384	chr2:6100024-6133982	-1.78144	0.00095
ENSMUSG00000082334	Gm13244	chr4:145745745-145747401	-1.79005	0.00385
ENSMUSG00000076441	Ass1	chr2:31470206-31555950	-1.79053	5e-05
ENSMUSG00000031779	Ccl22	chr8:94745589-94757717	-1.79289	5e-05
-		chr9:120728931-120755617	-1.79474	5e-05
ENSMUSG00000027399	Il1a	chr2:129196756-129309975	-1.79782	5e-05
ENSMUSG00000059060	Rad51b	chr12:79297349-79508656	-1.79902	0.00085
ENSMUSG00000026709	Dars2	chr1:161040600-161070658	-1.80264	5e-05
-		chr7:3934866-3935883	-1.80644	0.00325
ENSMUSG00000010358	Ifi35	chr11:101448406-101471853	-1.81196	0.0001
ENSMUSG00000089937	Gm7281	chr1:85308658-85342615	-1.81497	0.00115
ENSMUSG00000042349	Ikbke	chr1:131153180-131279606	-1.81529	5e-05
ENSMUSG00000027433	Xrn2	chr2:147012995-147078000	-1.81598	0.00125
ENSMUSG00000020894	Vamp2	chr11:69088489-69093791	-1.8161	5e-05
ENSMUSG00000024856	Cdk2ap2	chr19:4059724-4099019	-1.81851	5e-05
ENSMUSG00000000708		chr17:53566860-53689333	-1.81966	0.0017
ENSMUSG00000029254	Stap1	chr5:86071733-86172803	-1.82044	5e-05
ENSMUSG00000074800	Gm4149	chr13:75637167-75678873	-1.82084	5e-05
-		chr9:123866004-123869162	-1.82584	5e-05
ENSMUSG00000039958	Mettl20	chr6:149139848-149151171	-1.82821	0.00035
ENSMUSG00000030187	Klra2	chr6:131218181-131266463	-1.83335	5e-05
ENSMUSG00000035356	Nfkbiz	chr16:55801389-55895419	-1.84042	5e-05
ENSMUSG00000027371	Fahd2a	chr2:127418969-127444565	-1.84049	5e-05
ENSMUSG00000040483,ENSMUSG00000070388		chr11:72207546-72322218	-1.84458	5e-05
ENSMUSG00000020415	Pttg1	chr11:43405109-43426268	-1.84468	5e-05
-		chr5:41908858-41935799	-1.8451	5e-05
-		chr17:58578294-58579543	-1.84551	0.0001
ENSMUSG00000049539	Hist1h1a	chr13:23763667-23764414	-1.84603	0.00355
ENSMUSG00000033952	Aspm	chr1:139410926-139523756	-1.8542	0.00185
-		chr18:9629622-9645772	-1.85436	5e-05
-		chr15:80033273-80044965	-1.85607	0.0002
ENSMUSG00000043740	B430306N03Rik	chr17:48316140-48327024	-1.85706	0.0001
ENSMUSG00000081664	Gm15544	chr7:80409606-80535119	-1.85774	5e-05
ENSMUSG00000058706	0610030E20Rik	chr6:72346831-72362721	-1.86112	5e-05
ENSMUSG00000000184		chr6:127125778-127212411	-1.86168	5e-05
ENSMUSG00000039396	Neil3	chr8:53565482-53639065	-1.86333	5e-05
ENSMUSG00000097534	AC116801.1	chr8:46708476-46739590	-1.86365	0.00255
ENSMUSG00000026495	Efcab2	chr1:178405880-178483247	-1.86441	0.00175
ENSMUSG00000027699	Ect2	chr3:27065971-27153897	-1.87087	5e-05
ENSMUSG00000074780	Anapc15-ps	chr10:95648835-95673466	-1.87206	0.00015
ENSMUSG00000083207	Gm14780	chrX:93304766-93632155	-1.87375	5e-05
ENSMUSG00000026669	Mcm10	chr2:4976121-5012791	-1.87517	5e-05
-		chr6:22733723-22734605	-1.87976	0.0006
ENSMUSG00000041346	Wrap53	chr11:69561668-69580255	-1.88327	5e-05
ENSMUSG00000029009	Mthfr	chr4:148039040-148088031	-1.88511	5e-05
-		chr3:70115793-70116681	-1.88611	0.0003
ENSMUSG00000031639	Tlr3	chr8:45388662-45410608	-1.89164	5e-05
ENSMUSG00000046152	Fut10	chr8:31173134-31261738	-1.894	5e-05
ENSMUSG00000033088	Triobp	chr15:78947723-79008323	-1.89468	5e-05
-		chr1:18708427-18708686	-1.89495	0.00275
ENSMUSG00000074227	Spint2	chr7:29256330-29281977	-1.895	0.0053
ENSMUSG00000023505	Cdca3	chr6:124829546-124833771	-1.89574	5e-05
ENSMUSG00000080694	Gm11621	chr11:104928215-104954324	-1.89669	0.0008
ENSMUSG00000035517	Tdrd7	chr4:45890302-46034761	-1.90603	5e-05
-		chr5:60024894-60025984	-1.9079	0.0001
ENSMUSG00000028873	Cdca8	chr4:124880898-125009099	-1.91247	5e-05
-		chr1:19310578-19369340	-1.9134	5e-05
ENSMUSG00000037725	Ckap2	chr8:22168151-22185819	-1.91977	5e-05
-		chr1:181282040-181289552	-1.93027	0.00025
ENSMUSG00000001123		chr11:78962973-78984968	-1.93226	5e-05
ENSMUSG00000021871	Pnp	chr14:50944301-50965237	-1.93361	5e-05
ENSMUSG00000092564	BC051226	chr17:33908004-33909348	-1.9345	0.0003
ENSMUSG00000057143	Trim12c	chr7:104244456-104353371	-1.93821	5e-05
ENSMUSG00000058773	Hist1h1b	chr13:21779882-21780625	-1.93867	0.00065
ENSMUSG00000014195	Dnajc7	chr11:100574903-100704271	-1.93879	0.001
ENSMUSG00000070730	Rmdn3	chr2:119112792-119157034	-1.9413	5e-05
ENSMUSG00000070327	Rnf213	chr11:119390098-119487485	-1.94183	5e-05
-		chr5:142622453-142622882	-1.94272	0.00305
ENSMUSG00000032715	Trib3	chr2:152337421-152344032	-1.94478	5e-05
ENSMUSG00000038379	Ttk	chr9:83827767-83874966	-1.94815	5e-05
ENSMUSG00000040296	Ddx58	chr4:40136346-40239828	-1.94936	5e-05
ENSMUSG00000054676	1600014C10Rik	chr7:38182873-38229261	-1.95126	5e-05
ENSMUSG00000084110	Gm4992	chrX:121913224-121940793	-1.95248	0.0016
ENSMUSG00000052565	Hist1h1d	chr13:23555031-23558852	-1.95255	5e-05
ENSMUSG00000034422	Parp14	chr16:35832863-35894001	-1.95324	5e-05
ENSMUSG00000096472	Cdkn2d	chr9:21288462-21291209	-1.96572	5e-05
ENSMUSG00000043953	Ccrl2	chr9:110996546-111114773	-1.96906	5e-05
-		chr17:16889257-16890433	-1.97132	0.0001
ENSMUSG00000027379	Bub1	chr2:127800353-128123873	-1.97498	5e-05
ENSMUSG00000002055	Spag5	chr11:78301528-78322457	-1.97744	5e-05
ENSMUSG00000080767	Gm15595	chr6:18170686-18322768	-1.98934	0.00055
-		chr1:153560268-153605226	-1.99362	5e-05
ENSMUSG00000028037	Ifi44	chr3:151682066-151750046	-2.00004	5e-05
ENSMUSG00000040586	Ofd1	chrX:166238910-166479867	-2.00041	0.00075
ENSMUSG00000090417	Vmn2r94	chr17:18234658-18277508	-2.01037	0.0021
ENSMUSG00000017716	Birc5	chr11:117849241-117895194	-2.01095	5e-05
ENSMUSG00000021725	Parp8	chr13:116854823-117025516	-2.012	5e-05
ENSMUSG00000009093	Gstt4	chr10:75814942-75830273	-2.01702	5e-05
ENSMUSG00000024737	Slc15a3	chr19:10839726-10882001	-2.01848	0.00215
ENSMUSG00000024805	Pcgf5	chr19:36348543-36478985	-2.02312	5e-05
ENSMUSG00000010601,ENSMUSG00000057346		chr15:77386863-77411137	-2.02438	5e-05
ENSMUSG00000002020	Ltbp2	chr12:84783211-84878132	-2.02546	0.00215
ENSMUSG00000030921,ENSMUSG00000052749,ENSMUSG00000078616,ENSMUSG00000091576		chr7:104355381-104465193	-2.03477	5e-05
-		chr10:120625659-120702661	-2.03486	0.00435
ENSMUSG00000025323	Sp4	chr12:118231575-118301440	-2.04327	5e-05
-		chr7:12182464-12183249	-2.04388	0.0054
ENSMUSG00000026955	Sapcd2	chr2:25372277-25378213	-2.04738	5e-05
ENSMUSG00000027331	Knstrn	chr2:118814002-118859738	-2.04815	5e-05
ENSMUSG00000072594,ENSMUSG00000091605		chr14:44596664-44617119	-2.05161	5e-05
ENSMUSG00000056144,ENSMUSG00000090215		chr7:104244456-104353371	-2.05973	0.0007
ENSMUSG00000063445	Nmral1	chr16:4710058-4719356	-2.06036	5e-05
ENSMUSG00000031262	Cenpi	chrX:134308083-134381325	-2.06098	5e-05
ENSMUSG00000034853	Acot11	chr4:106733888-106804998	-2.06273	0.00355
ENSMUSG00000074813	Gm14005	chr2:128125454-128429884	-2.06858	0.0052
ENSMUSG00000030157	Clec2d	chr6:129180614-129196258	-2.07028	5e-05
-		chr10:97198821-97200350	-2.07396	5e-05
ENSMUSG00000086494	2210417A02Rik	chr5:148741673-148743139	-2.07919	0.0022
ENSMUSG00000034449	Dhrs11	chr11:84820684-84829010	-2.09021	5e-05
ENSMUSG00000045149	Gm8946	chr7:26061494-26096196	-2.09291	0.00145
ENSMUSG00000023961	Enpp4	chr17:44059844-44105809	-2.09442	5e-05
ENSMUSG00000028364	Tnc	chr4:63874548-64149924	-2.09999	5e-05
ENSMUSG00000046687	Gm5424	chr10:62065028-62143920	-2.1073	5e-05
ENSMUSG00000053624	Gykl1	chr18:52693678-52695668	-2.10751	0.0019
ENSMUSG00000026536,ENSMUSG00000039997,ENSMUSG00000073489,ENSMUSG00000073490,ENSMUSG00000090272		chr1:173705446-173942672	-2.10845	5e-05
ENSMUSG00000073412	Lst1	chr17:35185006-35188439	-2.11547	5e-05
ENSMUSG00000037321	Tap1	chr17:34181987-34197226	-2.11605	5e-05
-		chr1:161746153-161747612	-2.1175	0.0006
ENSMUSG00000047565	Acot10	chr15:20620948-20666822	-2.12404	5e-05
ENSMUSG00000030555	Ttc23	chr7:67647409-67726576	-2.12521	0.00175
ENSMUSG00000031901	Dus2l	chr8:105984427-106053956	-2.12556	0.0006
ENSMUSG00000036768	Kif15	chr9:122951065-123018730	-2.12561	5e-05
ENSMUSG00000030795,ENSMUSG00000063254		chr7:127967456-128022820	-2.12585	5e-05
ENSMUSG00000053835	H2-T24	chr17:35971371-36171805	-2.12586	0.0005
ENSMUSG00000066152	Slc31a2	chr4:62262561-62360582	-2.13755	0.0029
ENSMUSG00000020407	Upp1	chr11:9118102-9136170	-2.15033	5e-05
ENSMUSG00000055184	Fam72a	chr1:131527884-131539872	-2.16268	5e-05
ENSMUSG00000059659	Gm10069	chr6:128438756-128475617	-2.16473	0.0002
-		chr1:111192327-111193250	-2.17043	0.00015
ENSMUSG00000079659	Tmem243	chr5:9100736-9165449	-2.1738	0.0042
ENSMUSG00000084220	Gm12387	chr4:39853415-39928396	-2.17782	5e-05
ENSMUSG00000041498	Kif14	chr1:136454269-136552100	-2.17843	5e-05
ENSMUSG00000026896	Ifih1	chr2:62595797-62646255	-2.17867	5e-05
ENSMUSG00000027938	Creb3l4	chr3:90237448-90245024	-2.18111	5e-05
ENSMUSG00000009995	Taz	chrX:74273216-74290221	-2.18125	5e-05
ENSMUSG00000026307,ENSMUSG00000083064		chr1:91295925-91321104	-2.18279	0.0004
ENSMUSG00000003665	Has1	chr17:17843327-17855188	-2.18362	5e-05
ENSMUSG00000032067	Pts	chr9:50510259-50528694	-2.18959	5e-05
ENSMUSG00000049625	Tifab	chr13:56161536-56216368	-2.1952	5e-05
ENSMUSG00000073929	Trim30e-ps1	chr7:104532958-104542429	-2.19527	0.0011
ENSMUSG00000002227	Mov10	chr3:104794593-104818563	-2.19819	5e-05
ENSMUSG00000040584	Abcb1a	chr5:8660076-8748575	-2.20183	0.0026
-		chr17:87205793-87206884	-2.20295	0.00055
ENSMUSG00000082473	Kif22-ps	chr1:67581297-67587036	-2.20367	5e-05
ENSMUSG00000027313	Chac1	chr2:119351228-119354628	-2.20515	5e-05
ENSMUSG00000022534	Mefv	chr16:3707214-3718124	-2.20844	0.0001
ENSMUSG00000057135	Scimp	chr11:70781091-70812862	-2.20914	5e-05
ENSMUSG00000041064	Pif1	chr9:65587159-65627195	-2.21109	0.0002
ENSMUSG00000001156		chr6:86604372-86684522	-2.21517	0.00115
-		chr8:36158837-36167568	-2.21573	5e-05
ENSMUSG00000031712	Il15	chr8:82331436-82403236	-2.21953	5e-05
ENSMUSG00000047370	Gm7367	chr7:59982494-60168868	-2.22776	0.001
ENSMUSG00000030107	Usp18	chr6:121245905-121270916	-2.22847	5e-05
ENSMUSG00000051627	Hist1h1e	chr13:23621754-23622502	-2.23034	5e-05
ENSMUSG00000080778	Gm7199	chrX:163447160-163549677	-2.23084	5e-05
ENSMUSG00000053208	Kat2b-ps	chr5:93390601-93393091	-2.24125	5e-05
ENSMUSG00000029798	Herc6	chr6:57580966-57665136	-2.24565	5e-05
ENSMUSG00000050553	Gk2	chr5:97392439-97588125	-2.24611	0.00055
-		chr17:27545777-27547333	-2.24987	5e-05
-		chr15:38574107-38574196	-2.25115	5e-05
ENSMUSG00000026981	Il1rn	chr2:24336759-24409182	-2.26493	5e-05
ENSMUSG00000043336	Filip1l	chr16:57301994-57606878	-2.26614	0.00105
-		chr1:150549274-150549879	-2.26701	0.00475
ENSMUSG00000023345	Poc1a	chr9:106267919-106350205	-2.26949	5e-05
ENSMUSG00000021367	Edn1	chr13:42301269-42307989	-2.26954	5e-05
-		chr12:79657823-79815539	-2.27816	0.00395
ENSMUSG00000038172	Ttc39b	chr4:83175447-83324255	-2.28116	5e-05
ENSMUSG00000082875	Gm12598	chr11:11279625-11515192	-2.28163	0.00115
ENSMUSG00000026535	Ifi202b	chr1:173962380-174031801	-2.29272	5e-05
ENSMUSG00000002602	Axl	chr7:25757272-25788705	-2.30669	5e-05
ENSMUSG00000033487	Fndc3a	chr14:72537944-72710605	-2.30958	5e-05
ENSMUSG00000003617	Cp	chr3:19957053-20035326	-2.31384	0.002
ENSMUSG00000021391	Cenpp	chr13:49464026-49652767	-2.31849	0.00165
ENSMUSG00000049488	Tmem67	chr4:12027504-12096428	-2.31983	5e-05
-		chr8:107268394-107270287	-2.32983	5e-05
ENSMUSG00000023045	Soat2	chr15:102150525-102163474	-2.34447	5e-05
ENSMUSG00000040033	Stat2	chr10:128270540-128321358	-2.34654	5e-05
ENSMUSG00000028602	Tnfrsf8	chr4:145253131-145315164	-2.34886	5e-05
ENSMUSG00000044703,ENSMUSG00000068245,ENSMUSG00000071350,ENSMUSG00000091144,ENSMUSG00000091649		chr14:59276912-59440941	-2.36274	5e-05
ENSMUSG00000044201	Cdc25c	chr18:34723676-34751539	-2.37702	5e-05
ENSMUSG00000025498	Irf7	chr7:141228783-141266481	-2.38407	5e-05
ENSMUSG00000020464	Pnpt1	chr11:29130095-29162477	-2.38486	5e-05
-		chr11:117934456-117941570	-2.38749	5e-05
ENSMUSG00000035042	Ccl5	chr11:83524999-83534581	-2.40991	5e-05
ENSMUSG00000096292	Gm2666	chr1:85484251-85485142	-2.41231	0.0018
ENSMUSG00000092997	Gm23917	chr7:61719568-61743325	-2.41893	5e-05
ENSMUSG00000052631	Sh2d6	chr6:72513641-72522469	-2.42269	0.0001
ENSMUSG00000051977	Prdm9	chr17:15543078-15564354	-2.42727	5e-05
[truncated: 128 more rows]
