# Supplementary material for: Regulation of Toll-like Receptor Signaling by the SF3a mRNA Splicing Complex
Source: PLoS Genet. 2015 Feb 6;11(2):e1004932. doi: 10.1371/journal.pgen.1004932 (PMC4450051; doi:10.1371/journal.pgen.1004932)
Supplement: S13 Table — Cuffdiff CDS EXP—CT siRNA with LPS vs SF3a1 siRNA with LPS. (XLSX) [file pgen.1004932.s015.xlsx]

## Sheet: distilled_cds_exp
Table S13. CUFFDIFF CDS EXP, CT siRNA with LPS vs SF3A1 siRNA with LPS
Ensembl ID	Gene	Locus	log2(fold_change)	p_value
ENSMUSG00000032470	Mras	chr9:99380257-99436965	5.05391	5e-05
ENSMUSG00000048458	Fam212b	chr3:105704598-105720842	5.04559	5e-05
ENSMUSG00000006445	Epha2	chr4:141301239-141329384	4.72711	0.0018
ENSMUSG00000074743	Thbd	chr2:148404470-148408188	4.23277	5e-05
ENSMUSG00000031785	Gpr56	chr8:94977108-95014208	4.08966	0.00135
ENSMUSG00000031451	Gas6	chr8:13435458-13494535	4.03491	5e-05
ENSMUSG00000022505	Emp2	chr16:10281748-10313968	3.8977	5e-05
ENSMUSG00000032666	1700025G04Rik	chr1:151755373-152090322	3.89487	0.00205
ENSMUSG00000019853	Hebp2	chr10:18540119-18546084	3.82726	5e-05
ENSMUSG00000037855	Zfp365	chr10:67886102-67912662	3.70887	0.00025
ENSMUSG00000049719	Prss46	chr9:110774889-110856589	3.62179	0.0001
ENSMUSG00000074738	B930041F14Rik	chr4:155694341-155696486	3.5937	5e-05
ENSMUSG00000062098	Btbd3	chr2:138256564-138589292	3.58361	0.00055
ENSMUSG00000038264	Sema7a	chr9:57940112-57962864	3.53414	5e-05
ENSMUSG00000038776	Ephx1	chr1:180976154-181020904	3.16074	5e-05
ENSMUSG00000040918	Slc19a2	chr1:164249045-164267168	3.12527	0.00025
ENSMUSG00000038332	Sesn1	chr10:41810180-42018442	3.07138	5e-05
ENSMUSG00000032420	Nt5e	chr9:88327605-88372089	2.94835	5e-05
ENSMUSG00000042734	Ttc9	chr12:81631368-81664941	2.92129	5e-05
ENSMUSG00000049580	Tsku	chr7:98350667-98361328	2.74214	5e-05
ENSMUSG00000028238	Atp6v0d2	chr4:19818724-19922638	2.7008	5e-05
ENSMUSG00000089774	Slc5a3	chr16:92022343-92135791	2.70056	0.00025
ENSMUSG00000041324	Inhba	chr13:16011850-16027211	2.69335	0.00075
ENSMUSG00000042485	Mustn1	chr14:30825589-30901981	2.68035	0.0002
ENSMUSG00000022996	Wnt10b	chr15:98771752-98778150	2.57056	0.00025
ENSMUSG00000016526	Dyrk3	chr1:131127514-131138322	2.55347	5e-05
ENSMUSG00000021703	Serinc5	chr13:92611127-92736175	2.53379	0.0006
ENSMUSG00000030162	Olr1	chr6:129473477-129507261	2.50507	5e-05
ENSMUSG00000022265	Ank	chr15:27454539-27602468	2.49318	5e-05
ENSMUSG00000037712	Fermt2	chr14:45458791-45530118	2.43905	0.00045
ENSMUSG00000019558	Slc6a8	chrX:73673106-73682502	2.41607	5e-05
ENSMUSG00000006356	Crip2	chr12:113140235-113145504	2.41329	5e-05
ENSMUSG00000001348		chr9:22123719-22135746	2.37079	5e-05
ENSMUSG00000035834	Polr3g	chr13:81635451-81711013	2.31159	5e-05
ENSMUSG00000032122	Slc37a2	chr9:37181058-37255738	2.30838	5e-05
ENSMUSG00000020592	Sdc1	chr12:8674133-8819796	2.29501	5e-05
ENSMUSG00000060594	Layn	chr9:51055216-51077205	2.28316	5e-05
ENSMUSG00000026469	Xpr1	chr1:155212473-155417415	2.27146	0.00045
ENSMUSG00000054342	Kcnn4	chr7:24342039-24422778	2.22773	0.0013
ENSMUSG00000032431	Crtap	chr9:114358659-114390675	2.22511	5e-05
ENSMUSG00000044231	Nhlrc1	chr13:47012557-47014850	2.22434	0.0012
ENSMUSG00000045176	2310047M10Rik	chr11:69057123-69079225	2.20758	5e-05
ENSMUSG00000007613	Tgfbr1	chr4:47353221-47459931	2.19127	0.0004
ENSMUSG00000018217	Pmp22	chr11:63128981-63205928	2.18928	0.00035
ENSMUSG00000028214	Gem	chr4:11704456-11714752	2.14721	5e-05
ENSMUSG00000038963	Slco4a1	chr2:180455912-180474867	2.12935	5e-05
ENSMUSG00000089762	Ier5l	chr2:30472647-30474199	2.11978	0.00215
ENSMUSG00000042197	Zfp451	chr1:33760471-33814595	2.11006	0.0002
ENSMUSG00000037349	Nudt22	chr19:6993012-6996117	2.10726	5e-05
ENSMUSG00000024486	Hbegf	chr18:36488147-36515805	2.09121	5e-05
ENSMUSG00000027845	Dclre1b	chr3:103792313-103822025	2.08632	0.00055
ENSMUSG00000008398	Elk3	chr10:93160682-93311135	2.08365	5e-05
ENSMUSG00000031438	Rnf128	chrX:139563315-139673305	2.07497	0.00015
ENSMUSG00000041607	Mbp	chr18:82475114-82692734	2.0449	0.0001
ENSMUSG00000028111	Ctsk	chr3:95499214-95521179	2.00885	5e-05
ENSMUSG00000020788	Atp2a3	chr11:72961168-73018841	1.98436	5e-05
ENSMUSG00000019796	Lrp11	chr10:7589799-7625483	1.95431	0.00175
ENSMUSG00000066324	Impad1	chr4:4713385-4793355	1.93185	0.00045
ENSMUSG00000031574	Star	chr8:25808473-25814723	1.91825	0.00065
ENSMUSG00000049551	Fzd9	chr5:135248937-135251230	1.91452	0.00025
ENSMUSG00000038214	Bend3	chr10:43479086-43515399	1.89396	0.0007
ENSMUSG00000029161	Cgref1	chr5:30933145-30945480	1.89257	0.00055
ENSMUSG00000074361	C5ar2	chr7:16234584-16244154	1.88064	0.0002
ENSMUSG00000073910	Mob3b	chr4:34949073-35157484	1.84584	0.00085
ENSMUSG00000040841	Six5	chr7:19094593-19098549	1.81729	0.00205
ENSMUSG00000032122	Slc37a2	chr9:37181058-37255738	1.81205	0.00035
ENSMUSG00000008090	Fgfrl1	chr5:108694228-108706950	1.81101	0.0003
ENSMUSG00000036904	Fzd8	chr18:9212855-9216201	1.80114	0.0009
ENSMUSG00000027162	Lin7c	chr2:109890852-110014257	1.80106	0.0005
ENSMUSG00000037411	Serpine1	chr5:137046688-137072291	1.7932	5e-05
ENSMUSG00000034936	Arl4d	chr11:101665540-101667832	1.7773	0.0014
ENSMUSG00000071073	Lrrc73	chr17:46254033-46257376	1.76483	0.00065
ENSMUSG00000044340	Phlpp1	chr1:106171751-106394250	1.73493	5e-05
ENSMUSG00000020823	Sec14l1	chr11:117115167-117196615	1.72756	5e-05
ENSMUSG00000002289	Angptl4	chr17:33773749-33789297	1.70994	0.00035
ENSMUSG00000037706	Cd81	chr7:143021783-143067934	1.70484	0.00025
ENSMUSG00000042035	Igsf3	chr3:101377082-101479708	1.70292	5e-05
ENSMUSG00000018983	E2f2	chr4:136172281-136245216	1.69662	0.00035
ENSMUSG00000035342	Lzts2	chr19:45015175-45046614	1.66033	5e-05
ENSMUSG00000021559	Dapk1	chr13:60584154-60794095	1.65959	5e-05
ENSMUSG00000073700	Klhl21	chr4:152008802-152017680	1.65606	5e-05
ENSMUSG00000032802	Srxn1	chr2:152105515-152159119	1.6489	5e-05
ENSMUSG00000037904	Ankrd9	chr12:110975352-110979040	1.64425	0.0012
ENSMUSG00000021054	Sgpp1	chr12:75679346-75735729	1.64007	5e-05
ENSMUSG00000023067	Cdkn1a	chr17:29090721-29148980	1.638	5e-05
ENSMUSG00000024521	Pmaip1	chr18:66420512-66513520	1.63587	0.00085
ENSMUSG00000062421	Arf2	chr11:103966683-104016379	1.63087	5e-05
ENSMUSG00000036957	Lrfn3	chr7:30355513-30362772	1.62462	0.00015
ENSMUSG00000000253		chr13:45467394-45547845	1.62259	5e-05
ENSMUSG00000033016	Nfatc1	chr18:80573848-80965677	1.61784	5e-05
ENSMUSG00000028121	Bcar3	chr3:122419582-122530273	1.60988	5e-05
ENSMUSG00000032194	Kank2	chr9:21765502-21798575	1.60233	5e-05
ENSMUSG00000030657	Xylt1	chr7:117380978-117698545	1.59075	5e-05
ENSMUSG00000032440	Tgfbr2	chr9:116087697-116175363	1.5907	5e-05
ENSMUSG00000021701	Plk2	chr13:110395043-110418241	1.56449	0.0003
ENSMUSG00000015846	Rxra	chr2:27676439-27790341	1.54772	0.00115
ENSMUSG00000028893	Sesn2	chr4:132486950-132510508	1.53972	5e-05
ENSMUSG00000060044	Tmem26	chr10:68723745-68815258	1.5383	5e-05
ENSMUSG00000037295	Ldlrap1	chr4:134741559-134768024	1.53677	5e-05
ENSMUSG00000030872	Gga2	chr7:121986721-122021222	1.53415	0.00095
ENSMUSG00000028063	Lmna	chr3:88481141-88518585	1.51036	0.0001
ENSMUSG00000028063	Lmna	chr3:88481141-88518585	1.49636	0.0005
ENSMUSG00000070639	Lrrc8b	chr5:105415774-105490059	1.48516	0.00065
ENSMUSG00000039713	Plekhg5	chr4:152072497-152120120	1.47404	5e-05
ENSMUSG00000059248	Sept9	chr11:117199660-117389907	1.43819	5e-05
ENSMUSG00000015143	Actn1	chr12:80136774-80269438	1.43662	0.00045
ENSMUSG00000056204	Pgpep1	chr8:70646434-70659738	1.39301	5e-05
ENSMUSG00000028459	Cd72	chr4:43435539-43499695	1.38665	0.00155
ENSMUSG00000027510	Rbm38	chr2:173020497-173034742	1.3679	5e-05
ENSMUSG00000067736	Gm10222	chr1:24612403-24612700	1.35809	0.00045
ENSMUSG00000029570	Lfng	chr5:140607340-140649031	1.35417	0.00055
ENSMUSG00000053253	Ndfip2	chr14:105258572-105332450	1.35304	0.00105
ENSMUSG00000026321	Tnfrsf11a	chr1:105780272-105877956	1.35142	5e-05
ENSMUSG00000026389	Steap3	chr1:120190756-120272705	1.34657	5e-05
ENSMUSG00000022419	Deptor	chr15:55099916-55267308	1.34571	0.00135
ENSMUSG00000003344	Btbd2	chr10:80642616-80657115	1.34227	5e-05
ENSMUSG00000028243	Ubxn2b	chr4:6191097-6232999	1.33247	0.001
ENSMUSG00000040710	St8sia4	chr1:95575659-95671638	1.32964	5e-05
ENSMUSG00000032997	Chpf	chr1:75450435-75506452	1.32602	0.00075
ENSMUSG00000030844	Rgs10	chr7:128335521-128418758	1.32223	0.0001
ENSMUSG00000041695	Kcnj2	chr11:111054824-111092301	1.32133	0.0012
ENSMUSG00000026869	Psmd5	chr2:34851565-34870983	1.31866	5e-05
ENSMUSG00000015575	Atp6v0e	chr17:26676395-26699644	1.31787	5e-05
ENSMUSG00000016382	Pls3	chrX:75706931-75875182	1.30489	5e-05
ENSMUSG00000040842	Szrd1	chr4:141079346-141139776	1.28676	5e-05
ENSMUSG00000048707	Tprn	chr2:25262617-25269885	1.28556	5e-05
ENSMUSG00000031622	Sin3b	chr8:72723272-72758203	1.28511	5e-05
ENSMUSG00000051098	Mblac2	chr13:81711416-81753275	1.28497	0.00185
ENSMUSG00000035847	Ids	chrX:70334173-70365084	1.26415	5e-05
ENSMUSG00000034926	Dhcr24	chr4:106541993-106617241	1.26322	0.0007
ENSMUSG00000034612	Chst11	chr10:82985497-83195900	1.25977	0.0002
ENSMUSG00000030245	Golt1b	chr6:142387220-142473109	1.23922	5e-05
ENSMUSG00000041417	Pik3r1	chr13:101680760-101768217	1.23437	5e-05
ENSMUSG00000029763	Exoc4	chr6:33249084-33973983	1.22314	5e-05
ENSMUSG00000052609	Plekhg3	chr12:76533559-76710547	1.22039	0.00225
ENSMUSG00000075600	Zc3h3	chr15:75754431-75841915	1.2183	0.0002
ENSMUSG00000001419		chr3:88141901-88296999	1.21505	5e-05
ENSMUSG00000042148	Cox10	chr11:63885791-64083259	1.20692	0.00125
ENSMUSG00000024187	Itfg3	chr17:26211821-26244223	1.20013	0.0008
ENSMUSG00000034271	Jdp2	chr12:85597594-85709087	1.19625	0.0001
ENSMUSG00000039043	2610034B18Rik	chr7:79925360-79935359	1.19493	5e-05
ENSMUSG00000049130	C5ar1	chr7:16246742-16259540	1.18345	5e-05
ENSMUSG00000020661	Dnmt3a	chr12:3806006-3960618	1.17835	0.00115
ENSMUSG00000021127	Zfp36l1	chr12:80072995-80113013	1.156	0.00095
ENSMUSG00000022018	Rgcc	chr14:79288755-79301645	1.15149	0.00165
ENSMUSG00000010047	Hyal2	chr9:107569116-107572945	1.14794	5e-05
ENSMUSG00000020889	Nr1d1	chr11:98740637-98778256	1.1408	0.0004
ENSMUSG00000048897	Zfp710	chr7:80024813-80092925	1.13599	0.00015
ENSMUSG00000053684	BC048403	chr10:121720580-121752878	1.12198	0.00035
ENSMUSG00000044636	Csrnp2	chr15:100479569-100495239	1.12	0.0009
ENSMUSG00000024158	Hagh	chr17:24804381-24864525	1.11794	0.00205
ENSMUSG00000079442	St6galnac4	chr2:32587065-32620810	1.10613	5e-05
ENSMUSG00000050335	Lgals3	chr14:47367750-47421174	1.10341	5e-05
ENSMUSG00000062373	Tmem65	chr15:58782030-58823530	1.09963	0.0005
ENSMUSG00000037280	Galnt6	chr15:100691808-100729376	1.0995	5e-05
ENSMUSG00000036781	Rps27l	chr9:66946085-66949516	1.08643	5e-05
ENSMUSG00000022969	Il10rb	chr16:91372782-91442295	1.06536	0.00205
ENSMUSG00000040339	Fam102b	chr3:108940052-109027618	1.06068	0.0011
ENSMUSG00000017686	Rhot1	chr11:80209018-80285009	1.05973	0.0016
ENSMUSG00000023191	Leprel2	chr6:124841088-124857919	1.05489	0.00235
ENSMUSG00000061273	Mmgt1	chrX:56585504-56603017	1.0477	0.00125
ENSMUSG00000025351	Cd63	chr10:128908918-128924035	1.04749	0.00015
ENSMUSG00000029047	Pex10	chr4:155067015-155072662	1.04422	0.00025
ENSMUSG00000025078	Nhlrc2	chr19:56529158-56604852	1.03662	0.00115
ENSMUSG00000024913	Lrp5	chr19:3584822-3686564	1.02492	0.00025
ENSMUSG00000001473		chr18:67390687-67404325	1.00711	5e-05
ENSMUSG00000034931	Dhx8	chr11:101732918-101806278	0.998176	5e-05
ENSMUSG00000031007	Atp6ap2	chrX:12565697-12673668	0.988579	0.00125
ENSMUSG00000031521	Aga	chr8:53511701-53523422	0.972016	0.00225
ENSMUSG00000024759	Atl3	chr19:7490103-7552854	0.968461	0.00205
ENSMUSG00000029249	Rest	chr5:77219671-77286432	0.967977	0.00035
ENSMUSG00000040907	Atp1a3	chr7:24978159-25005957	0.967884	0.00095
ENSMUSG00000026577	Blzf1	chr1:164275584-164307517	0.96387	0.0015
ENSMUSG00000057229	Atp5sl	chr7:25619413-25625877	0.963077	0.0019
ENSMUSG00000046562	Unc119b	chr5:115122549-115134975	0.956395	0.0002
ENSMUSG00000025534	Gusb	chr5:129989009-130003049	0.95245	5e-05
ENSMUSG00000020307	Cdc34	chr10:79681815-79695261	0.942405	5e-05
ENSMUSG00000039105	Atp6v1g1	chr4:63544771-63550750	0.928398	0.0001
ENSMUSG00000034889	Cactin	chr10:81320934-81326251	0.923317	0.0001
ENSMUSG00000027425	Csrp2bp	chr2:144368877-144410630	0.919215	0.002
ENSMUSG00000049339	Fam134a	chr1:75134127-75163365	0.908635	0.0009
ENSMUSG00000026439	Rbbp5	chr1:132477365-132508637	0.903395	0.00115
ENSMUSG00000036430	Tbcc	chr17:46890620-46892463	0.888442	0.00025
ENSMUSG00000005204	Senp3	chr11:69672899-69682084	0.878514	0.00075
ENSMUSG00000011837	Snapc2	chr8:4253101-4256219	0.875842	0.0012
ENSMUSG00000053801	Grwd1	chr7:45816460-45830944	0.871438	0.0001
ENSMUSG00000002257	Def6	chr17:28207710-28228843	0.850375	0.0004
ENSMUSG00000045165	AI467606	chr7:127091435-127094049	0.844671	0.00045
ENSMUSG00000050552	Lamtor4	chr5:138255607-138259398	0.839983	0.00105
ENSMUSG00000038650	Rnh1	chr7:141157635-141172851	0.816191	0.00065
ENSMUSG00000003380	Rabac1	chr7:24966644-24972763	0.809875	0.00115
ENSMUSG00000018932	Map2k3	chr11:60902245-60989590	0.809493	0.00175
ENSMUSG00000021996	Esd	chr14:74732234-74750954	0.777368	0.0019
ENSMUSG00000015759	Cnih	chr14:46775581-46788411	0.752688	0.0011
ENSMUSG00000024621	Csf1r	chr18:61100582-61177050	0.746649	0.00135
ENSMUSG00000036693	Nop14	chr5:34638531-34660148	0.745369	0.0005
ENSMUSG00000024785	Rcl1	chr19:29101374-29143843	0.720369	0.00175
ENSMUSG00000069515	Lyz1	chr10:117287795-117292868	0.68276	0.00235
ENSMUSG00000029641	Rasl11a	chr5:146845070-146847726	inf	5e-05
ENSMUSG00000030541	Idh2	chr7:80094533-80115392	-0.738921	0.00175
ENSMUSG00000030403	Vasp	chr7:19176420-19272208	-0.792637	0.0009
ENSMUSG00000020790	Ankfy1	chr11:72607254-72775556	-0.814964	0.0021
ENSMUSG00000002984	Tomm40	chr7:19696108-19749573	-0.814999	0.0006
ENSMUSG00000026520	Pycr2	chr1:180904273-180928993	-0.850629	0.0006
ENSMUSG00000031400	G6pdx	chrX:74384718-74516553	-0.861306	0.00235
ENSMUSG00000026421	Csrp1	chr1:135720060-135752232	-0.864359	0.00035
ENSMUSG00000052798	Nup107	chr10:117750620-117792741	-0.882841	0.00135
ENSMUSG00000024603	Dctn4	chr18:60526220-60558870	-0.897993	0.0013
ENSMUSG00000032397	Tipin	chr9:64281589-64305435	-0.901013	0.00035
ENSMUSG00000058715	Fcer1g	chr1:171224525-171234716	-0.905979	5e-05
ENSMUSG00000021020	Srp54c	chr12:55239325-55263020	-0.910789	0.00235
ENSMUSG00000072620	Slfn2	chr11:83054688-83098170	-0.919589	0.00015
ENSMUSG00000040725	Hnrnpul1	chr7:25711105-25755139	-0.921228	0.00085
ENSMUSG00000030659	Nucb2	chr7:116504371-116540831	-0.925493	0.0008
ENSMUSG00000028070	Apoa1bp	chr3:88056519-88058514	-0.925838	0.0001
ENSMUSG00000053113	Socs3	chr11:117954550-118129219	-0.929125	0.0012
ENSMUSG00000019942	Cdk1	chr10:69336573-69352938	-0.933337	0.001
ENSMUSG00000027185	Nat10	chr2:103566309-103761271	-0.938344	0.0003
ENSMUSG00000021282	Eif5	chr12:111538100-111568379	-0.955415	0.00105
ENSMUSG00000028991	Mtor	chr4:148445324-148557683	-0.963925	0.00165
ENSMUSG00000032398	Snapc5	chr9:64179296-64182684	-0.965569	0.00105
ENSMUSG00000080268	Brms1	chr19:5038825-5049917	-0.972198	0.00195
ENSMUSG00000066637	Ttc32	chr12:9029984-9043991	-0.972284	0.00115
ENSMUSG00000041360	D19Bwg1357e	chr19:27384392-27429856	-0.978464	5e-05
ENSMUSG00000028700	Pomgnt1	chr4:116123839-116159849	-0.983501	0.00045
ENSMUSG00000095159	Tubb4b-ps1	chr5:7179364-7180699	-0.986057	0.00025
ENSMUSG00000029502	Golga3	chr5:110176575-110229321	-0.990976	0.0003
ENSMUSG00000039178	Tbc1d19	chr5:53785627-53904380	-0.991368	0.00115
ENSMUSG00000040359	Ufl1	chr4:24960789-25281821	-0.996749	0.0014
ENSMUSG00000020706	Ftsj3	chr11:106216925-106256079	-1.00264	0.00025
ENSMUSG00000029415	Sdad1	chr5:92284009-92310024	-1.01104	5e-05
ENSMUSG00000033554	Dph5	chr3:115888164-115934361	-1.01712	0.0003
ENSMUSG00000006281	Tep1	chr14:50823965-50879003	-1.02072	0.002
ENSMUSG00000029777	Gars	chr6:55037997-55079955	-1.02479	5e-05
ENSMUSG00000000441		chr6:115601937-115677136	-1.03325	0.0002
ENSMUSG00000001105		chr11:78536360-78541737	-1.03424	0.0004
ENSMUSG00000004730	Emr1	chr17:57358556-57545314	-1.03436	0.0003
ENSMUSG00000074817	Papolb	chr5:142484838-142551098	-1.03582	0.00235
ENSMUSG00000012483	Rpa3	chr6:8255935-8259173	-1.03927	0.0001
ENSMUSG00000022391	Rangap1	chr15:81704247-81730076	-1.04134	5e-05
ENSMUSG00000003644	Rps6ka1	chr4:133831915-133887797	-1.04314	0.0011
ENSMUSG00000040711	Sh3pxd2b	chr11:32347804-32453721	-1.06675	0.00105
ENSMUSG00000034453	Polr3b	chr10:84619331-84742775	-1.06731	0.00175
ENSMUSG00000025823	Pdia4	chr6:47794019-47815685	-1.08322	5e-05
ENSMUSG00000019818	Cd164	chr10:41519499-41531133	-1.08334	5e-05
ENSMUSG00000078656	Vps25	chr11:101246027-101259576	-1.08472	5e-05
ENSMUSG00000000934		chr15:75656911-75678807	-1.08983	0.001
ENSMUSG00000052825	Gm9892	chr8:52195779-52197160	-1.0926	5e-05
ENSMUSG00000023118	Sympk	chr7:19024376-19054623	-1.09351	0.00045
ENSMUSG00000025872	Thoc3	chr13:54413627-54479295	-1.09369	0.0009
ENSMUSG00000022221	Ripk3	chr14:55784994-55833943	-1.10238	5e-05
ENSMUSG00000022439	Parvg	chr15:84324025-84374630	-1.12013	5e-05
ENSMUSG00000042759	Apobr	chr7:126571206-126595324	-1.12144	0.00195
ENSMUSG00000019139	Isyna1	chr8:70594480-70597288	-1.12148	5e-05
ENSMUSG00000040675	Mthfd1l	chr10:3973094-4176383	-1.12589	0.0001
ENSMUSG00000021428	Riok1	chr13:38006051-38061433	-1.14577	0.0005
ENSMUSG00000032783	Troap	chr15:99074972-99121161	-1.1491	0.00225
ENSMUSG00000037896	Rcor1	chr12:111039231-111115901	-1.15068	0.0003
ENSMUSG00000004266	Ptpn6	chr6:124720702-124738714	-1.15612	5e-05
ENSMUSG00000042737	Dpm3	chr3:89259357-89267079	-1.15944	0.0013
ENSMUSG00000054855	Rnd1	chr15:98663420-98677461	-1.17018	5e-05
ENSMUSG00000062093	Gm10110	chr14:89896222-89898466	-1.1765	5e-05
ENSMUSG00000033918	Parl	chr16:20279723-20302401	-1.17904	0.00055
ENSMUSG00000032293	Ireb2	chr9:54817450-54949924	-1.17989	0.00065
ENSMUSG00000096210	H1f0	chr15:79028211-79030498	-1.18032	5e-05
ENSMUSG00000063200	Nol7	chr13:43398375-43481294	-1.18271	0.00015
ENSMUSG00000030505	Prmt3	chr7:49778345-49898193	-1.18711	0.0003
ENSMUSG00000047810	Ccdc88b	chr19:6844621-6858256	-1.18905	5e-05
ENSMUSG00000033589	Reep4	chr14:70545250-70548933	-1.20279	5e-05
ENSMUSG00000066440	Zfyve26	chr12:79231304-79296345	-1.20871	5e-05
ENSMUSG00000024132	Eci1	chr17:24426489-24439320	-1.20916	0.0002
ENSMUSG00000028885	Smpdl3b	chr4:132732965-132757283	-1.2119	0.0001
ENSMUSG00000037313	Tacc3	chr5:33653215-33679000	-1.21282	5e-05
ENSMUSG00000030707	Coro1a	chr7:126698323-126737264	-1.21444	5e-05
ENSMUSG00000003437	Paf1	chr7:28384895-28399509	-1.21571	0.00035
ENSMUSG00000020330	Hmmr	chr11:40701386-40733446	-1.21723	5e-05
ENSMUSG00000032435	Dync1li1	chr9:114688780-114724321	-1.23014	0.0008
ENSMUSG00000028874	Fgr	chr4:132974055-133083439	-1.23546	0.00055
ENSMUSG00000071715	Ncf4	chr15:78244771-78275775	-1.23608	5e-05
ENSMUSG00000030801	Kat8	chr7:127912483-127930113	-1.23614	0.00075
ENSMUSG00000043162	Pyurf	chr6:57686575-57692078	-1.23971	0.00055
ENSMUSG00000032604	Qars	chr9:108508004-108515941	-1.24238	5e-05
ENSMUSG00000029366	Dck	chr5:88764995-88839402	-1.25038	0.00205
ENSMUSG00000028651	Ppie	chr4:123090288-123139954	-1.25234	0.00095
ENSMUSG00000013974	1810033B17Rik	chr8:3665761-3668905	-1.25282	0.0002
ENSMUSG00000004393	Ddx56	chr11:6231118-6267849	-1.25469	5e-05
ENSMUSG00000005667	Mthfd2	chr6:83219827-83317606	-1.25713	5e-05
ENSMUSG00000008373	Prpf31	chr7:3629964-3677524	-1.26024	5e-05
ENSMUSG00000003824	Syce2	chr8:84872110-84901734	-1.26247	0.00155
ENSMUSG00000020064	Herc4	chr10:63243073-65003667	-1.2646	0.00135
ENSMUSG00000022978	Mis18a	chr16:90719310-90727404	-1.26713	5e-05
ENSMUSG00000021494	Ddx41	chr13:55530348-55536664	-1.268	5e-05
ENSMUSG00000019960	Dusp6	chr10:99253361-99267488	-1.26842	0.0001
ENSMUSG00000022142	Nup155	chr15:8109312-8161672	-1.27369	5e-05
ENSMUSG00000032026	Rexo2	chr9:48461165-48480704	-1.27534	5e-05
ENSMUSG00000029404	Arl6ip4	chr5:124115822-124118197	-1.27862	5e-05
ENSMUSG00000022710	Usp7	chr16:8680648-8792308	-1.28238	0.00075
ENSMUSG00000035678	Tnfsf9	chr17:57080065-57107759	-1.28402	0.0008
ENSMUSG00000028923	Necap2	chr4:141066511-141078357	-1.28755	5e-05
ENSMUSG00000016559	H3f3b	chr11:116014209-116027966	-1.29663	5e-05
ENSMUSG00000045007	Tubg2	chr11:101155906-101161787	-1.29721	0.00205
ENSMUSG00000052085	Dock8	chr19:24999528-25434496	-1.2981	0.0003
ENSMUSG00000024235	Map3k8	chr18:4312987-4353015	-1.30272	0.0015
ENSMUSG00000003283	Hck	chr2:153108467-153161011	-1.30735	0.0009
ENSMUSG00000060591	Ifitm2	chr7:140954172-140961959	-1.31198	5e-05
ENSMUSG00000046805	Mpeg1	chr19:12408094-12502105	-1.31556	5e-05
ENSMUSG00000059588	Calcrl	chr2:84290331-84425411	-1.32195	0.0008
ENSMUSG00000026196	Bard1	chr1:70990293-71103146	-1.3329	0.00115
ENSMUSG00000020573	Pik3cg	chr12:32131634-32246454	-1.33926	0.00125
ENSMUSG00000036672	Cenpt	chr8:105827743-105852008	-1.33972	0.0001
ENSMUSG00000056888	Glipr1	chr10:111972663-112026182	-1.34162	0.00065
ENSMUSG00000022177	Haus4	chr14:54541784-54554361	-1.34278	5e-05
ENSMUSG00000040044	Orc3	chr4:34569302-34614944	-1.34597	0.00135
ENSMUSG00000010663	Fads1	chr19:10182887-10196877	-1.35052	5e-05
ENSMUSG00000020142	Slc1a4	chr11:20302179-20332736	-1.35251	0.0001
ENSMUSG00000024300	Myo1f	chr17:33555718-33613682	-1.35411	0.0005
ENSMUSG00000020303	Stc2	chr11:31357306-31370938	-1.35443	0.0006
ENSMUSG00000028128	F3	chr3:121723536-121735052	-1.35682	0.00205
ENSMUSG00000033088	Triobp	chr15:78947723-79008323	-1.36041	0.00025
ENSMUSG00000016496	Cd274	chr19:29367435-29390736	-1.3612	0.00065
ENSMUSG00000051220	Ercc6l	chrX:102138612-102157091	-1.36825	0.0014
ENSMUSG00000049988	Lrrc25	chr8:70616137-70640291	-1.36856	5e-05
ENSMUSG00000020513	Tubd1	chr11:86544942-86567893	-1.3715	0.00075
ENSMUSG00000093862	Gm5117	chr8:31673447-31739789	-1.37293	0.00015
ENSMUSG00000027654	Fam83d	chr2:158768070-158786637	-1.37976	5e-05
ENSMUSG00000021244	Ylpm1	chr12:84996320-85070568	-1.38151	0.00015
ENSMUSG00000037759	Ptger2	chr14:44851234-45006900	-1.38781	5e-05
ENSMUSG00000036501	Fam13b	chr18:34405341-34506823	-1.38939	0.0011
ENSMUSG00000034947	Tmem106a	chr11:101582241-101636944	-1.39153	0.0015
ENSMUSG00000002227	Mov10	chr3:104794593-104818563	-1.41111	0.00035
ENSMUSG00000029063	Nadk	chr4:155562363-155599949	-1.41308	5e-05
ENSMUSG00000020437	Myo1g	chr11:6506547-6520965	-1.41446	0.0001
ENSMUSG00000024696	Lpxn	chr19:12798450-12874373	-1.4149	0.00045
ENSMUSG00000015950	Ncf1	chr5:134148053-134229625	-1.41748	5e-05
ENSMUSG00000022711	Pmm2	chr16:8513428-8657951	-1.418	0.00065
ENSMUSG00000026773	Pfkfb3	chr2:11457405-11553888	-1.42122	5e-05
ENSMUSG00000060216	Arrb2	chr11:70432426-70440828	-1.42162	0.00105
ENSMUSG00000031979	Cog2	chr8:124520766-124553226	-1.42426	0.0001
ENSMUSG00000028093	Acp6	chr3:97116357-97176574	-1.42554	0.0019
ENSMUSG00000026111	Unc50	chr1:37430169-37439124	-1.42628	5e-05
ENSMUSG00000031371	Haus7	chrX:73437301-73483049	-1.43897	5e-05
ENSMUSG00000069874	Irgm2	chr11:58183830-58237877	-1.44156	0.0002
ENSMUSG00000050410	Tcf19	chr17:35512733-35516856	-1.4461	5e-05
ENSMUSG00000050533	Gm9845	chr3:39357393-39359128	-1.45549	5e-05
ENSMUSG00000017765	Slc12a4	chr8:105934332-105966126	-1.45624	0.00025
ENSMUSG00000032112	Trappc4	chr9:44403760-44407548	-1.45847	5e-05
ENSMUSG00000030591	Psmd8	chr7:29158828-29180673	-1.46992	5e-05
ENSMUSG00000052776	Oas1a	chr5:120893352-120907538	-1.47126	5e-05
ENSMUSG00000028678	Kif2c	chr4:117159607-117182639	-1.47961	0.001
ENSMUSG00000020680	Taf15	chr11:83432058-83506743	-1.48723	0.0001
ENSMUSG00000026683	Nuf2	chr1:169494958-169531487	-1.48868	5e-05
ENSMUSG00000041936	Agrn	chr4:156165223-156197511	-1.48877	0.00025
ENSMUSG00000034793	G6pc3	chr11:102189304-102194106	-1.49064	5e-05
ENSMUSG00000028525	Pde4b	chr4:102087542-102645940	-1.49411	0.0002
ENSMUSG00000019814	Ltv1	chr10:13146766-13193206	-1.49551	5e-05
ENSMUSG00000020739	Nup85	chr11:115564433-115583985	-1.49816	0.0005
ENSMUSG00000024965	Fermt3	chr19:6996130-7019518	-1.50152	0.00065
ENSMUSG00000004865	Srpk1	chr17:28587647-28622521	-1.51099	0.0001
ENSMUSG00000035692	Isg15	chr4:156198255-156205151	-1.51412	5e-05
ENSMUSG00000043953	Ccrl2	chr9:110996546-111114773	-1.51576	5e-05
ENSMUSG00000035004	Igsf6	chr7:121033251-121163097	-1.52458	5e-05
ENSMUSG00000078942	Naip6	chr13:100268166-100317678	-1.52727	5e-05
ENSMUSG00000027184	Caprin1	chr2:103762072-103797649	-1.52955	0.0004
ENSMUSG00000025157	Zdhhc16	chr19:41933471-41981157	-1.53076	0.0003
ENSMUSG00000025395	Prim1	chr10:128015167-128030117	-1.53824	0.0004
ENSMUSG00000033880	Lgals3bp	chr11:118392731-118402092	-1.54116	5e-05
ENSMUSG00000024036	Slc37a1	chr17:31255018-31350696	-1.54163	5e-05
ENSMUSG00000030082	Sec61a1	chr6:88257332-88518905	-1.54218	5e-05
ENSMUSG00000005470	Asf1b	chr8:83955506-83970197	-1.54345	5e-05
ENSMUSG00000029551	Psmg3	chr5:139823593-139826892	-1.55262	5e-05
ENSMUSG00000026000	Lancl1	chr1:67000516-67049381	-1.55417	5e-05
ENSMUSG00000024014	Pim1	chr17:29446836-29509845	-1.5632	5e-05
ENSMUSG00000047084	Ngrn	chr7:80261214-80265467	-1.56376	5e-05
ENSMUSG00000029177	Cenpa	chr5:30666776-30676563	-1.56679	0.00015
ENSMUSG00000059669	Taf1b	chr12:24498482-24558620	-1.56828	5e-05
ENSMUSG00000061778	Mospd2	chrX:164936168-164980375	-1.56861	0.00065
ENSMUSG00000066861	Oas1g	chr5:120875767-120887980	-1.58864	5e-05
ENSMUSG00000004936	Map2k1	chr9:64185458-64259407	-1.59324	5e-05
ENSMUSG00000001774		chr9:18292064-18512885	-1.59437	0.0001
ENSMUSG00000032590	Apeh	chr9:108085187-108094480	-1.59667	5e-05
ENSMUSG00000034959	5031414D18Rik	chr14:75016026-75052537	-1.59841	5e-05
ENSMUSG00000001403		chr2:164769846-164779967	-1.60502	5e-05
ENSMUSG00000040084	Bub1b	chr2:118598210-118698020	-1.60913	5e-05
ENSMUSG00000022466	Rpap3	chr15:97675096-97705824	-1.61405	0.00065
ENSMUSG00000001755		chr11:101082564-101086658	-1.61545	0.0013
ENSMUSG00000030269	Mtmr14	chr6:113237838-113281389	-1.61638	0.00095
ENSMUSG00000034329	Brip1	chr11:86058137-86201193	-1.61889	0.00175
ENSMUSG00000057788	Ddx49	chr8:70282826-70302489	-1.62583	0.00035
ENSMUSG00000027580	Helz2	chr2:181191377-181242027	-1.62911	5e-05
ENSMUSG00000038252	Ncapd2	chr6:125168004-125262367	-1.62983	5e-05
ENSMUSG00000028525	Pde4b	chr4:102087542-102645940	-1.63753	0.0009
ENSMUSG00000025498	Irf7	chr7:141228783-141266481	-1.63867	0.0003
ENSMUSG00000021785	Ngly1	chr14:16238258-16311926	-1.64117	0.00085
ENSMUSG00000024079	Eif2ak2	chr17:78835515-78906992	-1.64451	0.0007
ENSMUSG00000029385	Ccng2	chr5:93267256-93276231	-1.64791	5e-05
ENSMUSG00000026946	Nmi	chr2:51948443-51973680	-1.65573	5e-05
ENSMUSG00000037816	Fbxw17	chr13:50415841-50436938	-1.66171	0.0003
ENSMUSG00000002332	Dhrs1	chr14:55738966-55745690	-1.66181	5e-05
ENSMUSG00000028973	Abcb8	chr5:24393662-24410054	-1.66546	0.0003
ENSMUSG00000047565	Acot10	chr15:20620948-20666822	-1.66659	5e-05
ENSMUSG00000002297	Dbf4	chr5:8396966-8422763	-1.66698	0.00235
ENSMUSG00000022568	Scrib	chr15:76046661-76069784	-1.68661	0.00155
ENSMUSG00000030867	Plk1	chr7:122159436-122169875	-1.69015	5e-05
ENSMUSG00000029176	Anapc4	chr5:52834014-52867797	-1.69384	5e-05
ENSMUSG00000061482	Hist1h4d	chr13:23581597-23581990	-1.69722	0.00195
ENSMUSG00000091964	BC037034	chr5:138259490-138312393	-1.69771	0.0001
ENSMUSG00000022295	Atp6v1c1	chr15:38661903-38692456	-1.71135	5e-05
ENSMUSG00000031328	Flna	chrX:74177258-74249820	-1.71623	5e-05
ENSMUSG00000041346	Wrap53	chr11:69561668-69580255	-1.71772	0.00035
ENSMUSG00000024835	Coro1b	chr19:4148618-4154037	-1.72096	0.0003
ENSMUSG00000002307	Daxx	chr17:33909413-33915590	-1.72532	5e-05
ENSMUSG00000068101	Cenpm	chr15:82233573-82244747	-1.7291	0.0002
ENSMUSG00000042608	Stk40	chr4:126103956-126144973	-1.72935	5e-05
ENSMUSG00000031897	Psmb10	chr8:105934332-105966126	-1.73005	5e-05
ENSMUSG00000020792	Exoc7	chr11:116286167-116317267	-1.73049	0.00095
ENSMUSG00000024561	Mbd1	chr18:74268199-74282907	-1.73152	0.00145
ENSMUSG00000004099	Dnmt1	chr9:20906626-20976793	-1.73358	0.00035
ENSMUSG00000057531	Dtnbp1	chr13:44922065-45002096	-1.74574	0.0001
ENSMUSG00000037628	Cdkn3	chr14:46760485-46772590	-1.75514	5e-05
ENSMUSG00000026535	Ifi202b	chr1:173962380-174031801	-1.75869	0.0004
ENSMUSG00000068245	Phf11d	chr14:59276912-59440941	-1.76232	0.00105
ENSMUSG00000027398	Il1b	chr2:129322331-129379419	-1.76347	5e-05
ENSMUSG00000027379	Bub1	chr2:127800353-128123873	-1.76531	5e-05
ENSMUSG00000027399	Il1a	chr2:129196756-129309975	-1.77238	5e-05
ENSMUSG00000056529	Ptafr	chr4:132535549-132586091	-1.77327	5e-05
ENSMUSG00000030677	Kif22	chr7:127027731-127042420	-1.78048	5e-05
ENSMUSG00000002205	Vrk3	chr7:44731480-44777515	-1.78725	5e-05
ENSMUSG00000027288	Zfp106	chr2:120506818-120563843	-1.79062	0.0023
ENSMUSG00000032265	Fam46a	chr9:85292345-85327338	-1.7982	0.0012
ENSMUSG00000004040	Stat3	chr11:100859350-100939540	-1.80742	5e-05
ENSMUSG00000026955	Sapcd2	chr2:25372277-25378213	-1.8126	0.0002
ENSMUSG00000005378	Wbscr22	chr5:135052956-135094619	-1.82373	0.00065
ENSMUSG00000002250	Ppard	chr17:28232743-28301471	-1.82642	5e-05
ENSMUSG00000078853	Igtp	chr11:58183830-58237877	-1.83111	0.00045
ENSMUSG00000010911	Apip	chr2:103073674-103092644	-1.83267	0.0007
ENSMUSG00000012443	Kif11	chr19:37376062-37440731	-1.83693	0.00025
ENSMUSG00000031639	Tlr3	chr8:45388662-45410608	-1.8503	5e-05
ENSMUSG00000000184		chr6:127125778-127212411	-1.86168	5e-05
ENSMUSG00000062270	Morf4l1	chr9:90091670-90114820	-1.86298	0.00075
ENSMUSG00000026495	Efcab2	chr1:178405880-178483247	-1.86441	0.00175
ENSMUSG00000030966	Trim21	chr7:102488563-102565491	-1.86856	5e-05
ENSMUSG00000028797	Tmem234	chr4:129600667-129624059	-1.86864	0.0001
ENSMUSG00000032661	Oas3	chr5:120750581-120777785	-1.88209	5e-05
ENSMUSG00000020808	Fam64a	chr11:72041964-72207459	-1.88942	5e-05
ENSMUSG00000024778	Fas	chr19:34192228-34352103	-1.8906	0.0001
ENSMUSG00000023961	Enpp4	chr17:44059844-44105809	-1.89666	5e-05
ENSMUSG00000050549	5730508B09Rik	chr3:127869682-127896323	-1.90579	0.0001
ENSMUSG00000020415	Pttg1	chr11:43405109-43426268	-1.90644	5e-05
ENSMUSG00000038416	Cdc16	chr8:13757675-13781941	-1.91039	5e-05
ENSMUSG00000045502	Niacr1	chr5:123858179-123900494	-1.91338	5e-05
ENSMUSG00000024737	Slc15a3	chr19:10839726-10882001	-1.91564	0.0002
ENSMUSG00000001123		chr11:78962973-78984968	-1.91899	5e-05
ENSMUSG00000078566	Bnip3	chr7:138888948-138909519	-1.92169	0.0003
ENSMUSG00000042726	Trafd1	chr5:121204480-121385632	-1.92716	0.0007
ENSMUSG00000024613	Tcof1	chr18:60813684-60848981	-1.9282	5e-05
ENSMUSG00000068206	Pick1	chr15:79229172-79256674	-1.92878	0.0003
ENSMUSG00000021871	Pnp	chr14:50944301-50965237	-1.93361	5e-05
ENSMUSG00000058773	Hist1h1b	chr13:21779882-21780625	-1.93867	0.00065
ENSMUSG00000027353	Mcm8	chr2:132816140-132844197	-1.94779	0.0001
ENSMUSG00000052565	Hist1h1d	chr13:23555031-23558852	-1.95255	5e-05
ENSMUSG00000028873	Cdca8	chr4:124880898-125009099	-1.95974	5e-05
ENSMUSG00000096472	Cdkn2d	chr9:21288462-21291209	-1.96572	5e-05
ENSMUSG00000034848	Ttc21b	chr2:66184326-66256644	-1.97331	0.0015
ENSMUSG00000034321	Exosc1	chr19:41922757-41933314	-1.97723	5e-05
ENSMUSG00000047735	Samd9l	chr6:3342595-3399571	-1.98033	5e-05
ENSMUSG00000015522	Arnt	chr3:95434379-95497240	-1.98637	0.00225
ENSMUSG00000002718	Cse1l	chr2:166906039-166946633	-1.99215	5e-05
ENSMUSG00000078945	Naip2	chr13:100143893-100247800	-1.99273	5e-05
ENSMUSG00000055172	C1ra	chr6:124512631-124523440	-2.00588	5e-05
ENSMUSG00000030157	Clec2d	chr6:129180614-129196258	-2.0062	5e-05
ENSMUSG00000021177	Tdp1	chr12:99884516-99955223	-2.00714	5e-05
ENSMUSG00000021725	Parp8	chr13:116854823-117025516	-2.012	5e-05
ENSMUSG00000023345	Poc1a	chr9:106267919-106350205	-2.01672	5e-05
ENSMUSG00000010358	Ifi35	chr11:101448406-101471853	-2.0351	0.0003
ENSMUSG00000026896	Ifih1	chr2:62595797-62646255	-2.03965	0.00025
ENSMUSG00000061559	Wdr61	chr9:54698872-54734519	-2.04029	5e-05
ENSMUSG00000070034	Sp110	chr1:85575675-85598984	-2.04225	5e-05
ENSMUSG00000057346	Apol9a	chr15:77386863-77411137	-2.04266	5e-05
ENSMUSG00000010755	Cars	chr7:143557229-143600090	-2.05231	5e-05
ENSMUSG00000032715	Trib3	chr2:152337421-152344032	-2.06139	0.00195
ENSMUSG00000035248	Zcchc6	chr13:59769964-59823147	-2.07125	5e-05
ENSMUSG00000019432	Ddx39b	chr17:35241554-35258596	-2.07414	5e-05
ENSMUSG00000034422	Parp14	chr16:35832863-35894001	-2.07984	5e-05
ENSMUSG00000063445	Nmral1	chr16:4710058-4719356	-2.08812	0.00045
ENSMUSG00000073412	Lst1	chr17:35185006-35188439	-2.08855	0.00015
ENSMUSG00000037321	Tap1	chr17:34181987-34197226	-2.10284	5e-05
ENSMUSG00000053624	Gykl1	chr18:52693678-52695668	-2.10751	0.0019
ENSMUSG00000026981	Il1rn	chr2:24336759-24409182	-2.10979	5e-05
ENSMUSG00000003206	Ebi3	chr17:55907146-55980168	-2.12427	0.0001
ENSMUSG00000034449	Dhrs11	chr11:84820684-84829010	-2.13206	0.00065
ENSMUSG00000007036	Abhd16a	chr17:35089262-35102987	-2.13358	5e-05
ENSMUSG00000033538	Casp4	chr9:5298450-5336932	-2.14457	0.00185
ENSMUSG00000040296	Ddx58	chr4:40136346-40239828	-2.15568	5e-05
ENSMUSG00000026404	Ddx59	chr1:136364876-136440158	-2.16599	0.0001
ENSMUSG00000063445	Nmral1	chr16:4710058-4719356	-2.16604	5e-05
ENSMUSG00000030795	Fus	chr7:127967456-128022820	-2.16754	5e-05
ENSMUSG00000003665	Has1	chr17:17843327-17855188	-2.18362	5e-05
ENSMUSG00000027433	Xrn2	chr2:147012995-147078000	-2.19773	5e-05
ENSMUSG00000017830	Dhx58	chr11:100574903-100704271	-2.20731	5e-05
ENSMUSG00000027778	Ift80	chr3:68877168-69004570	-2.20989	0.0012
ENSMUSG00000047370	Gm7367	chr7:59982494-60168868	-2.22776	0.001
ENSMUSG00000030107	Usp18	chr6:121245905-121270916	-2.22847	5e-05
ENSMUSG00000022033	Pbk	chr14:65805836-65817830	-2.22992	5e-05
ENSMUSG00000051627	Hist1h1e	chr13:23621754-23622502	-2.23034	5e-05
ENSMUSG00000029254	Stap1	chr5:86071733-86172803	-2.23803	0.00095
ENSMUSG00000024960	Plcb3	chr19:6952272-6969759	-2.24099	5e-05
ENSMUSG00000028037	Ifi44	chr3:151682066-151750046	-2.24187	5e-05
ENSMUSG00000050553	Gk2	chr5:97392439-97588125	-2.24611	0.00055
ENSMUSG00000070730	Rmdn3	chr2:119112792-119157034	-2.24619	5e-05
ENSMUSG00000035356	Nfkbiz	chr16:55801389-55895419	-2.24689	0.00045
ENSMUSG00000048806	Ifnb1	chr4:88519285-88522840	-2.25095	0.00015
ENSMUSG00000043336	Filip1l	chr16:57301994-57606878	-2.26406	0.00105
ENSMUSG00000021367	Edn1	chr13:42301269-42307989	-2.26954	5e-05
ENSMUSG00000026669	Mcm10	chr2:4976121-5012791	-2.27088	0.00015
ENSMUSG00000026896	Ifih1	chr2:62595797-62646255	-2.28319	5e-05
ENSMUSG00000054823	Whsc1l1	chr8:25601600-25719667	-2.28821	5e-05
ENSMUSG00000025059	Gyk	chrX:85701936-85776819	-2.30819	5e-05
ENSMUSG00000079252		chr1:155844965-156205026	-2.31448	0.00205
ENSMUSG00000030795	Fus	chr7:127967456-128022820	-2.32705	5e-05
ENSMUSG00000049488	Tmem67	chr4:12027504-12096428	-2.33106	5e-05
ENSMUSG00000038884	A230050P20Rik	chr9:20868572-20879727	-2.35162	0.0003
ENSMUSG00000035941	Ibtk	chr9:85687350-85749413	-2.35657	5e-05
ENSMUSG00000031712	Il15	chr8:82331436-82403236	-2.36425	0.0001
ENSMUSG00000028364	Tnc	chr4:63874548-64149924	-2.36951	5e-05
ENSMUSG00000027333	Smox	chr2:131481609-131525922	-2.39781	0.00045
ENSMUSG00000037321	Tap1	chr17:34181987-34197226	-2.40022	5e-05
ENSMUSG00000045038	Prkce	chr17:86167784-86657919	-2.40904	5e-05
ENSMUSG00000002129	Sf3a1	chr11:4160349-4182564	-2.41336	5e-05
ENSMUSG00000096727	Psmb9	chr17:34181987-34197226	-2.46458	0.00035
ENSMUSG00000029414	Kntc1	chr5:123749708-123852529	-2.4691	5e-05
ENSMUSG00000020705	Ddx42	chr11:106216925-106256079	-2.47143	0.00085
ENSMUSG00000027331	Knstrn	chr2:118814002-118859738	-2.51647	5e-05
ENSMUSG00000063021	Hist1h2ak	chr13:21753394-21753907	-2.52819	0.00075
ENSMUSG00000026628	Atf3	chr1:191170295-191183340	-2.52901	5e-05
ENSMUSG00000074896	Ifit3	chr19:34550593-34602296	-2.60244	5e-05
ENSMUSG00000049625	Tifab	chr13:56161536-56216368	-2.60275	5e-05
ENSMUSG00000040618	Pck2	chr14:55535524-55550017	-2.60828	5e-05
ENSMUSG00000055184	Fam72a	chr1:131527884-131539872	-2.61287	5e-05
ENSMUSG00000026981	Il1rn	chr2:24336759-24409182	-2.63437	5e-05
ENSMUSG00000024679	Ms4a6d	chr19:11516511-11604849	-2.65476	5e-05
ENSMUSG00000026656	Fcgr2b	chr1:170959702-170976547	-2.69457	5e-05
ENSMUSG00000033487	Fndc3a	chr14:72537944-72710605	-2.74192	0.00075
ENSMUSG00000026822	Lcn2	chr2:32384632-32387797	-2.75494	5e-05
ENSMUSG00000001998	Ap4e1	chr2:127008704-127069451	-2.75803	0.0007
ENSMUSG00000021686	Ap3b1	chr13:94358959-94566316	-2.76206	0.0019
ENSMUSG00000029009	Mthfr	chr4:148039040-148088031	-2.77684	5e-05
ENSMUSG00000030156	Cd69	chr6:129267323-129275369	-2.78023	5e-05
ENSMUSG00000040026	Saa3	chr7:46711997-46715676	-2.78664	5e-05
ENSMUSG00000040253	Gbp7	chr3:142530297-142555456	-2.81849	5e-05
ENSMUSG00000023045	Soat2	chr15:102150525-102163474	-2.8223	0.0013
ENSMUSG00000066152	Slc31a2	chr4:62262561-62360582	-2.82369	0.0006
ENSMUSG00000069662	Marcks	chr10:37133374-37162321	-2.82409	5e-05
ENSMUSG00000035852	9130017N09Rik	chr10:79821020-79830452	-2.83882	0.00155
ENSMUSG00000020826	Nos2	chr11:78884814-78960254	-2.90127	5e-05
ENSMUSG00000030717	Nupr1	chr7:126623171-126627010	-2.91814	5e-05
ENSMUSG00000029561	Oasl2	chr5:114896935-114913511	-2.91972	5e-05
ENSMUSG00000030830	Itgal	chr7:127296259-127335151	-2.94558	5e-05
ENSMUSG00000031505	Carkd	chr8:11497505-11550771	-2.98757	0.0001
ENSMUSG00000037725	Ckap2	chr8:22168151-22185819	-2.9921	5e-05
ENSMUSG00000022014	Epsti1	chr14:77904238-78002840	-2.99314	5e-05
ENSMUSG00000023066	Rttn	chr18:88971789-89131013	-3	0.0004
ENSMUSG00000094248	Hist1h2ao	chr13:21810464-21810944	-3.03311	0.00205
ENSMUSG00000017652	Cd40	chr2:165055626-165072948	-3.05409	5e-05
ENSMUSG00000028268	Gbp3	chr3:142560051-142593642	-3.10417	5e-05
ENSMUSG00000002055	Spag5	chr11:78301528-78322457	-3.11988	5e-05
ENSMUSG00000037921	Ddx60	chr8:61513245-62038244	-3.13204	5e-05
ENSMUSG00000069792	Wfdc17	chr11:83703990-83706268	-3.13703	5e-05
ENSMUSG00000040033	Stat2	chr10:128270540-128321358	-3.13776	5e-05
ENSMUSG00000078920	Ifi47	chr11:48887224-49281085	-3.16452	5e-05
ENSMUSG00000002227	Mov10	chr3:104794593-104818563	-3.1663	5e-05
ENSMUSG00000078606	Gm4070	chr7:105895138-106093337	-3.20197	5e-05
ENSMUSG00000029298	Gbp9	chr5:104988849-105294070	-3.22929	5e-05
ENSMUSG00000043263	Pyhin1	chr1:173630826-173661019	-3.24535	5e-05
ENSMUSG00000034855	Cxcl10	chr5:92313404-92435241	-3.26339	5e-05
ENSMUSG00000040472	Rabggta	chr14:55693868-55722261	-3.322	5e-05
ENSMUSG00000030830	Itgal	chr7:127296259-127335151	-3.39598	0.0002
ENSMUSG00000078763	Slfn1	chr11:83116848-83122670	-3.42572	5e-05
ENSMUSG00000020897	Aurkb	chr11:69045635-69051667	-3.43645	0.0001
ENSMUSG00000037731	Themis2	chr4:132768326-132802260	-3.60277	0.00045
ENSMUSG00000024677	Ms4a6b	chr19:11516511-11604849	-3.60716	5e-05
ENSMUSG00000040264	Gbp5	chr3:142496847-142522344	-3.64776	5e-05
ENSMUSG00000025746	Il6	chr5:29944166-30073632	-3.6794	0.00195
ENSMUSG00000012519	Mlkl	chr8:111311343-111393824	-3.70368	5e-05
ENSMUSG00000028270	Gbp2	chr3:142620601-142687564	-3.72069	5e-05
ENSMUSG00000015947	Fcgr1	chr3:96243549-96297235	-3.74313	5e-05
ENSMUSG00000017652	Cd40	chr2:165055626-165072948	-3.74768	0.0011
ENSMUSG00000000204		chr11:83175152-83218367	-3.7708	5e-05
ENSMUSG00000057596	Trim30d	chr7:104470013-104520218	-3.77769	5e-05
ENSMUSG00000039304	Tnfsf10	chr3:27314131-27367026	-3.85144	0.0001
ENSMUSG00000073902	Gm1966	chr7:106601242-106604035	-4.00009	5e-05
ENSMUSG00000054072	Iigp1	chr18:60376028-60416430	-4.12145	5e-05
ENSMUSG00000079419	Ms4a6c	chr19:11404708-11513617	-4.12921	5e-05
ENSMUSG00000053846	Lipg	chr18:74939321-74964078	-4.34732	5e-05
ENSMUSG00000024810	Il33	chr19:29925113-29962476	-4.75459	0.0002
ENSMUSG00000002458	Rgs19	chr2:181663021-181693977	-4.79358	0.00225
ENSMUSG00000055435	Maf	chr8:115668923-115707825	-5.20576	5e-05
