# Supplementary material for: Regulation of Toll-like Receptor Signaling by the SF3a mRNA Splicing Complex
Source: PLoS Genet. 2015 Feb 6;11(2):e1004932. doi: 10.1371/journal.pgen.1004932 (PMC4450051; doi:10.1371/journal.pgen.1004932)
Supplement: S14 Table — Cuffdiff Isoform EXP—CT siRNA with LPS vs SF3a1 siRNA with LPS. (XLSX) [file pgen.1004932.s016.xlsx]

## Sheet: distilled_isoform_exp
Table S14. CUFFDIFF ISOFORM EXP, CT siRNA with LPS vs SF3A1 siRNA with LPS
Ensembl ID	Gene	Locus	log2(fold_change)	p_value
ENSMUSG00000074743	Thbd	chr2:148404470-148408188	4.23277	5e-05
ENSMUSG00000031451	Gas6	chr8:13435458-13494535	4.03491	5e-05
ENSMUSG00000022505	Emp2	chr16:10281748-10313968	3.8977	5e-05
ENSMUSG00000079435	Rpl36a	chrX:134585653-134588062	3.87331	0.0006
ENSMUSG00000019853	Hebp2	chr10:18540119-18546084	3.82726	5e-05
-		chr1:45795093-45795131	3.77016	0.00015
ENSMUSG00000037855	Zfp365	chr10:67886102-67912662	3.70887	0.00025
ENSMUSG00000049719	Prss46	chr9:110774889-110856589	3.62179	0.0001
ENSMUSG00000074738	B930041F14Rik	chr4:155694341-155696486	3.5937	5e-05
ENSMUSG00000062098	Btbd3	chr2:138256564-138589292	3.58361	0.00055
ENSMUSG00000038264	Sema7a	chr9:57940112-57962864	3.53414	5e-05
ENSMUSG00000055675	Kbtbd11	chr8:15011024-15054839	3.53001	5e-05
ENSMUSG00000031508	Ankrd10	chr8:11579094-11635757	3.42497	5e-05
-		chr8:95671797-95676057	3.27735	5e-05
ENSMUSG00000038776	Ephx1	chr1:180976154-181020904	3.16074	5e-05
ENSMUSG00000040918	Slc19a2	chr1:164249045-164267168	3.12527	0.00025
ENSMUSG00000028238	Atp6v0d2	chr4:19818724-19922638	3.10699	5e-05
ENSMUSG00000038332	Sesn1	chr10:41810180-42018442	3.07138	5e-05
ENSMUSG00000032420	Nt5e	chr9:88327605-88372089	2.94835	5e-05
ENSMUSG00000042842	Serpinb6b	chr13:32953373-32979070	2.94604	5e-05
-		chr10:23780756-23782815	2.93385	0.00055
ENSMUSG00000042734	Ttc9	chr12:81631368-81664941	2.92129	5e-05
ENSMUSG00000035735	Dagla	chr19:10245264-10342788	2.80346	5e-05
ENSMUSG00000044533	Rps2	chr17:24718115-24721929	2.74246	5e-05
ENSMUSG00000028238	Atp6v0d2	chr4:19818724-19922638	2.7008	5e-05
ENSMUSG00000089774	Slc5a3	chr16:92022343-92135791	2.70056	0.00025
ENSMUSG00000042485	Mustn1	chr14:30825589-30901981	2.68035	0.0002
ENSMUSG00000029816	Gpnmb	chr6:49031058-49072186	2.59435	5e-05
ENSMUSG00000001504		chr13:72628714-72636412	2.57173	5e-05
ENSMUSG00000083119	Gm14724	chrX:70531967-70539932	2.55069	5e-05
ENSMUSG00000021703	Serinc5	chr13:92611127-92736175	2.53379	0.0006
ENSMUSG00000085812	Gm15843	chr1:72427111-72536930	2.53141	5e-05
ENSMUSG00000030162	Olr1	chr6:129473477-129507261	2.50507	5e-05
ENSMUSG00000022265	Ank	chr15:27454539-27602468	2.49318	5e-05
ENSMUSG00000020941	Map3k14	chr11:103219511-103267745	2.46907	0.0001
ENSMUSG00000037712	Fermt2	chr14:45458791-45530118	2.43905	0.00045
ENSMUSG00000019558	Slc6a8	chrX:73673106-73682502	2.41607	5e-05
ENSMUSG00000006356	Crip2	chr12:113140235-113145504	2.41329	5e-05
ENSMUSG00000049807	Arhgap23	chr11:97404498-97502402	2.40485	0.0001
ENSMUSG00000031538	Plat	chr8:22757743-22782847	2.34149	5e-05
ENSMUSG00000029135	Fosl2	chr5:32113569-32202280	2.32877	5e-05
ENSMUSG00000035834	Polr3g	chr13:81635451-81711013	2.31159	5e-05
ENSMUSG00000032122	Slc37a2	chr9:37181058-37255738	2.28474	5e-05
ENSMUSG00000026469	Xpr1	chr1:155212473-155417415	2.27146	0.00045
-		chr3:69314961-69316797	2.22271	5e-05
ENSMUSG00000045176	2310047M10Rik	chr11:69057123-69079225	2.20758	5e-05
ENSMUSG00000051212	Gpr183	chr14:121878605-122021035	2.20362	0.0001
ENSMUSG00000038963	Slco4a1	chr2:180455912-180474867	2.12789	5e-05
ENSMUSG00000039157	Fam102a	chr2:32511999-32569756	2.1203	5e-05
ENSMUSG00000037349	Nudt22	chr19:6993012-6996117	2.10726	5e-05
ENSMUSG00000062661	Ncs1	chr2:31245822-31460738	2.10533	5e-05
ENSMUSG00000024486	Hbegf	chr18:36488147-36515805	2.09121	5e-05
ENSMUSG00000027845	Dclre1b	chr3:103792313-103822025	2.08632	0.00055
ENSMUSG00000073274	Gm14636	chrX:19140355-19168328	2.08486	5e-05
ENSMUSG00000008398	Elk3	chr10:93160682-93311135	2.08365	5e-05
ENSMUSG00000031438	Rnf128	chrX:139563315-139673305	2.07497	0.00015
ENSMUSG00000044813	Shb	chr4:45423277-45543011	2.05969	5e-05
-		chr10:52518291-52518486	2.05947	5e-05
ENSMUSG00000022265	Ank	chr15:27454539-27602468	2.05439	5e-05
ENSMUSG00000041607	Mbp	chr18:82475114-82692734	2.0449	0.0001
ENSMUSG00000028111	Ctsk	chr3:95499214-95521179	2.00885	5e-05
ENSMUSG00000029816	Gpnmb	chr6:49031058-49072186	1.9926	5e-05
ENSMUSG00000020788	Atp2a3	chr11:72961168-73018841	1.98436	5e-05
ENSMUSG00000026771	Spopl	chr2:23506213-23572106	1.94615	0.0001
ENSMUSG00000066324	Impad1	chr4:4713385-4793355	1.93185	0.00045
ENSMUSG00000049551	Fzd9	chr5:135248937-135251230	1.91452	0.00025
ENSMUSG00000029161	Cgref1	chr5:30933145-30945480	1.89257	0.00055
ENSMUSG00000064177	Ghrl	chr6:113713492-113719880	1.89253	5e-05
ENSMUSG00000074361	C5ar2	chr7:16234584-16244154	1.88064	0.0002
ENSMUSG00000000594		chr11:55098061-55155904	1.83745	5e-05
ENSMUSG00000093674	Rpl41	chr10:128548085-128549305	1.82115	5e-05
ENSMUSG00000008090	Fgfrl1	chr5:108694228-108706950	1.81101	0.0003
ENSMUSG00000027162	Lin7c	chr2:109890852-110014257	1.80106	0.0005
ENSMUSG00000038274	Fau	chr19:6057887-6059524	1.79853	5e-05
ENSMUSG00000020674	Pxdn	chr12:29936465-30132624	1.76982	5e-05
ENSMUSG00000027187	Cat	chr2:103408489-103485160	1.76829	5e-05
ENSMUSG00000007817	Zmiz1	chr14:25455736-25666751	1.76023	0.0006
ENSMUSG00000044340	Phlpp1	chr1:106171751-106394250	1.73493	5e-05
ENSMUSG00000020823	Sec14l1	chr11:117115167-117196615	1.72756	5e-05
ENSMUSG00000059248	Sept9	chr11:117199660-117389907	1.72604	5e-05
ENSMUSG00000037706	Cd81	chr7:143021783-143067934	1.70484	0.00025
ENSMUSG00000039828	Wdr70	chr15:7873054-8099209	1.70402	5e-05
ENSMUSG00000044811	AF251705	chr11:114996720-115008758	1.70331	5e-05
ENSMUSG00000042035	Igsf3	chr3:101377082-101479708	1.70292	5e-05
ENSMUSG00000018983	E2f2	chr4:136172281-136245216	1.69662	0.00035
ENSMUSG00000030872	Gga2	chr7:121986721-122021222	1.67502	0.0003
ENSMUSG00000096696	Zfp960	chr17:17005138-17089628	1.67146	0.00015
ENSMUSG00000073700	Klhl21	chr4:152008802-152017680	1.65606	5e-05
ENSMUSG00000021054	Sgpp1	chr12:75679346-75735729	1.64007	5e-05
ENSMUSG00000036957	Lrfn3	chr7:30355513-30362772	1.62462	0.00015
ENSMUSG00000000253		chr13:45467394-45547845	1.62259	5e-05
ENSMUSG00000062421	Arf2	chr11:103966683-104016379	1.61968	5e-05
ENSMUSG00000027670	Ocstamp	chr2:165374263-165400430	1.61961	5e-05
ENSMUSG00000033016	Nfatc1	chr18:80573848-80965677	1.61784	5e-05
ENSMUSG00000028121	Bcar3	chr3:122419582-122530273	1.60988	5e-05
ENSMUSG00000032194	Kank2	chr9:21765502-21798575	1.60233	5e-05
ENSMUSG00000032898	Fbxo21	chr5:117976769-118010200	1.59919	5e-05
ENSMUSG00000029762	Akr1b8	chr6:34350969-34368463	1.59693	5e-05
ENSMUSG00000028167	Bdh2	chr3:135281220-135304431	1.59336	5e-05
ENSMUSG00000032440	Tgfbr2	chr9:116087697-116175363	1.5907	5e-05
ENSMUSG00000021701	Plk2	chr13:110395043-110418241	1.56449	0.0003
ENSMUSG00000039680	Mrps6	chr16:92022343-92135791	1.55757	5e-05
ENSMUSG00000030103	Bhlhe40	chr6:108577038-108704084	1.54394	5e-05
ENSMUSG00000028893	Sesn2	chr4:132486950-132510508	1.53972	5e-05
ENSMUSG00000060044	Tmem26	chr10:68723745-68815258	1.5383	5e-05
ENSMUSG00000030432	Rpl28	chr7:4792873-4795230	1.5368	5e-05
ENSMUSG00000049300	Prmt6	chr3:110212037-110285437	1.53635	5e-05
ENSMUSG00000028063	Lmna	chr3:88481141-88518585	1.51036	0.0001
ENSMUSG00000052459	Atp6v1a	chr16:44040626-44333196	1.50556	0.0001
ENSMUSG00000028063	Lmna	chr3:88481141-88518585	1.49636	0.0005
ENSMUSG00000030657	Xylt1	chr7:117380978-117698545	1.47465	5e-05
ENSMUSG00000039713	Plekhg5	chr4:152072497-152120120	1.47404	5e-05
ENSMUSG00000029311	Hsd17b11	chr5:103989761-104027988	1.47004	0.00045
ENSMUSG00000062554	Gm12751	chr4:34353971-34432021	1.45548	0.00045
ENSMUSG00000015143	Actn1	chr12:80136774-80269438	1.43662	0.00045
ENSMUSG00000023067	Cdkn1a	chr17:29090721-29148980	1.43077	5e-05
ENSMUSG00000030872	Gga2	chr7:121986721-122021222	1.40876	0.0001
ENSMUSG00000056204	Pgpep1	chr8:70646434-70659738	1.39301	5e-05
ENSMUSG00000034220	Gpc1	chr1:92831644-92860211	1.39136	0.00035
ENSMUSG00000059895	Ptp4a3	chr15:73723144-73839908	1.39037	5e-05
ENSMUSG00000020611	Gna13	chr11:109322245-109420962	1.37822	5e-05
ENSMUSG00000030104	Edem1	chr6:108828108-108882705	1.36151	0.0002
ENSMUSG00000067736	Gm10222	chr1:24612403-24612700	1.35809	0.00045
ENSMUSG00000029570	Lfng	chr5:140607340-140649031	1.35417	0.00055
ENSMUSG00000051185	Fam174a	chr1:95282537-95337741	1.33186	0.00035
ENSMUSG00000020661	Dnmt3a	chr12:3806006-3960618	1.33144	0.00035
ENSMUSG00000040710	St8sia4	chr1:95575659-95671638	1.32964	5e-05
ENSMUSG00000030844	Rgs10	chr7:128335521-128418758	1.32223	0.0001
ENSMUSG00000026869	Psmd5	chr2:34851565-34870983	1.31866	5e-05
ENSMUSG00000015575	Atp6v0e	chr17:26676395-26699644	1.31855	5e-05
ENSMUSG00000049130	C5ar1	chr7:16246742-16259540	1.30657	5e-05
ENSMUSG00000016382	Pls3	chrX:75706931-75875182	1.29575	5e-05
ENSMUSG00000040842	Szrd1	chr4:141079346-141139776	1.28676	5e-05
ENSMUSG00000048707	Tprn	chr2:25262617-25269885	1.28556	5e-05
ENSMUSG00000031622	Sin3b	chr8:72723272-72758203	1.28511	5e-05
ENSMUSG00000054342	Kcnn4	chr7:24342039-24422778	1.27074	0.00035
ENSMUSG00000035847	Ids	chrX:70334173-70365084	1.26415	5e-05
ENSMUSG00000083563	Gm13340	chr2:22227502-22618252	1.26354	0.0001
ENSMUSG00000034612	Chst11	chr10:82985497-83195900	1.25977	0.0002
ENSMUSG00000026558	Uck2	chr1:167179375-167285180	1.25853	5e-05
ENSMUSG00000027324	Rpusd2	chr2:119034789-119043853	1.24163	0.00025
ENSMUSG00000030245	Golt1b	chr6:142387220-142473109	1.23922	5e-05
ENSMUSG00000051335	Gfod1	chr13:43195240-43304339	1.23457	0.0001
ENSMUSG00000041417	Pik3r1	chr13:101680760-101768217	1.23437	5e-05
ENSMUSG00000029763	Exoc4	chr6:33249084-33973983	1.22314	5e-05
ENSMUSG00000075600	Zc3h3	chr15:75754431-75841915	1.2183	0.0002
ENSMUSG00000001419		chr3:88141901-88296999	1.21505	5e-05
ENSMUSG00000072720	Myo18b	chr5:112688875-112896362	1.21036	0.00055
ENSMUSG00000044095	Ccdc166	chr15:75979871-75982285	1.20898	0.0003
ENSMUSG00000039043	2610034B18Rik	chr7:79925360-79935359	1.19493	5e-05
ENSMUSG00000021592	Arsk	chr13:76030635-76098660	1.16141	0.0006
ENSMUSG00000010047	Hyal2	chr9:107569116-107572945	1.14794	5e-05
ENSMUSG00000020889	Nr1d1	chr11:98740637-98778256	1.1408	0.0004
ENSMUSG00000032350	Gclc	chr9:77754531-77826214	1.12598	0.0002
ENSMUSG00000050335	Lgals3	chr14:47367750-47421174	1.1225	5e-05
ENSMUSG00000053684	BC048403	chr10:121720580-121752878	1.12198	0.00035
ENSMUSG00000024659	Anxa1	chr19:20353606-20422787	1.12093	0.0004
ENSMUSG00000062373	Tmem65	chr15:58782030-58823530	1.09963	0.0005
ENSMUSG00000036781	Rps27l	chr9:66946085-66949516	1.08643	5e-05
ENSMUSG00000030108	Slc6a13	chr6:121300226-121337733	1.06224	5e-05
ENSMUSG00000025351	Cd63	chr10:128908918-128924035	1.05151	0.0001
ENSMUSG00000029047	Pex10	chr4:155067015-155072662	1.04422	0.00025
ENSMUSG00000032300	1700017B05Rik	chr9:57236555-57262614	1.03386	5e-05
ENSMUSG00000024913	Lrp5	chr19:3584822-3686564	1.02492	0.00025
ENSMUSG00000002741	Ykt6	chr11:5955692-6066362	0.987398	5e-05
ENSMUSG00000046562	Unc119b	chr5:115122549-115134975	0.956395	0.0002
ENSMUSG00000025534	Gusb	chr5:129989009-130003049	0.95245	5e-05
ENSMUSG00000001642		chr6:34256048-34324249	0.948209	0.0004
ENSMUSG00000039105	Atp6v1g1	chr4:63544771-63550750	0.928398	0.0001
ENSMUSG00000034889	Cactin	chr10:81320934-81326251	0.923317	0.0001
ENSMUSG00000036430	Tbcc	chr17:46890620-46892463	0.888442	0.00025
ENSMUSG00000053801	Grwd1	chr7:45816460-45830944	0.870149	0.0002
ENSMUSG00000002257	Def6	chr17:28207710-28228843	0.850375	0.0004
ENSMUSG00000045165	AI467606	chr7:127091435-127094049	0.844671	0.00045
ENSMUSG00000036693	Nop14	chr5:34638531-34660148	0.745369	0.0005
-		chr1:173630579-173630680	-inf	5e-05
-		chr10:42278421-42278743	inf	5e-05
-		chr10:10282701-10282859	inf	5e-05
-		chr10:23776908-23779815	inf	5e-05
-		chr10:117272816-117273910	inf	5e-05
-		chr11:31830673-31830763	-inf	5e-05
-		chr11:68930798-68930830	inf	5e-05
-		chr12:69987385-69987448	inf	5e-05
-		chr12:115064604-115064632	-inf	5e-05
-		chr13:78742521-78742552	-inf	5e-05
-		chr13:120300285-120300477	-inf	5e-05
-		chr13:53092936-53092979	inf	5e-05
-		chr14:32307303-32307562	inf	5e-05
-		chr14:63927353-63927431	inf	5e-05
-		chr15:38470222-38474776	-inf	5e-05
-		chr15:25285443-25285763	inf	5e-05
-		chr15:25286026-25313317	inf	5e-05
-		chr15:57975818-57975883	-inf	5e-05
-		chr15:98778334-98778765	inf	5e-05
-		chr17:3291574-3308288	inf	5e-05
-		chr17:11669137-11669162	-inf	5e-05
-		chr18:34324304-34324340	-inf	5e-05
-		chr18:70643204-70643676	-inf	5e-05
-		chr19:29069173-29069478	-inf	5e-05
-		chr2:172644477-172644686	inf	5e-05
-		chr2:18767347-18767433	-inf	5e-05
-		chr2:101551210-101551631	inf	5e-05
-		chr2:102980844-102981147	inf	5e-05
-		chr2:167741820-167741924	-inf	5e-05
-		chr3:38412550-38412587	-inf	5e-05
-		chr3:102645248-102645400	inf	5e-05
-		chr3:159348391-159368841	inf	5e-05
-		chr3:151750189-151750507	-inf	5e-05
-		chr4:138786416-138786549	-inf	5e-05
-		chr4:64224825-64225449	-inf	5e-05
-		chr5:69447611-69447635	inf	5e-05
-		chr5:53356722-53356852	inf	5e-05
-		chr5:90930550-90930623	-inf	5e-05
-		chr5:91919520-91919812	inf	5e-05
-		chr5:120929614-120929851	-inf	5e-05
-		chr5:121838322-121838633	-inf	5e-05
-		chr6:5376123-5376172	-inf	5e-05
-		chr7:103223300-103223324	-inf	5e-05
-		chr7:47021638-47021727	-inf	5e-05
-		chr8:71893417-71893537	inf	5e-05
-		chr8:107678163-107678438	-inf	5e-05
-		chr8:126884035-126884326	inf	5e-05
-		chr9:48250760-48251046	-inf	5e-05
-		chr9:54974544-54974680	inf	5e-05
ENSMUSG00000028063	Lmna	chr3:88481141-88518585	-inf	5e-05
ENSMUSG00000029641	Rasl11a	chr5:146845070-146847726	inf	5e-05
ENSMUSG00000076666	Ighv14-4	chr12:114176156-114176879	-inf	5e-05
ENSMUSG00000086657	4921530L18Rik	chr2:14070331-14073934	-inf	5e-05
-		chr13:56336299-56336347	inf	0.0001
-		chr16:77775904-77775934	inf	0.0001
-		chr16:49958588-49958729	-inf	0.0001
-		chr18:80542596-80542768	inf	0.0001
-		chr2:84226300-84226550	-inf	0.0001
-		chr5:120224362-120224726	-inf	0.0001
-		chr5:121707910-121708000	inf	0.0001
-		chr5:34170396-34170516	-inf	0.0001
-		chr5:90853027-90853276	-inf	0.0001
-		chr8:22805782-22807949	-inf	0.0001
-		chr9:4283777-4283854	inf	0.0001
ENSMUSG00000090103	Gm16094	chr1:85599285-85599839	-inf	0.0001
-		chr1:91294376-91294711	inf	0.00015
-		chr11:119285975-119286067	inf	0.00015
-		chr13:118343255-118343401	inf	0.00015
-		chr14:79584633-79584686	inf	0.00015
-		chr17:29427625-29427881	inf	0.00015
-		chr19:18515862-18515980	inf	0.00015
-		chr4:124712680-124712829	-inf	0.00015
-		chr13:30978089-30986344	-inf	0.0002
-		chr9:121285769-121285862	inf	0.0002
ENSMUSG00000064596	Gm22298	chr2:54100429-54100562	inf	0.0002
-		chr13:97512779-97512960	-inf	0.00025
-		chr3:147457936-147457962	-inf	0.00025
-		chr6:31099967-31100252	inf	0.00025
-		chr7:103545635-103545660	-inf	0.00025
-		chrX:25888695-25888723	-inf	0.00025
-		chr16:36673988-36674017	inf	0.0003
-		chr17:6646657-6646922	-inf	0.0003
ENSMUSG00000065269	Gm23456	chr6:148642523-148642660	inf	0.0003
-		chr1:106798962-106799063	-inf	0.00035
-		chr1:192189739-192189763	-inf	0.00035
-		chr4:70536046-70536104	inf	0.00035
-		chr4:99293963-99294033	inf	0.00035
ENSMUSG00000024335	Brd2	chr17:34026031-34122634	inf	0.00035
ENSMUSG00000038497	Tmco3	chr8:13105617-13322924	-inf	0.00035
-		chr10:31498879-31499096	-inf	0.00045
-		chr12:37610145-37610221	inf	0.00045
-		chr14:60251700-60251863	-inf	0.00045
-		chr19:60195492-60195698	inf	0.00045
-		chr5:31180277-31180591	-inf	0.00045
-		chr11:64678262-64678305	inf	0.0005
-		chr12:35046458-35046511	-inf	0.0005
-		chr7:39849552-39849576	-inf	0.0005
ENSMUSG00000064673	Gm22805	chr9:46630112-46630219	inf	0.0005
-		chr15:78244428-78244566	-inf	0.00055
-		chr8:54347419-54347594	-inf	0.00055
-		chrX:144315597-144315829	-inf	0.00055
ENSMUSG00000025647	Shisa5	chr9:109038564-109074130	inf	0.00055
-		chr15:77355343-77355716	-inf	0.0006
-		chr16:38443348-38443486	-inf	0.0006
ENSMUSG00000026520	Pycr2	chr1:180904273-180928993	-0.850629	0.0006
ENSMUSG00000026421	Csrp1	chr1:135720060-135752232	-0.864352	0.00035
ENSMUSG00000047905	Gm8566	chr6:67205618-67206083	-0.875063	0.0003
ENSMUSG00000058715	Fcer1g	chr1:171224525-171234716	-0.905979	5e-05
ENSMUSG00000071041	Gm15210	chr8:100030486-100032147	-0.915443	0.0001
ENSMUSG00000072620	Slfn2	chr11:83054688-83098170	-0.919589	0.00015
ENSMUSG00000028070	Apoa1bp	chr3:88056519-88058514	-0.925838	0.0001
ENSMUSG00000027185	Nat10	chr2:103566309-103761271	-0.938344	0.0003
ENSMUSG00000041360	D19Bwg1357e	chr19:27384392-27429856	-0.978464	5e-05
ENSMUSG00000095159	Tubb4b-ps1	chr5:7179364-7180699	-0.986057	0.00025
ENSMUSG00000020706	Ftsj3	chr11:106216925-106256079	-1.00264	0.00025
ENSMUSG00000029415	Sdad1	chr5:92284009-92310024	-1.01104	5e-05
-		chr3:35531662-35537825	-1.01613	0.0006
ENSMUSG00000033554	Dph5	chr3:115888164-115934361	-1.01712	0.0003
ENSMUSG00000029777	Gars	chr6:55037997-55079955	-1.02479	5e-05
ENSMUSG00000012483	Rpa3	chr6:8255935-8259173	-1.03927	0.0001
-		chr5:57261312-57268479	-1.06012	0.0006
ENSMUSG00000046993	Gm5637	chrX:60045110-60046229	-1.06209	5e-05
ENSMUSG00000025823	Pdia4	chr6:47794019-47815685	-1.08322	5e-05
ENSMUSG00000019818	Cd164	chr10:41519499-41531133	-1.08334	5e-05
ENSMUSG00000078656	Vps25	chr11:101246027-101259576	-1.08472	5e-05
ENSMUSG00000052825	Gm9892	chr8:52195779-52197160	-1.0926	5e-05
ENSMUSG00000023118	Sympk	chr7:19024376-19054623	-1.09351	0.00045
ENSMUSG00000022221	Ripk3	chr14:55784994-55833943	-1.10238	5e-05
ENSMUSG00000022439	Parvg	chr15:84324025-84374630	-1.12013	5e-05
ENSMUSG00000019139	Isyna1	chr8:70594480-70597288	-1.12148	5e-05
ENSMUSG00000022391	Rangap1	chr15:81704247-81730076	-1.1278	5e-05
ENSMUSG00000021428	Riok1	chr13:38006051-38061433	-1.14577	0.0005
ENSMUSG00000004266	Ptpn6	chr6:124720702-124738714	-1.15612	5e-05
ENSMUSG00000028896	Rcc1	chr4:132330128-132422489	-1.16973	0.0006
ENSMUSG00000054855	Rnd1	chr15:98663420-98677461	-1.17018	5e-05
ENSMUSG00000047417	Rexo1	chr10:80494834-80561794	-1.17557	5e-05
ENSMUSG00000062093	Gm10110	chr14:89896222-89898466	-1.1765	5e-05
ENSMUSG00000033918	Parl	chr16:20279723-20302401	-1.17904	0.00055
-		chr18:51003048-51003785	-1.17987	0.00015
ENSMUSG00000096210	H1f0	chr15:79028211-79030498	-1.18032	5e-05
ENSMUSG00000063200	Nol7	chr13:43398375-43481294	-1.18271	0.00015
ENSMUSG00000084018	Gm11895	chr4:25867988-25868455	-1.18481	0.0001
ENSMUSG00000030505	Prmt3	chr7:49778345-49898193	-1.18711	0.0003
ENSMUSG00000083261	Gm7816	chr5:39798213-39799407	-1.18716	0.0001
ENSMUSG00000030707	Coro1a	chr7:126698323-126737264	-1.18732	5e-05
ENSMUSG00000047810	Ccdc88b	chr19:6844621-6858256	-1.18905	5e-05
ENSMUSG00000020590	Snx13	chr12:35047188-35182114	-1.19099	0.00015
ENSMUSG00000033589	Reep4	chr14:70545250-70548933	-1.20279	5e-05
ENSMUSG00000030880	Polr3e	chr7:120917743-120947432	-1.20511	5e-05
ENSMUSG00000034484	Snx2	chr18:53176304-53232904	-1.20688	5e-05
ENSMUSG00000020572	Nampt	chr12:32820334-32892457	-1.20703	5e-05
ENSMUSG00000066440	Zfyve26	chr12:79231304-79296345	-1.20871	5e-05
ENSMUSG00000024132	Eci1	chr17:24426489-24439320	-1.20916	0.0002
ENSMUSG00000028885	Smpdl3b	chr4:132732965-132757283	-1.2119	0.0001
ENSMUSG00000037313	Tacc3	chr5:33653215-33679000	-1.21283	5e-05
ENSMUSG00000003437	Paf1	chr7:28384895-28399509	-1.21571	0.00035
ENSMUSG00000020330	Hmmr	chr11:40701386-40733446	-1.21723	5e-05
ENSMUSG00000015340	Cybb	chrX:9389068-9487771	-1.23358	5e-05
ENSMUSG00000071715	Ncf4	chr15:78244771-78275775	-1.23608	5e-05
ENSMUSG00000043162	Pyurf	chr6:57686575-57692078	-1.23971	0.00055
ENSMUSG00000032604	Qars	chr9:108508004-108515941	-1.24238	5e-05
ENSMUSG00000063849	Ppcdc	chr9:57389869-57440114	-1.25176	0.0006
ENSMUSG00000013974	1810033B17Rik	chr8:3665761-3668905	-1.25282	0.0002
ENSMUSG00000005667	Mthfd2	chr6:83219827-83317606	-1.25713	5e-05
ENSMUSG00000026019	Wdr12	chr1:60069602-60153823	-1.2616	0.00015
ENSMUSG00000022978	Mis18a	chr16:90719310-90727404	-1.26713	5e-05
ENSMUSG00000021494	Ddx41	chr13:55530348-55536664	-1.268	5e-05
-		chr1:144952953-144984139	-1.26802	0.00055
ENSMUSG00000081578	Gm12611	chr11:60816412-60817747	-1.26839	5e-05
ENSMUSG00000019960	Dusp6	chr10:99253361-99267488	-1.26842	0.0001
ENSMUSG00000003779	Kif20a	chr18:34557043-34651735	-1.26858	0.0002
ENSMUSG00000022142	Nup155	chr15:8109312-8161672	-1.27369	5e-05
ENSMUSG00000032026	Rexo2	chr9:48461165-48480704	-1.27534	5e-05
ENSMUSG00000029404	Arl6ip4	chr5:124115822-124118197	-1.27862	5e-05
ENSMUSG00000028923	Necap2	chr4:141066511-141078357	-1.28755	5e-05
ENSMUSG00000001105		chr11:78536360-78541737	-1.29118	5e-05
ENSMUSG00000052085	Dock8	chr19:24999528-25434496	-1.2981	0.0003
ENSMUSG00000070610	Gm13127	chr4:144587243-144588632	-1.30801	5e-05
ENSMUSG00000046805	Mpeg1	chr19:12408094-12502105	-1.31556	5e-05
-		chr15:34444445-34444627	-1.33117	5e-05
ENSMUSG00000022297	Fzd6	chr15:38726868-39038186	-1.33392	5e-05
ENSMUSG00000036672	Cenpt	chr8:105827743-105852008	-1.33972	0.0001
ENSMUSG00000022177	Haus4	chr14:54541784-54554361	-1.34278	5e-05
ENSMUSG00000022126	Irg1	chr14:102938514-103069229	-1.34326	0.00025
ENSMUSG00000027366	Sppl2a	chr2:126884869-126933830	-1.34975	0.0001
ENSMUSG00000010663	Fads1	chr19:10182887-10196877	-1.35052	5e-05
ENSMUSG00000024300	Myo1f	chr17:33555718-33613682	-1.35411	0.0005
ENSMUSG00000020303	Stc2	chr11:31357306-31370938	-1.35443	0.0006
ENSMUSG00000053063	Clec12a	chr6:129338333-129472800	-1.36559	5e-05
ENSMUSG00000031660	Brd7	chr8:88330715-88362198	-1.367	5e-05
-		chr7:26099280-26100289	-1.37883	0.00045
ENSMUSG00000027654	Fam83d	chr2:158768070-158786637	-1.37976	5e-05
ENSMUSG00000060671	Atp8b2	chr3:89939480-89963563	-1.3814	5e-05
ENSMUSG00000021244	Ylpm1	chr12:84996320-85070568	-1.38151	0.00015
ENSMUSG00000037759	Ptger2	chr14:44851234-45006900	-1.38781	5e-05
ENSMUSG00000032218	Ccnb2	chr9:70401137-70421573	-1.39157	5e-05
-		chr15:3182677-3228440	-1.39161	0.0003
ENSMUSG00000040688	Tbl3	chr17:24696233-24707660	-1.39405	5e-05
ENSMUSG00000026946	Nmi	chr2:51948443-51973680	-1.40384	5e-05
ENSMUSG00000033355	Rtp4	chr16:23579592-23660194	-1.40894	5e-05
ENSMUSG00000002227	Mov10	chr3:104794593-104818563	-1.41113	0.00035
ENSMUSG00000029063	Nadk	chr4:155562363-155599949	-1.41308	5e-05
ENSMUSG00000020437	Myo1g	chr11:6506547-6520965	-1.41446	0.0001
ENSMUSG00000015950	Ncf1	chr5:134148053-134229625	-1.41748	5e-05
ENSMUSG00000026773	Pfkfb3	chr2:11457405-11553888	-1.42122	5e-05
ENSMUSG00000033192	Lpcat2	chr8:92855335-92921634	-1.42381	5e-05
ENSMUSG00000022842	Ece2	chr16:20611592-20649106	-1.42462	5e-05
ENSMUSG00000040760	Appl1	chr14:26831300-26971232	-1.4307	5e-05
-		chr9:84929968-84974910	-1.4329	0.0003
ENSMUSG00000031371	Haus7	chrX:73437301-73483049	-1.43897	5e-05
ENSMUSG00000037580	Gch1	chr14:46882853-47197186	-1.4424	5e-05
ENSMUSG00000001248		chr7:31130123-31195077	-1.44669	0.00035
ENSMUSG00000022360	Atad2	chr15:58090485-58135088	-1.44703	0.00025
ENSMUSG00000050533	Gm9845	chr3:39357393-39359128	-1.45549	5e-05
ENSMUSG00000017765	Slc12a4	chr8:105934332-105966126	-1.45624	0.00025
ENSMUSG00000032112	Trappc4	chr9:44403760-44407548	-1.45847	5e-05
ENSMUSG00000030591	Psmd8	chr7:29158828-29180673	-1.46992	5e-05
ENSMUSG00000020680	Taf15	chr11:83432058-83506743	-1.48723	0.0001
ENSMUSG00000041936	Agrn	chr4:156165223-156197511	-1.48877	0.00025
ENSMUSG00000019814	Ltv1	chr10:13146766-13193206	-1.49551	5e-05
ENSMUSG00000003283	Hck	chr2:153108467-153161011	-1.49619	5e-05
ENSMUSG00000020739	Nup85	chr11:115564433-115583985	-1.49816	0.0005
ENSMUSG00000004865	Srpk1	chr17:28587647-28622521	-1.51099	0.0001
ENSMUSG00000028015	Ctso	chr3:81932600-82021233	-1.51233	5e-05
ENSMUSG00000035692	Isg15	chr4:156198255-156205151	-1.51412	5e-05
ENSMUSG00000043953	Ccrl2	chr9:110996546-111114773	-1.51576	5e-05
ENSMUSG00000083890	Gm15703	chr16:31924988-31925868	-1.51968	0.00015
ENSMUSG00000035004	Igsf6	chr7:121033251-121163097	-1.52458	5e-05
-		chr9:99931858-99947517	-1.52724	0.0001
ENSMUSG00000027184	Caprin1	chr2:103762072-103797649	-1.52955	0.0004
ENSMUSG00000025157	Zdhhc16	chr19:41933471-41981157	-1.53076	0.0003
ENSMUSG00000025395	Prim1	chr10:128015167-128030117	-1.53824	0.0004
ENSMUSG00000033880	Lgals3bp	chr11:118392731-118402092	-1.54116	5e-05
ENSMUSG00000030082	Sec61a1	chr6:88257332-88518905	-1.54218	5e-05
ENSMUSG00000005470	Asf1b	chr8:83955506-83970197	-1.54345	5e-05
ENSMUSG00000007867	Ift43	chr12:86082558-86195102	-1.54846	0.0001
ENSMUSG00000029551	Psmg3	chr5:139823593-139826892	-1.55262	5e-05
ENSMUSG00000054404	Slfn5	chr11:82910549-83020912	-1.55403	0.00015
ENSMUSG00000026111	Unc50	chr1:37430169-37439124	-1.55545	5e-05
ENSMUSG00000024014	Pim1	chr17:29446836-29509845	-1.5632	5e-05
ENSMUSG00000047084	Ngrn	chr7:80261214-80265467	-1.56376	5e-05
ENSMUSG00000059669	Taf1b	chr12:24498482-24558620	-1.56828	5e-05
-		chr10:91228103-91259364	-1.57614	0.00025
ENSMUSG00000066861	Oas1g	chr5:120875767-120887980	-1.58864	5e-05
ENSMUSG00000004936	Map2k1	chr9:64185458-64259407	-1.59324	5e-05
ENSMUSG00000036323	Srp72	chr5:76974682-77061529	-1.59574	0.00035
ENSMUSG00000032590	Apeh	chr9:108085187-108094480	-1.59667	5e-05
ENSMUSG00000034959	5031414D18Rik	chr14:75016026-75052537	-1.59841	5e-05
ENSMUSG00000001403		chr2:164769846-164779967	-1.60502	5e-05
ENSMUSG00000033031	C330027C09Rik	chr16:48924231-49023920	-1.60513	0.00035
ENSMUSG00000040084	Bub1b	chr2:118598210-118698020	-1.60913	5e-05
-		chr14:15881017-15911255	-1.61096	0.00025
-		chr14:15911579-15913532	-1.61997	5e-05
ENSMUSG00000057788	Ddx49	chr8:70282826-70302489	-1.62583	0.00035
ENSMUSG00000027580	Helz2	chr2:181191377-181242027	-1.62911	5e-05
ENSMUSG00000038252	Ncapd2	chr6:125168004-125262367	-1.62983	5e-05
ENSMUSG00000001627		chr12:40059768-40248504	-1.63062	0.0001
ENSMUSG00000050549	5730508B09Rik	chr3:127869682-127896323	-1.63394	5e-05
ENSMUSG00000025498	Irf7	chr7:141228783-141266481	-1.63867	0.0003
ENSMUSG00000029385	Ccng2	chr5:93267256-93276231	-1.6479	5e-05
ENSMUSG00000037816	Fbxw17	chr13:50415841-50436938	-1.66171	0.0003
ENSMUSG00000002332	Dhrs1	chr14:55738966-55745690	-1.66181	5e-05
-		chr6:29297897-29318459	-1.66624	0.00045
ENSMUSG00000047565	Acot10	chr15:20620948-20666822	-1.66659	5e-05
ENSMUSG00000031073	Fgf15	chr7:144885837-144914680	-1.68594	5e-05
ENSMUSG00000005687	Bcas2	chr3:103171654-103216411	-1.6884	5e-05
ENSMUSG00000030867	Plk1	chr7:122159436-122169875	-1.69015	5e-05
ENSMUSG00000018819	Lsp1	chr7:142460755-142523229	-1.69163	0.00015
ENSMUSG00000029176	Anapc4	chr5:52834014-52867797	-1.69384	5e-05
ENSMUSG00000022148	Fyb	chr15:6569422-6679729	-1.69405	5e-05
ENSMUSG00000003235	Eif2b5	chr16:20498816-20534011	-1.70943	5e-05
ENSMUSG00000022295	Atp6v1c1	chr15:38661903-38692456	-1.71135	5e-05
ENSMUSG00000031328	Flna	chrX:74177258-74249820	-1.71623	5e-05
ENSMUSG00000041346	Wrap53	chr11:69561668-69580255	-1.71772	0.00035
ENSMUSG00000037860	Aim2	chr1:173334253-173496524	-1.72003	0.00045
ENSMUSG00000024835	Coro1b	chr19:4148618-4154037	-1.72096	0.0003
ENSMUSG00000068101	Cenpm	chr15:82233573-82244747	-1.7291	0.0002
ENSMUSG00000042608	Stk40	chr4:126103956-126144973	-1.72935	5e-05
-		chr17:54507422-54508244	-1.72943	5e-05
ENSMUSG00000031897	Psmb10	chr8:105934332-105966126	-1.73005	5e-05
ENSMUSG00000004099	Dnmt1	chr9:20906626-20976793	-1.73358	0.00035
ENSMUSG00000057531	Dtnbp1	chr13:44922065-45002096	-1.74574	0.0001
ENSMUSG00000026535	Ifi202b	chr1:173962380-174031801	-1.75869	0.0004
ENSMUSG00000027398	Il1b	chr2:129322331-129379419	-1.76347	5e-05
ENSMUSG00000027379	Bub1	chr2:127800353-128123873	-1.76531	5e-05
ENSMUSG00000027399	Il1a	chr2:129196756-129309975	-1.77238	5e-05
ENSMUSG00000056529	Ptafr	chr4:132535549-132586091	-1.77327	5e-05
ENSMUSG00000030677	Kif22	chr7:127027731-127042420	-1.78048	5e-05
ENSMUSG00000002205	Vrk3	chr7:44731480-44777515	-1.78725	5e-05
ENSMUSG00000031779	Ccl22	chr8:94745589-94757717	-1.79114	5e-05
ENSMUSG00000002345	2310045N01Rik	chr8:70139441-70167488	-1.79742	0.00025
ENSMUSG00000005481	Ddx39	chr8:83715176-83741326	-1.80403	5e-05
ENSMUSG00000004040	Stat3	chr11:100859350-100939540	-1.80742	5e-05
ENSMUSG00000021280	Exoc3l4	chr12:111417429-111431671	-1.81957	0.00055
ENSMUSG00000026456	Cyb5r1	chr1:134405730-134412678	-1.82403	5e-05
-		chr9:123866004-123869162	-1.82584	5e-05
ENSMUSG00000002250	Ppard	chr17:28232743-28301471	-1.82642	5e-05
ENSMUSG00000078853	Igtp	chr11:58183830-58237877	-1.83111	0.00045
ENSMUSG00000012443	Kif11	chr19:37376062-37440731	-1.83693	0.00025
-		chr5:41908858-41935799	-1.8451	5e-05
-		chr17:58578294-58579543	-1.84551	0.0001
ENSMUSG00000053820	Bcl2a1c	chr9:114276682-114337102	-1.84662	0.0001
-		chr15:80033273-80044965	-1.85607	0.0002
ENSMUSG00000000184		chr6:127125778-127212411	-1.86168	5e-05
ENSMUSG00000029559	2210016L21Rik	chr5:114942157-114998046	-1.86488	5e-05
ENSMUSG00000028797	Tmem234	chr4:129600667-129624059	-1.86864	0.0001
ENSMUSG00000023961	Enpp4	chr17:44059844-44105809	-1.87202	5e-05
ENSMUSG00000083207	Gm14780	chrX:93304766-93632155	-1.87375	5e-05
ENSMUSG00000034422	Parp14	chr16:35832863-35894001	-1.87463	0.0001
-		chr6:22733723-22734605	-1.87976	0.0006
ENSMUSG00000032661	Oas3	chr5:120750581-120777785	-1.88209	5e-05
-		chr3:70115793-70116681	-1.88611	0.0003
ENSMUSG00000020808	Fam64a	chr11:72041964-72207459	-1.88942	5e-05
-		chr6:133887342-133958435	-1.8897	5e-05
ENSMUSG00000024778	Fas	chr19:34192228-34352103	-1.8906	0.0001
ENSMUSG00000035356	Nfkbiz	chr16:55801389-55895419	-1.90223	5e-05
ENSMUSG00000050549	5730508B09Rik	chr3:127869682-127896323	-1.90579	0.0001
-		chr5:60024894-60025984	-1.9079	0.0001
ENSMUSG00000038416	Cdc16	chr8:13757675-13781941	-1.91039	5e-05
ENSMUSG00000079499	6530402F18Rik	chr2:29194056-29253058	-1.91255	5e-05
ENSMUSG00000045502	Niacr1	chr5:123858179-123900494	-1.91338	5e-05
ENSMUSG00000039623	Ap5z1	chr5:142463930-142482175	-1.91718	5e-05
ENSMUSG00000001123		chr11:78962973-78984968	-1.91899	5e-05
-		chr9:120728931-120755617	-1.92565	0.00025
ENSMUSG00000026709	Dars2	chr1:161040600-161070658	-1.92601	5e-05
ENSMUSG00000024613	Tcof1	chr18:60813684-60848981	-1.9282	5e-05
ENSMUSG00000021871	Pnp	chr14:50944301-50965237	-1.94153	5e-05
ENSMUSG00000027353	Mcm8	chr2:132816140-132844197	-1.94779	0.0001
ENSMUSG00000052565	Hist1h1d	chr13:23555031-23558852	-1.95255	5e-05
ENSMUSG00000030921	Trim30a	chr7:104355381-104465193	-1.95568	5e-05
ENSMUSG00000028873	Cdca8	chr4:124880898-125009099	-1.95974	5e-05
ENSMUSG00000096472	Cdkn2d	chr9:21288462-21291209	-1.96572	5e-05
-		chr17:16889257-16890433	-1.97132	0.0001
ENSMUSG00000034321	Exosc1	chr19:41922757-41933314	-1.97723	5e-05
ENSMUSG00000047735	Samd9l	chr6:3342595-3399571	-1.98033	5e-05
ENSMUSG00000014633	Cmc2	chr8:116855229-116921455	-1.98587	0.0005
ENSMUSG00000025403	Shmt2	chr10:127380326-127522444	-1.98721	0.0002
ENSMUSG00000080767	Gm15595	chr6:18170686-18322768	-1.98934	0.00055
ENSMUSG00000002718	Cse1l	chr2:166906039-166946633	-1.99215	5e-05
ENSMUSG00000037851	Iars	chr13:49653096-49738269	-1.99337	5e-05
-		chr15:5464150-5493885	-2.00145	5e-05
ENSMUSG00000055172	C1ra	chr6:124512631-124523440	-2.00588	5e-05
ENSMUSG00000030157	Clec2d	chr6:129180614-129196258	-2.0062	5e-05
ENSMUSG00000021725	Parp8	chr13:116854823-117025516	-2.012	5e-05
ENSMUSG00000023345	Poc1a	chr9:106267919-106350205	-2.01672	5e-05
-		chr1:153560268-153605226	-2.01724	5e-05
ENSMUSG00000026896	Ifih1	chr2:62595797-62646255	-2.03965	0.00025
ENSMUSG00000070034	Sp110	chr1:85575675-85598984	-2.04225	5e-05
ENSMUSG00000057346	Apol9a	chr15:77386863-77411137	-2.05048	5e-05
ENSMUSG00000010755	Cars	chr7:143557229-143600090	-2.05231	5e-05
ENSMUSG00000035248	Zcchc6	chr13:59769964-59823147	-2.07125	5e-05
-		chr10:97198821-97200350	-2.07396	5e-05
ENSMUSG00000034422	Parp14	chr16:35832863-35894001	-2.07984	5e-05
ENSMUSG00000027699	Ect2	chr3:27065971-27153897	-2.08798	5e-05
ENSMUSG00000063445	Nmral1	chr16:4710058-4719356	-2.08812	0.00045
ENSMUSG00000073412	Lst1	chr17:35185006-35188439	-2.08855	0.00015
ENSMUSG00000037321	Tap1	chr17:34181987-34197226	-2.10284	5e-05
ENSMUSG00000026981	Il1rn	chr2:24336759-24409182	-2.10979	5e-05
-		chr1:161746153-161747612	-2.1175	0.0006
ENSMUSG00000003206	Ebi3	chr17:55907146-55980168	-2.12427	0.0001
ENSMUSG00000021262	Evl	chr12:108370956-108702306	-2.12765	0.0004
ENSMUSG00000007036	Abhd16a	chr17:35089262-35102987	-2.13358	5e-05
ENSMUSG00000070327	Rnf213	chr11:119390098-119487485	-2.14139	0.0005
ENSMUSG00000074800	Gm4149	chr13:75637167-75678873	-2.14227	5e-05
ENSMUSG00000080778	Gm7199	chrX:163447160-163549677	-2.15014	0.00025
ENSMUSG00000026404	Ddx59	chr1:136364876-136440158	-2.16599	0.0001
ENSMUSG00000063445	Nmral1	chr16:4710058-4719356	-2.16604	5e-05
-		chr16:65785982-65794457	-2.16919	5e-05
-		chr1:111192327-111193250	-2.17043	0.00015
ENSMUSG00000070327	Rnf213	chr11:119390098-119487485	-2.17046	5e-05
ENSMUSG00000003665	Has1	chr17:17843327-17855188	-2.18362	5e-05
-		chr8:36158837-36167568	-2.19404	5e-05
ENSMUSG00000023505	Cdca3	chr6:124829546-124833771	-2.19756	5e-05
ENSMUSG00000027433	Xrn2	chr2:147012995-147078000	-2.19773	5e-05
ENSMUSG00000017830	Dhx58	chr11:100574903-100704271	-2.20731	5e-05
ENSMUSG00000030107	Usp18	chr6:121245905-121270916	-2.22847	5e-05
ENSMUSG00000022033	Pbk	chr14:65805836-65817830	-2.22992	5e-05
ENSMUSG00000051627	Hist1h1e	chr13:23621754-23622502	-2.23034	5e-05
ENSMUSG00000024960	Plcb3	chr19:6952272-6969759	-2.24099	5e-05
ENSMUSG00000028037	Ifi44	chr3:151682066-151750046	-2.24187	5e-05
ENSMUSG00000050553	Gk2	chr5:97392439-97588125	-2.24611	0.00055
ENSMUSG00000070730	Rmdn3	chr2:119112792-119157034	-2.24619	5e-05
ENSMUSG00000035356	Nfkbiz	chr16:55801389-55895419	-2.24692	0.00045
ENSMUSG00000026669	Mcm10	chr2:4976121-5012791	-2.24897	0.0002
-		chr17:27545777-27547333	-2.24987	5e-05
ENSMUSG00000048806	Ifnb1	chr4:88519285-88522840	-2.25095	0.00015
-		chr15:38574107-38574196	-2.25115	5e-05
ENSMUSG00000024856	Cdk2ap2	chr19:4059724-4099019	-2.26737	5e-05
ENSMUSG00000021367	Edn1	chr13:42301269-42307989	-2.26954	5e-05
ENSMUSG00000026896	Ifih1	chr2:62595797-62646255	-2.28319	5e-05
ENSMUSG00000025059	Gyk	chrX:85701936-85776819	-2.30819	5e-05
-		chr8:107268394-107270287	-2.32983	5e-05
ENSMUSG00000049488	Tmem67	chr4:12027504-12096428	-2.33106	5e-05
ENSMUSG00000021895	Arhgef3	chr14:27238038-27403990	-2.33778	5e-05
ENSMUSG00000038884	A230050P20Rik	chr9:20868572-20879727	-2.35162	0.0003
ENSMUSG00000035941	Ibtk	chr9:85687350-85749413	-2.35657	5e-05
-		chr8:36158837-36167568	-2.35793	5e-05
-		chr13:49169080-49183942	-2.36124	5e-05
ENSMUSG00000031712	Il15	chr8:82331436-82403236	-2.36425	0.0001
ENSMUSG00000037321	Tap1	chr17:34181987-34197226	-2.40022	5e-05
ENSMUSG00000002129	Sf3a1	chr11:4160349-4182564	-2.41336	5e-05
ENSMUSG00000092997	Gm23917	chr7:61719568-61743325	-2.41893	5e-05
ENSMUSG00000004952	Rasa4	chr5:136075614-136111962	-2.41916	5e-05
ENSMUSG00000026104	Stat1	chr1:52119437-52161865	-2.44406	5e-05
ENSMUSG00000029798	Herc6	chr6:57580966-57665136	-2.44839	5e-05
ENSMUSG00000028602	Tnfrsf8	chr4:145253131-145315164	-2.45305	5e-05
ENSMUSG00000030921	Trim30a	chr7:104355381-104465193	-2.459	5e-05
ENSMUSG00000096727	Psmb9	chr17:34181987-34197226	-2.46458	0.00035
-		chr1:109736807-109737041	-2.4671	0.0003
ENSMUSG00000029414	Kntc1	chr5:123749708-123852529	-2.4691	5e-05
ENSMUSG00000002129	Sf3a1	chr11:4160349-4182564	-2.48039	0.0002
ENSMUSG00000063590	Slc22a28	chr19:8019470-8131982	-2.50899	5e-05
ENSMUSG00000082473	Kif22-ps	chr1:67581297-67587036	-2.52132	0.00035
ENSMUSG00000026946	Nmi	chr2:51948443-51973680	-2.52225	0.0001
ENSMUSG00000026628	Atf3	chr1:191170295-191183340	-2.52901	5e-05
-		chr1:30769686-30772348	-2.58658	5e-05
ENSMUSG00000074896	Ifit3	chr19:34550593-34602296	-2.60244	5e-05
ENSMUSG00000049625	Tifab	chr13:56161536-56216368	-2.60275	5e-05
ENSMUSG00000040618	Pck2	chr14:55535524-55550017	-2.60828	5e-05
ENSMUSG00000055184	Fam72a	chr1:131527884-131539872	-2.61287	5e-05
ENSMUSG00000019432	Ddx39b	chr17:35241554-35258596	-2.62081	5e-05
ENSMUSG00000015947	Fcgr1	chr3:96243549-96297235	-2.64462	5e-05
ENSMUSG00000024679	Ms4a6d	chr19:11516511-11604849	-2.65476	5e-05
ENSMUSG00000026656	Fcgr2b	chr1:170959702-170976547	-2.71472	5e-05
ENSMUSG00000026822	Lcn2	chr2:32384632-32387797	-2.75494	5e-05
ENSMUSG00000029009	Mthfr	chr4:148039040-148088031	-2.77684	5e-05
ENSMUSG00000030156	Cd69	chr6:129267323-129275369	-2.78023	5e-05
ENSMUSG00000040253	Gbp7	chr3:142530297-142555456	-2.78275	5e-05
ENSMUSG00000040026	Saa3	chr7:46711997-46715676	-2.78664	5e-05
ENSMUSG00000018899	Irf1	chr11:53712045-54069014	-2.78755	5e-05
ENSMUSG00000066152	Slc31a2	chr4:62262561-62360582	-2.82369	0.0006
ENSMUSG00000069662	Marcks	chr10:37133374-37162321	-2.82409	5e-05
ENSMUSG00000020638	Cmpk2	chr12:26460323-26528619	-2.82745	5e-05
ENSMUSG00000023341	Mx2	chr16:97534479-97611195	-2.85737	5e-05
-		chr1:4510504-4527163	-2.85913	5e-05
ENSMUSG00000001166		chr5:120800193-120812519	-2.86853	5e-05
ENSMUSG00000091199	Gm2619	chr1:85308658-85342615	-2.87541	0.0001
-		chr3:65904081-65945993	-2.88828	5e-05
ENSMUSG00000095069	Gm26190	chr9:25799000-25830043	-2.88921	0.0002
ENSMUSG00000020826	Nos2	chr11:78884814-78960254	-2.90127	5e-05
ENSMUSG00000030717	Nupr1	chr7:126623171-126627010	-2.91814	5e-05
ENSMUSG00000029561	Oasl2	chr5:114896935-114913511	-2.91972	5e-05
ENSMUSG00000020641	Rsad2	chr12:26262881-26456514	-2.94509	5e-05
ENSMUSG00000028268	Gbp3	chr3:142560051-142593642	-2.94519	5e-05
ENSMUSG00000020638	Cmpk2	chr12:26460323-26528619	-2.96277	5e-05
-		chr11:117931229-117934293	-2.96889	5e-05
ENSMUSG00000041782	Lad1	chr1:135818597-135858968	-2.97336	0.00015
ENSMUSG00000045932	Ifit2	chr19:34550593-34602296	-2.97844	0.00055
ENSMUSG00000037725	Ckap2	chr8:22168151-22185819	-2.9921	5e-05
ENSMUSG00000022014	Epsti1	chr14:77904238-78002840	-2.99314	5e-05
ENSMUSG00000023066	Rttn	chr18:88971789-89131013	-3	0.0004
ENSMUSG00000043263	Pyhin1	chr1:173630826-173661019	-3.01815	5e-05
ENSMUSG00000028268	Gbp3	chr3:142560051-142593642	-3.03146	5e-05
ENSMUSG00000036067	Slc2a6	chr2:27021303-27027998	-3.09	5e-05
ENSMUSG00000063286	Gm8995	chr7:106461691-106598567	-3.09859	5e-05
ENSMUSG00000017652	Cd40	chr2:165055626-165072948	-3.1112	5e-05
ENSMUSG00000002055	Spag5	chr11:78301528-78322457	-3.11988	5e-05
ENSMUSG00000090186	Gm7592	chr1:85511132-85552178	-3.12645	0.0002
ENSMUSG00000037921	Ddx60	chr8:61513245-62038244	-3.13204	5e-05
ENSMUSG00000069792	Wfdc17	chr11:83703990-83706268	-3.13703	5e-05
ENSMUSG00000040033	Stat2	chr10:128270540-128321358	-3.13776	5e-05
ENSMUSG00000002227	Mov10	chr3:104794593-104818563	-3.1663	5e-05
ENSMUSG00000028270	Gbp2	chr3:142620601-142687564	-3.21184	5e-05
-		chr15:77357433-77359723	-3.22464	5e-05
ENSMUSG00000020897	Aurkb	chr11:69045635-69051667	-3.22779	0.00025
ENSMUSG00000043263	Pyhin1	chr1:173630826-173661019	-3.24535	5e-05
ENSMUSG00000073491	Pydc4	chr1:173546851-173599274	-3.24904	5e-05
ENSMUSG00000034855	Cxcl10	chr5:92313404-92435241	-3.26339	5e-05
ENSMUSG00000030830	Itgal	chr7:127296259-127335151	-3.39598	0.0002
ENSMUSG00000078763	Slfn1	chr11:83116848-83122670	-3.42572	5e-05
ENSMUSG00000063286	Gm8995	chr7:106461691-106598567	-3.43616	5e-05
ENSMUSG00000029561	Oasl2	chr5:114896935-114913511	-3.56993	0.0001
ENSMUSG00000037731	Themis2	chr4:132768326-132802260	-3.60277	0.00045
ENSMUSG00000042349	Ikbke	chr1:131153180-131279606	-3.63951	0.0004
ENSMUSG00000040264	Gbp5	chr3:142496847-142522344	-3.64776	5e-05
ENSMUSG00000012519	Mlkl	chr8:111311343-111393824	-3.70368	5e-05
ENSMUSG00000028270	Gbp2	chr3:142620601-142687564	-3.72069	5e-05
ENSMUSG00000015947	Fcgr1	chr3:96243549-96297235	-3.74313	5e-05
ENSMUSG00000040264	Gbp5	chr3:142496847-142522344	-3.76985	5e-05
ENSMUSG00000040253	Gbp7	chr3:142530297-142555456	-3.81973	0.0006
ENSMUSG00000039304	Tnfsf10	chr3:27314131-27367026	-3.85144	0.0001
ENSMUSG00000039146	Ifi44l	chr3:151751393-151786059	-3.9053	5e-05
ENSMUSG00000073902	Gm1966	chr7:106601242-106604035	-4.00009	5e-05
ENSMUSG00000026984	Il1f6	chr2:24215335-24225702	-4.00702	0.00035
ENSMUSG00000045932	Ifit2	chr19:34550593-34602296	-4.05291	5e-05
ENSMUSG00000054072	Iigp1	chr18:60376028-60416430	-4.11176	5e-05
ENSMUSG00000079419	Ms4a6c	chr19:11404708-11513617	-4.12921	5e-05
ENSMUSG00000030560	Ctsc	chr7:88277883-88358580	-4.15245	0.0006
ENSMUSG00000053846	Lipg	chr18:74939321-74964078	-4.34732	5e-05
ENSMUSG00000055435	Maf	chr8:115668923-115707825	-5.20576	5e-05
