# Supplementary material for: Regulation of Toll-like Receptor Signaling by the SF3a mRNA Splicing Complex
Source: PLoS Genet. 2015 Feb 6;11(2):e1004932. doi: 10.1371/journal.pgen.1004932 (PMC4450051; doi:10.1371/journal.pgen.1004932)
Supplement: S15 Table — Cuffdiff TSS group EXP—CT siRNA with LPS vs SF3a1 siRNA with LPS. (XLSX) [file pgen.1004932.s017.xlsx]

## Sheet: distilled_tss_group_exp
Table S15. CUFFDIFF TSS GROUP EXP, CT siRNA with LPS vs SF3A1 siRNA with LPS
Ensembl ID	Gene	Locus	log2(fold_change)	p_value
ENSMUSG00000032998	Foxj3	chr4:119422813-119664832	13.9313	0.00045
ENSMUSG00000029436,ENSMUSG00000092933		chr5:129584154-129608875	7.90629	0.00035
ENSMUSG00000025268	Maged2	chrX:150793989-150814345	6.9893	0.00165
ENSMUSG00000044348	Slc25a53	chrX:136886391-137038380	6.02435	5e-05
ENSMUSG00000041420	Meis3	chr7:16130299-16230465	5.85988	0.00035
ENSMUSG00000030556	Lrrc28	chr7:67513409-67645245	5.44771	0.00185
ENSMUSG00000041801	Phlda3	chr1:135766025-135810989	5.31715	5e-05
ENSMUSG00000031666	Rbl2	chr8:91070056-91134465	5.05189	0.0008
ENSMUSG00000048458	Fam212b	chr3:105704598-105720842	5.04559	5e-05
ENSMUSG00000002996	Hbp1	chr12:31640049-32061300	4.55236	0.0015
ENSMUSG00000006445	Epha2	chr4:141301239-141329384	4.41576	0.0004
ENSMUSG00000074743	Thbd	chr2:148404470-148408188	4.23277	5e-05
ENSMUSG00000029094	Afap1	chr5:35893318-36003923	4.19857	0.00105
ENSMUSG00000026826	Nr4a2	chr2:57099504-57181754	4.17103	0.0006
ENSMUSG00000034457	Eda2r	chrX:97322827-97377216	4.16016	5e-05
ENSMUSG00000037994	Slc9b2	chr3:135307564-135347171	4.12523	5e-05
ENSMUSG00000055675	Kbtbd11	chr8:15011024-15054839	4.10119	5e-05
ENSMUSG00000022505	Emp2	chr16:10281748-10313968	3.8977	5e-05
ENSMUSG00000028150	Rorc	chr3:94372793-94404501	3.88246	0.00055
ENSMUSG00000019853	Hebp2	chr10:18540119-18546084	3.88146	5e-05
ENSMUSG00000038264	Sema7a	chr9:57940112-57962864	3.78181	5e-05
-		chr1:45795093-45795131	3.77016	0.00015
ENSMUSG00000037855	Zfp365	chr10:67886102-67912662	3.70887	0.00025
ENSMUSG00000049719	Prss46	chr9:110774889-110856589	3.62179	0.0001
ENSMUSG00000062098	Btbd3	chr2:138256564-138589292	3.58361	0.00085
ENSMUSG00000074738	B930041F14Rik	chr4:155694341-155696486	3.5494	5e-05
ENSMUSG00000055675	Kbtbd11	chr8:15011024-15054839	3.53001	5e-05
ENSMUSG00000026589	Sec16b	chr1:157497874-157568425	3.4568	0.0016
ENSMUSG00000031508	Ankrd10	chr8:11579094-11635757	3.42497	5e-05
ENSMUSG00000032420	Nt5e	chr9:88327605-88372089	3.39953	5e-05
ENSMUSG00000032014	Oaf	chr9:43122627-43243142	3.31353	0.00225
-		chr8:95671797-95676057	3.27735	5e-05
ENSMUSG00000031451	Gas6	chr8:13435458-13494535	3.26549	5e-05
ENSMUSG00000079509	Zfx	chrX:93968658-94123702	3.16794	0.0023
ENSMUSG00000038332	Sesn1	chr10:41810180-42018442	3.07138	5e-05
ENSMUSG00000010051	Hyal1	chr9:107575819-107587425	3.00652	5e-05
ENSMUSG00000019558	Slc6a8	chrX:73673106-73682502	2.9704	5e-05
ENSMUSG00000042842	Serpinb6b	chr13:32953373-32979070	2.94604	5e-05
ENSMUSG00000040918	Slc19a2	chr1:164249045-164267168	2.93894	5e-05
-		chr10:23780756-23782815	2.93385	0.00055
ENSMUSG00000092060	Bend4	chr5:67362698-67437990	2.92339	0.0015
ENSMUSG00000042734	Ttc9	chr12:81631368-81664941	2.92129	5e-05
ENSMUSG00000028238	Atp6v0d2	chr4:19818724-19922638	2.89931	5e-05
ENSMUSG00000038776	Ephx1	chr1:180976154-181020904	2.87793	5e-05
ENSMUSG00000031538	Plat	chr8:22757743-22782847	2.85047	5e-05
ENSMUSG00000030257	Srgap3	chr6:112712615-112947319	2.81439	5e-05
ENSMUSG00000030410	Dmwd	chr7:19076097-19082943	2.78061	5e-05
ENSMUSG00000038453	Srcin1	chr11:97509339-97576186	2.77136	5e-05
-		chr11:97662506-97663122	2.75849	0.0021
ENSMUSG00000097497	RP23-247H23.2	chrX:19203515-19237892	2.75372	0.00015
ENSMUSG00000035735	Dagla	chr19:10245264-10342788	2.72427	5e-05
ENSMUSG00000039157	Fam102a	chr2:32511999-32569756	2.7088	0.0006
ENSMUSG00000009654	Oit3	chr10:59403659-59441778	2.70875	0.0008
ENSMUSG00000078532	Nkain1	chr4:130522901-130574173	2.70547	5e-05
ENSMUSG00000002732	Fkbp7	chr2:76663043-76673116	2.69073	5e-05
ENSMUSG00000041324	Inhba	chr13:16011850-16027211	2.67434	0.00205
ENSMUSG00000021822	Plau	chr14:20836555-20885582	2.67388	5e-05
ENSMUSG00000042485	Mustn1	chr14:30825589-30901981	2.6679	0.0002
ENSMUSG00000053617	Sh3pxd2a	chr19:47178819-47464414	2.61954	5e-05
ENSMUSG00000038332	Sesn1	chr10:41810180-42018442	2.60116	0.0007
ENSMUSG00000016526	Dyrk3	chr1:131127514-131138322	2.5474	5e-05
ENSMUSG00000032470	Mras	chr9:99380257-99436965	2.54453	5e-05
ENSMUSG00000027663	Zmat3	chr3:32308682-32365689	2.52773	5e-05
ENSMUSG00000019558	Slc6a8	chrX:73673106-73682502	2.52369	5e-05
ENSMUSG00000024754	Tmem2	chr19:21777547-21937044	2.51037	5e-05
ENSMUSG00000002504	Slc9a3r2	chr17:24639281-24651678	2.47978	5e-05
ENSMUSG00000004105	Angptl2	chr2:33133420-33377617	2.47504	5e-05
ENSMUSG00000029135	Fosl2	chr5:32113569-32202280	2.47095	5e-05
ENSMUSG00000020941	Map3k14	chr11:103219511-103267745	2.46907	0.0001
ENSMUSG00000063275	Ptpla	chr2:13975562-14056135	2.43138	0.00185
ENSMUSG00000022265	Ank	chr15:27454539-27602468	2.42805	5e-05
ENSMUSG00000037712	Fermt2	chr14:45458791-45530118	2.42789	0.0004
ENSMUSG00000049807	Arhgap23	chr11:97404498-97502402	2.41357	0.0001
ENSMUSG00000006356	Crip2	chr12:113140235-113145504	2.41329	5e-05
ENSMUSG00000085812	Gm15843	chr1:72427111-72536930	2.40635	5e-05
ENSMUSG00000037349	Nudt22	chr19:6993012-6996117	2.38982	5e-05
ENSMUSG00000028167	Bdh2	chr3:135281220-135304431	2.36836	0.0002
ENSMUSG00000051451	Crebzf	chr7:90429801-90447919	2.34282	5e-05
ENSMUSG00000029135	Fosl2	chr5:32113569-32202280	2.32877	5e-05
ENSMUSG00000029075	Tnfrsf4	chr4:156013842-156016613	2.29299	0.001
ENSMUSG00000020592	Sdc1	chr12:8674133-8819796	2.29109	5e-05
ENSMUSG00000038244	Mical2	chr7:112225855-112413104	2.28513	5e-05
ENSMUSG00000001348		chr9:22123719-22135746	2.28423	5e-05
ENSMUSG00000030162	Olr1	chr6:129473477-129507261	2.28191	5e-05
ENSMUSG00000062661	Ncs1	chr2:31245822-31460738	2.25459	5e-05
ENSMUSG00000055013	Agap1	chr1:89454810-89933290	2.24859	0.00175
ENSMUSG00000038214	Bend3	chr10:43479086-43515399	2.23237	0.0001
ENSMUSG00000029816	Gpnmb	chr6:49031058-49072186	2.23171	5e-05
ENSMUSG00000054342	Kcnn4	chr7:24342039-24422778	2.22773	0.0013
ENSMUSG00000044231	Nhlrc1	chr13:47012557-47014850	2.22434	0.0012
-		chr3:69314961-69316797	2.22271	5e-05
ENSMUSG00000057982	Zfp809	chr9:22144523-22307665	2.21955	5e-05
ENSMUSG00000032431	Crtap	chr9:114358659-114390675	2.20839	5e-05
ENSMUSG00000045176	2310047M10Rik	chr11:69057123-69079225	2.20758	5e-05
ENSMUSG00000014778	Fhod1	chr8:105326348-105347976	2.19048	0.0001
ENSMUSG00000072825	Cep170b	chr12:112722173-112746591	2.18703	5e-05
ENSMUSG00000030123	Plxnd1	chr6:115944937-115995005	2.16619	5e-05
ENSMUSG00000023951	Vegfa	chr17:45980160-46032377	2.15897	5e-05
ENSMUSG00000036564	Ndrg4	chr8:95676979-95719119	2.13645	0.00025
ENSMUSG00000095526	Gm10243	chr6:48504338-48534832	2.13554	0.0008
-		chr1:101880197-101997289	2.13318	0.00035
ENSMUSG00000039157	Fam102a	chr2:32511999-32569756	2.1203	5e-05
ENSMUSG00000089762	Ier5l	chr2:30472647-30474199	2.11978	0.00215
ENSMUSG00000055866	Per2	chr1:91415983-91470034	2.11962	5e-05
ENSMUSG00000060260	Pwwp2b	chr7:139248387-139277582	2.11695	5e-05
ENSMUSG00000025578	Cbx8	chr11:119036304-119040969	2.1112	5e-05
ENSMUSG00000039747	Orai2	chr5:136136145-136171099	2.10743	5e-05
ENSMUSG00000069072	Slc7a14	chr3:31202909-31316891	2.1025	5e-05
ENSMUSG00000096141	Dnahc7a	chr1:53392436-53706784	2.09775	0.0007
ENSMUSG00000037410	Tbc1d2b	chr9:90162977-90270804	2.08902	5e-05
ENSMUSG00000025856	Pdgfa	chr5:138957213-139004490	2.08209	0.0011
ENSMUSG00000038963	Slco4a1	chr2:180455912-180474867	2.08136	5e-05
ENSMUSG00000028111	Ctsk	chr3:95499214-95521179	2.07597	5e-05
ENSMUSG00000027611	Procr	chr2:155746539-155755471	2.06886	0.00025
ENSMUSG00000044813	Shb	chr4:45423277-45543011	2.05969	5e-05
-		chr10:52518291-52518486	2.05947	5e-05
ENSMUSG00000022265	Ank	chr15:27454539-27602468	2.05437	5e-05
ENSMUSG00000032280	Tle3	chr9:61372365-61425896	2.05327	0.00015
ENSMUSG00000019872,ENSMUSG00000019874		chr10:57784878-57831878	2.05204	5e-05
ENSMUSG00000029158	Yipf7	chr5:69516674-69542647	2.05138	0.0006
ENSMUSG00000035133	Arhgap5	chr12:52503590-52592539	2.04978	5e-05
ENSMUSG00000007613	Tgfbr1	chr4:47353221-47459931	2.02758	5e-05
ENSMUSG00000090673	Gm340	chr19:41482644-41743665	2.02439	0.00195
ENSMUSG00000073274	Gm14636	chrX:19140355-19168328	2.02197	5e-05
-		chr3:38438959-38440247	2.01684	0.001
ENSMUSG00000068744	Psrc1	chr3:108383838-108388231	2.01369	5e-05
ENSMUSG00000044533	Rps2	chr17:24718115-24721929	2.00968	0.0004
ENSMUSG00000020812	1810032O08Rik	chr11:116671659-116721300	1.99349	5e-05
ENSMUSG00000009772	Nuak2	chr1:132316099-132391583	1.9595	5e-05
ENSMUSG00000019796	Lrp11	chr10:7589799-7625483	1.95866	0.00115
ENSMUSG00000025372	Baiap2	chr11:119942762-120006786	1.9417	0.0002
ENSMUSG00000083815	Gm13435	chr2:37200354-37247072	1.92986	0.0007
ENSMUSG00000031574	Star	chr8:25808473-25814723	1.91825	0.00065
ENSMUSG00000049551	Fzd9	chr5:135248937-135251230	1.91452	0.00025
ENSMUSG00000026771	Spopl	chr2:23506213-23572106	1.90551	5e-05
ENSMUSG00000028413	B4galt1	chr4:40776837-40854064	1.89401	5e-05
ENSMUSG00000029161	Cgref1	chr5:30933145-30945480	1.89257	0.00055
ENSMUSG00000064177	Ghrl	chr6:113713492-113719880	1.89253	5e-05
ENSMUSG00000042197	Zfp451	chr1:33760471-33814595	1.89116	0.002
ENSMUSG00000073557	Ppp1r12b	chr1:134709299-134955942	1.88857	0.00155
ENSMUSG00000049409	Prokr1	chr6:87578592-87590706	1.88318	5e-05
ENSMUSG00000074361	C5ar2	chr7:16234584-16244154	1.88064	0.0002
ENSMUSG00000046598	Bdh1	chr16:31422279-31506145	1.87903	0.0003
ENSMUSG00000028347	Tmeff1	chr4:48585104-48706232	1.86834	0.0001
ENSMUSG00000030407	Qpctl	chr7:19119858-19149308	1.86692	0.00085
ENSMUSG00000047473	Zfp30	chr7:29783997-29794702	1.83915	0.00055
ENSMUSG00000041362	4930506M07Rik	chr19:58928574-59089064	1.83703	5e-05
ENSMUSG00000040663	Clcf1	chr19:4214237-4223490	1.82248	0.00105
ENSMUSG00000040841	Six5	chr7:19094593-19098549	1.81729	0.00205
ENSMUSG00000027488	Snta1	chr2:154376281-154408099	1.81223	5e-05
ENSMUSG00000036904	Fzd8	chr18:9212855-9216201	1.80114	0.0009
ENSMUSG00000040616	Tmem51	chr4:142030911-142088099	1.79899	0.0013
ENSMUSG00000008090	Fgfrl1	chr5:108694228-108706950	1.79785	0.00025
ENSMUSG00000051212	Gpr183	chr14:121878605-122021035	1.7953	5e-05
ENSMUSG00000010307	Tmem86a	chr7:47050639-47054776	1.78938	0.0001
ENSMUSG00000032318	Isl2	chr9:55538671-55546266	1.78834	0.0015
ENSMUSG00000037706	Cd81	chr7:143021783-143067934	1.77853	5e-05
ENSMUSG00000034936	Arl4d	chr11:101665540-101667832	1.7773	0.0014
ENSMUSG00000071073	Lrrc73	chr17:46254033-46257376	1.76483	0.00065
ENSMUSG00000007817	Zmiz1	chr14:25455736-25666751	1.76023	0.0006
ENSMUSG00000052609	Plekhg3	chr12:76533559-76710547	1.75939	5e-05
ENSMUSG00000033863	Klf9	chr19:23129414-23196580	1.75191	0.00065
ENSMUSG00000031438	Rnf128	chrX:139563315-139673305	1.75024	5e-05
ENSMUSG00000033016	Nfatc1	chr18:80573848-80965677	1.74553	0.00195
ENSMUSG00000022074	Tnfrsf10b	chr14:69767469-69805547	1.7412	0.00175
ENSMUSG00000062901	Klhl24	chr16:20097553-20129221	1.73969	5e-05
ENSMUSG00000033863	Klf9	chr19:23129414-23196580	1.7376	0.00165
ENSMUSG00000034783	Cd207	chr6:83671127-83681990	1.73721	5e-05
ENSMUSG00000044340	Phlpp1	chr1:106171751-106394250	1.73497	5e-05
ENSMUSG00000021690	Jmy	chr13:93430096-93499808	1.73441	5e-05
ENSMUSG00000036030	Prtg	chr9:72807273-72917291	1.72818	0.001
ENSMUSG00000042331	Specc1	chr11:61956778-62223013	1.72149	5e-05
ENSMUSG00000002289	Angptl4	chr17:33773749-33789297	1.71915	5e-05
ENSMUSG00000025950	Idh1	chr1:65071289-65186479	1.71527	0.00025
ENSMUSG00000059248	Sept9	chr11:117199660-117389907	1.71293	5e-05
ENSMUSG00000026335	Pam	chr1:97795113-98095646	1.70987	0.00215
ENSMUSG00000021703	Serinc5	chr13:92611127-92736175	1.70967	0.00035
ENSMUSG00000048138	Dmrt2	chr19:25672400-25697355	1.69951	0.00205
ENSMUSG00000018983	E2f2	chr4:136172281-136245216	1.69662	0.00035
ENSMUSG00000021054	Sgpp1	chr12:75679346-75735729	1.69057	5e-05
ENSMUSG00000044811	AF251705	chr11:114996720-115008758	1.67976	5e-05
ENSMUSG00000000253		chr13:45467394-45547845	1.67722	5e-05
ENSMUSG00000096696	Zfp960	chr17:17005138-17089628	1.67146	0.00015
ENSMUSG00000027670	Ocstamp	chr2:165374263-165400430	1.66668	5e-05
ENSMUSG00000073700	Klhl21	chr4:152008802-152017680	1.65606	5e-05
ENSMUSG00000032122	Slc37a2	chr9:37181058-37255738	1.64965	0.00045
ENSMUSG00000048285	Frmd6	chr12:70825476-70902232	1.64402	5e-05
ENSMUSG00000008398	Elk3	chr10:93160682-93311135	1.64207	0.00125
ENSMUSG00000024521	Pmaip1	chr18:66420512-66513520	1.63587	0.00085
ENSMUSG00000004698	Hdac9	chr12:34312663-34714298	1.63024	0.0009
ENSMUSG00000037411	Serpine1	chr5:137046688-137072291	1.62538	5e-05
ENSMUSG00000036957	Lrfn3	chr7:30355513-30362772	1.62462	0.00015
ENSMUSG00000024486	Hbegf	chr18:36488147-36515805	1.62218	5e-05
ENSMUSG00000020674	Pxdn	chr12:29936465-30132624	1.6215	5e-05
ENSMUSG00000021250	Fos	chr12:85466872-85526031	1.61112	5e-05
ENSMUSG00000028121	Bcar3	chr3:122419582-122530273	1.60988	5e-05
ENSMUSG00000029762	Akr1b8	chr6:34350969-34368463	1.59693	5e-05
ENSMUSG00000028167	Bdh2	chr3:135281220-135304431	1.59336	5e-05
ENSMUSG00000003031	Cdkn1b	chr6:134869092-134951576	1.5863	5e-05
ENSMUSG00000026811,ENSMUSG00000079442		chr2:32587065-32620810	1.58264	0.00035
ENSMUSG00000021403	Serpinb9b	chr13:33027415-33203129	1.57945	0.00205
ENSMUSG00000043439	E130012A19Rik	chr11:97587582-97660367	1.57661	5e-05
ENSMUSG00000027187	Cat	chr2:103408489-103485160	1.57492	5e-05
ENSMUSG00000035597	Prpf39	chr12:65036332-65073944	1.55794	0.0008
ENSMUSG00000039680	Mrps6	chr16:92022343-92135791	1.55757	5e-05
ENSMUSG00000047037	Nipa1	chr7:55962513-56019954	1.55736	0.002
ENSMUSG00000068134	Zfp120	chr2:150091296-150136708	1.55364	0.00095
ENSMUSG00000069833	Ahnak	chr19:8989248-9077067	1.55112	0.00105
ENSMUSG00000048756	Foxo3	chr10:42177303-42276755	1.54932	0.0005
ENSMUSG00000015846	Rxra	chr2:27676439-27790341	1.54772	0.00115
ENSMUSG00000040722	Scamp5	chr9:57441326-57468073	1.54535	5e-05
ENSMUSG00000015837	Sqstm1	chr11:50131395-50210827	1.54268	5e-05
ENSMUSG00000030432	Rpl28	chr7:4792873-4795230	1.5368	5e-05
ENSMUSG00000037295	Ldlrap1	chr4:134741559-134768024	1.53677	5e-05
ENSMUSG00000025701	Alox5	chr6:116410068-116461178	1.51875	0.00075
ENSMUSG00000026189	Pecr	chr1:72236464-72284314	1.51683	5e-05
ENSMUSG00000020788	Atp2a3	chr11:72961168-73018841	1.51582	5e-05
ENSMUSG00000041607	Mbp	chr18:82475114-82692734	1.50875	5e-05
ENSMUSG00000052459	Atp6v1a	chr16:44040626-44333196	1.50556	0.0001
ENSMUSG00000000594		chr11:55098061-55155904	1.49744	5e-05
ENSMUSG00000025473	Adam8	chr7:139950395-139992671	1.49571	5e-05
ENSMUSG00000032898	Fbxo21	chr5:117976769-118010200	1.49445	5e-05
ENSMUSG00000070639	Lrrc8b	chr5:105415774-105490059	1.48516	0.00065
ENSMUSG00000033016	Nfatc1	chr18:80573848-80965677	1.48428	0.0001
ENSMUSG00000038366	Lasp1	chr11:97786428-97884154	1.48209	5e-05
ENSMUSG00000047415	Gpr68	chr12:100752485-101116962	1.48169	0.002
ENSMUSG00000039713	Plekhg5	chr4:152072497-152120120	1.47497	5e-05
ENSMUSG00000024158	Hagh	chr17:24804381-24864525	1.47332	0.0023
ENSMUSG00000029311	Hsd17b11	chr5:103989761-104027988	1.47004	0.00045
ENSMUSG00000060044	Tmem26	chr10:68723745-68815258	1.46457	5e-05
ENSMUSG00000030103	Bhlhe40	chr6:108577038-108704084	1.46439	5e-05
ENSMUSG00000042035	Igsf3	chr3:101377082-101479708	1.45886	5e-05
ENSMUSG00000053559	Smagp	chr15:100621341-100636865	1.45343	0.00205
ENSMUSG00000049300	Prmt6	chr3:110212037-110285437	1.44945	5e-05
ENSMUSG00000021969	Zdhhc20	chr14:57805293-57890294	1.44859	5e-05
ENSMUSG00000015837	Sqstm1	chr11:50131395-50210827	1.44345	0.00085
ENSMUSG00000056204	Pgpep1	chr8:70646434-70659738	1.44335	5e-05
ENSMUSG00000028893	Sesn2	chr4:132486950-132510508	1.43769	5e-05
ENSMUSG00000030409	Dmpk	chr7:19083384-19093821	1.43648	0.00185
ENSMUSG00000024177	Nme4	chr17:26078151-26095508	1.43115	0.00165
ENSMUSG00000027510	Rbm38	chr2:173020497-173034742	1.42484	5e-05
ENSMUSG00000027845	Dclre1b	chr3:103792313-103822025	1.42402	0.00025
-		chr8:39563667-39576765	1.41486	5e-05
ENSMUSG00000034957	Cebpa	chr7:35116502-35150708	1.41448	0.0005
ENSMUSG00000030872	Gga2	chr7:121986721-122021222	1.40875	0.0001
ENSMUSG00000037625	Cldn11	chr3:31149871-31192922	1.40233	5e-05
ENSMUSG00000029587	Zfp12	chr5:143235162-143248834	1.39684	5e-05
ENSMUSG00000055053	Nfic	chr10:81396185-81431500	1.39274	0.0009
ENSMUSG00000034220	Gpc1	chr1:92831644-92860211	1.39136	0.00035
ENSMUSG00000059895	Ptp4a3	chr15:73723144-73839908	1.39037	5e-05
ENSMUSG00000081534	Slc48a1	chr15:97744769-97844502	1.39014	5e-05
ENSMUSG00000022010	Tsc22d1	chr14:76414082-76556687	1.39002	0.00135
ENSMUSG00000029416	Slc15a4	chr5:127241807-127708754	1.38787	0.001
ENSMUSG00000032997	Chpf	chr1:75450435-75506452	1.38714	0.00025
ENSMUSG00000051185	Fam174a	chr1:95282537-95337741	1.38458	0.0001
ENSMUSG00000020659	Cbll1	chr12:31390870-31499819	1.38261	5e-05
ENSMUSG00000034265	Zdhhc14	chr17:5492596-5765128	1.3813	5e-05
ENSMUSG00000005493,ENSMUSG00000038975		chr3:153857146-153912984	1.37848	5e-05
-		chr1:6407941-6441340	1.3738	5e-05
ENSMUSG00000021559	Dapk1	chr13:60584154-60794095	1.36164	0.00015
ENSMUSG00000030104	Edem1	chr6:108828108-108882705	1.36151	0.0002
ENSMUSG00000026640	Plxna2	chr1:194619828-194847491	1.36125	5e-05
ENSMUSG00000067736	Gm10222	chr1:24612403-24612700	1.35809	0.00045
ENSMUSG00000028063	Lmna	chr3:88481141-88518585	1.35429	0.00085
ENSMUSG00000029570	Lfng	chr5:140607340-140649031	1.35417	0.00055
ENSMUSG00000081043	Gm11512	chr11:90476491-90638111	1.34342	0.0008
ENSMUSG00000029249	Rest	chr5:77219671-77286432	1.34023	0.002
ENSMUSG00000028063	Lmna	chr3:88481141-88518585	1.3378	0.0001
ENSMUSG00000023067	Cdkn1a	chr17:29090721-29148980	1.33658	5e-05
ENSMUSG00000062373	Tmem65	chr15:58782030-58823530	1.33526	5e-05
ENSMUSG00000026869	Psmd5	chr2:34851565-34870983	1.33303	5e-05
ENSMUSG00000038843	Gcnt1	chr19:17291674-17379968	1.33148	5e-05
ENSMUSG00000020661	Dnmt3a	chr12:3806006-3960618	1.33144	0.00035
ENSMUSG00000040710	St8sia4	chr1:95575659-95671638	1.32964	5e-05
ENSMUSG00000026469	Xpr1	chr1:155212473-155417415	1.32963	5e-05
ENSMUSG00000053253	Ndfip2	chr14:105258572-105332450	1.32773	0.00085
ENSMUSG00000032194	Kank2	chr9:21765502-21798575	1.3255	0.00025
ENSMUSG00000037820	Tgm2	chr2:158028477-158146443	1.31978	5e-05
ENSMUSG00000015575	Atp6v0e	chr17:26676395-26699644	1.31787	5e-05
ENSMUSG00000022253	Nadkd1	chr15:9071259-9110487	1.31632	5e-05
ENSMUSG00000020823	Sec14l1	chr11:117115167-117196615	1.31374	5e-05
ENSMUSG00000029571	Tmem106b	chr6:13069758-13101117	1.30952	0.00125
ENSMUSG00000027324	Rpusd2	chr2:119034789-119043853	1.30933	5e-05
ENSMUSG00000049130	C5ar1	chr7:16246742-16259540	1.30657	5e-05
-		chr16:68580196-68580337	1.30172	0.00075
ENSMUSG00000041075	Fzd7	chr1:59482146-59492605	1.2983	0.00035
ENSMUSG00000029922	Mkrn1	chr6:39397803-39427237	1.29735	0.00195
ENSMUSG00000027763	Mbnl1	chr3:60472562-60657537	1.29569	0.0004
ENSMUSG00000029763	Exoc4	chr6:33249084-33973983	1.2928	5e-05
ENSMUSG00000016382	Pls3	chrX:75706931-75875182	1.29182	0.0001
ENSMUSG00000038648	Creb3l2	chr6:36846021-37442192	1.29076	5e-05
ENSMUSG00000048707	Tprn	chr2:25262617-25269885	1.28556	5e-05
ENSMUSG00000051098	Mblac2	chr13:81711416-81753275	1.28497	0.00185
ENSMUSG00000030844	Rgs10	chr7:128335521-128418758	1.28345	5e-05
-		chr3:131283788-131285159	1.28041	0.00135
ENSMUSG00000025575	Cant1	chr11:118405118-118419086	1.28021	0.0005
-		chr13:46464840-46464890	1.27966	0.00095
ENSMUSG00000005951	Shpk	chr11:73199459-73224511	1.27681	0.0007
ENSMUSG00000015143	Actn1	chr12:80136774-80269438	1.27673	0.00165
ENSMUSG00000041695	Kcnj2	chr11:111054824-111092301	1.2748	5e-05
ENSMUSG00000026389	Steap3	chr1:120190756-120272705	1.27327	5e-05
ENSMUSG00000062421	Arf2	chr11:103966683-104016379	1.27247	5e-05
ENSMUSG00000020611	Gna13	chr11:109322245-109420962	1.27108	5e-05
ENSMUSG00000083563	Gm13340	chr2:22227502-22618252	1.26354	0.0001
ENSMUSG00000034926	Dhcr24	chr4:106541993-106617241	1.26322	0.0007
ENSMUSG00000054648,ENSMUSG00000060427		chr8:69610582-69717007	1.26037	0.0002
ENSMUSG00000034612	Chst11	chr10:82985497-83195900	1.25977	0.0002
ENSMUSG00000056014	A430033K04Rik	chr5:138622858-138655461	1.25632	0.0004
ENSMUSG00000024812	Tjp2	chr19:24094502-24225026	1.25524	0.0013
ENSMUSG00000038936	Sccpdh	chr1:179668209-179687189	1.25485	0.00225
ENSMUSG00000046808	Atp10d	chr5:72203309-72504473	1.25144	0.00075
ENSMUSG00000042216	Sgsm1	chr5:113243219-113310786	1.25131	0.0002
ENSMUSG00000032440	Tgfbr2	chr9:116087697-116175363	1.25058	5e-05
ENSMUSG00000025986	Slc39a10	chr1:46770983-46854046	1.24993	5e-05
ENSMUSG00000020326	Ccng1	chr11:40733634-40755390	1.24846	0.0009
ENSMUSG00000046841	Ckap4	chr10:84474838-84553338	1.24327	0.0014
ENSMUSG00000040659	Efhd2	chr4:141793611-142015082	1.2363	0.0021
ENSMUSG00000032251	Irak1bp1	chr9:82829579-82847692	1.23303	0.0002
ENSMUSG00000025875	Tspan17	chr13:54789376-54796776	1.23119	0.00175
ENSMUSG00000063760	Rnf217	chr10:31501886-31609184	1.22971	0.0011
ENSMUSG00000030657	Xylt1	chr7:117380978-117698545	1.22834	0.0001
ENSMUSG00000031622	Sin3b	chr8:72723272-72758203	1.22322	5e-05
ENSMUSG00000044712	Slc38a6	chr12:73286778-73385821	1.22261	5e-05
ENSMUSG00000022419	Deptor	chr15:55099916-55267308	1.22202	0.00125
ENSMUSG00000034105	Tldc1	chr8:119700008-119778416	1.22057	5e-05
ENSMUSG00000075600	Zc3h3	chr15:75754431-75841915	1.2183	0.0002
ENSMUSG00000029729	Zkscan1	chr5:138085083-138155744	1.21618	0.00175
ENSMUSG00000072720	Myo18b	chr5:112688875-112896362	1.21036	0.00055
ENSMUSG00000044095	Ccdc166	chr15:75979871-75982285	1.20898	0.0003
ENSMUSG00000058503	Fam133b	chr5:3543825-3647995	1.2032	0.0008
ENSMUSG00000039043	2610034B18Rik	chr7:79925360-79935359	1.19493	5e-05
ENSMUSG00000005069	Pex5	chr6:124390608-124415067	1.19386	0.0003
ENSMUSG00000057229	Atp5sl	chr7:25619413-25625877	1.18574	5e-05
ENSMUSG00000022799	Arhgap31	chr16:38593274-38713274	1.18001	5e-05
ENSMUSG00000021592	Arsk	chr13:76030635-76098660	1.17969	0.00025
ENSMUSG00000035847	Ids	chrX:70334173-70365084	1.1687	5e-05
ENSMUSG00000028991	Mtor	chr4:148445324-148557683	1.16824	0.00185
ENSMUSG00000030393	Zik1	chr7:10487228-10495394	1.16453	0.0005
ENSMUSG00000051335	Gfod1	chr13:43195240-43304339	1.16084	5e-05
ENSMUSG00000002731	Prkra	chr2:76610284-76648019	1.15962	0.0002
ENSMUSG00000051978	Erich1	chr8:14018330-14090327	1.15824	0.0001
ENSMUSG00000021127	Zfp36l1	chr12:80072995-80113013	1.156	0.00085
ENSMUSG00000024158	Hagh	chr17:24804381-24864525	1.15503	0.00175
ENSMUSG00000022018	Rgcc	chr14:79288755-79301645	1.15149	0.00165
ENSMUSG00000051339	2900026A02Rik	chr5:113086322-113214504	1.1512	0.0008
ENSMUSG00000010047	Hyal2	chr9:107569116-107572945	1.14794	5e-05
ENSMUSG00000066324	Impad1	chr4:4713385-4793355	1.14734	5e-05
ENSMUSG00000040907	Atp1a3	chr7:24978159-25005957	1.14693	5e-05
ENSMUSG00000025277	Abhd6	chr14:8002887-8078539	1.14356	0.00025
ENSMUSG00000022969	Il10rb	chr16:91372782-91442295	1.14251	0.00205
ENSMUSG00000020889	Nr1d1	chr11:98740637-98778256	1.1408	0.0004
ENSMUSG00000064210	Ano6	chr15:95787855-96014208	1.1356	5e-05
ENSMUSG00000061273	Mmgt1	chrX:56585504-56603017	1.13405	5e-05
ENSMUSG00000021710	Nln	chr13:104009875-104109628	1.13074	0.00085
ENSMUSG00000032491	Nradd	chr9:110621133-110624557	1.12941	0.0006
ENSMUSG00000026718	Stam	chr2:14074050-14149209	1.12766	0.0004
ENSMUSG00000037172	E330009J07Rik	chr6:40400352-40436135	1.1233	5e-05
ENSMUSG00000024187	Itfg3	chr17:26211821-26244223	1.12217	0.00015
ENSMUSG00000044636	Csrnp2	chr15:100479569-100495239	1.12	0.0009
ENSMUSG00000074212	Dnajb14	chr3:137867674-137916563	1.11781	0.0013
ENSMUSG00000050103	Agmo	chr12:37241640-37582243	1.11754	0.00015
ENSMUSG00000036197	Gxylt1	chr15:93222547-93275161	1.11547	0.00025
ENSMUSG00000037679	Inf2	chr12:112588782-112615587	1.11419	5e-05
ENSMUSG00000054342	Kcnn4	chr7:24342039-24422778	1.11329	0.0017
ENSMUSG00000020422	Tns3	chr11:8383136-8664549	1.11094	0.0006
ENSMUSG00000017686	Rhot1	chr11:80209018-80285009	1.11062	5e-05
ENSMUSG00000024913	Lrp5	chr19:3584822-3686564	1.10901	5e-05
ENSMUSG00000022629	Kif21a	chr15:90933275-91049948	1.10459	0.00175
ENSMUSG00000032350	Gclc	chr9:77754531-77826214	1.10163	5e-05
ENSMUSG00000050335	Lgals3	chr14:47367750-47421174	1.10111	5e-05
ENSMUSG00000053716	Dusp7	chr9:106368631-106424721	1.09879	0.0012
ENSMUSG00000069237	C78339	chr13:46669482-46678064	1.09407	0.00025
ENSMUSG00000021608	Lpcat1	chr13:73451427-73578672	1.09092	5e-05
ENSMUSG00000005413	Hmox1	chr8:75083232-75107910	1.08764	5e-05
ENSMUSG00000046186	Cd109	chr9:78615545-78789760	1.08529	0.00065
ENSMUSG00000079685	Ulbp1	chr10:7440398-7473632	1.08302	0.00025
ENSMUSG00000031521	Aga	chr8:53511701-53523422	1.08201	5e-05
ENSMUSG00000036781	Rps27l	chr9:66946085-66949516	1.08047	5e-05
ENSMUSG00000004530	Coro1c	chr5:113832585-113908758	1.0799	5e-05
ENSMUSG00000001419		chr3:88141901-88296999	1.0777	0.00015
ENSMUSG00000022438	Parvb	chr15:84232040-84323909	1.07489	5e-05
ENSMUSG00000050953	Gja1	chr10:56377299-56437728	1.07366	0.00105
ENSMUSG00000040249	Lrp1	chr10:127525472-127621161	1.07147	5e-05
ENSMUSG00000071708	Sms	chrX:157443851-157492287	1.06808	0.0005
ENSMUSG00000003269	Cyth2	chr7:45776639-45814581	1.06649	5e-05
ENSMUSG00000041779	Tram2	chr1:20996295-21079229	1.06534	0.001
ENSMUSG00000002741	Ykt6	chr11:5955692-6066362	1.06285	5e-05
ENSMUSG00000030108	Slc6a13	chr6:121300226-121337733	1.06224	5e-05
ENSMUSG00000021306	Gpr137b	chr13:13275132-13393647	1.05773	5e-05
ENSMUSG00000023191	Leprel2	chr6:124841088-124857919	1.05489	0.0023
ENSMUSG00000029047	Pex10	chr4:155067015-155072662	1.05478	0.0005
ENSMUSG00000025351	Cd63	chr10:128908918-128924035	1.05151	0.0001
ENSMUSG00000020644	Id2	chr12:25093798-25096092	1.04995	0.0004
ENSMUSG00000040848	Sft2d2	chr1:165134896-165194433	1.047	5e-05
ENSMUSG00000043252	Tmem64	chr4:15265745-15329337	1.04631	0.0015
ENSMUSG00000042148	Cox10	chr11:63885791-64083259	1.03543	0.00055
ENSMUSG00000068335	Dok1	chr6:83030882-83033471	1.03412	5e-05
ENSMUSG00000049313	Sorl1	chr9:41964719-42124297	1.03288	5e-05
ENSMUSG00000039662	Icmt	chr4:152296644-152318993	1.03044	5e-05
ENSMUSG00000006373	Pgrmc1	chrX:36598183-36649032	1.02999	5e-05
ENSMUSG00000039828	Wdr70	chr15:7873054-8099209	1.026	5e-05
ENSMUSG00000031934	Panx1	chr9:15005057-15112108	1.02166	0.00155
ENSMUSG00000040410	Fbxl4	chr4:22357542-22434091	1.02001	0.0003
ENSMUSG00000022856	Tmem41a	chr16:21934257-21947562	1.01949	0.0015
ENSMUSG00000032300	1700017B05Rik	chr9:57236555-57262614	1.01908	5e-05
ENSMUSG00000021215	Net1	chr13:3882535-3918220	1.0133	0.00035
ENSMUSG00000053581	Zfand2a	chr5:139463411-139484549	1.01243	0.0001
ENSMUSG00000020097	Sgpl1	chr10:61080275-61147703	1.00847	5e-05
ENSMUSG00000034931	Dhx8	chr11:101732918-101806278	1.00827	5e-05
ENSMUSG00000025078	Nhlrc2	chr19:56529158-56604852	1.00011	0.00085
ENSMUSG00000031996	Aplp2	chr9:31089401-31233992	0.999865	5e-05
ENSMUSG00000041417	Pik3r1	chr13:101680760-101768217	0.994932	0.0006
ENSMUSG00000025348	Itga7	chr10:128933812-128960988	0.986894	0.00145
ENSMUSG00000001642		chr6:34256048-34324249	0.974199	0.00015
ENSMUSG00000025534	Gusb	chr5:129989009-130003049	0.972341	5e-05
ENSMUSG00000022553	Maf1	chr15:76351263-76354380	0.968357	0.0013
ENSMUSG00000053801	Grwd1	chr7:45816460-45830944	0.966303	5e-05
ENSMUSG00000020009	Ifngr1	chr10:19591948-19642019	0.963522	0.00045
ENSMUSG00000018932	Map2k3	chr11:60902245-60989590	0.960125	0.0002
ENSMUSG00000027439	Gzf1	chr2:148679395-148692949	0.960002	0.00095
ENSMUSG00000031506	Ptpn7	chr1:135132661-135145849	0.959939	0.0005
ENSMUSG00000034781	Gna11	chr10:81528723-81545190	0.951476	0.001
ENSMUSG00000020307	Cdc34	chr10:79681815-79695261	0.945829	0.0007
ENSMUSG00000022451	Twf1	chr15:94543583-94608940	0.942789	0.0003
ENSMUSG00000032120	C2cd2l	chr9:44309236-44320282	0.938983	0.0007
ENSMUSG00000046562	Unc119b	chr5:115122549-115134975	0.936536	0.00035
ENSMUSG00000001630		chr6:146724994-146784100	0.933258	0.0008
ENSMUSG00000029328	Hnrpdl	chr5:99999225-100039865	0.931514	0.00225
ENSMUSG00000083240	Gm13453	chr2:39966162-40127927	0.929586	0.0017
ENSMUSG00000039105	Atp6v1g1	chr4:63544771-63550750	0.928398	0.0001
ENSMUSG00000034889	Cactin	chr10:81320934-81326251	0.923317	0.0001
ENSMUSG00000049504	Proser1	chr3:53463587-53481761	0.921786	0.00035
ENSMUSG00000032840	2410131K14Rik	chr5:118245226-118266093	0.918702	0.0001
ENSMUSG00000021508	Cxcl14	chr13:56270855-56296551	0.917176	5e-05
ENSMUSG00000026577	Blzf1	chr1:164275584-164307517	0.916304	0.001
ENSMUSG00000039450	Dcxr	chr11:120725398-120727281	0.916125	0.00185
ENSMUSG00000036580	Spg20	chr3:55104882-55172935	0.910716	0.0004
ENSMUSG00000049339	Fam134a	chr1:75134127-75163365	0.908635	0.0009
ENSMUSG00000022387	Brd1	chr15:88639597-88734233	0.908602	0.0009
ENSMUSG00000022965	Ifngr2	chr16:91465103-91570431	0.905186	0.0012
ENSMUSG00000002222	Rmnd5a	chr6:71388633-71440647	0.902363	0.00105
ENSMUSG00000020170	Frs2	chr10:117066267-117148518	0.900687	0.0011
ENSMUSG00000023147	Wrb	chr16:96145399-96192257	0.89526	0.0008
ENSMUSG00000036430	Tbcc	chr17:46890620-46892463	0.888442	0.00025
ENSMUSG00000026439	Rbbp5	chr1:132477365-132508637	0.88365	0.0005
ENSMUSG00000037499	Nenf	chr1:191301408-191318194	0.881701	0.00085
ENSMUSG00000005204	Senp3	chr11:69672899-69682084	0.878607	0.00075
ENSMUSG00000037669	1110057K04Rik	chr12:8208106-8392652	0.878153	0.0006
ENSMUSG00000011837	Snapc2	chr8:4253101-4256219	0.875842	0.0012
ENSMUSG00000002257	Def6	chr17:28207710-28228843	0.866195	0.0003
ENSMUSG00000031578	Mak16	chr8:31132148-31168783	0.86152	0.0004
ENSMUSG00000001473		chr18:67390687-67404325	0.855384	0.00015
ENSMUSG00000034216	Vps18	chr2:119288739-119335962	0.851207	0.0004
ENSMUSG00000024659	Anxa1	chr19:20353606-20422787	0.848538	0.0002
ENSMUSG00000040751	Lat2	chr5:134599137-134615028	0.845344	0.0001
ENSMUSG00000045165	AI467606	chr7:127091435-127094049	0.844671	0.00045
ENSMUSG00000026478	Lamc1	chr1:152955100-153332912	0.841573	0.002
ENSMUSG00000050552	Lamtor4	chr5:138255607-138259398	0.839983	0.00105
ENSMUSG00000024234	Mtpap	chr18:4373668-4433840	0.838273	0.0012
ENSMUSG00000031447	Lamp1	chr8:13105617-13322924	0.831659	0.00065
ENSMUSG00000057691	Zfp746	chr6:48055798-48086596	0.830482	0.0011
ENSMUSG00000027193	Api5	chr2:94300766-94438138	0.815896	0.0017
ENSMUSG00000008301	Phax	chr18:56509686-56662236	0.812878	0.0021
ENSMUSG00000010290	AI597479	chr1:43098709-43121619	0.807184	0.002
ENSMUSG00000042997	Nhlrc3	chr3:53439959-53463323	0.806475	0.00155
ENSMUSG00000055612	Cdca7	chr2:72476158-72510126	0.804013	0.00215
ENSMUSG00000030605	Mfge8	chr7:79115099-79149104	0.803217	0.00045
ENSMUSG00000036103	Colec12	chr18:9707579-9934765	0.790906	0.0005
ENSMUSG00000026223	Itm2c	chr1:85894280-85908702	0.783483	0.00175
ENSMUSG00000034714	Ttyh2	chr11:114675428-114757889	0.783284	0.0013
ENSMUSG00000054408	Spcs3	chr8:54491001-54529998	0.77917	0.00085
ENSMUSG00000003380	Rabac1	chr7:24966644-24972763	0.778374	0.0014
ENSMUSG00000024286	Ccny	chr18:9270198-9450150	0.774533	0.0022
ENSMUSG00000026377	Mki67ip	chr1:118321821-118372177	0.771831	0.00075
ENSMUSG00000023932	Cdc5l	chr17:45391882-45433707	0.767833	0.0012
ENSMUSG00000029405	G3bp2	chr5:92043063-92083735	0.764146	0.001
ENSMUSG00000024621	Csf1r	chr18:61100582-61177050	0.763948	0.00115
ENSMUSG00000061838	Suclg2	chr6:95436334-95718837	0.762498	0.002
ENSMUSG00000056493	Foxk1	chr5:142401496-142462215	0.760592	0.0016
ENSMUSG00000083282	Ctsf	chr19:4855128-4877909	0.757269	0.0014
ENSMUSG00000015759	Cnih	chr14:46775581-46788411	0.752688	0.0011
ENSMUSG00000022174	Dad1	chr14:54199084-54254104	0.745439	0.0013
ENSMUSG00000036693	Nop14	chr5:34638531-34660148	0.745369	0.0005
ENSMUSG00000032601	Prkar2a	chr9:108692142-108775864	0.741928	0.00135
ENSMUSG00000028527	Ak4	chr4:101419272-101642799	0.74011	0.00225
ENSMUSG00000006134	Crkl	chr16:17451986-17507485	0.735102	0.002
ENSMUSG00000024785	Rcl1	chr19:29101374-29143843	0.720369	0.00175
ENSMUSG00000030942	Thumpd1	chr7:119667031-119720780	0.712381	0.00155
ENSMUSG00000021681	Aggf1	chr13:95350682-95375352	0.702707	0.00145
ENSMUSG00000013662	Atad1	chr19:32671689-32712347	0.680221	0.0022
-		chr11:31830673-31830763	-inf	5e-05
-		chr11:68930798-68930830	inf	5e-05
-		chr12:69987385-69987448	inf	5e-05
-		chr12:115064604-115064632	-inf	5e-05
-		chr13:78742521-78742552	-inf	5e-05
-		chr13:120300285-120300477	-inf	5e-05
-		chr13:53092936-53092979	inf	5e-05
-		chr14:32307303-32307562	inf	5e-05
-		chr14:63927353-63927431	inf	5e-05
-		chr15:38470222-38474776	-inf	5e-05
-		chr15:25285443-25285763	inf	5e-05
-		chr15:25286026-25313317	inf	5e-05
-		chr15:57975818-57975883	-inf	5e-05
-		chr15:98778334-98778765	inf	5e-05
-		chr17:3291574-3308288	inf	5e-05
-		chr17:11669137-11669162	-inf	5e-05
-		chr18:34324304-34324340	-inf	5e-05
-		chr18:70643204-70643676	-inf	5e-05
-		chr19:29069173-29069478	-inf	5e-05
-		chr2:172644477-172644686	inf	5e-05
-		chr2:18767347-18767433	-inf	5e-05
-		chr2:101551210-101551631	inf	5e-05
-		chr2:102980844-102981147	inf	5e-05
-		chr1:173630579-173630680	-inf	5e-05
-		chr2:167741820-167741924	-inf	5e-05
-		chr3:38412550-38412587	-inf	5e-05
-		chr3:102645248-102645400	inf	5e-05
-		chr3:159348391-159368841	inf	5e-05
-		chr3:151750189-151750507	-inf	5e-05
-		chr10:42278421-42278743	inf	5e-05
-		chr4:138786416-138786549	-inf	5e-05
-		chr4:64224825-64225449	-inf	5e-05
-		chr5:69447611-69447635	inf	5e-05
-		chr5:53356722-53356852	inf	5e-05
-		chr5:90930550-90930623	-inf	5e-05
-		chr5:91919520-91919812	inf	5e-05
-		chr5:120929614-120929851	-inf	5e-05
-		chr5:121838322-121838633	-inf	5e-05
-		chr6:5376123-5376172	-inf	5e-05
-		chr10:10282701-10282859	inf	5e-05
-		chr7:103223300-103223324	-inf	5e-05
-		chr10:23776908-23779815	inf	5e-05
-		chr7:47021638-47021727	-inf	5e-05
-		chr8:71893417-71893537	inf	5e-05
-		chr8:107678163-107678438	-inf	5e-05
-		chr8:126884035-126884326	inf	5e-05
-		chr9:48250760-48251046	-inf	5e-05
-		chr9:54974544-54974680	inf	5e-05
-		chr10:117272816-117273910	inf	5e-05
ENSMUSG00000014030	Pax5	chr4:44531144-44711446	-inf	5e-05
ENSMUSG00000029641	Rasl11a	chr5:146845070-146847726	inf	5e-05
ENSMUSG00000076666	Ighv14-4	chr12:114176156-114176879	-inf	5e-05
ENSMUSG00000086657	4921530L18Rik	chr2:14070331-14073934	-inf	5e-05
-		chr13:56336299-56336347	inf	0.0001
-		chr16:77775904-77775934	inf	0.0001
-		chr16:49958588-49958729	-inf	0.0001
-		chr18:80542596-80542768	inf	0.0001
-		chr2:84226300-84226550	-inf	0.0001
-		chr5:120224362-120224726	-inf	0.0001
-		chr5:121707910-121708000	inf	0.0001
-		chr5:34170396-34170516	-inf	0.0001
-		chr5:90853027-90853276	-inf	0.0001
-		chr8:22805782-22807949	-inf	0.0001
-		chr9:4283777-4283854	inf	0.0001
ENSMUSG00000090103	Gm16094	chr1:85599285-85599839	-inf	0.0001
-		chr11:119285975-119286067	inf	0.00015
-		chr13:118343255-118343401	inf	0.00015
-		chr14:79584633-79584686	inf	0.00015
-		chr17:29427625-29427881	inf	0.00015
-		chr19:18515862-18515980	inf	0.00015
-		chr1:91294376-91294711	inf	0.00015
-		chr4:124712680-124712829	-inf	0.00015
-		chr13:30978089-30986344	-inf	0.0002
-		chr9:121285769-121285862	inf	0.0002
ENSMUSG00000064596	Gm22298	chr2:54100429-54100562	inf	0.0002
-		chr13:97512779-97512960	-inf	0.00025
-		chr3:147457936-147457962	-inf	0.00025
-		chr6:31099967-31100252	inf	0.00025
-		chr7:103545635-103545660	-inf	0.00025
-		chrX:25888695-25888723	-inf	0.00025
-		chr16:36673988-36674017	inf	0.0003
-		chr17:6646657-6646922	-inf	0.0003
ENSMUSG00000005378	Wbscr22	chr5:135052956-135094619	inf	0.0003
ENSMUSG00000065269	Gm23456	chr6:148642523-148642660	inf	0.0003
ENSMUSG00000080888	Gm14387	chr2:175086500-175089918	-inf	0.0003
-		chr1:106798962-106799063	-inf	0.00035
-		chr1:192189739-192189763	-inf	0.00035
-		chr4:70536046-70536104	inf	0.00035
-		chr4:99293963-99294033	inf	0.00035
ENSMUSG00000038497	Tmco3	chr8:13105617-13322924	-inf	0.00035
-		chr12:37610145-37610221	inf	0.00045
-		chr14:60251700-60251863	-inf	0.00045
-		chr19:60195492-60195698	inf	0.00045
-		chr5:31180277-31180591	-inf	0.00045
-		chr10:31498879-31499096	-inf	0.00045
-		chr12:35046458-35046511	-inf	0.0005
-		chr7:39849552-39849576	-inf	0.0005
-		chr11:64678262-64678305	inf	0.0005
ENSMUSG00000064673	Gm22805	chr9:46630112-46630219	inf	0.0005
-		chr15:78244428-78244566	-inf	0.00055
-		chr8:54347419-54347594	-inf	0.00055
-		chrX:144315597-144315829	-inf	0.00055
ENSMUSG00000059498	Fcgr3	chr1:171018814-171064935	inf	0.00055
-		chr15:77355343-77355716	-inf	0.0006
-		chr16:38443348-38443486	-inf	0.0006
-		chr13:8968933-8968993	inf	0.0008
-		chr15:74678933-74679015	-inf	0.0008
-		chr3:139862419-139862445	-inf	0.0008
-		chr6:72394274-72394576	-inf	0.0008
-		chr19:7020433-7020529	inf	0.00085
-		chr19:55251816-55252003	inf	0.00085
-		chr2:12864716-12864752	inf	0.00085
-		chr11:49329583-49329607	-inf	0.0009
-		chr13:118514158-118533072	-inf	0.0009
-		chr15:85676315-85676558	inf	0.0009
-		chr16:87776050-87776184	inf	0.0009
-		chr16:58040274-58040298	-inf	0.0009
-		chr10:33717321-33717382	-inf	0.0009
-		chr5:85180451-85180477	-inf	0.0009
-		chr5:23413322-23413492	inf	0.0009
-		chr8:126203021-126203067	inf	0.0009
-		chr13:93991145-93991275	-inf	0.00105
-		chr8:71744040-71744203	-inf	0.00105
-		chr15:84914075-84914139	inf	0.0011
-		chr16:13756677-13756742	inf	0.0011
-		chr19:16016701-16016790	inf	0.0011
-		chr19:38487691-38487718	inf	0.0011
-		chr1:153333020-153333045	inf	0.0011
-		chr5:134615534-134615624	inf	0.0011
-		chr10:3234954-3235072	inf	0.0011
-		chr8:79792527-79792625	inf	0.0011
-		chr1:102457700-102457948	-inf	0.00125
-		chr19:37495487-37495550	-inf	0.00125
-		chr2:129880736-129880952	-inf	0.00125
-		chr11:38992083-38992113	-inf	0.0013
-		chr12:100529883-100529915	-inf	0.0013
ENSMUSG00000015766	Eps8	chr6:137477244-137654876	-inf	0.0013
-		chr5:108366952-108367125	inf	0.00145
-		chr12:74839441-74839467	inf	0.0017
-		chr1:44070105-44070148	inf	0.0017
-		chr19:52497414-52547043	inf	0.0017
-		chr3:10398481-10398645	inf	0.0017
-		chr5:49901949-49902207	-inf	0.0018
-		chr2:30558217-30558447	-inf	0.00205
-		chr10:56617485-56617616	-inf	0.00205
-		chr5:56788354-56788380	-inf	0.00205
-		chr16:21017583-21021675	-inf	0.00225
-		chr16:21698135-21698248	-inf	0.00225
-		chr1:134004180-134004205	-inf	0.00225
ENSMUSG00000036438	Calm2	chr17:87433411-87446935	-0.695702	0.00225
ENSMUSG00000053398	Phgdh	chr3:98280434-98339990	-0.695757	0.0019
ENSMUSG00000032691	Nlrp3	chr11:59541567-59615002	-0.698529	0.00165
ENSMUSG00000026395	Ptprc	chr1:138018532-138175305	-0.71102	0.0014
ENSMUSG00000020198	Ap3d1	chr10:80706954-80742253	-0.715372	0.00145
ENSMUSG00000031311	Nono	chrX:101429317-101514816	-0.717365	0.00135
ENSMUSG00000030880	Polr3e	chr7:120917743-120947432	-0.734527	0.0013
ENSMUSG00000002897	Il17ra	chr6:120463196-120504993	-0.73584	0.0013
ENSMUSG00000041571	Sepw1	chr7:15882616-15922402	-0.73899	0.00165
ENSMUSG00000081111	Gm5913	chr8:97382140-97429188	-0.745035	0.002
ENSMUSG00000030541	Idh2	chr7:80094533-80115392	-0.74543	0.0011
ENSMUSG00000078656	Vps25	chr11:101246027-101259576	-0.748045	0.002
ENSMUSG00000007670	Khsrp	chr17:57012689-57031549	-0.750135	0.0014
ENSMUSG00000029014	Dnajc2	chr5:21757263-21785251	-0.754503	0.00155
ENSMUSG00000020692	Nle1	chr11:82892123-82908434	-0.755647	0.00195
ENSMUSG00000023186	Vwa5a	chr9:38718267-38757544	-0.760835	0.00145
ENSMUSG00000030403	Vasp	chr7:19176420-19272208	-0.761856	0.0009
ENSMUSG00000028954	Nub1	chr5:24685814-24747855	-0.767176	0.0006
ENSMUSG00000052299	Ltn1	chr16:87376650-87432606	-0.770672	0.0011
ENSMUSG00000005656	Snx6	chr12:54702852-54795709	-0.771263	0.00175
ENSMUSG00000021494	Ddx41	chr13:55530348-55536664	-0.775258	0.0006
ENSMUSG00000020393	Kremen1	chr11:5165345-5261558	-0.77708	0.00215
ENSMUSG00000039148	Sart1	chr19:5377522-5388725	-0.778849	0.00055
ENSMUSG00000018848	Rars	chr11:35803460-35834534	-0.780895	0.0008
ENSMUSG00000020120	Plek	chr11:16934500-17141776	-0.788915	0.0009
ENSMUSG00000028136	Snx27	chr3:94494849-94582716	-0.790086	0.00065
ENSMUSG00000035929	H2-Q4	chr17:35377020-35398513	-0.79539	0.0014
ENSMUSG00000024725	Ostf1	chr19:18533480-18631825	-0.796713	0.0005
ENSMUSG00000029333	Rasgef1b	chr5:99217418-99252927	-0.796829	0.0017
ENSMUSG00000024012	Mtch1	chr17:29332071-29347904	-0.799084	0.0014
ENSMUSG00000002984	Tomm40	chr7:19696108-19749573	-0.799418	0.00065
ENSMUSG00000050079	Rspry1	chr8:94601936-94660701	-0.802306	0.0017
ENSMUSG00000033554	Dph5	chr3:115888164-115934361	-0.803706	0.00105
ENSMUSG00000033991	Ttc37	chr13:76098733-76196355	-0.813758	0.001
ENSMUSG00000087107	AI662270	chr11:83223548-83289494	-0.819181	0.00225
ENSMUSG00000020423	Btg2	chr1:134037253-134079120	-0.819328	0.00085
ENSMUSG00000022789	Dnm1l	chr16:16311841-16359030	-0.820557	0.0012
ENSMUSG00000030659	Nucb2	chr7:116504371-116540831	-0.823506	0.0015
ENSMUSG00000026520	Pycr2	chr1:180904273-180928993	-0.824003	0.0001
ENSMUSG00000030225	Dera	chr6:137754539-137878315	-0.824545	0.00105
ENSMUSG00000040675	Mthfd1l	chr10:3973094-4176383	-0.825547	0.0003
ENSMUSG00000071713	Csf2rb	chr15:78325897-78395912	-0.825931	0.0022
ENSMUSG00000034163	Zfc3h1	chr10:115384948-115587780	-0.82801	0.00155
ENSMUSG00000071649	B3gat3	chr19:8920373-8929356	-0.828187	0.0014
ENSMUSG00000031400	G6pdx	chrX:74384718-74516553	-0.830673	0.00215
ENSMUSG00000055760	Gemin6	chr17:80224440-80228500	-0.833729	0.002
ENSMUSG00000030347	D6Wsu163e	chr6:126939964-127045125	-0.833842	0.00125
ENSMUSG00000030327	Necap1	chr6:122874532-122934619	-0.838286	0.0005
ENSMUSG00000035351	Nup37	chr10:88146991-88187921	-0.840618	0.00075
ENSMUSG00000002814	Top3a	chr11:60739192-60777399	-0.840762	0.00155
ENSMUSG00000053768	Chchd3	chr6:32674124-33060260	-0.84384	0.0002
ENSMUSG00000027422	Rrbp1	chr2:143944728-144011263	-0.845112	0.0023
ENSMUSG00000020074	Ccar1	chr10:62743927-62801630	-0.8463	0.0003
ENSMUSG00000021428	Riok1	chr13:38006051-38061433	-0.849453	0.00085
ENSMUSG00000032407	U2surp	chr9:95437714-95511996	-0.851754	0.0002
ENSMUSG00000022391	Rangap1	chr15:81704247-81730076	-0.853159	5e-05
ENSMUSG00000026029	Casp8	chr1:58795373-58860864	-0.857054	0.0003
ENSMUSG00000021079	Timm9	chr12:71111427-71136697	-0.863852	0.0004
ENSMUSG00000026421	Csrp1	chr1:135720060-135752232	-0.864352	0.00035
-		chr15:24605056-24633326	-0.864614	0.0022
ENSMUSG00000037608	Bclaf1	chr10:20148470-20725078	-0.86728	0.001
ENSMUSG00000042524	Sun2	chr15:79724069-79742575	-0.868634	0.0002
-		chrX:9019623-9019768	-0.872026	0.00145
ENSMUSG00000044783	Hjurp	chr1:88221245-88277633	-0.8728	0.00175
ENSMUSG00000032397	Tipin	chr9:64281589-64305435	-0.87377	0.0004
ENSMUSG00000047905	Gm8566	chr6:67205618-67206083	-0.875063	0.0003
ENSMUSG00000019866	Aim1	chr10:43950306-44004846	-0.875738	0.0013
ENSMUSG00000022295	Atp6v1c1	chr15:38661903-38692456	-0.87766	0.00025
ENSMUSG00000059208	Hnrnpm	chr17:33646098-33718670	-0.880656	0.00015
ENSMUSG00000059436	Max	chr12:76922747-76962441	-0.883056	0.0008
ENSMUSG00000029917	C130060K24Rik	chr6:65381104-65458150	-0.883583	0.00135
ENSMUSG00000015961	Adss	chr1:177729813-177796599	-0.883619	0.0004
ENSMUSG00000050132,ENSMUSG00000051232		chr11:78472329-78512172	-0.88508	0.0001
ENSMUSG00000024135	Srbd1	chr17:85984664-86145179	-0.885612	0.00225
ENSMUSG00000057113	Npm1	chr11:33110674-33163206	-0.885962	0.0005
ENSMUSG00000020056	Ccdc53	chr10:88201096-88246152	-0.886483	0.0009
ENSMUSG00000004393	Ddx56	chr11:6231118-6267849	-0.890278	5e-05
ENSMUSG00000019818	Cd164	chr10:41519499-41531133	-0.891431	0.0001
ENSMUSG00000040738	Ints8	chr4:11191350-11254258	-0.893102	0.00225
ENSMUSG00000051768	Xrcc1	chr7:24547149-24573440	-0.893373	0.00045
ENSMUSG00000016559	H3f3b	chr11:116014209-116027966	-0.898675	0.0001
ENSMUSG00000018548	Trim37	chr11:87127024-87359033	-0.90096	0.0011
ENSMUSG00000058715	Fcer1g	chr1:171224525-171234716	-0.901703	0.0001
ENSMUSG00000027469	Tpx2	chr2:152847963-152923121	-0.907301	0.00035
ENSMUSG00000071041	Gm15210	chr8:100030486-100032147	-0.912758	0.0001
ENSMUSG00000024556	Me2	chr18:73730611-73815484	-0.913284	0.0009
ENSMUSG00000030091	Nup210	chr6:91013067-91116829	-0.913494	0.00135
ENSMUSG00000038774	Ascc3	chr10:50592668-50851272	-0.91461	0.00115
ENSMUSG00000037466	4930427A07Rik	chr12:113156420-113165458	-0.915371	0.00195
ENSMUSG00000040620	Dhx33	chr11:70984090-71004497	-0.917214	0.00015
ENSMUSG00000024845	Tmem134	chr19:4125933-4134124	-0.919367	0.0011
ENSMUSG00000072620	Slfn2	chr11:83054688-83098170	-0.919589	0.00015
ENSMUSG00000017548	Suz12	chr11:79993020-80045557	-0.921791	5e-05
ENSMUSG00000027306	Nusap1	chr2:119609511-119651244	-0.924225	0.00115
ENSMUSG00000002968	Med25	chr7:44871946-44892397	-0.926407	0.0014
ENSMUSG00000053113	Socs3	chr11:117954550-118129219	-0.929125	0.0012
ENSMUSG00000022439	Parvg	chr15:84324025-84374630	-0.930603	0.00065
ENSMUSG00000029554	Mad1l1	chr5:140000829-140321570	-0.931319	0.00025
ENSMUSG00000020707	Rnf135	chr11:80183840-80199757	-0.933616	0.0004
ENSMUSG00000042029	Ncapg2	chr12:116400379-116478699	-0.933763	0.00035
ENSMUSG00000020064	Herc4	chr10:63243073-65003667	-0.937736	0.00145
ENSMUSG00000029752	Asns	chr6:7657717-7693254	-0.942734	0.0001
ENSMUSG00000020706	Ftsj3	chr11:106216925-106256079	-0.943043	0.00025
ENSMUSG00000052296	Ppp6r1	chr7:4617223-4685196	-0.943732	0.00055
ENSMUSG00000072940	Gm10443	chr6:86334006-86334316	-0.944313	0.002
ENSMUSG00000020437	Myo1g	chr11:6506547-6520965	-0.948355	0.0001
ENSMUSG00000003226	Ranbp2	chr10:58446776-58581135	-0.95151	0.00025
ENSMUSG00000028070	Apoa1bp	chr3:88056519-88058514	-0.951537	0.0001
ENSMUSG00000022564	Grina	chr15:76246737-76259505	-0.951888	0.00035
ENSMUSG00000031304,ENSMUSG00000092463		chrX:101231427-101269023	-0.955893	0.002
ENSMUSG00000020739	Nup85	chr11:115564433-115583985	-0.956627	0.00065
ENSMUSG00000032939	Nup93	chr8:94214575-94366213	-0.956949	5e-05
ENSMUSG00000040479	Dgkz	chr2:91922188-92024502	-0.957252	0.0007
ENSMUSG00000041360	D19Bwg1357e	chr19:27384392-27429856	-0.957727	5e-05
ENSMUSG00000020476	Dbnl	chr11:5569683-5838016	-0.957948	0.0023
ENSMUSG00000025925	Terf1	chr1:15805647-15843513	-0.960614	0.001
ENSMUSG00000042901	Aida	chr1:183258534-183325720	-0.961091	0.0021
ENSMUSG00000031171	Ftsj1	chrX:8231526-8252593	-0.963591	0.0004
-		chr2:103109874-103109905	-0.964713	0.0023
ENSMUSG00000047635	2810006K23Rik	chr5:124328088-124345003	-0.9648	0.00185
ENSMUSG00000001016		chr3:90476115-90491033	-0.965551	0.0001
ENSMUSG00000032398	Snapc5	chr9:64179296-64182684	-0.965569	0.00105
ENSMUSG00000022142	Nup155	chr15:8109312-8161672	-0.965885	0.0002
ENSMUSG00000005981	Trap1	chr16:4016698-4077855	-0.966813	5e-05
ENSMUSG00000025823	Pdia4	chr6:47794019-47815685	-0.967876	0.0002
ENSMUSG00000015733	Capza2	chr6:17636233-17970908	-0.969447	0.0003
ENSMUSG00000034560	A230046K03Rik	chr10:83543940-83648738	-0.970415	5e-05
ENSMUSG00000047810	Ccdc88b	chr19:6844621-6858256	-0.970702	5e-05
ENSMUSG00000017858	Ift52	chr2:163017353-163046579	-0.97101	0.0003
ENSMUSG00000030127	Cops7a	chr6:124939773-124965538	-0.971228	0.00055
ENSMUSG00000080268	Brms1	chr19:5038825-5049917	-0.972198	0.00195
ENSMUSG00000028582	Cc2d1b	chr4:108619918-108781904	-0.973256	0.0013
ENSMUSG00000021764	Ndufs4	chr13:114281623-114388158	-0.973586	0.00025
ENSMUSG00000039617	Gm7488	chr3:21049444-21050525	-0.973913	0.0008
ENSMUSG00000060216	Arrb2	chr11:70432426-70440828	-0.979705	0.0011
ENSMUSG00000066637	Ttc32	chr12:9029984-9043991	-0.980915	0.0008
ENSMUSG00000021496	Pcbd2	chr13:55727358-55808998	-0.981515	0.00155
-		chr15:100639924-100687920	-0.982755	5e-05
ENSMUSG00000037275	Gemin5	chr11:58118598-58168539	-0.983586	5e-05
ENSMUSG00000032782	Cntrob	chr11:69261332-69323866	-0.984725	0.0021
ENSMUSG00000095159	Tubb4b-ps1	chr5:7179364-7180699	-0.986057	0.00025
ENSMUSG00000040725	Hnrnpul1	chr7:25711105-25755139	-0.988282	0.0004
ENSMUSG00000030275	Etnk1	chr6:143167229-143216847	-0.991006	5e-05
ENSMUSG00000039178	Tbc1d19	chr5:53785627-53904380	-0.991368	0.00115
ENSMUSG00000028885	Smpdl3b	chr4:132732965-132757283	-0.993834	5e-05
ENSMUSG00000070984	4930552N02Rik	chr4:52779132-52867635	-0.994199	0.00225
ENSMUSG00000074797	Itpa	chr2:130667609-130697519	-0.996209	0.00025
ENSMUSG00000024537	Psmg2	chr18:67641575-67661640	-0.99858	0.0005
ENSMUSG00000023908	Pkmyt1	chr17:23726335-23740330	-0.998674	0.0005
ENSMUSG00000029617	Ccz1	chr5:143909963-144014909	-1.00236	0.0005
ENSMUSG00000042404	Dennd4b	chr3:90264950-90280731	-1.00352	0.00205
ENSMUSG00000039221	Rpl22l1	chr3:28805435-28843516	-1.01044	0.0001
ENSMUSG00000031644	Nek1	chr8:60993194-61194648	-1.01089	0.0003
ENSMUSG00000029415	Sdad1	chr5:92284009-92310024	-1.01104	5e-05
ENSMUSG00000014633	Cmc2	chr8:116855229-116921455	-1.01436	0.001
ENSMUSG00000024965	Fermt3	chr19:6996130-7019518	-1.016	5e-05
ENSMUSG00000022322	Shcbp1	chr8:4735975-4784013	-1.01927	0.00055
-		chr10:33893385-33893699	-1.02211	0.0017
ENSMUSG00000029777	Gars	chr6:55037997-55079955	-1.0241	5e-05
ENSMUSG00000022210	Dhrs4	chr14:55478757-55508246	-1.02486	0.0018
ENSMUSG00000054855	Rnd1	chr15:98663420-98677461	-1.02628	0.0003
ENSMUSG00000024587	Nars	chr18:64448128-64516557	-1.03049	5e-05
ENSMUSG00000021311	Mtr	chr13:12147967-12258161	-1.03115	0.00075
-		chr3:35531662-35537825	-1.03332	0.00025
ENSMUSG00000026094	Stk17b	chr1:53718245-53785224	-1.03346	0.0009
-		chr18:10236673-10238265	-1.03357	0.0018
ENSMUSG00000038416	Cdc16	chr8:13757675-13781941	-1.03386	5e-05
ENSMUSG00000059119	Nap1l4	chr7:143473720-143549174	-1.03411	5e-05
ENSMUSG00000004730	Emr1	chr17:57358556-57545314	-1.03436	0.0003
ENSMUSG00000001105		chr11:78536360-78541737	-1.03485	0.00035
ENSMUSG00000002699	Lcp2	chr11:33629338-34131862	-1.03735	0.00075
ENSMUSG00000063785	Utp14a	chrX:48256861-48323515	-1.03902	0.0004
ENSMUSG00000006024	Napa	chr7:16098289-16127564	-1.03986	0.00025
ENSMUSG00000012483	Rpa3	chr6:8255935-8259173	-1.03996	5e-05
ENSMUSG00000000934		chr15:75656911-75678807	-1.04069	5e-05
ENSMUSG00000042737	Dpm3	chr3:89259357-89267079	-1.04148	0.00015
ENSMUSG00000009585	Apobec3	chr15:79891658-79971119	-1.04412	0.0011
ENSMUSG00000031242	2610002M06Rik	chrX:107760450-107872909	-1.0463	0.0013
ENSMUSG00000003644	Rps6ka1	chr4:133831915-133887797	-1.04765	0.00105
ENSMUSG00000022831	Hcls1	chr16:36934921-37002537	-1.04935	5e-05
ENSMUSG00000004789	Dlst	chr12:85110832-85187890	-1.05107	5e-05
-		chr8:33386034-33448406	-1.05332	0.0023
ENSMUSG00000052085	Dock8	chr19:24999528-25434496	-1.05346	0.0002
ENSMUSG00000003437	Paf1	chr7:28384895-28399509	-1.05466	0.0014
ENSMUSG00000082314	Gm13296	chr2:11420221-11421236	-1.05794	0.002
ENSMUSG00000022684,ENSMUSG00000079737		chr16:13671857-13737580	-1.0591	0.0003
-		chr5:57261312-57268479	-1.06012	0.0006
ENSMUSG00000003824	Syce2	chr8:84872110-84901734	-1.06045	0.00035
ENSMUSG00000017264	Exosc10	chr4:148558422-148582403	-1.0609	5e-05
ENSMUSG00000025007	Aldh18a1	chr19:40501796-40588463	-1.06207	0.0007
ENSMUSG00000046993	Gm5637	chrX:60045110-60046229	-1.06209	5e-05
ENSMUSG00000007872	Id3	chr4:136137212-136155380	-1.06232	0.0005
ENSMUSG00000029063	Nadk	chr4:155562363-155599949	-1.06311	0.0001
ENSMUSG00000020590	Snx13	chr12:35047188-35182114	-1.06392	5e-05
ENSMUSG00000032604	Qars	chr9:108508004-108515941	-1.06445	5e-05
-		chr5:33817364-33820194	-1.06535	0.0015
ENSMUSG00000037149	Ddx1	chr12:13203752-13249213	-1.06546	5e-05
ENSMUSG00000025058	5430427O19Rik	chrX:85856252-85922924	-1.06626	5e-05
ENSMUSG00000023977	Ubr2	chr17:46928290-47010578	-1.06668	5e-05
ENSMUSG00000034453	Polr3b	chr10:84619331-84742775	-1.06731	0.00175
ENSMUSG00000040044	Orc3	chr4:34569302-34614944	-1.07133	0.0004
ENSMUSG00000022035	Ccdc25	chr14:65837301-65894135	-1.073	5e-05
ENSMUSG00000032783	Troap	chr15:99074972-99121161	-1.07361	5e-05
ENSMUSG00000049401	Ogfr	chr2:180589244-180709999	-1.07401	0.0001
ENSMUSG00000026158	Ogfrl1	chr1:23349042-23383175	-1.0747	0.0004
ENSMUSG00000001998	Ap4e1	chr2:127008704-127069451	-1.07603	0.0002
ENSMUSG00000054626	Xlr	chrX:53777117-53797728	-1.0763	0.0001
ENSMUSG00000022602	Arc	chr15:74666983-74672573	-1.07931	0.0001
ENSMUSG00000022221	Ripk3	chr14:55784994-55833943	-1.07983	0.0001
ENSMUSG00000014355	Anapc1	chr2:128583211-128687476	-1.08067	0.0001
ENSMUSG00000052798	Nup107	chr10:117750620-117792741	-1.08648	5e-05
ENSMUSG00000026622	Nek2	chr1:191821443-191880852	-1.08684	5e-05
ENSMUSG00000042590	Ipo11	chr13:106791355-106941459	-1.0871	0.0001
ENSMUSG00000079553	Kifc1	chr17:33875529-33890661	-1.08767	0.00045
ENSMUSG00000032739,ENSMUSG00000073423		chr17:33629089-33645706	-1.08771	0.0003
ENSMUSG00000030802	Bckdk	chr7:127904081-127910018	-1.08821	0.0003
ENSMUSG00000058290	Espl1	chr15:102296271-102324356	-1.09017	5e-05
ENSMUSG00000000441		chr6:115601937-115677136	-1.09086	0.00075
ENSMUSG00000014601	Strip1	chr3:107580218-107633090	-1.091	5e-05
ENSMUSG00000052825	Gm9892	chr8:52195779-52197160	-1.0926	5e-05
ENSMUSG00000049891	Gm7984	chr8:75398505-75446466	-1.09628	0.00125
-		chr18:4442115-4510468	-1.098	0.00105
ENSMUSG00000022685	Parn	chr16:13537959-13668170	-1.10019	0.00095
ENSMUSG00000003235	Eif2b5	chr16:20498816-20534011	-1.10472	5e-05
ENSMUSG00000090610	Gm3571	chr10:93752927-93786992	-1.10531	0.00075
ENSMUSG00000021115	Vrk1	chr12:106010201-106077410	-1.10558	5e-05
ENSMUSG00000029177	Cenpa	chr5:30666776-30676563	-1.10622	0.0001
ENSMUSG00000021371	Mcur1	chr13:43534151-43560191	-1.10685	0.0001
ENSMUSG00000073737	Gm10566	chr1:15268798-15269797	-1.10776	0.00065
ENSMUSG00000024235	Map3k8	chr18:4312987-4353015	-1.10985	0.0023
ENSMUSG00000007827	Ankrd26	chr6:118501414-118562259	-1.11124	0.00015
ENSMUSG00000063200	Nol7	chr13:43398375-43481294	-1.11328	0.00035
ENSMUSG00000033450	Tagap	chr17:7881105-7979824	-1.11349	0.0015
ENSMUSG00000022842	Ece2	chr16:20611592-20649106	-1.11403	5e-05
ENSMUSG00000031652	N4bp1	chr8:86795902-86964656	-1.11437	0.0009
ENSMUSG00000054716	Zfp771	chr7:127244525-127254949	-1.1144	0.0001
ENSMUSG00000020697	Lig3	chr11:82781107-82890614	-1.11575	0.0006
ENSMUSG00000022663	Atg3	chr16:45093401-45208415	-1.11588	0.0008
ENSMUSG00000036672	Cenpt	chr8:105827743-105852008	-1.11781	0.0001
ENSMUSG00000074785	Plxnc1	chr10:94790865-94944578	-1.12094	5e-05
ENSMUSG00000019139	Isyna1	chr8:70594480-70597288	-1.12148	5e-05
ENSMUSG00000039158	Akna	chr4:63214003-63410700	-1.1217	0.0003
ENSMUSG00000032560	Dnajc13	chr9:104131855-104262930	-1.12777	5e-05
ENSMUSG00000031864	Ints10	chr8:68793928-68831670	-1.12954	0.0007
ENSMUSG00000033088	Triobp	chr15:78947723-79008323	-1.13	0.0001
ENSMUSG00000032526	Deb1	chr9:121710388-121712962	-1.13003	0.00115
ENSMUSG00000081684	Rps2-ps13	chrX:52898576-52899509	-1.13326	0.0003
ENSMUSG00000090523	Gypc	chr18:32528132-32560034	-1.13361	0.0001
-		chr10:30011294-30013391	-1.13379	0.0023
ENSMUSG00000016496	Cd274	chr19:29367435-29390736	-1.13394	5e-05
ENSMUSG00000032590	Apeh	chr9:108085187-108094480	-1.13517	5e-05
ENSMUSG00000047534	Mis18bp1	chr12:65075605-65172930	-1.13525	0.00065
ENSMUSG00000066440	Zfyve26	chr12:79231304-79296345	-1.13543	5e-05
ENSMUSG00000015340	Cybb	chrX:9389068-9487771	-1.13914	5e-05
ENSMUSG00000034108	Ccs	chr19:4823925-4839330	-1.13952	5e-05
ENSMUSG00000057531	Dtnbp1	chr13:44922065-45002096	-1.14203	0.0001
ENSMUSG00000086420	Gm8865	chr14:54826246-54826676	-1.14245	0.001
ENSMUSG00000081467	Gm13337	chr2:22067825-22069419	-1.14383	0.00085
ENSMUSG00000028431	Ikbkap	chr4:56732390-56802331	-1.14394	5e-05
ENSMUSG00000025001	Hells	chr19:38930914-38999931	-1.147	0.0001
ENSMUSG00000032026	Rexo2	chr9:48461165-48480704	-1.14746	5e-05
ENSMUSG00000025395	Prim1	chr10:128015167-128030117	-1.14936	5e-05
ENSMUSG00000041135	Ripk2	chr4:16078932-16163647	-1.15025	0.002
ENSMUSG00000039804	Ncoa5	chr2:164999749-165034867	-1.15117	5e-05
ENSMUSG00000059456	Ptk2b	chr14:66084376-66281052	-1.1533	0.00095
ENSMUSG00000030707	Coro1a	chr7:126698323-126737264	-1.15485	5e-05
ENSMUSG00000033752	Mnd1	chr3:84086827-84155788	-1.155	0.00025
ENSMUSG00000037313	Tacc3	chr5:33653215-33679000	-1.1554	0.0001
ENSMUSG00000025487	Psmd13	chr7:140852175-140898647	-1.157	0.00065
ENSMUSG00000038884	A230050P20Rik	chr9:20868572-20879727	-1.15741	5e-05
ENSMUSG00000048922	Cdca2	chr14:67670952-67715841	-1.15753	5e-05
ENSMUSG00000070003	Ssbp4	chr8:70597481-70608321	-1.16397	5e-05
ENSMUSG00000029404	Arl6ip4	chr5:124115822-124118197	-1.16498	5e-05
ENSMUSG00000020513	Tubd1	chr11:86544942-86567893	-1.16645	0.00025
ENSMUSG00000036860	Mrpl55	chr11:59202485-59206254	-1.16715	5e-05
-		chr16:87636201-87636522	-1.16825	0.001
ENSMUSG00000028874	Fgr	chr4:132974055-133083439	-1.16863	0.0001
-		chr3:57951714-58004317	-1.16944	0.00045
ENSMUSG00000028896	Rcc1	chr4:132330128-132422489	-1.16973	0.0006
ENSMUSG00000035683	Melk	chr4:44300875-44381124	-1.17205	0.0006
ENSMUSG00000022517	Mgrn1	chr16:4886099-4941093	-1.17254	5e-05
ENSMUSG00000031328	Flna	chrX:74177258-74249820	-1.17392	0.0018
ENSMUSG00000030505	Prmt3	chr7:49778345-49898193	-1.17429	5e-05
ENSMUSG00000047417	Rexo1	chr10:80494834-80561794	-1.17557	5e-05
ENSMUSG00000062093	Gm10110	chr14:89896222-89898466	-1.1765	5e-05
-		chr18:51003048-51003785	-1.17987	0.00015
ENSMUSG00000038943	Prc1	chr7:80294397-80324992	-1.18005	0.002
ENSMUSG00000096210	H1f0	chr15:79028211-79030498	-1.18032	5e-05
ENSMUSG00000044906	4930503L19Rik	chr18:70441902-70501066	-1.18328	0.00015
ENSMUSG00000084018	Gm11895	chr4:25867988-25868455	-1.18481	0.0001
ENSMUSG00000007867	Ift43	chr12:86082558-86195102	-1.18489	0.00025
ENSMUSG00000083261	Gm7816	chr5:39798213-39799407	-1.18525	0.0001
ENSMUSG00000024393	Prrc2a	chr17:35148985-35165110	-1.18553	0.0018
ENSMUSG00000024143	Rhoq	chr17:86963081-87025406	-1.18693	5e-05
ENSMUSG00000031537	Ikbkb	chr8:22658954-22706589	-1.18823	0.0001
ENSMUSG00000010911	Apip	chr2:103073674-103092644	-1.18889	0.00015
ENSMUSG00000074236	Gm9387	chr3:128938957-128973867	-1.19063	0.0006
ENSMUSG00000074825	Itpripl1	chr2:127135044-127170933	-1.19081	0.00075
ENSMUSG00000037552,ENSMUSG00000044786		chr7:28354213-28379281	-1.19118	0.00205
ENSMUSG00000002297	Dbf4	chr5:8396966-8422763	-1.19211	5e-05
ENSMUSG00000052760	A630001G21Rik	chr1:85717075-85778643	-1.19234	0.0019
ENSMUSG00000061489	Olfr525	chr7:140315731-140332054	-1.19354	5e-05
ENSMUSG00000026134	Prim2	chr1:33453806-33674960	-1.1938	5e-05
ENSMUSG00000034848	Ttc21b	chr2:66184326-66256644	-1.19465	5e-05
ENSMUSG00000059588	Calcrl	chr2:84290331-84425411	-1.19712	0.0003
ENSMUSG00000020572	Nampt	chr12:32820334-32892457	-1.199	5e-05
ENSMUSG00000054715	Zscan22	chr7:12897814-12909083	-1.20161	5e-05
ENSMUSG00000026970	Rbms1	chr2:60577413-60963192	-1.20219	5e-05
ENSMUSG00000039230	Tbcd	chr11:121451948-121673153	-1.20262	5e-05
ENSMUSG00000033589	Reep4	chr14:70545250-70548933	-1.20279	5e-05
ENSMUSG00000081660	Gm11787	chr4:3496977-3516515	-1.20363	0.00075
ENSMUSG00000079507	H2-Q1	chr17:35320404-35325099	-1.20537	5e-05
ENSMUSG00000022570	Tsta3	chr15:75924555-75929784	-1.20545	0.00025
ENSMUSG00000041431	Ccnb1	chr13:100747261-100786570	-1.20876	0.00025
ENSMUSG00000038122	D630037F22Rik	chr10:56014297-56228689	-1.20924	0.0007
ENSMUSG00000033222	Ttf2	chr3:100938859-100969685	-1.21319	5e-05
-		chr1:7597368-7598852	-1.21334	0.0017
ENSMUSG00000027366	Sppl2a	chr2:126884869-126933830	-1.21368	5e-05
ENSMUSG00000033192	Lpcat2	chr8:92855335-92921634	-1.22005	5e-05
ENSMUSG00000026019	Wdr12	chr1:60069602-60153823	-1.22341	5e-05
ENSMUSG00000047757	Fancb	chrX:164980591-164997272	-1.22346	0.00025
ENSMUSG00000039345	Mettl22	chr16:8470784-8490684	-1.22352	0.002
ENSMUSG00000029559	2210016L21Rik	chr5:114942157-114998046	-1.22376	5e-05
ENSMUSG00000024989	Cep55	chr19:38054975-38114538	-1.22838	5e-05
ENSMUSG00000034055	Phka1	chrX:102513974-102644246	-1.22841	0.0004
ENSMUSG00000028015	Ctso	chr3:81932600-82021233	-1.23202	5e-05
ENSMUSG00000030082	Sec61a1	chr6:88257332-88518905	-1.23426	0.0016
ENSMUSG00000022978	Mis18a	chr16:90719310-90727404	-1.23443	5e-05
ENSMUSG00000031969	Acad8	chr9:26879566-26999566	-1.23491	0.00125
ENSMUSG00000072889	Nfxl1	chr5:72513300-72559775	-1.23538	5e-05
ENSMUSG00000026873	Phf19	chr2:34893756-34916014	-1.23682	0.00095
ENSMUSG00000050812	AI314180	chr4:58798855-58939751	-1.23688	0.0004
ENSMUSG00000034484	Snx2	chr18:53176304-53232904	-1.23797	5e-05
ENSMUSG00000082674	Gm11914	chr4:27848660-27867719	-1.23911	0.0023
ENSMUSG00000043162	Pyurf	chr6:57686575-57692078	-1.23971	0.00055
ENSMUSG00000028923	Necap2	chr4:141066511-141078357	-1.24557	5e-05
-		chr12:10682978-10724598	-1.2459	5e-05
ENSMUSG00000029826	Zc3hav1	chr6:38268121-38356886	-1.2471	0.0016
ENSMUSG00000044827	Tlr1	chr5:64903748-64960157	-1.24888	0.0005
ENSMUSG00000036501	Fam13b	chr18:34405341-34506823	-1.24946	0.0008
ENSMUSG00000070034	Sp110	chr1:85575675-85598984	-1.25088	5e-05
ENSMUSG00000063849	Ppcdc	chr9:57389869-57440114	-1.25176	0.0006
ENSMUSG00000013974	1810033B17Rik	chr8:3665761-3668905	-1.25282	0.0002
ENSMUSG00000045328	Cenpe	chr3:135212562-135273546	-1.25414	5e-05
ENSMUSG00000045795	Whamm	chr7:81571266-81706925	-1.25664	5e-05
ENSMUSG00000030279	C2cd5	chr6:143010919-143120460	-1.257	0.001
ENSMUSG00000040688	Tbl3	chr17:24696233-24707660	-1.25707	5e-05
ENSMUSG00000030759	Far1	chr7:113513724-113615010	-1.26022	5e-05
ENSMUSG00000030801	Kat8	chr7:127912483-127930113	-1.2613	5e-05
ENSMUSG00000020589	Fam49a	chr12:12262138-12376359	-1.26362	5e-05
ENSMUSG00000068101	Cenpm	chr15:82233573-82244747	-1.26804	5e-05
ENSMUSG00000081578	Gm12611	chr11:60816412-60817747	-1.26839	5e-05
ENSMUSG00000019960	Dusp6	chr10:99253361-99267488	-1.26842	0.0001
ENSMUSG00000039623	Ap5z1	chr5:142463930-142482175	-1.26867	5e-05
ENSMUSG00000089832	Shkbp1	chr7:27342132-27447686	-1.26919	0.0001
ENSMUSG00000024614	Tmx3	chr18:90509582-90568112	-1.27061	0.0002
ENSMUSG00000051278	4930422G04Rik	chr3:127553443-127618035	-1.27075	0.0001
ENSMUSG00000028175	Depdc1a	chr3:159495413-159541815	-1.27111	0.00065
ENSMUSG00000038299	Wdr36	chr18:32663641-32882381	-1.27409	5e-05
ENSMUSG00000022540	Rogdi	chr16:5008729-5013529	-1.27689	0.0002
ENSMUSG00000029910	Mad2l1	chr6:66526974-66559708	-1.27802	0.0009
ENSMUSG00000030966	Trim21	chr7:102488563-102565491	-1.28446	5e-05
ENSMUSG00000021357	Exoc2	chr13:30800956-30974143	-1.29582	0.0001
ENSMUSG00000071715	Ncf4	chr15:78244771-78275775	-1.29701	5e-05
ENSMUSG00000045007	Tubg2	chr11:101155906-101161787	-1.29721	0.00205
ENSMUSG00000054405	Dnajc8	chr4:132535549-132586091	-1.30009	0.0004
-		chr13:74516394-74538593	-1.30557	0.0007
ENSMUSG00000003283	Hck	chr2:153108467-153161011	-1.30735	0.0009
ENSMUSG00000070610	Gm13127	chr4:144587243-144588632	-1.30801	5e-05
ENSMUSG00000017057	Il13ra1	chrX:36112108-36249153	-1.31267	5e-05
ENSMUSG00000037580	Gch1	chr14:46882853-47197186	-1.31583	5e-05
ENSMUSG00000051220	Ercc6l	chrX:102138612-102157091	-1.31761	5e-05
ENSMUSG00000028678	Kif2c	chr4:117159607-117182639	-1.32273	0.0013
ENSMUSG00000071286	Sowahc	chr10:59162016-59260851	-1.32541	0.0004
ENSMUSG00000048865	Arhgap30	chr1:171388923-171411224	-1.32558	5e-05
ENSMUSG00000023883	Phf10	chr17:14939311-14961292	-1.32604	5e-05
ENSMUSG00000022561	Gpaa1	chr15:76331230-76338424	-1.32676	0.0013
ENSMUSG00000031660	Brd7	chr8:88330715-88362198	-1.32684	5e-05
ENSMUSG00000030591	Psmd8	chr7:29158828-29180673	-1.32687	5e-05
ENSMUSG00000060671	Atp8b2	chr3:89939480-89963563	-1.3283	0.00015
ENSMUSG00000052477	C130026I21Rik	chr1:84901288-85285491	-1.32877	0.0002
ENSMUSG00000051705	Senp8	chr9:59734258-59750649	-1.33054	5e-05
ENSMUSG00000024613	Tcof1	chr18:60813684-60848981	-1.3306	5e-05
ENSMUSG00000061286	Exosc5	chr7:25659152-25675166	-1.3311	5e-05
-		chr15:34444445-34444627	-1.33117	5e-05
ENSMUSG00000027333	Smox	chr2:131481609-131525922	-1.333	5e-05
ENSMUSG00000022297	Fzd6	chr15:38726868-39038186	-1.33392	5e-05
ENSMUSG00000020792	Exoc7	chr11:116286167-116317267	-1.33448	0.00025
ENSMUSG00000027201	Myef2	chr2:125068123-125123661	-1.33491	5e-05
ENSMUSG00000047084	Ngrn	chr7:80261214-80265467	-1.33507	5e-05
ENSMUSG00000048574	Gm5593	chr7:42105895-42107185	-1.33877	0.0005
ENSMUSG00000056888	Glipr1	chr10:111972663-112026182	-1.34158	0.00065
ENSMUSG00000022177	Haus4	chr14:54541784-54554361	-1.34278	5e-05
ENSMUSG00000022126	Irg1	chr14:102938514-103069229	-1.34326	0.00025
ENSMUSG00000083232	Gm11796	chr4:5611071-6108223	-1.34365	0.00215
ENSMUSG00000056536	Pign	chr1:105455940-105663671	-1.34538	5e-05
ENSMUSG00000034947	Tmem106a	chr11:101582241-101636944	-1.34607	5e-05
ENSMUSG00000034321	Exosc1	chr19:41922757-41933314	-1.34703	5e-05
ENSMUSG00000091611	Gm9364	chr3:122861883-122862676	-1.34752	0.0009
ENSMUSG00000081723,ENSMUSG00000082042		chr7:4256078-4282645	-1.3514	0.00015
ENSMUSG00000024132	Eci1	chr17:24426489-24439320	-1.35333	5e-05
ENSMUSG00000001774		chr9:18292064-18512885	-1.35338	5e-05
ENSMUSG00000036223	Ska1	chr18:74176340-74207818	-1.35369	5e-05
ENSMUSG00000024795	Kif20b	chr19:34922357-34975750	-1.35525	0.0003
ENSMUSG00000028128	F3	chr3:121723536-121735052	-1.35682	0.00205
ENSMUSG00000020680	Taf15	chr11:83432058-83506743	-1.35926	5e-05
ENSMUSG00000026605	Cenpf	chr1:189637451-189688100	-1.3616	0.0006
ENSMUSG00000040040	Ift88	chr14:57424061-57517951	-1.36431	0.00215
ENSMUSG00000053063	Clec12a	chr6:129338333-129472800	-1.36559	5e-05
ENSMUSG00000053687	Dpep2	chr8:105984427-106053956	-1.36801	0.0012
-		chr6:104310322-104310638	-1.36807	0.0022
ENSMUSG00000061458	Nol10	chr12:17348457-17445777	-1.37238	5e-05
ENSMUSG00000008393	Carhsp1	chr16:8658577-8672154	-1.37333	5e-05
ENSMUSG00000015950	Ncf1	chr5:134148053-134229625	-1.37469	5e-05
ENSMUSG00000027555	Car13	chr3:14641726-14705848	-1.37794	5e-05
-		chr7:26099280-26100289	-1.37883	0.00045
ENSMUSG00000027654	Fam83d	chr2:158768070-158786637	-1.38077	5e-05
ENSMUSG00000026196	Bard1	chr1:70990293-71103146	-1.38291	0.0005
ENSMUSG00000038252	Ncapd2	chr6:125168004-125262367	-1.38344	5e-05
ENSMUSG00000093862	Gm5117	chr8:31673447-31739789	-1.38462	0.0001
ENSMUSG00000001248		chr7:31130123-31195077	-1.3849	5e-05
ENSMUSG00000083933	Gm15515	chr14:96105258-96519102	-1.38563	0.0014
ENSMUSG00000046805	Mpeg1	chr19:12408094-12502105	-1.38694	5e-05
ENSMUSG00000037759	Ptger2	chr14:44851234-45006900	-1.38781	5e-05
ENSMUSG00000034023	Fancd2	chr6:113531680-113600715	-1.38908	0.0015
ENSMUSG00000049230	Gm9833	chr3:10056884-10116965	-1.39622	0.00035
ENSMUSG00000028797	Tmem234	chr4:129600667-129624059	-1.39666	0.00015
ENSMUSG00000024696	Lpxn	chr19:12798450-12874373	-1.40363	0.00035
ENSMUSG00000002250	Ppard	chr17:28232743-28301471	-1.40512	5e-05
ENSMUSG00000034744	Nagk	chr6:83794981-83803420	-1.40712	5e-05
ENSMUSG00000034959	5031414D18Rik	chr14:75016026-75052537	-1.40773	5e-05
ENSMUSG00000033355	Rtp4	chr16:23579592-23660194	-1.40894	5e-05
ENSMUSG00000024743	Syt7	chr19:10389089-10453181	-1.41001	0.00025
ENSMUSG00000029034	Cpsf3l	chr4:155869545-155907564	-1.41004	5e-05
ENSMUSG00000030423	Pop4	chr7:38258535-38271367	-1.41087	5e-05
ENSMUSG00000003779	Kif20a	chr18:34557043-34651735	-1.41167	5e-05
ENSMUSG00000063663	Brwd3	chrX:108737015-108834372	-1.41315	0.0004
ENSMUSG00000010110	Stx5a	chr19:8741303-8756069	-1.41705	0.00125
ENSMUSG00000031740	Mmp2	chr8:92827327-92855249	-1.41714	0.0013
ENSMUSG00000041840	Haus1	chr18:77747091-77767785	-1.4219	0.0003
ENSMUSG00000003206	Ebi3	chr17:55907146-55980168	-1.42219	0.0006
ENSMUSG00000054404	Slfn5	chr11:82910549-83020912	-1.4234	5e-05
ENSMUSG00000031783	Polr2c	chr8:94857449-94892391	-1.42573	5e-05
ENSMUSG00000028525	Pde4b	chr4:102087542-102645940	-1.42593	5e-05
ENSMUSG00000031657	Heatr3	chr8:88137854-88187566	-1.4281	5e-05
ENSMUSG00000019814	Ltv1	chr10:13146766-13193206	-1.42951	5e-05
ENSMUSG00000040760	Appl1	chr14:26831300-26971232	-1.4307	5e-05
ENSMUSG00000075266	Cenpw	chr10:30185425-30200570	-1.43108	5e-05
-		chr15:3182677-3228440	-1.43531	5e-05
ENSMUSG00000026000	Lancl1	chr1:67000516-67049381	-1.43552	5e-05
ENSMUSG00000032409	Atr	chr9:95855551-96057899	-1.43561	0.0011
ENSMUSG00000035505	Cox18	chr5:90185890-90224082	-1.43567	5e-05
ENSMUSG00000025545	Clybl	chr14:122181693-122402232	-1.43659	0.00015
ENSMUSG00000036023	Parp2	chr14:50807931-50821301	-1.43778	5e-05
ENSMUSG00000019214	Chtf18	chr17:25682983-25727419	-1.43907	5e-05
ENSMUSG00000002718	Cse1l	chr2:166906039-166946633	-1.44119	0.0001
ENSMUSG00000057554	Lgals8	chr13:12439411-12464944	-1.44705	0.0005
ENSMUSG00000024036	Slc37a1	chr17:31255018-31350696	-1.44891	0.0013
ENSMUSG00000022033	Pbk	chr14:65805836-65817830	-1.45095	5e-05
ENSMUSG00000047767	Atg16l2	chr7:101289249-101302251	-1.45167	0.0014
ENSMUSG00000024014	Pim1	chr17:29446836-29509845	-1.45199	5e-05
ENSMUSG00000029551	Psmg3	chr5:139823593-139826892	-1.4525	5e-05
ENSMUSG00000001403		chr2:164769846-164779967	-1.45251	5e-05
ENSMUSG00000022126	Irg1	chr14:102938514-103069229	-1.45253	5e-05
ENSMUSG00000026708	Cenpl	chr1:161070766-161131511	-1.453	0.00165
ENSMUSG00000071637	Cebpd	chr16:15864387-16146851	-1.45453	0.00135
ENSMUSG00000050533	Gm9845	chr3:39357393-39359128	-1.45549	5e-05
ENSMUSG00000032112	Trappc4	chr9:44403760-44407548	-1.45847	5e-05
ENSMUSG00000037270	4932438A13Rik	chr3:36863105-37060035	-1.45855	0.00075
ENSMUSG00000029605	Oas1b	chr5:120812634-120824162	-1.46868	5e-05
ENSMUSG00000025157	Zdhhc16	chr19:41933471-41981157	-1.46917	0.0001
ENSMUSG00000036918	Ttc7	chr17:87282885-87382288	-1.46972	5e-05
ENSMUSG00000052776	Oas1a	chr5:120893352-120907538	-1.47126	5e-05
ENSMUSG00000035049	Rrp12	chr19:41826840-41896219	-1.47175	5e-05
ENSMUSG00000083994	Gm16465	chrX:91857134-91927226	-1.47229	0.0003
ENSMUSG00000022360	Atad2	chr15:58090485-58135088	-1.47283	5e-05
ENSMUSG00000018819	Lsp1	chr7:142460755-142523229	-1.47534	5e-05
ENSMUSG00000032089	Il10ra	chr9:45253755-45269150	-1.47731	5e-05
ENSMUSG00000005687	Bcas2	chr3:103171654-103216411	-1.47739	5e-05
ENSMUSG00000059669	Taf1b	chr12:24498482-24558620	-1.4778	0.0001
ENSMUSG00000026111	Unc50	chr1:37430169-37439124	-1.47787	5e-05
ENSMUSG00000021816	Ppp3cb	chr14:20482863-20656540	-1.48133	5e-05
ENSMUSG00000031337	Mtm1	chrX:71156163-71347531	-1.48401	0.00025
ENSMUSG00000005667	Mthfd2	chr6:83219827-83317606	-1.48404	5e-05
ENSMUSG00000027423	Snx5	chr2:144201441-144286427	-1.4841	0.0014
ENSMUSG00000034793	G6pc3	chr11:102189304-102194106	-1.49064	5e-05
ENSMUSG00000021932	Rnaseh2b	chr14:62276230-62456289	-1.49088	5e-05
ENSMUSG00000033031	C330027C09Rik	chr16:48924231-49023920	-1.49223	5e-05
ENSMUSG00000052821	Cysltr1	chrX:106574345-106710557	-1.49323	0.00075
ENSMUSG00000026656	Fcgr2b	chr1:170959702-170976547	-1.49342	5e-05
ENSMUSG00000003283	Hck	chr2:153108467-153161011	-1.49619	5e-05
ENSMUSG00000026683	Nuf2	chr1:169494958-169531487	-1.49692	5e-05
ENSMUSG00000023066	Rttn	chr18:88971789-89131013	-1.49743	5e-05
ENSMUSG00000035248	Zcchc6	chr13:59769964-59823147	-1.50743	5e-05
ENSMUSG00000069045	Ddx3y	chrY:1067489-1286613	-1.50965	5e-05
ENSMUSG00000036323	Srp72	chr5:76974682-77061529	-1.50971	5e-05
ENSMUSG00000004865	Srpk1	chr17:28587647-28622521	-1.51099	0.0001
ENSMUSG00000035692	Isg15	chr4:156198255-156205151	-1.51412	5e-05
ENSMUSG00000035941	Ibtk	chr9:85687350-85749413	-1.5153	5e-05
ENSMUSG00000034601	2700049A03Rik	chr12:71136847-71285713	-1.5173	5e-05
ENSMUSG00000020142	Slc1a4	chr11:20302179-20332736	-1.51779	5e-05
ENSMUSG00000083890	Gm15703	chr16:31924988-31925868	-1.51968	0.00015
ENSMUSG00000002332	Dhrs1	chr14:55738966-55745690	-1.52009	5e-05
ENSMUSG00000031813	Mvb12a	chr8:71542905-71549295	-1.52267	5e-05
ENSMUSG00000035004	Igsf6	chr7:121033251-121163097	-1.52458	5e-05
ENSMUSG00000022337	Emc2	chr15:43477222-43527786	-1.52621	5e-05
ENSMUSG00000020493	Prr11	chr11:87087548-87108771	-1.5263	5e-05
ENSMUSG00000027184	Caprin1	chr2:103762072-103797649	-1.52955	0.0004
ENSMUSG00000033880	Lgals3bp	chr11:118392731-118402092	-1.52971	5e-05
ENSMUSG00000002205	Vrk3	chr7:44731480-44777515	-1.53074	5e-05
ENSMUSG00000032580	Rbm5	chr9:107718003-107771013	-1.53126	5e-05
-		chr8:100438751-100439124	-1.53242	0.0008
ENSMUSG00000031109	Enox2	chrX:49009706-49288259	-1.53349	5e-05
ENSMUSG00000036181	Hist1h1c	chr13:23738806-23757620	-1.53516	0.00055
ENSMUSG00000027639	Samhd1	chr2:156888853-157135265	-1.53562	5e-05
ENSMUSG00000021843	Ktn1	chr14:47649340-47736657	-1.5405	0.00045
ENSMUSG00000070031	Sp140	chr1:85600377-85709998	-1.54117	0.00025
ENSMUSG00000030269	Mtmr14	chr6:113237838-113281389	-1.54148	5e-05
ENSMUSG00000061559	Wdr61	chr9:54698872-54734519	-1.54205	5e-05
ENSMUSG00000005470	Asf1b	chr8:83955506-83970197	-1.54345	5e-05
ENSMUSG00000024835	Coro1b	chr19:4148618-4154037	-1.54525	5e-05
ENSMUSG00000092438	Gm18734	chr17:35304205-35306317	-1.54809	0.00175
ENSMUSG00000058624	Gda	chr19:21391306-21473445	-1.54887	0.00105
ENSMUSG00000031878	Nae1	chr8:104446718-104534637	-1.5518	5e-05
ENSMUSG00000007036	Abhd16a	chr17:35089262-35102987	-1.55588	5e-05
ENSMUSG00000030346	Rad51ap1	chr6:126876019-126939608	-1.55852	5e-05
ENSMUSG00000038685	Rtel1	chr2:181319710-181356618	-1.56447	5e-05
ENSMUSG00000042608	Stk40	chr4:126103956-126144973	-1.565	5e-05
ENSMUSG00000027715	Ccna2	chr3:36552605-36572150	-1.57139	5e-05
ENSMUSG00000031711	Zfp330	chr8:82763603-82774180	-1.57342	5e-05
ENSMUSG00000026709	Dars2	chr1:161040600-161070658	-1.57467	0.00055
-		chr10:91228103-91259364	-1.57614	0.00025
ENSMUSG00000034906	Ncaph	chr2:127103808-127133954	-1.57616	5e-05
ENSMUSG00000073792	Alg6	chr4:99715608-99764460	-1.57645	0.00155
ENSMUSG00000004936	Map2k1	chr9:64185458-64259407	-1.57813	5e-05
ENSMUSG00000035513,ENSMUSG00000079499		chr2:29194056-29253058	-1.58305	5e-05
ENSMUSG00000043740	B430306N03Rik	chr17:48316140-48327024	-1.58676	5e-05
ENSMUSG00000032579	Hemk1	chr9:107327550-107338350	-1.59169	0.00045
ENSMUSG00000029385	Ccng2	chr5:93267256-93276231	-1.59187	5e-05
ENSMUSG00000060288	Ppih	chr4:119300009-119320546	-1.59262	5e-05
ENSMUSG00000026773	Pfkfb3	chr2:11457405-11553888	-1.59487	5e-05
ENSMUSG00000001755		chr11:101082564-101086658	-1.59548	5e-05
ENSMUSG00000018507	Trpv2	chr11:62574485-62600521	-1.605	0.0019
ENSMUSG00000030592	Ryr1	chr7:29003339-29125151	-1.6077	5e-05
ENSMUSG00000083519	Gm13674	chr2:80131929-80148051	-1.61001	0.00135
ENSMUSG00000021686	Ap3b1	chr13:94358959-94566316	-1.61094	5e-05
-		chr14:15881017-15911255	-1.61096	0.00025
ENSMUSG00000025403	Shmt2	chr10:127380326-127522444	-1.61256	5e-05
ENSMUSG00000036986	Pml	chr9:58183946-58249786	-1.61493	5e-05
ENSMUSG00000073678	Pgap1	chr1:54447861-54557684	-1.61761	5e-05
ENSMUSG00000083180	Gm15007	chrX:139201341-139202051	-1.61841	0.00225
-		chr14:15911579-15913532	-1.61997	5e-05
ENSMUSG00000027580	Helz2	chr2:181191377-181242027	-1.62102	5e-05
ENSMUSG00000005481	Ddx39	chr8:83715176-83741326	-1.62295	5e-05
ENSMUSG00000028525	Pde4b	chr4:102087542-102645940	-1.62332	0.00065
ENSMUSG00000001627		chr12:40059768-40248504	-1.63062	0.0001
ENSMUSG00000030187	Klra2	chr6:131218181-131266463	-1.63243	0.00015
ENSMUSG00000050549	5730508B09Rik	chr3:127869682-127896323	-1.63394	5e-05
ENSMUSG00000031004	Mki67	chr7:135537823-135716379	-1.63745	0.0002
ENSMUSG00000040084	Bub1b	chr2:118598210-118698020	-1.64114	5e-05
ENSMUSG00000077495	Gm23594	chr9:99931858-99947517	-1.64119	5e-05
ENSMUSG00000025036	Sfxn2	chr19:46573345-46596902	-1.6414	5e-05
ENSMUSG00000024696	Lpxn	chr19:12798450-12874373	-1.64172	5e-05
ENSMUSG00000027353	Mcm8	chr2:132816140-132844197	-1.64381	0.00015
ENSMUSG00000050410	Tcf19	chr17:35512733-35516856	-1.64532	5e-05
ENSMUSG00000081664	Gm15544	chr7:80409606-80535119	-1.64592	0.0014
ENSMUSG00000035842	Ddx11	chr17:66123519-66169865	-1.64835	5e-05
ENSMUSG00000024778	Fas	chr19:34192228-34352103	-1.64921	0.00015
ENSMUSG00000078853	Igtp	chr11:58183830-58237877	-1.6504	0.00085
ENSMUSG00000024338	Psmb8	chr17:34197720-34216463	-1.65622	5e-05
ENSMUSG00000028068	Iqgap3	chr3:88082025-88121048	-1.66027	5e-05
ENSMUSG00000022364	Wdr67	chr15:57912198-57970067	-1.66108	5e-05
ENSMUSG00000031756	Cenpn	chr8:116921726-116941515	-1.66422	5e-05
ENSMUSG00000058392	Rrp1b	chr17:32036099-32110779	-1.66467	5e-05
-		chr6:29297897-29318459	-1.66624	0.00045
ENSMUSG00000032218	Ccnb2	chr9:70401137-70421573	-1.66673	5e-05
ENSMUSG00000037860	Aim2	chr1:173334253-173496524	-1.67378	0.0004
ENSMUSG00000048149	Gm12663	chr11:16591211-16636141	-1.68234	5e-05
ENSMUSG00000031073	Fgf15	chr7:144885837-144914680	-1.68594	5e-05
ENSMUSG00000063884	Ptcd3	chr6:71880595-71908765	-1.68803	5e-05
ENSMUSG00000030867	Plk1	chr7:122159436-122169875	-1.69015	5e-05
ENSMUSG00000026946	Nmi	chr2:51948443-51973680	-1.69175	5e-05
ENSMUSG00000031328	Flna	chrX:74177258-74249820	-1.69208	5e-05
ENSMUSG00000034311	Kif4	chrX:100578888-100766970	-1.69353	0.00195
ENSMUSG00000029176	Anapc4	chr5:52834014-52867797	-1.69384	5e-05
ENSMUSG00000004952	Rasa4	chr5:136075614-136111962	-1.69601	0.0001
ENSMUSG00000061482	Hist1h4d	chr13:23581597-23581990	-1.69722	0.00195
ENSMUSG00000004040	Stat3	chr11:100859350-100939540	-1.69906	5e-05
ENSMUSG00000027379	Bub1	chr2:127800353-128123873	-1.70332	5e-05
ENSMUSG00000022901	Cd86	chr16:36603868-36666081	-1.70838	0.00075
ENSMUSG00000069874	Irgm2	chr11:58183830-58237877	-1.7091	0.00055
ENSMUSG00000051235	Gen1	chr12:11240837-11265855	-1.70917	5e-05
-		chr10:130535247-130535902	-1.71017	0.0013
ENSMUSG00000069874,ENSMUSG00000078853		chr11:58183830-58237877	-1.71465	5e-05
ENSMUSG00000046718	Bst2	chr8:71488102-71537482	-1.71596	5e-05
ENSMUSG00000041346	Wrap53	chr11:69561668-69580255	-1.71772	0.00035
ENSMUSG00000028037	Ifi44	chr3:151682066-151750046	-1.71793	5e-05
ENSMUSG00000037628	Cdkn3	chr14:46760485-46772590	-1.71796	5e-05
ENSMUSG00000009995	Taz	chrX:74273216-74290221	-1.71825	5e-05
ENSMUSG00000039531	Zufsp	chr10:33919141-33951265	-1.71879	5e-05
ENSMUSG00000081670	Gm15697	chr6:38542054-38546089	-1.72416	5e-05
ENSMUSG00000020952	Scfd1	chr12:51377535-51479303	-1.72497	5e-05
ENSMUSG00000031897	Psmb10	chr8:105934332-105966126	-1.72741	5e-05
ENSMUSG00000041936	Agrn	chr4:156165223-156197511	-1.72924	5e-05
-		chr17:54507422-54508244	-1.72943	5e-05
ENSMUSG00000034731	Dgkh	chr14:78569608-78725089	-1.73097	5e-05
ENSMUSG00000024493	Lars	chr18:42200179-42262136	-1.73516	5e-05
ENSMUSG00000036879	Phkb	chr8:85840958-86081325	-1.7399	0.00125
ENSMUSG00000029366	Dck	chr5:88764995-88839402	-1.75416	5e-05
ENSMUSG00000055172	C1ra	chr6:124512631-124523440	-1.75676	5e-05
ENSMUSG00000066861	Oas1g	chr5:120875767-120887980	-1.75856	5e-05
ENSMUSG00000026535	Ifi202b	chr1:173962380-174031801	-1.75869	0.0004
ENSMUSG00000021280	Exoc3l4	chr12:111417429-111431671	-1.75899	5e-05
ENSMUSG00000047735	Samd9l	chr6:3342595-3399571	-1.76313	5e-05
ENSMUSG00000026456	Cyb5r1	chr1:134405730-134412678	-1.76339	5e-05
ENSMUSG00000027398	Il1b	chr2:129322331-129379419	-1.76376	5e-05
ENSMUSG00000032661	Oas3	chr5:120750581-120777785	-1.76407	5e-05
ENSMUSG00000026104	Stat1	chr1:52119437-52161865	-1.76611	5e-05
ENSMUSG00000051506	Wdfy4	chr14:32959546-33185621	-1.76682	5e-05
ENSMUSG00000004099	Dnmt1	chr9:20906626-20976793	-1.76912	0.0001
ENSMUSG00000056529	Ptafr	chr4:132535549-132586091	-1.77327	5e-05
ENSMUSG00000076441	Ass1	chr2:31470206-31555950	-1.7743	5e-05
ENSMUSG00000031262	Cenpi	chrX:134308083-134381325	-1.77898	5e-05
ENSMUSG00000030677	Kif22	chr7:127027731-127042420	-1.78048	5e-05
ENSMUSG00000024960	Plcb3	chr19:6952272-6969759	-1.78104	5e-05
ENSMUSG00000027699	Ect2	chr3:27065971-27153897	-1.78129	5e-05
ENSMUSG00000082332	Gm13384	chr2:6100024-6133982	-1.78144	0.00095
ENSMUSG00000006463	Zdhhc24	chr19:4878667-4885571	-1.79284	5e-05
ENSMUSG00000031779	Ccl22	chr8:94745589-94757717	-1.79289	5e-05
ENSMUSG00000020894	Vamp2	chr11:69088489-69093791	-1.79381	5e-05
-		chr9:120728931-120755617	-1.79474	5e-05
ENSMUSG00000027399	Il1a	chr2:129196756-129309975	-1.79782	5e-05
ENSMUSG00000032265	Fam46a	chr9:85292345-85327338	-1.7982	0.0012
ENSMUSG00000020808	Fam64a	chr11:72041964-72207459	-1.79873	5e-05
ENSMUSG00000002345	2310045N01Rik	chr8:70139441-70167488	-1.80099	0.00015
ENSMUSG00000027078	Ube2l6	chr2:84798468-84822652	-1.80403	0.00125
ENSMUSG00000038507	Parp12	chr6:38663068-39206789	-1.8103	0.0017
ENSMUSG00000089937	Gm7281	chr1:85308658-85342615	-1.81497	0.00115
ENSMUSG00000030780	BC017158	chr7:128265656-128298170	-1.81583	5e-05
ENSMUSG00000020914	Top2a	chr11:98927817-99024189	-1.81729	5e-05
ENSMUSG00000029254	Stap1	chr5:86071733-86172803	-1.81878	5e-05
-		chr9:123866004-123869162	-1.82584	5e-05
ENSMUSG00000020492	Ska2	chr11:87109098-87126958	-1.8353	5e-05
ENSMUSG00000028364	Tnc	chr4:63874548-64149924	-1.83659	0.00135
ENSMUSG00000012443	Kif11	chr19:37376062-37440731	-1.83693	0.00025
ENSMUSG00000020415	Pttg1	chr11:43405109-43426268	-1.83773	5e-05
ENSMUSG00000023045	Soat2	chr15:102150525-102163474	-1.83898	0.00055
ENSMUSG00000032175	Tyk2	chr9:21074017-21131327	-1.84332	0.00055
-		chr5:41908858-41935799	-1.8451	5e-05
ENSMUSG00000040483	Xaf1	chr11:72207546-72322218	-1.84546	5e-05
-		chr17:58578294-58579543	-1.84551	0.0001
ENSMUSG00000030921	Trim30a	chr7:104355381-104465193	-1.84566	5e-05
ENSMUSG00000053820	Bcl2a1c	chr9:114276682-114337102	-1.84662	0.0001
ENSMUSG00000019432	Ddx39b	chr17:35241554-35258596	-1.84874	5e-05
ENSMUSG00000038379	Ttk	chr9:83827767-83874966	-1.85087	5e-05
-		chr18:9629622-9645772	-1.85436	5e-05
-		chr15:80033273-80044965	-1.85607	0.0002
ENSMUSG00000000184		chr6:127125778-127212411	-1.86168	5e-05
ENSMUSG00000026495	Efcab2	chr1:178405880-178483247	-1.86441	0.00175
ENSMUSG00000034349	Smc4	chr3:69004737-69034629	-1.87003	5e-05
ENSMUSG00000074780	Anapc15-ps	chr10:95648835-95673466	-1.87206	0.00015
ENSMUSG00000042726	Trafd1	chr5:121204480-121385632	-1.87236	5e-05
ENSMUSG00000083207	Gm14780	chrX:93304766-93632155	-1.87375	5e-05
ENSMUSG00000034422	Parp14	chr16:35832863-35894001	-1.87463	0.0001
-		chr6:22733723-22734605	-1.87976	0.0006
ENSMUSG00000027953	Slc50a1	chr3:89268243-89270570	-1.88546	5e-05
-		chr3:70115793-70116681	-1.88611	0.0003
ENSMUSG00000037851	Iars	chr13:49653096-49738269	-1.88759	5e-05
ENSMUSG00000028874	Fgr	chr4:132974055-133083439	-1.88759	0.00225
ENSMUSG00000031639	Tlr3	chr8:45388662-45410608	-1.89164	5e-05
ENSMUSG00000080694	Gm11621	chr11:104928215-104954324	-1.89669	0.0008
ENSMUSG00000026669	Mcm10	chr2:4976121-5012791	-1.89861	5e-05
ENSMUSG00000039994	Timeless	chr10:128225837-128270151	-1.90115	5e-05
ENSMUSG00000035356	Nfkbiz	chr16:55801389-55895419	-1.90223	5e-05
ENSMUSG00000046152	Fut10	chr8:31173134-31261738	-1.90397	0.0006
ENSMUSG00000010755	Cars	chr7:143557229-143600090	-1.90544	5e-05
ENSMUSG00000050549	5730508B09Rik	chr3:127869682-127896323	-1.90579	0.0001
-		chr5:60024894-60025984	-1.9079	0.0001
ENSMUSG00000028873	Cdca8	chr4:124880898-125009099	-1.90994	5e-05
ENSMUSG00000020576	Nbas	chr12:13269121-13583810	-1.9112	0.0014
ENSMUSG00000046687	Gm5424	chr10:62065028-62143920	-1.9126	5e-05
ENSMUSG00000045502	Niacr1	chr5:123858179-123900494	-1.91338	5e-05
-		chr1:181282040-181289552	-1.93027	0.00025
ENSMUSG00000010358	Ifi35	chr11:101448406-101471853	-1.9332	0.00015
ENSMUSG00000026404	Ddx59	chr1:136364876-136440158	-1.93342	0.0006
ENSMUSG00000001123		chr11:78962973-78984968	-1.93431	5e-05
ENSMUSG00000057143	Trim12c	chr7:104244456-104353371	-1.93821	5e-05
ENSMUSG00000058773	Hist1h1b	chr13:21779882-21780625	-1.93867	0.00065
ENSMUSG00000021871	Pnp	chr14:50944301-50965237	-1.94153	5e-05
ENSMUSG00000032715	Trib3	chr2:152337421-152344032	-1.94478	5e-05
ENSMUSG00000084110	Gm4992	chrX:121913224-121940793	-1.95248	0.0016
ENSMUSG00000052565	Hist1h1d	chr13:23555031-23558852	-1.95255	5e-05
ENSMUSG00000027893	Ahcyl1	chr3:107640752-107696618	-1.95556	5e-05
ENSMUSG00000030921	Trim30a	chr7:104355381-104465193	-1.95568	5e-05
ENSMUSG00000070730	Rmdn3	chr2:119112792-119157034	-1.958	5e-05
ENSMUSG00000020832	Eral1	chr11:78073375-78080383	-1.95932	5e-05
ENSMUSG00000096472	Cdkn2d	chr9:21288462-21291209	-1.96572	5e-05
-		chr17:16889257-16890433	-1.97132	0.0001
ENSMUSG00000026955	Sapcd2	chr2:25372277-25378213	-1.97724	5e-05
ENSMUSG00000043953	Ccrl2	chr9:110996546-111114773	-1.98706	5e-05
-		chr1:19310578-19369340	-1.98803	5e-05
ENSMUSG00000080767	Gm15595	chr6:18170686-18322768	-1.98934	0.00055
ENSMUSG00000024013	Fgd2	chr17:29360913-29379660	-1.99295	5e-05
ENSMUSG00000040586	Ofd1	chrX:166238910-166479867	-2.00041	0.00075
-		chr15:5464150-5493885	-2.00145	5e-05
ENSMUSG00000038172	Ttc39b	chr4:83175447-83324255	-2.0017	0.00045
ENSMUSG00000040296	Ddx58	chr4:40136346-40239828	-2.00274	5e-05
ENSMUSG00000090417	Vmn2r94	chr17:18234658-18277508	-2.01037	0.0021
ENSMUSG00000034729	Mrps10	chr17:47368886-47381417	-2.01041	5e-05
ENSMUSG00000017716	Birc5	chr11:117849241-117895194	-2.01095	5e-05
ENSMUSG00000021725	Parp8	chr13:116854823-117025516	-2.012	5e-05
-		chr1:153560268-153605226	-2.01724	5e-05
ENSMUSG00000024737	Slc15a3	chr19:10839726-10882001	-2.0212	0.00215
ENSMUSG00000054676	1600014C10Rik	chr7:38182873-38229261	-2.02133	5e-05
ENSMUSG00000010601,ENSMUSG00000057346		chr15:77386863-77411137	-2.02388	5e-05
ENSMUSG00000054237	Fra10ac1	chr19:38188476-38224138	-2.02716	5e-05
ENSMUSG00000023345	Poc1a	chr9:106267919-106350205	-2.03554	5e-05
ENSMUSG00000027331	Knstrn	chr2:118814002-118859738	-2.03961	5e-05
ENSMUSG00000025323	Sp4	chr12:118231575-118301440	-2.04327	5e-05
ENSMUSG00000063445	Nmral1	chr16:4710058-4719356	-2.04701	5e-05
ENSMUSG00000072594,ENSMUSG00000091605		chr14:44596664-44617119	-2.05161	5e-05
ENSMUSG00000027433	Xrn2	chr2:147012995-147078000	-2.05451	5e-05
ENSMUSG00000056144	Trim34a	chr7:104244456-104353371	-2.06358	0.00155
ENSMUSG00000030157	Clec2d	chr6:129180614-129196258	-2.07028	5e-05
-		chr10:97198821-97200350	-2.07396	5e-05
ENSMUSG00000022534	Mefv	chr16:3707214-3718124	-2.07951	0.0019
ENSMUSG00000070327	Rnf213	chr11:119390098-119487485	-2.08562	5e-05
ENSMUSG00000063445	Nmral1	chr16:4710058-4719356	-2.08812	0.00045
ENSMUSG00000034449	Dhrs11	chr11:84820684-84829010	-2.09021	5e-05
ENSMUSG00000034422	Parp14	chr16:35832863-35894001	-2.09113	5e-05
ENSMUSG00000023961	Enpp4	chr17:44059844-44105809	-2.09442	5e-05
ENSMUSG00000037321	Tap1	chr17:34181987-34197226	-2.09881	5e-05
ENSMUSG00000053624	Gykl1	chr18:52693678-52695668	-2.10751	0.0019
ENSMUSG00000042349	Ikbke	chr1:131153180-131279606	-2.113	5e-05
-		chr1:161746153-161747612	-2.1175	0.0006
ENSMUSG00000073412	Lst1	chr17:35185006-35188439	-2.12136	0.0001
ENSMUSG00000047565	Acot10	chr15:20620948-20666822	-2.12404	5e-05
ENSMUSG00000036768	Kif15	chr9:122951065-123018730	-2.12561	5e-05
ENSMUSG00000019082	Slc25a22	chr7:141424163-141437892	-2.12624	0.00135
-		chr6:81820417-81855472	-2.13143	0.0008
ENSMUSG00000031901	Dus2l	chr8:105984427-106053956	-2.13363	0.0004
ENSMUSG00000074800	Gm4149	chr13:75637167-75678873	-2.14227	5e-05
ENSMUSG00000027378	Nphp1	chr2:127740731-127788897	-2.1473	5e-05
ENSMUSG00000080778	Gm7199	chrX:163447160-163549677	-2.15014	0.00025
ENSMUSG00000017830	Dhx58	chr11:100574903-100704271	-2.15892	5e-05
ENSMUSG00000055184	Fam72a	chr1:131527884-131539872	-2.16268	5e-05
ENSMUSG00000059659	Gm10069	chr6:128438756-128475617	-2.16473	0.0002
ENSMUSG00000002227	Mov10	chr3:104794593-104818563	-2.16548	5e-05
-		chr16:65785982-65794457	-2.16919	5e-05
ENSMUSG00000027366	Sppl2a	chr2:126884869-126933830	-2.16927	5e-05
ENSMUSG00000032410	Xrn1	chr9:95855551-96057899	-2.17021	5e-05
-		chr1:111192327-111193250	-2.17043	0.00015
ENSMUSG00000070327	Rnf213	chr11:119390098-119487485	-2.17046	5e-05
ENSMUSG00000004952	Rasa4	chr5:136075614-136111962	-2.17707	0.0001
ENSMUSG00000003665	Has1	chr17:17843327-17855188	-2.18362	5e-05
ENSMUSG00000057135	Scimp	chr11:70781091-70812862	-2.18763	5e-05
ENSMUSG00000032067	Pts	chr9:50510259-50528694	-2.18959	5e-05
ENSMUSG00000027360	Hdc	chr2:126593653-126619299	-2.19531	5e-05
ENSMUSG00000084220	Gm12387	chr4:39853415-39928396	-2.19779	5e-05
ENSMUSG00000037921	Ddx60	chr8:61513245-62038244	-2.20458	5e-05
ENSMUSG00000027313	Chac1	chr2:119351228-119354628	-2.20515	5e-05
ENSMUSG00000041064	Pif1	chr9:65587159-65627195	-2.21109	0.0002
ENSMUSG00000026896	Ifih1	chr2:62595797-62646255	-2.21137	5e-05
ENSMUSG00000001156		chr6:86604372-86684522	-2.21517	0.00115
-		chr8:36158837-36167568	-2.21573	5e-05
ENSMUSG00000022148	Fyb	chr15:6569422-6679729	-2.21705	5e-05
ENSMUSG00000031712	Il15	chr8:82331436-82403236	-2.21953	5e-05
ENSMUSG00000047370	Gm7367	chr7:59982494-60168868	-2.22776	0.001
ENSMUSG00000030107	Usp18	chr6:121245905-121270916	-2.22847	5e-05
ENSMUSG00000051627	Hist1h1e	chr13:23621754-23622502	-2.23034	5e-05
ENSMUSG00000031505	Carkd	chr8:11497505-11550771	-2.2369	5e-05
ENSMUSG00000053208	Kat2b-ps	chr5:93390601-93393091	-2.24125	5e-05
ENSMUSG00000029798	Herc6	chr6:57580966-57665136	-2.24469	5e-05
ENSMUSG00000050553	Gk2	chr5:97392439-97588125	-2.24611	0.00055
ENSMUSG00000035356	Nfkbiz	chr16:55801389-55895419	-2.24692	0.00045
-		chr17:27545777-27547333	-2.24987	5e-05
ENSMUSG00000030795	Fus	chr7:127967456-128022820	-2.25031	5e-05
-		chr15:38574107-38574196	-2.25115	5e-05
ENSMUSG00000037725	Ckap2	chr8:22168151-22185819	-2.25693	0.0015
ENSMUSG00000043336	Filip1l	chr16:57301994-57606878	-2.26406	0.00105
ENSMUSG00000024856	Cdk2ap2	chr19:4059724-4099019	-2.26737	5e-05
ENSMUSG00000021367	Edn1	chr13:42301269-42307989	-2.26954	5e-05
ENSMUSG00000037337	Map4k1	chr7:28982238-29003279	-2.27616	0.0017
ENSMUSG00000082875	Gm12598	chr11:11279625-11515192	-2.28163	0.00115
ENSMUSG00000039997,ENSMUSG00000090272		chr1:173705446-173942672	-2.29781	0.00155
ENSMUSG00000066152	Slc31a2	chr4:62262561-62360582	-2.30827	0.0013
ENSMUSG00000068245	Phf11d	chr14:59276912-59440941	-2.30998	5e-05
ENSMUSG00000021391	Cenpp	chr13:49464026-49652767	-2.31849	0.00165
ENSMUSG00000033487	Fndc3a	chr14:72537944-72710605	-2.32233	5e-05
ENSMUSG00000025059	Gyk	chrX:85701936-85776819	-2.32273	5e-05
-		chr8:107268394-107270287	-2.32983	5e-05
ENSMUSG00000049488	Tmem67	chr4:12027504-12096428	-2.33104	5e-05
ENSMUSG00000021895	Arhgef3	chr14:27238038-27403990	-2.33778	5e-05
ENSMUSG00000028364	Tnc	chr4:63874548-64149924	-2.34117	5e-05
ENSMUSG00000040033	Stat2	chr10:128270540-128321358	-2.34654	5e-05
ENSMUSG00000026981	Il1rn	chr2:24336759-24409182	-2.35777	5e-05
ENSMUSG00000044201	Cdc25c	chr18:34723676-34751539	-2.37702	5e-05
ENSMUSG00000037321	Tap1	chr17:34181987-34197226	-2.38722	5e-05
ENSMUSG00000058706	0610030E20Rik	chr6:72346831-72362721	-2.40093	5e-05
ENSMUSG00000020464	Pnpt1	chr11:29130095-29162477	-2.40385	5e-05
ENSMUSG00000035042	Ccl5	chr11:83524999-83534581	-2.40824	5e-05
ENSMUSG00000096727	Psmb9	chr17:34181987-34197226	-2.4104	0.0003
ENSMUSG00000004952	Rasa4	chr5:136075614-136111962	-2.41171	5e-05
ENSMUSG00000096292	Gm2666	chr1:85484251-85485142	-2.41231	0.0018
ENSMUSG00000092997	Gm23917	chr7:61719568-61743325	-2.41893	5e-05
ENSMUSG00000068735	Trp53i11	chr2:93187547-93201759	-2.42689	0.00035
ENSMUSG00000026628	Atf3	chr1:191170295-191183340	-2.4292	5e-05
ENSMUSG00000001166		chr5:120800193-120812519	-2.43574	5e-05
ENSMUSG00000036067	Slc2a6	chr2:27021303-27027998	-2.43961	5e-05
ENSMUSG00000025498	Irf7	chr7:141228783-141266481	-2.43975	5e-05
ENSMUSG00000079419	Ms4a6c	chr19:11404708-11513617	-2.44245	5e-05
ENSMUSG00000028602	Tnfrsf8	chr4:145253131-145315164	-2.45305	5e-05
ENSMUSG00000027322	Siglec1	chr2:130702664-131086822	-2.46032	0.00015
ENSMUSG00000030921	Trim30a	chr7:104355381-104465193	-2.46551	5e-05
-		chr1:109736807-109737041	-2.4671	0.0003
ENSMUSG00000051977	Prdm9	chr17:15543078-15564354	-2.47004	0.00015
ENSMUSG00000002055	Spag5	chr11:78301528-78322457	-2.4705	5e-05
ENSMUSG00000049625	Tifab	chr13:56161536-56216368	-2.48256	5e-05
ENSMUSG00000034459	Ifit1	chr19:34607917-34747289	-2.4939	5e-05
ENSMUSG00000063590	Slc22a28	chr19:8019470-8131982	-2.50899	5e-05
ENSMUSG00000000204		chr11:83175152-83218367	-2.50955	5e-05
ENSMUSG00000023505	Cdca3	chr6:124829546-124833771	-2.51355	5e-05
ENSMUSG00000020897	Aurkb	chr11:69045635-69051667	-2.52017	5e-05
ENSMUSG00000082473	Kif22-ps	chr1:67581297-67587036	-2.52132	0.00035
ENSMUSG00000063021	Hist1h2ak	chr13:21753394-21753907	-2.52819	0.00075
ENSMUSG00000029009	Mthfr	chr4:148039040-148088031	-2.54603	5e-05
ENSMUSG00000024679	Ms4a6d	chr19:11516511-11604849	-2.55568	5e-05
-		chr1:30769686-30772348	-2.58658	5e-05
ENSMUSG00000029414	Kntc1	chr5:123749708-123852529	-2.58855	5e-05
ENSMUSG00000029298	Gbp9	chr5:104988849-105294070	-2.59888	0.00015
ENSMUSG00000040618	Pck2	chr14:55535524-55550017	-2.60769	5e-05
-		chr8:86146507-86147281	-2.60995	0.00185
-		chr2:84576230-84576732	-2.6104	0.00135
ENSMUSG00000033032	Afap1l1	chr18:61730260-61786702	-2.624	0.0003
ENSMUSG00000074896	Ifit3	chr19:34550593-34602296	-2.63444	5e-05
ENSMUSG00000015947	Fcgr1	chr3:96243549-96297235	-2.64462	5e-05
ENSMUSG00000083352	Gm14907	chrX:115801644-115826208	-2.68228	0.001
ENSMUSG00000019845	Tube1	chr10:39133981-39163794	-2.68374	5e-05
ENSMUSG00000021262	Evl	chr12:108370956-108702306	-2.69045	5e-05
ENSMUSG00000002129	Sf3a1	chr11:4160349-4182564	-2.6932	5e-05
ENSMUSG00000026822	Lcn2	chr2:32384632-32387797	-2.72089	5e-05
ENSMUSG00000031093	Dock11	chrX:35888692-36076568	-2.73307	0.0002
ENSMUSG00000018899	Irf1	chr11:53712045-54069014	-2.76161	5e-05
ENSMUSG00000037997	Parp11	chr6:127446839-127539204	-2.7753	5e-05
ENSMUSG00000062310	Glrp1	chr1:88499751-88509964	-2.77857	5e-05
ENSMUSG00000030156	Cd69	chr6:129267323-129275369	-2.78023	5e-05
ENSMUSG00000040026	Saa3	chr7:46711997-46715676	-2.78664	5e-05
ENSMUSG00000054823	Whsc1l1	chr8:25601600-25719667	-2.79989	0.0013
ENSMUSG00000035352	Ccl12	chr11:82101844-82103400	-2.82405	0.0016
ENSMUSG00000069662	Marcks	chr10:37133374-37162321	-2.82409	5e-05
ENSMUSG00000020826	Nos2	chr11:78884814-78960254	-2.8346	5e-05
ENSMUSG00000026222	Sp100	chr1:85600377-85709998	-2.83776	5e-05
ENSMUSG00000020638	Cmpk2	chr12:26460323-26528619	-2.83896	5e-05
ENSMUSG00000091199	Gm2619	chr1:85308658-85342615	-2.84102	5e-05
ENSMUSG00000002602	Axl	chr7:25757272-25788705	-2.84289	5e-05
ENSMUSG00000048806	Ifnb1	chr4:88519285-88522840	-2.85367	5e-05
ENSMUSG00000020641	Rsad2	chr12:26262881-26456514	-2.85703	5e-05
ENSMUSG00000023341	Mx2	chr16:97534479-97611195	-2.85737	5e-05
-		chr1:4510504-4527163	-2.85913	5e-05
ENSMUSG00000022014	Epsti1	chr14:77904238-78002840	-2.8731	5e-05
ENSMUSG00000024677	Ms4a6b	chr19:11516511-11604849	-2.87615	0.0004
-		chr3:65904081-65945993	-2.88828	5e-05
ENSMUSG00000095069	Gm26190	chr9:25799000-25830043	-2.88921	0.0002
ENSMUSG00000012519	Mlkl	chr8:111311343-111393824	-2.90733	5e-05
ENSMUSG00000030717	Nupr1	chr7:126623171-126627010	-2.91814	5e-05
ENSMUSG00000029561	Oasl2	chr5:114896935-114913511	-2.91972	5e-05
ENSMUSG00000091649	Phf11b	chr14:59276912-59440941	-2.93575	5e-05
ENSMUSG00000028268	Gbp3	chr3:142560051-142593642	-2.94519	5e-05
-		chr11:117931229-117934293	-2.96889	5e-05
ENSMUSG00000041782	Lad1	chr1:135818597-135858968	-2.97336	0.00015
ENSMUSG00000080778	Gm7199	chrX:163447160-163549677	-3.00793	0.00095
ENSMUSG00000028268	Gbp3	chr3:142560051-142593642	-3.00874	5e-05
ENSMUSG00000020638	Cmpk2	chr12:26460323-26528619	-3.02077	5e-05
ENSMUSG00000043263	Pyhin1	chr1:173630826-173661019	-3.03061	5e-05
ENSMUSG00000087165	2010001A14Rik	chr11:57789865-57801443	-3.0313	5e-05
ENSMUSG00000094248	Hist1h2ao	chr13:21810464-21810944	-3.03311	0.00205
ENSMUSG00000027360	Hdc	chr2:126593653-126619299	-3.03509	5e-05
ENSMUSG00000074151	Nlrc5	chr8:94422898-94532620	-3.0825	5e-05
ENSMUSG00000040253	Gbp7	chr3:142530297-142555456	-3.11428	5e-05
-		chr15:77357433-77359723	-3.12066	5e-05
ENSMUSG00000030830	Itgal	chr7:127296259-127335151	-3.12574	5e-05
-		chr13:49169080-49183942	-3.13698	5e-05
ENSMUSG00000069792	Wfdc17	chr11:83703990-83706268	-3.13703	5e-05
ENSMUSG00000029298,ENSMUSG00000034438,ENSMUSG00000079363		chr5:104988849-105294070	-3.14358	0.0018
-		chr11:83535245-83535893	-3.14417	0.001
ENSMUSG00000037731	Themis2	chr4:132768326-132802260	-3.14741	5e-05
ENSMUSG00000030474	Siglece	chr7:43622724-43803822	-3.20606	5e-05
ENSMUSG00000017652	Cd40	chr2:165055626-165072948	-3.21047	5e-05
ENSMUSG00000090186	Gm7592	chr1:85511132-85552178	-3.233	5e-05
ENSMUSG00000073491	Pydc4	chr1:173546851-173599274	-3.23438	5e-05
ENSMUSG00000045932	Ifit2	chr19:34550593-34602296	-3.28069	5e-05
ENSMUSG00000000386		chr16:97447007-97462907	-3.30826	5e-05
-		chr6:98855502-98860776	-3.32787	0.00035
ENSMUSG00000029561	Oasl2	chr5:114896935-114913511	-3.33758	5e-05
ENSMUSG00000078606	Gm4070	chr7:105895138-106093337	-3.34194	5e-05
ENSMUSG00000063286	Gm8995	chr7:106461691-106598567	-3.35235	5e-05
ENSMUSG00000065479,ENSMUSG00000080316		chr17:17830718-17843009	-3.36985	0.00085
ENSMUSG00000039146	Ifi44l	chr3:151751393-151786059	-3.37359	5e-05
ENSMUSG00000078763	Slfn1	chr11:83116848-83122670	-3.42572	5e-05
ENSMUSG00000097709	AC134826.1	chr13:3478242-3494398	-3.47166	0.0003
ENSMUSG00000028270	Gbp2	chr3:142620601-142687564	-3.53539	5e-05
ENSMUSG00000028269	Gbp2b	chr3:142594846-142619964	-3.56432	5e-05
ENSMUSG00000068246	Apol9b	chr15:77698888-77755229	-3.57324	5e-05
ENSMUSG00000048498	Cd300e	chr11:115051916-115066691	-3.58291	0.00015
ENSMUSG00000025746	Il6	chr5:29944166-30073632	-3.6794	0.00195
ENSMUSG00000042333	Tnfrsf14	chr4:154921694-154928563	-3.68028	0.00085
ENSMUSG00000040264	Gbp5	chr3:142496847-142522344	-3.696	5e-05
ENSMUSG00000039699	Batf2	chr19:6134373-6224225	-3.70828	5e-05
ENSMUSG00000015947	Fcgr1	chr3:96243549-96297235	-3.74313	5e-05
ENSMUSG00000057596	Trim30d	chr7:104470013-104520218	-3.77761	5e-05
ENSMUSG00000034855	Cxcl10	chr5:92313404-92435241	-3.90536	5e-05
ENSMUSG00000054072	Iigp1	chr18:60376028-60416430	-3.96372	5e-05
ENSMUSG00000040428	Plekha4	chr7:45526329-45554229	-3.96527	0.00055
ENSMUSG00000020256	Aldh1l2	chr10:83483613-83534140	-3.98158	0.0018
ENSMUSG00000073902	Gm1966	chr7:106601242-106604035	-4.00009	5e-05
ENSMUSG00000045932	Ifit2	chr19:34550593-34602296	-4.05291	5e-05
ENSMUSG00000030560	Ctsc	chr7:88277883-88358580	-4.06769	0.0008
ENSMUSG00000079419	Ms4a6c	chr19:11404708-11513617	-4.12921	5e-05
ENSMUSG00000028268	Gbp3	chr3:142560051-142593642	-4.13997	0.00045
ENSMUSG00000039304	Tnfsf10	chr3:27314131-27367026	-4.16009	5e-05
ENSMUSG00000053846	Lipg	chr18:74939321-74964078	-4.34732	5e-05
ENSMUSG00000026984	Il1f6	chr2:24215335-24225702	-4.43207	5e-05
ENSMUSG00000055435	Maf	chr8:115668923-115707825	-5.32405	5e-05
ENSMUSG00000030555	Ttc23	chr7:67647409-67726576	-6.0292	0.00055
ENSMUSG00000031360	Ctps2	chrX:162901237-163032508	-13.5296	0.0005
