# Supplementary material for: Regulation of Toll-like Receptor Signaling by the SF3a mRNA Splicing Complex
Source: PLoS Genet. 2015 Feb 6;11(2):e1004932. doi: 10.1371/journal.pgen.1004932 (PMC4450051; doi:10.1371/journal.pgen.1004932)
Supplement: S16 Table — Cuffdiff CDS—CT siRNA with LPS vs SF3a1 siRNA with LPS. (XLSX) [file pgen.1004932.s018.xlsx]

## Sheet: distilled_cds
Table S16. CUFFDIFF CDS, CT siRNA with LPS vs SF3A1 siRNA with LPS
Ensembl ID	Gene	Locus	sqrt(JS)	p_value
ENSMUSG00000029152	Ociad1	chr5:73292769-73338947	0.679108	5e-05
ENSMUSG00000022472	Desi1	chr15:81977991-82040093	0.674504	5e-05
ENSMUSG00000020189,ENSMUSG00000035759		chr10:111164775-111342494	0.632159	5e-05
ENSMUSG00000020894	Vamp2	chr11:69088489-69093791	0.566015	5e-05
ENSMUSG00000026643	Nmt2	chr2:3284211-3328877	0.536267	5e-05
ENSMUSG00000044533	Rps2	chr17:24718115-24721929	0.513829	5e-05
ENSMUSG00000004371,ENSMUSG00000030431		chr7:4753225-4789656	0.505428	5e-05
ENSMUSG00000019961	Tmpo	chr10:91130175-91171583	0.489281	5e-05
ENSMUSG00000025008	Tctn3	chr19:40595061-40612243	0.481031	5e-05
ENSMUSG00000029397	Rchy1	chr5:91948903-91963100	0.47461	5e-05
ENSMUSG00000059552	Trp53	chr11:69580325-69631877	0.452828	0.0001
ENSMUSG00000041926	Rnpep	chr1:135248560-135284084	0.446477	5e-05
ENSMUSG00000001632		chr6:113306909-113326747	0.436051	5e-05
ENSMUSG00000006307	Wbp7	chr7:30568854-30588726	0.422944	5e-05
ENSMUSG00000006676	Usp19	chr9:108490675-108502333	0.389249	5e-05
ENSMUSG00000062270	Morf4l1	chr9:90091670-90114820	0.284462	0.0001
ENSMUSG00000073838	Tufm	chr7:126487354-126490730	0.270483	0.00015
