# Supplementary material for: Regulation of Toll-like Receptor Signaling by the SF3a mRNA Splicing Complex
Source: PLoS Genet. 2015 Feb 6;11(2):e1004932. doi: 10.1371/journal.pgen.1004932 (PMC4450051; doi:10.1371/journal.pgen.1004932)
Supplement: S17 Table — Cuffdiff Promoters—CT siRNA with LPS vs SF3a1 siRNA with LPS. (XLSX) [file pgen.1004932.s019.xlsx]

## Sheet: distilled_promoters
Table S17. CUFFDIFF PROMOTERS, CT siRNA with LPS vs SF3A1 siRNA with LPS
Ensembl ID	Gene	Locus	sqrt(JS)	p_value
ENSMUSG00000021460	Auh	chr13:52835118-52929681	0.752323	5e-05
ENSMUSG00000044350	Lacc1	chr14:77001934-77124213	0.607979	5e-05
ENSMUSG00000031666	Rbl2	chr8:91070056-91134465	0.595712	0.0001
ENSMUSG00000073755	5730409E04Rik	chr4:126609722-126628504	0.592432	5e-05
ENSMUSG00000039201	Tbc1d25	chrX:8150025-8176181	0.503689	5e-05
ENSMUSG00000038776	Ephx1	chr1:180976154-181020904	0.479159	5e-05
ENSMUSG00000031105	Slc25a14	chrX:48623412-48662297	0.474122	5e-05
ENSMUSG00000004371,ENSMUSG00000030431		chr7:4753225-4789656	0.425684	5e-05
ENSMUSG00000025227	Tmem180	chr19:46341120-46375374	0.397724	5e-05
ENSMUSG00000030556	Lrrc28	chr7:67513409-67645245	0.394868	5e-05
ENSMUSG00000001847	Rac1	chr5:143464492-143547480	0.361628	5e-05
ENSMUSG00000078484	Klhl17	chr4:156229043-156234857	0.34937	0.0001
ENSMUSG00000054237	Fra10ac1	chr19:38188476-38224138	0.324682	5e-05
ENSMUSG00000025195	Dnmbp	chr19:43782191-43940164	0.303784	5e-05
ENSMUSG00000022570	Tsta3	chr15:75924555-75929784	0.259317	5e-05
ENSMUSG00000024194	Cuta	chr17:26937919-26939549	0.259278	5e-05
ENSMUSG00000003868	Ruvbl2	chr7:45418352-45456627	0.237267	5e-05
ENSMUSG00000031508	Ankrd10	chr8:11579094-11635757	0.235891	5e-05
ENSMUSG00000061286	Exosc5	chr7:25659152-25675166	0.222712	5e-05
ENSMUSG00000006288	Ttc5	chr14:50764126-50785518	0.199492	5e-05
ENSMUSG00000083052	Gm12285	chr11:63207991-63263493	0.190022	5e-05
ENSMUSG00000022864	D16Ertd472e	chr16:78540353-78576707	0.186545	5e-05
