# Supplementary material for: Regulation of Toll-like Receptor Signaling by the SF3a mRNA Splicing Complex
Source: PLoS Genet. 2015 Feb 6;11(2):e1004932. doi: 10.1371/journal.pgen.1004932 (PMC4450051; doi:10.1371/journal.pgen.1004932)
Supplement: S18 Table — Cuffidff Splicing—CT siRNA with LPS vs SF3a1 siRNA with LPS. (XLSX) [file pgen.1004932.s020.xlsx]

## Sheet: distilled_splicing
Table S18. CUFFDIFF SPLICING, CT siRNA with LPS vs SF3A1 siRNA with LPS
Ensembl ID	Gene	Locus	sqrt(JS)	p_value
ENSMUSG00000001670		chr8:109778553-110014183	0.832555	5e-05
ENSMUSG00000008140	Emc10	chr7:44467942-44496529	0.832555	5e-05
ENSMUSG00000019558	Slc6a8	chrX:73673106-73682502	0.832555	5e-05
ENSMUSG00000019806	Aig1	chr10:13606640-13868980	0.832555	5e-05
ENSMUSG00000020184	Mdm2	chr10:117594183-117722784	0.832555	5e-05
ENSMUSG00000021451	Sema4d	chr13:51651696-51793747	0.832555	5e-05
ENSMUSG00000022791	Tnk2	chr16:32643873-32683493	0.832555	5e-05
ENSMUSG00000024045	Akap8	chr17:32196195-32321314	0.832555	5e-05
ENSMUSG00000024712	Rfk	chr19:17394042-17837632	0.832555	5e-05
ENSMUSG00000026565	Pou2f1	chr1:165731096-166002678	0.832555	5e-05
ENSMUSG00000026821	Ralgds	chr2:28468064-28553082	0.832555	5e-05
ENSMUSG00000027365	Trpm7	chr2:126707255-126876230	0.832555	5e-05
ENSMUSG00000029446	Psph	chr5:129765551-129903623	0.832555	5e-05
ENSMUSG00000029993	Nfu1	chr6:86848324-87118906	0.832555	5e-05
ENSMUSG00000030685,ENSMUSG00000095334		chr7:126928878-126980504	0.832555	5e-05
ENSMUSG00000032382	Snx1	chr9:66072296-66281147	0.832555	5e-05
ENSMUSG00000034187	Nsf	chr11:103774149-103954056	0.832555	5e-05
ENSMUSG00000038930	Rccd1	chr7:80294397-80324992	0.832555	5e-05
ENSMUSG00000039087	Rreb1	chr13:37778399-37994190	0.832555	5e-05
ENSMUSG00000040034	Nup43	chr10:7629179-7716460	0.832555	5e-05
ENSMUSG00000048000	Gigyf2	chr1:87326997-87450796	0.832555	5e-05
ENSMUSG00000054766	Set	chr2:30053963-30072694	0.832555	5e-05
ENSMUSG00000072893	4933439C10Rik	chr11:59461196-59526751	0.832555	5e-05
ENSMUSG00000079484	Phyhd1	chr2:30223065-30344362	0.832555	5e-05
ENSMUSG00000089989	Flt3l	chr7:45125394-45136432	0.832555	5e-05
ENSMUSG00000039067	Psmd7	chr8:107563733-107621723	0.831906	5e-05
ENSMUSG00000024563	Smad2	chr18:76204883-76344639	0.831797	5e-05
ENSMUSG00000003135	Cnot11	chr1:39534991-39546889	0.831327	5e-05
ENSMUSG00000031295	Phka2	chrX:160390689-160598878	0.827655	5e-05
ENSMUSG00000042308	Setd1a	chr7:127655384-127896079	0.825519	5e-05
ENSMUSG00000059456	Ptk2b	chr14:66084376-66281052	0.810691	5e-05
ENSMUSG00000019143	Hars2	chr18:36760197-36792562	0.809879	5e-05
ENSMUSG00000087178	A230056P14Rik	chr7:55962513-56019954	0.809443	5e-05
ENSMUSG00000061898	Rbak	chr5:143136016-143205075	0.8052	5e-05
ENSMUSG00000030707	Coro1a	chr7:126698323-126737264	0.804756	5e-05
ENSMUSG00000031133	Arhgef6	chrX:57184091-57338786	0.804281	5e-05
ENSMUSG00000030232	Aebp2	chr6:140622066-140681725	0.795956	0.00015
ENSMUSG00000025722	Wdr73	chr7:80837586-80901362	0.787702	5e-05
ENSMUSG00000026785	Pkn3	chr2:30075215-30093648	0.786879	5e-05
ENSMUSG00000027936	Crtc2	chr3:90254162-90264125	0.785037	5e-05
ENSMUSG00000026463	Atp2b4	chr1:133702673-133801041	0.777984	5e-05
-		chr17:53919971-53942076	0.771405	5e-05
ENSMUSG00000037896	Rcor1	chr12:111039231-111115901	0.768505	0.0001
ENSMUSG00000028917	Plekhm2	chr4:141625733-141723424	0.764733	5e-05
ENSMUSG00000051306	Usp42	chr5:143710324-143746139	0.757848	0.00025
ENSMUSG00000026875	Traf1	chr2:34920890-35061438	0.751272	5e-05
ENSMUSG00000026269	Rnpepl1	chr1:92910782-92924384	0.743922	5e-05
ENSMUSG00000041921	Metap1d	chr2:71388957-71537891	0.734352	5e-05
ENSMUSG00000046862	Pramef8	chr4:143412425-143502095	0.73311	5e-05
ENSMUSG00000033487	Fndc3a	chr14:72537944-72710605	0.732265	5e-05
ENSMUSG00000041225	Arhgap12	chr18:6012348-6136098	0.720476	5e-05
ENSMUSG00000033434	Gtpbp6	chr5:110071331-110108245	0.718923	0.00015
ENSMUSG00000029036	Atad3a	chr4:155740637-155761120	0.715733	5e-05
ENSMUSG00000028560	Usp1	chr4:98923514-99130185	0.714621	0.0005
ENSMUSG00000062526	Mppe1	chr18:67088335-67245830	0.713323	5e-05
ENSMUSG00000023106	Denr	chr5:123907166-123969895	0.707531	5e-05
ENSMUSG00000057406	Whsc1	chr5:33820455-33936413	0.703092	5e-05
ENSMUSG00000020894	Vamp2	chr11:69088489-69093791	0.696162	5e-05
ENSMUSG00000060063	Alox5ap	chr5:149108462-149475905	0.69269	5e-05
ENSMUSG00000020184	Mdm2	chr10:117594183-117722784	0.691369	0.00015
ENSMUSG00000048677	Tpcn2	chr7:145253922-145283944	0.689647	5e-05
ENSMUSG00000026927	Sdccag3	chr2:26381525-26389316	0.682718	5e-05
ENSMUSG00000002602	Axl	chr7:25757272-25788705	0.676737	5e-05
ENSMUSG00000041132	N4bp2l1	chr5:150522629-150594525	0.662557	5e-05
ENSMUSG00000021962	Dcp1a	chr14:30009022-30537771	0.65974	5e-05
ENSMUSG00000032123	Dpagt1	chr9:44326451-44333945	0.65825	5e-05
ENSMUSG00000039473	Ubn1	chr16:5050005-5086289	0.651021	0.0002
ENSMUSG00000037236	Matr3	chr18:35550298-35592045	0.638886	5e-05
ENSMUSG00000023259	Slc26a6	chr9:108826319-108924481	0.638666	5e-05
ENSMUSG00000042423	Fbrs	chr7:127478171-127508892	0.635703	5e-05
ENSMUSG00000023951	Vegfa	chr17:45980160-46032377	0.631596	5e-05
ENSMUSG00000035086	Becn1	chr11:101260566-101302286	0.62924	0.00045
ENSMUSG00000020253	Ppm1m	chr9:106194171-106199746	0.624766	5e-05
ENSMUSG00000028980	H6pd	chr4:149979191-150009023	0.622759	5e-05
ENSMUSG00000059810	Rgs3	chr4:62559846-62703019	0.619651	5e-05
ENSMUSG00000027751,ENSMUSG00000095832		chr3:54692822-54735393	0.612749	5e-05
ENSMUSG00000035683	Melk	chr4:44300875-44381124	0.606679	5e-05
ENSMUSG00000038510	Rpf2	chr10:40186604-40280961	0.605459	5e-05
ENSMUSG00000033712	2610301G19Rik	chr14:70100094-70153811	0.603154	0.00035
ENSMUSG00000029397	Rchy1	chr5:91948903-91963100	0.603132	0.0004
ENSMUSG00000039244	E130309D02Rik	chr5:143249696-143315375	0.600662	5e-05
ENSMUSG00000020832	Eral1	chr11:78073375-78080383	0.598572	5e-05
ENSMUSG00000032580	Rbm5	chr9:107718003-107771013	0.597437	5e-05
ENSMUSG00000035722	Abca7	chr10:79996471-80015572	0.597331	5e-05
ENSMUSG00000029513	Prkab1	chr5:115845277-116024508	0.592581	5e-05
ENSMUSG00000029456	Acad10	chr5:121597371-121660514	0.591284	0.00035
ENSMUSG00000054237	Fra10ac1	chr19:38188476-38224138	0.590297	5e-05
ENSMUSG00000024069	Slc30a6	chr17:74395582-74424229	0.582173	0.0005
ENSMUSG00000024764	Naa40	chr19:7225667-7255858	0.580087	5e-05
ENSMUSG00000021258	Ccnk	chr12:108179591-108275417	0.577553	5e-05
ENSMUSG00000076441	Ass1	chr2:31470206-31555950	0.573921	5e-05
ENSMUSG00000015944	Gatsl2	chr5:134099710-134144343	0.572635	5e-05
ENSMUSG00000031706	Rfx1	chr8:84065235-84104785	0.567025	0.0004
ENSMUSG00000054604	Cggbp1	chr16:64773888-64904124	0.566057	0.0004
ENSMUSG00000034210	Efcab14	chr4:115737743-115777327	0.565155	5e-05
ENSMUSG00000033732	Sf3b3	chr8:110618575-110997827	0.561346	5e-05
ENSMUSG00000093674	Rpl41	chr10:128548085-128549305	0.558005	5e-05
ENSMUSG00000018167	Stard3	chr11:98358359-98405888	0.552531	0.0004
ENSMUSG00000022656	Pvrl3	chr16:46387705-46498525	0.551838	0.0003
ENSMUSG00000026643	Nmt2	chr2:3284211-3328877	0.544858	0.0002
ENSMUSG00000052146	Rps10	chr17:27630283-27636862	0.537694	5e-05
ENSMUSG00000058503	Fam133b	chr5:3543825-3647995	0.530937	5e-05
ENSMUSG00000018166	Erbb3	chr10:128567522-128595231	0.521717	0.0004
ENSMUSG00000040472	Rabggta	chr14:55693868-55722261	0.521215	0.0004
ENSMUSG00000000340		chr3:116513061-116553932	0.520845	0.00045
ENSMUSG00000053175	Bcl3	chr7:19808387-19822770	0.517981	0.00045
ENSMUSG00000035215	Lsm7	chr10:80852705-80855209	0.514031	5e-05
ENSMUSG00000031939	Taf1d	chr9:15283336-15357788	0.513057	0.0001
ENSMUSG00000020812	1810032O08Rik	chr11:116671659-116721300	0.506767	5e-05
ENSMUSG00000033953,ENSMUSG00000078970		chr11:17152977-17255898	0.50647	0.0004
ENSMUSG00000029617	Ccz1	chr5:143909963-144014909	0.493966	0.00015
ENSMUSG00000027170	Eif3m	chr2:104867804-105046222	0.493001	0.0001
ENSMUSG00000079435	Rpl36a	chrX:134585653-134588062	0.488319	5e-05
ENSMUSG00000005951	Shpk	chr11:73199459-73224511	0.483113	0.00015
ENSMUSG00000028577	Plaa	chr4:94557797-94603415	0.48308	5e-05
ENSMUSG00000071662	Polr2g	chr19:8788120-8798568	0.479776	5e-05
ENSMUSG00000024242	Map4k3	chr17:80580511-80730863	0.477628	5e-05
ENSMUSG00000036580	Spg20	chr3:55104882-55172935	0.474004	5e-05
ENSMUSG00000019961	Tmpo	chr10:91130175-91171583	0.471718	5e-05
ENSMUSG00000039361	Picalm	chr7:90118002-90212545	0.468216	5e-05
ENSMUSG00000024383	Map3k2	chr18:32163025-32236751	0.459563	5e-05
ENSMUSG00000033313	Fbxl8	chr8:105264647-105269326	0.457517	5e-05
ENSMUSG00000001632		chr6:113306909-113326747	0.436051	5e-05
ENSMUSG00000040747	Cd53	chr3:106684986-106804664	0.429318	5e-05
ENSMUSG00000040667	Nup88	chr11:70844758-70970061	0.428175	0.00015
ENSMUSG00000019295	Tmem129	chr5:33653215-33679000	0.425233	0.0002
ENSMUSG00000060477	Irak2	chr6:113623958-113695026	0.425082	5e-05
ENSMUSG00000045078	Rnf216	chr5:142982160-143113020	0.419004	5e-05
ENSMUSG00000037119	D15Ertd621e	chr15:58415467-58502460	0.409043	0.00045
ENSMUSG00000064127	Med14	chrX:12675278-12762073	0.403839	0.0004
ENSMUSG00000023025	Larp4	chr15:99970073-100016359	0.402148	0.00025
ENSMUSG00000019797	1700021F05Rik	chr10:43525014-43566743	0.39959	0.0004
ENSMUSG00000041926	Rnpep	chr1:135248560-135284084	0.399001	0.0004
ENSMUSG00000024982	Zdhhc6	chr19:55298122-55316035	0.398375	5e-05
ENSMUSG00000037608	Bclaf1	chr10:20148470-20725078	0.375626	5e-05
ENSMUSG00000048833	Slc39a9	chr12:80634021-80684913	0.373384	5e-05
ENSMUSG00000032435	Dync1li1	chr9:114688780-114724321	0.370093	5e-05
ENSMUSG00000056851	Pcbp2	chr15:102455525-102523676	0.369728	0.0001
ENSMUSG00000059412	Fxyd2	chr9:45402364-45753164	0.361291	0.00015
ENSMUSG00000020189	Osbpl8	chr10:111164775-111342494	0.359915	0.0001
ENSMUSG00000068335	Dok1	chr6:83030882-83033471	0.357483	5e-05
ENSMUSG00000020782	Llgl2	chr11:115824048-115855852	0.356961	0.00045
ENSMUSG00000040022	Rab11fip2	chr19:59896240-59943654	0.354883	0.0004
ENSMUSG00000035530	Eif1	chr11:100243258-100356128	0.352949	5e-05
ENSMUSG00000042111	Ccdc115	chr1:34396876-34487372	0.352731	0.0004
ENSMUSG00000040848	Sft2d2	chr1:165134896-165194433	0.350177	0.0002
ENSMUSG00000015087	Rabl6	chr2:25583014-25631761	0.349542	0.00035
ENSMUSG00000057531	Dtnbp1	chr13:44922065-45002096	0.3488	0.0005
ENSMUSG00000091512	Lamtor3	chr3:137918479-137928765	0.343833	0.00015
ENSMUSG00000073702	Rpl31	chr1:39367850-39478747	0.334653	0.00015
ENSMUSG00000031527	Eri1	chr8:35434977-35495533	0.333688	5e-05
ENSMUSG00000032777	Gtf3c1	chr7:125640954-125707780	0.333573	0.0001
ENSMUSG00000081392	Gm11668	chr11:108966845-109042506	0.331972	0.00045
ENSMUSG00000018008	Cyth4	chr15:78596931-78623406	0.331537	0.00025
ENSMUSG00000038884	A230050P20Rik	chr9:20868572-20879727	0.324609	0.0002
ENSMUSG00000021494	Ddx41	chr13:55530348-55536664	0.322652	0.0001
ENSMUSG00000026786	Apbb1ip	chr2:22773768-23058481	0.312968	5e-05
ENSMUSG00000032621	Srek1	chr13:103735079-103774612	0.309601	5e-05
ENSMUSG00000038274	Fau	chr19:6057887-6059524	0.308306	5e-05
ENSMUSG00000065990	Aurkaip1	chr4:155831271-155844655	0.307907	5e-05
ENSMUSG00000026074	Map4k4	chr1:39900885-40033440	0.307754	0.0004
ENSMUSG00000032491	Nradd	chr9:110621133-110624557	0.307508	5e-05
ENSMUSG00000026864	Hspa5	chr2:34771688-34799912	0.300075	0.00025
ENSMUSG00000029672	Fam3c	chr6:22288226-22356246	0.295067	0.0001
ENSMUSG00000094685	Gm5900	chr7:104932342-104950469	0.290918	0.0002
ENSMUSG00000008682	Rpl10	chrX:74270811-74273135	0.285155	0.00045
ENSMUSG00000062270	Morf4l1	chr9:90091670-90114820	0.284462	0.0001
ENSMUSG00000031796	Gtl3	chr8:95383881-95434869	0.282426	0.0003
ENSMUSG00000005687	Bcas2	chr3:103171654-103216411	0.278043	0.0003
ENSMUSG00000073838	Tufm	chr7:126487354-126490730	0.270483	0.00015
ENSMUSG00000010663	Fads1	chr19:10182887-10196877	0.266294	0.0002
ENSMUSG00000022400	Rbx1	chr15:81466295-81476369	0.25742	5e-05
ENSMUSG00000029836	Cbx3	chr6:51470156-51489165	0.252321	0.0003
ENSMUSG00000024072	Yipf4	chr17:74489492-74500277	0.243903	0.0001
ENSMUSG00000029480	Dhx37	chr5:125412594-125434147	0.220049	0.0001
ENSMUSG00000021748	Pdhb	chr14:8165809-8172992	0.211195	0.0003
