# Supplementary material for: Regulation of Toll-like Receptor Signaling by the SF3a mRNA Splicing Complex
Source: PLoS Genet. 2015 Feb 6;11(2):e1004932. doi: 10.1371/journal.pgen.1004932 (PMC4450051; doi:10.1371/journal.pgen.1004932)
Supplement: S20 Table — Polypyrimidine tract analysis. (XLSX) [file pgen.1004932.s022.xlsx]

## Sheet: poly tract
Table S20. Polypyrimidine tract base composition of SF3A-dependent and independent introns
No LPS	U*	U: p value**	C*	C: p value**
Spliced introns (SF3A-independent)	0.433		0.325
Retained introns (SF3A-dependent)	0.347	6x10-8	0.409	1.5x10-6
20 ng/ml LPS
Spliced introns (SF3A-independent)	0.433		0.321
Retained introns (SF3A-dependent)	0.357	6.6x10-8	0.408	2.2x10-8
*Base composition of polypyrimidine tract (-17 to -5 relative to start of 3' exon)
**p values from Mann-Whitney U-test comparing percentage of a base in spliced and retained introns
